# Supplementary material for: Deciphering glial contributions to CSF1R-related disorder via single-nuclear transcriptomic profiling: a case study
Source: Acta Neuropathol Commun. 2024 Aug 28;12:139. doi: 10.1186/s40478-024-01853-5 (PMC11365264; doi:10.1186/s40478-024-01853-5)
Supplement: Supplementary file 1 — Additional file 1 (XLSX 2663 KB). Supplementary Table 1. Lists of marker genes for each astrocyte, oligodendrocyte, OPC, and microglia cell state. For each major glial cell type, nuclei derived from each cluster representing a state were compared to nuclei derived from all other clusters using Wilcoxon test analysis. [file 40478_2024_1853_MOESM1_ESM.xlsx]

## Sheet: Column Legend
Supplementary Table 1. Lists of marker genes for each astrocyte, oligodendrocyte, OPC, and microglia cell state. For each major glial cell type, nuclei derived from each cluster representing a state were compared to nuclei derived from all other clusters using Wilcoxon test analysis.
Column	Description
_names	Gene names
_scores	Z-score underlying the computation of a p-value for each gene for each group
_logfoldchanges	Log2 fold change for each gene for each group
_pvals	Wilcoxon test p-values
_pvals_adj	Corrected p-values benjamini-hochberg.
_pct_nz_group	Percentage of cells expressing a specific gene in the tested group
_pct_nz_reference	Percentage of cells expressing a specific gene in all other gorups
Notes
Genes expressed in less that 20% of cells in the tested group and displaying adjusted p-values > 0.05 were filtered out. Genes were ordered based on the _pct_nz_group/_pct_nz_reference

## Sheet: O1
O1_names	O1_scores	O1_logfoldchanges	O1_pvals	O1_pvals_adj	O1_pct_nz_group	O1_pct_nz_reference
OPALIN	35.7954	4.42786	1.30328e-280	2.2499e-278	0.30216	0.0288036
DYSF	35.1992	2.56475	2.05771e-271	3.30733e-269	0.36313	0.102068
PLXDC2	55.7013	2.97185	0	0	0.570078	0.169475
FIGN	26.811	2.15282	2.40673e-158	1.33152e-156	0.301659	0.10147
LRRC7	49.8698	2.55322	0	0	0.545728	0.19051
ANO4	61.4291	2.70371	0	0	0.670297	0.248954
CTNND2	63.4315	2.98289	0	0	0.642942	0.240229
LAMA2	22.8366	1.75936	1.98455e-115	6.35209e-114	0.29277	0.119876
NLGN1	65.0419	2.86417	0	0	0.736025	0.30704
SVEP1	14.1914	1.99066	1.03619e-45	1.15476e-44	0.189045	0.0899964
ARRB1	10.8831	1.11395	1.38688e-27	1.13187e-26	0.179468	0.0965699
FCHSD2	30.6414	1.89468	3.43698e-206	3.07342e-204	0.411956	0.224573
PALM2AKAP2	68.4279	2.56992	0	0	0.753302	0.434206
SEMA6D	17.1076	1.47214	1.30353e-65	1.97031e-64	0.270297	0.160033
PTN	14.1981	1.41161	9.40742e-46	1.04965e-44	0.238748	0.147604
L3MBTL4	23.8222	1.19704	1.96655e-125	7.27488e-124	0.433678	0.286483
LRP4	9.45859	0.933912	3.12132e-21	2.22332e-20	0.198998	0.131827
ABCG1	10.6729	1.09487	1.36301e-26	1.08927e-25	0.213083	0.142106
TMEM132C	6.904	0.835117	5.0559e-12	2.86824e-11	0.160188	0.110314
PPP3CA	13.7679	1.04572	3.97343e-43	4.25885e-42	0.290892	0.206048
HIVEP2	14.6808	1.09953	8.55759e-49	1.0019e-47	0.305853	0.221943
DENND2A	8.80089	1.01927	1.35739e-18	9.07903e-18	0.206761	0.154297
PCDH10-DT	8.26333	0.947368	1.41659e-16	9.03733e-16	0.206322	0.157763
LTBP1	6.77851	0.996655	1.21418e-11	6.81143e-11	0.176088	0.135652
GREB1L	12.3161	1.00416	7.41506e-35	6.93852e-34	0.291393	0.22768
DUSP10	5.69584	0.796472	1.22767e-08	6.24622e-08	0.172895	0.138759
TSC22D3	6.81336	0.889853	9.53474e-12	5.36261e-11	0.194679	0.156567
NTRK2	7.4316	0.931223	1.07292e-13	6.3809e-13	0.216025	0.177842
KANK1	21.1132	1.02573	6.01324e-99	1.50691e-97	0.466792	0.386399
LURAP1L-AS1	7.00763	0.843851	2.42389e-12	1.38903e-11	0.217152	0.182025
FAT4	4.71912	0.749117	2.36868e-06	1.09219e-05	0.167512	0.141508
HHIP	5.95998	0.648382	2.52273e-09	1.31273e-08	0.218216	0.185132
DPP10	4.96013	1.2123	7.04474e-07	3.33534e-06	0.157809	0.134098
NAV3	7.76056	0.809124	8.45538e-15	5.18403e-14	0.254898	0.222063
TIAM1	11.1657	0.949366	6.0007e-29	5.02042e-28	0.310548	0.271423
KIAA0930	15.162	0.922426	6.30714e-52	7.73641e-51	0.389421	0.343253
KCNMB4	18.4651	0.740906	3.94415e-76	6.95711e-75	0.527512	0.468507
ROBO1	30.5776	0.971165	2.4276e-205	2.1553e-203	0.652895	0.592088
CCP110	13.4354	0.743186	3.74793e-41	3.89403e-40	0.407512	0.371459
SGK1	36.726	1.03841	2.81468e-295	5.32775e-293	0.736776	0.672523
ECE1	3.27409	0.580568	0.00106003	0.00416955	0.170454	0.15585
ERBB4	28.2104	0.960073	4.35697e-175	2.88574e-173	0.641377	0.58671
PPFIA2	12.312	0.812881	7.81007e-35	7.30265e-34	0.37108	0.340026
GREM1	3.88608	0.698759	0.000101876	0.000431591	0.185978	0.172702
ADGRL3	13.7325	0.670163	6.4834e-43	6.92919e-42	0.464038	0.43313
APOLD1	5.5439	0.514642	2.95816e-08	1.48282e-07	0.2877	0.268914
KIRREL3	33.4765	0.993674	1.05801e-245	1.41914e-243	0.711362	0.679814
IL2RA	11.2572	1.28136	2.13383e-29	1.80019e-28	0.327136	0.313613
ADARB2	3.99038	0.503107	6.59671e-05	0.000282351	0.246009	0.236166
ENOX2	9.28528	0.81267	1.61275e-20	1.12893e-19	0.326072	0.314569
PRKD1	3.29975	0.49388	0.000967716	0.00381813	0.229546	0.223139
PLPPR1	6.12007	0.563369	9.35353e-10	4.93748e-09	0.324444	0.324131
CD55	4.76223	0.622908	1.91464e-06	8.87444e-06	0.261408	0.261982
PCDH9	37.9816	0.345699	0	0	0.993302	0.998446
ASTN2	17.0142	0.764454	6.43966e-65	9.60515e-64	0.496776	0.502928
NINJ2	3.39538	0.582353	0.000685322	0.00273462	0.238623	0.241664
IL1RAPL1	42.2463	0.38849	0	0	0.984038	0.997371
PDZD2	6.15606	0.633031	7.45761e-10	3.95178e-09	0.323443	0.328553
MT-RNR2	18.7605	0.548304	1.58809e-78	2.90143e-77	0.898028	0.917533
CSMD2	3.54892	0.46078	0.000386812	0.00157482	0.28482	0.2921
AUTS2	46.7614	0.886255	0	0	0.835055	0.856579
ZDHHC11B	5.41327	0.535495	6.18842e-08	3.05966e-07	0.318685	0.327836
EDA	0.890355	0.46797	0.373275	0.999654	0.159124	0.164217
PPP2R2B	12.261	0.108339	1.4664e-34	1.36633e-33	0.926823	0.956615
KCNIP4	2.30284	0.859738	0.0212881	0.0740771	0.186854	0.193498
STARD13	7.59167	0.514737	3.15802e-14	1.90611e-13	0.426729	0.44317
PTPN13	5.86218	0.262753	4.56841e-09	2.35325e-08	0.513552	0.535198
ANK3	63.0667	1.24878	0	0	0.837746	0.873073
PIP4K2A	24.6467	0.0813288	3.99171e-134	1.69337e-132	0.954554	0.9951
SLC24A2	35.8472	0.347257	2.03002e-281	3.55387e-279	0.942473	0.983985
FRMD5	23.6497	0.102611	1.18982e-123	4.27841e-122	0.953928	0.996295
SPOCK1	51.7706	0.846916	0	0	0.899155	0.939166
CTNNA2	1.29324	0.71701	0.195929	0.577412	0.177277	0.185969
CDH19	10.4353	0.489234	1.71067e-25	1.33562e-24	0.47662	0.500179
ELMO1	17.471	0.0156638	2.38377e-68	3.73011e-67	0.945665	0.993666
NFIB	7.44833	0.451224	9.4527e-14	5.628e-13	0.437121	0.459782
NCAM2	43.3369	0.664107	0	0	0.917433	0.966177
HPN-AS1	2.13726	0.382502	0.0325769	0.110674	0.277809	0.294251
AGAP1	22.6629	0.0746807	1.04055e-113	3.24151e-112	0.926322	0.986016
KCNH8	26.4782	0.576355	1.7293e-154	9.18576e-153	0.714304	0.762997
PLLP	4.68167	0.572043	2.84546e-06	1.30735e-05	0.309296	0.333214
PHLPP1	31.9403	0.213825	7.37593e-224	8.04214e-222	0.907418	0.979204
SIPA1L1	8.09578	0.48913	5.68969e-16	3.58383e-15	0.426354	0.460261
SIK3	42.9808	0.410448	0	0	0.892207	0.971674
CADM2	22.7393	0.409584	1.83221e-114	5.77037e-113	0.864538	0.942512
MT-RNR1	14.6637	0.402803	1.10165e-48	1.28736e-47	0.769202	0.838652
NCAM1	17.9046	0.00718246	1.08605e-71	1.78326e-70	0.894585	0.976933
TTL	2.05724	0.479438	0.0396628	0.13311	0.255274	0.280029
PRKCE	2.73897	0.439088	0.00616328	0.0226477	0.307919	0.337875
MGAT4A	-0.0298127	0.459813	0.976216	0.999654	0.156244	0.171866
MARCHF1	40.5645	0.406232	0	0	0.872864	0.960559
ANK2	34.1809	0.360036	4.65145e-256	6.80814e-254	0.85133	0.940719
SPARCL1	0.94975	0.695325	0.342239	0.931057	0.193114	0.213697
CLMN	41.485	0.559702	0	0	0.823912	0.912274
PGBD5	-0.183717	0.426188	0.854236	0.999654	0.172582	0.191347
CCNH	0.632336	0.2725	0.527167	0.999654	0.334648	0.371101
QDPR	13.065	0.44822	5.21509e-39	5.23884e-38	0.606135	0.672643
PTPRJ	14.4297	0.506022	3.36648e-47	3.84245e-46	0.549984	0.610374
SHTN1	20.5244	0.189512	1.30328e-93	3.03927e-92	0.86266	0.958767
TTLL7	32.7434	0.279836	3.77406e-235	4.55439e-233	0.84964	0.944425
FRMD4A	4.59477	0.711366	4.33234e-06	1.97203e-05	0.319374	0.356161
PRKCQ	0.34847	0.462573	0.727487	0.999654	0.20482	0.228517
PHYHIPL	9.86323	0.458003	6.00841e-23	4.44627e-22	0.501721	0.559818
DIP2C	23.5623	0.107465	9.39574e-123	3.33357e-121	0.870297	0.971555
ARAP2	38.6864	0.458172	0	0	0.83061	0.928409
CPM	0.808142	0.335438	0.419009	0.999654	0.280876	0.31433
TCF12	21.1868	0.0134442	1.26322e-99	3.19135e-98	0.864601	0.968567
ZNF536	20.8146	0.050659	3.19496e-96	7.73113e-95	0.829859	0.937373
EXOC6B	37.2395	0.422802	1.56734e-303	3.14217e-301	0.809327	0.914904
GNAO1	20.5472	0.515412	8.15131e-94	1.90806e-92	0.645133	0.729772
PDE1C	16.1149	0.114057	2.0048e-58	2.72437e-57	0.788044	0.892674
SORBS1	-0.324918	0.331595	0.745243	0.999654	0.242379	0.274889
ACACB	-0.503737	0.401226	0.614446	0.999654	0.176839	0.200908
NFASC	29.581	0.517008	2.62333e-192	2.03795e-190	0.737277	0.838652
ZBTB16	10.1477	0.367965	3.39183e-24	2.5796e-23	0.553552	0.629736
LSAMP	14.5185	0.310137	9.25736e-48	1.06773e-46	0.656839	0.747938
TRIM9	3.53728	0.363651	0.000404272	0.00164376	0.392551	0.45058
FGF1	-1.55966	0.230453	0.11884	0.369039	0.211205	0.243337
MT-CO2	11.2461	0.216468	2.42046e-29	2.04108e-28	0.721815	0.832437
MATN2	-1.3444	0.288725	0.17882	0.532333	0.185477	0.214294
PBX1	2.71824	0.364703	0.00656305	0.0240331	0.367199	0.425003
CREB3L2	-0.53148	0.344758	0.595086	0.999654	0.232238	0.269033
ADD3	8.56725	0.294618	1.05989e-17	6.93618e-17	0.549984	0.637983
MIR181A1HG	11.3182	0.377252	1.06623e-29	9.05455e-29	0.566009	0.657225
KLHL32	22.0708	0.270789	6.027e-108	1.73545e-106	0.739531	0.859926
DCC	-1.58475	0.340887	0.113023	0.352501	0.186729	0.217521
PTK2	23.1038	0.0468805	4.24319e-118	1.41905e-116	0.805383	0.938807
DEPTOR	1.99218	0.366538	0.0463514	0.154156	0.343537	0.400502
FKBP5	7.21298	0.254887	5.47422e-13	3.198e-12	0.546667	0.638461
MAPT	15.4944	0.374216	3.7826e-54	4.78458e-53	0.65734	0.768734
CREB5	20.6919	0.240866	4.09342e-95	9.73467e-94	0.727387	0.850843
PDE7A	-1.76305	0.215443	0.0778918	0.250345	0.211894	0.248118
CDC42BPA	19.5981	0.039976	1.60585e-85	3.27216e-84	0.787731	0.922911
FAM126A	-1.0113	0.384146	0.311872	0.863362	0.187668	0.219912
MT-CO1	9.72521	0.357173	2.35424e-22	1.71795e-21	0.568138	0.666308
NFIA	17.6978	0.283731	4.3639e-70	6.99594e-69	0.682316	0.801721
TMEFF2	11.4031	0.305766	4.03699e-30	3.46138e-29	0.605383	0.711486
AMER2	8.46217	0.188392	2.6245e-17	1.702e-16	0.595368	0.699773
PRUNE2	5.65822	0.275542	1.5295e-08	7.74911e-08	0.623725	0.734552
GRID2	-1.51666	0.19728	0.129352	0.398299	0.312676	0.369786
HIP1	18.0443	0.275416	8.73958e-73	1.45943e-71	0.711111	0.841879
ENOSF1	2.29522	0.361432	0.0217202	0.0755035	0.360689	0.427752
IKZF2	-1.00202	0.321707	0.316332	0.873239	0.255023	0.305127
IMMP2L	-0.276335	0.175996	0.782291	0.999654	0.388419	0.466714
FNIP2	1.83403	0.271538	0.0666488	0.216619	0.419218	0.503884
NDRG2	-3.17219	0.0236392	0.00151295	0.00588346	0.185227	0.22266
LPAR1	12.6908	0.175344	6.64812e-37	6.42232e-36	0.649765	0.78702
MT-ND4	5.79555	0.110939	6.80994e-09	3.49485e-08	0.663474	0.803633
HIPK2	16.5229	0.0511312	2.51089e-61	3.56409e-60	0.742598	0.899606
SH3D19	12.2932	0.192781	9.85366e-35	9.20193e-34	0.635743	0.771005
ITPK1	-1.46461	0.369298	0.143028	0.436268	0.23518	0.285287
TMEM123	-1.4038	0.241461	0.160379	0.483301	0.284632	0.346361
GTF2F2	-2.56459	0.208321	0.0103297	0.037101	0.203067	0.247161
PHACTR3	10.6317	0.0228457	2.12116e-26	1.6872e-25	0.687887	0.839488
BIN1	13.0406	0.279609	7.18889e-39	7.19642e-38	0.615149	0.751285
HDAC2-AS2	0.597969	0.378184	0.549861	0.999654	0.372895	0.457392
DAPK2	-2.35808	0.251198	0.0183699	0.0644033	0.235618	0.289829
TULP3	-2.62957	0.21787	0.00854931	0.030933	0.152801	0.18812
PANTR1	-1.86009	0.207461	0.0628722	0.205077	0.324757	0.400502
MT-CO3	2.37526	0.0501491	0.0175364	0.0616029	0.631174	0.778415
MT-ND3	3.5904	0.103446	0.00033017	0.00135086	0.63518	0.785706
TMEM235	-2.38419	0.261818	0.0171166	0.0601677	0.237433	0.295327
RGL1	1.05043	0.204263	0.293522	0.820044	0.428294	0.533286
CDC42SE2	-0.782534	0.278124	0.433901	0.999654	0.322191	0.401339
DNER	-0.298227	0.124497	0.76553	0.999654	0.456901	0.570933
ARHGEF12	-3.59782	0.123867	0.0003209	0.0013151	0.200313	0.250986
ZHX2	4.14436	0.119435	3.40762e-05	0.000147821	0.564444	0.709334
PKD2L2-DT	-2.82556	0.183692	0.00471981	0.017547	0.280438	0.352934
PPM1H	5.05576	0.0415312	4.28683e-07	2.05227e-06	0.586479	0.74017
RYR2	-4.28897	0.0660898	1.79501e-05	7.90998e-05	0.229922	0.291144
KLHL3	-2.63812	0.181284	0.0083368	0.0302022	0.298967	0.378989
RHOBTB3	-4.26902	0.0116147	1.96336e-05	8.62633e-05	0.173146	0.219673
RGCC	-3.41531	0.0907313	0.000637097	0.00255092	0.32795	0.416876
XIST	-3.73174	0.0672977	0.000190163	0.000792024	0.160939	0.204613
MAL	1.38948	0.218101	0.164687	0.494524	0.435931	0.557189
MT-ND2	0.969507	0.103215	0.332292	0.909465	0.541784	0.694156
CORO1C	-2.93317	0.240905	0.00335523	0.0126428	0.273302	0.350544
FUT9	-4.62524	0.0904869	3.74158e-06	1.70896e-05	0.240939	0.310625
ABHD17B	-3.48383	0.145893	0.000494288	0.00199281	0.303537	0.392853
TNIK	-3.41753	0.028228	0.000631912	0.00253097	0.422598	0.54715
EMC10	-3.66142	0.241329	0.000250825	0.00103669	0.214773	0.278475
ADD1	4.89963	0.271718	9.60183e-07	4.51565e-06	0.490829	0.637146
KAT2B	1.8817	0.0426374	0.0598771	0.195873	0.532394	0.695948
CDYL	-4.48278	0.12418	7.3676e-06	3.3152e-05	0.228607	0.29939
KLF9	-4.65551	0.101668	3.23183e-06	1.48031e-05	0.223975	0.294251
TAOK3	-2.31454	0.0183897	0.0206379	0.0719019	0.467105	0.616948
NDUFAF6	-4.97424	0.126332	6.5504e-07	3.10681e-06	0.258341	0.342058
SRGAP1	-5.38274	0.0908568	7.33594e-08	3.61743e-07	0.236056	0.315047
GPC5	-5.18777	0.0913664	2.12823e-07	1.03131e-06	0.174773	0.234134
FYN	-2.39333	0.0347631	0.0166964	0.0587906	0.458654	0.616469
FOXN3	-5.08347	0.105605	3.70602e-07	1.77855e-06	0.164444	0.224095
RIF1	-3.70226	0.131645	0.00021369	0.000886745	0.397058	0.541891
MT-ND1	-4.41111	0.134569	1.02844e-05	4.5911e-05	0.407574	0.55683
ZER1	-5.56317	0.0592728	2.64924e-08	1.3303e-07	0.173959	0.238078
KAZN	-0.762488	0.0609072	0.445769	0.999654	0.517559	0.709454
PLEKHG3	-5.5961	0.0976622	2.19227e-08	1.10544e-07	0.277308	0.380901
MLLT3	-5.78327	0.0260702	7.3261e-09	3.75458e-08	0.398185	0.548823
MTFR1	-5.37269	0.0353347	7.75685e-08	3.82246e-07	0.15205	0.209753
NRXN1	-5.20796	0.176668	1.90932e-07	9.27042e-07	0.158936	0.219314
TAFA5	-6.51781	0.0583434	7.13398e-11	3.91262e-10	0.242316	0.334768
ATG13	-6.50301	0.02712	7.87288e-11	4.31596e-10	0.313865	0.439465
MT-ND5	-7.66154	0.016059	1.83717e-14	1.11774e-13	0.356745	0.499582
CERS4	-6.80466	0.0919143	1.01286e-11	5.69143e-11	0.228294	0.321621
DIPK2A	-6.01403	0.0439192	1.80962e-09	9.46142e-09	0.166886	0.235568
MT-ND4L	-6.42532	0.215055	1.31594e-10	7.14889e-10	0.22385	0.318274
RASA3	-7.15624	0.0172175	8.29196e-13	4.81693e-12	0.212081	0.302378
PFKFB3	-7.25866	0.0240278	3.9095e-13	2.2936e-12	0.223725	0.31923
KLF15	-6.17885	0.0387471	6.45684e-10	3.42732e-09	0.153928	0.22039
ARHGAP1	-7.86843	0.0164232	3.59106e-15	2.21921e-14	0.238685	0.348153
OSTF1	-6.9064	0.0144088	4.97109e-12	2.82056e-11	0.160626	0.237242
PCAT1	-8.69536	0.388071	3.45739e-18	2.29236e-17	0.211205	0.326282

## Sheet: O2
O2_names	O2_scores	O2_logfoldchanges	O2_pvals	O2_pvals_adj	O2_pct_nz_group	O2_pct_nz_reference
CHST2	30.9001	5.09173	1.19122e-209	5.97035e-208	0.265928	0.00535177
ADAMTS12	21.3533	4.4738	3.635e-101	6.8596e-100	0.186446	0.00635522
EMILIN2	26.3177	4.19559	1.20389e-152	3.7756e-151	0.230481	0.00802765
SALL3	18.6666	3.58687	9.26152e-78	1.38418e-76	0.166146	0.00830639
LRCH1	18.3699	3.57977	2.28842e-75	3.33984e-74	0.163804	0.00841788
JPH1	21.7492	3.66209	7.02236e-105	1.37602e-103	0.194254	0.0101461
SHROOM2	25.1682	3.84154	8.94446e-140	2.52866e-138	0.224859	0.0118185
KANK4	60.8366	4.06868	0	0	0.55278	0.0321664
TMEM178A	45.1373	4.00104	0	0	0.407558	0.0237485
PRTG	25.3694	3.59384	5.48491e-142	1.57936e-140	0.229544	0.0144944
HMGCLL1	17.327	3.39689	2.94383e-67	3.88438e-66	0.156777	0.0102018
TMEM163	24.4382	3.9093	6.72035e-132	1.74631e-130	0.220487	0.0143829
TNFRSF21	62.5356	4.1956	0	0	0.568551	0.0381871
GPD1	17.2194	3.2942	1.89957e-66	2.48799e-65	0.156309	0.0105363
C3orf70	29.1877	3.48262	2.77739e-187	1.17822e-185	0.266396	0.0184524
MBOAT1	58.7767	3.90016	0	0	0.539663	0.0374624
USH1C	38.1841	3.59464	0	0	0.349625	0.0246962
MMD2	26.7303	3.19103	2.09429e-157	6.9171e-156	0.246252	0.0186754
CPXM2	35.0681	3.56195	2.06753e-269	1.48262e-267	0.322611	0.0244732
RELL1	19.7039	3.08107	1.9958e-86	3.27271e-85	0.181137	0.0138254
ACSBG1	52.3372	4.01462	0	0	0.481418	0.0371279
PPEF1	19.1804	3.47389	5.39798e-82	8.44671e-81	0.175671	0.0136024
THSD7B	20.3728	3.43691	2.91488e-92	5.06492e-91	0.186914	0.0146616
TRIM36	43.3559	3.45606	0	0	0.403029	0.0327238
TENM4	43.9748	3.34054	0	0	0.411149	0.0340618
ELOVL2	34.5848	3.28654	4.26954e-262	2.9266e-260	0.322455	0.0273163
PDE11A	22.8522	2.95867	1.38925e-115	3.04728e-114	0.213616	0.0189542
FSTL5	41.5951	3.73376	0	0	0.386946	0.0349537
GSE1	29.4148	3.11484	3.55165e-190	1.54536e-188	0.276077	0.0251422
MPPED1	19.843	2.9175	1.26633e-87	2.10428e-86	0.185665	0.0169473
COL18A1	45.6294	3.22582	0	0	0.432854	0.0405842
STK33	20.0664	3.07528	1.45178e-89	2.45736e-88	0.188007	0.0177835
LGALS1	25.0868	2.8261	6.93009e-139	1.93861e-137	0.237196	0.022745
PARVB	27.7808	2.88875	7.39164e-170	2.74529e-168	0.263585	0.0259226
RNF180	36.6088	3.09323	2.07166e-293	1.75969e-291	0.34822	0.034898
STON2	21.0021	2.73438	6.27073e-98	1.15414e-96	0.19925	0.0201249
RBM11	18.3121	2.61125	6.63031e-75	9.60146e-74	0.173954	0.0178392
TLE2	23.884	2.68361	4.4871e-126	1.10151e-124	0.227983	0.0236927
BMP8A	19.0012	2.63251	1.66757e-80	2.56845e-79	0.182074	0.0200134
TSPAN8	21.9664	2.6923	6.03093e-107	1.19876e-105	0.210806	0.023191
PALM	39.2913	2.81172	0	0	0.382573	0.0432044
C2CD2	55.0334	3.14177	0	0	0.53732	0.0607649
ABCC1	44.0541	2.93588	0	0	0.429888	0.0496711
BMP7	34.9315	2.78947	2.47406e-267	1.74726e-265	0.340256	0.0396923
FBXL2	32.3004	2.83263	6.89974e-229	3.88647e-227	0.314022	0.0367934
GNA14	24.7106	2.8214	8.22645e-135	2.21006e-133	0.238757	0.028041
SSPOP	17.1174	2.53837	1.10062e-65	1.4295e-64	0.165834	0.0200134
TUBB2B	52.5393	3.17624	0	0	0.513741	0.0630505
PLEKHG1	81.3371	3.91885	0	0	0.784666	0.0967778
AFF3	75.6092	3.79775	0	0	0.733604	0.0905898
RANBP17	58.9707	3.30577	0	0	0.580106	0.0717471
KCNS3	24.3512	2.62949	5.63319e-131	1.44866e-129	0.237976	0.0297135
MICAL2	25.195	2.46539	4.54072e-140	1.29152e-138	0.24797	0.0312744
MTHFD1L	54.4787	3.1062	0	0	0.538726	0.0680678
LIMK2	34.4047	2.6262	2.14531e-259	1.44398e-257	0.341349	0.0435946
PTPRU	26.8895	2.46543	2.91569e-159	9.82144e-158	0.265928	0.034229
BACE2	49.6517	2.89245	0	0	0.497345	0.0656149
VOPP1	29.5705	2.44101	3.5811e-192	1.58593e-190	0.295909	0.0404727
PCLO	51.6268	2.90392	0	0	0.521549	0.0723604
SLFN5	29.9779	2.41694	1.90337e-197	8.77314e-196	0.301843	0.0423124
ARSI	28.0542	2.44437	3.55177e-173	1.35145e-171	0.281855	0.0398038
ENPP6	68.6293	3.20853	0	0	0.690818	0.100011
PACSIN3	17.008	2.22114	7.16857e-65	9.23027e-64	0.170518	0.0247519
SLC8A1-AS1	16.6133	2.36482	5.58095e-62	6.93e-61	0.165834	0.0242502
C22orf23	26.3011	2.30688	1.86072e-152	5.81597e-151	0.266864	0.0393578
TRIM35	22.8671	2.28366	9.88346e-116	2.1743e-114	0.231418	0.0342848
DNAH9	17.5908	2.23452	2.8981e-69	3.93687e-68	0.176921	0.0263129
ITGA9-AS1	15.6992	2.07981	1.53268e-55	1.76069e-54	0.158026	0.0235255
KLF12	25.5682	2.37199	3.44872e-144	1.00941e-142	0.259057	0.0387446
SPARC	38.1176	2.69667	0	0	0.386009	0.0578102
BAMBI	16.7324	2.16795	7.60528e-63	9.58085e-62	0.169113	0.0255881
R3HCC1	27.6722	2.32013	1.51043e-168	5.53266e-167	0.282167	0.0427026
PLCH2	35.4353	2.34863	4.87761e-275	3.67437e-273	0.364304	0.0551344
SETBP1	55.6956	2.80983	0	0	0.575734	0.087245
LPCAT2	39.4288	2.51668	0	0	0.40584	0.0626603
TRIM16L	24.4134	2.21318	1.23323e-131	3.20014e-130	0.250156	0.0390233
DHCR24	69.1118	3.47001	0	0	0.683635	0.106757
DCLK2	35.3059	2.31847	4.77222e-273	3.54485e-271	0.365709	0.0571413
CD44	21.4473	2.01578	4.8346e-102	9.24025e-101	0.220019	0.034452
ITGB5	22.9682	2.14816	9.6915e-117	2.14727e-115	0.235322	0.0369049
MTCL1	40.4931	2.44877	0	0	0.420831	0.0661724
STK10	27.059	2.17534	2.98937e-161	1.02833e-159	0.279669	0.0443751
PLEKHA6	50.9123	2.63016	0	0	0.531855	0.0847363
DKK3	22.2282	2.05799	1.83182e-109	3.71433e-108	0.229076	0.0365704
LRP5	16.0913	2.05724	2.93389e-58	3.48635e-57	0.164272	0.0262571
RPL23AP49	17.5383	2.17302	7.30952e-69	9.87553e-68	0.179263	0.0287657
TOX3	50.5594	2.73085	0	0	0.524828	0.0845691
SGSM1	45.13	2.53904	0	0	0.471424	0.0764299
ARHGAP39	55.2124	2.65118	0	0	0.582292	0.0947709
MCUB	20.7155	2.08884	2.51026e-95	4.48946e-94	0.213773	0.0350095
ARHGAP26	31.3169	2.22301	2.74695e-215	1.4306e-213	0.326983	0.0536849
PAQR6	36.1553	2.36811	3.07077e-286	2.49468e-284	0.378201	0.06227
PRKAA2	20.1405	2.08462	3.26208e-90	5.55941e-89	0.208151	0.0343405
SPATA2	19.5816	2.10287	2.21952e-85	3.59373e-84	0.202374	0.0336158
ZNF488	38.1213	2.35077	0	0	0.400999	0.0666184
GATB	38.3035	2.26475	0	0	0.404903	0.0679563
USP6NL	27.738	2.11627	2.43217e-169	8.96177e-168	0.2906	0.0488906
TFDP1	14.5844	1.97576	3.5316e-48	3.72637e-47	0.150531	0.0254766
DIRAS2	17.7392	1.90067	2.09006e-70	2.88013e-69	0.184728	0.0315531
LMLN	22.9041	2.05679	4.22632e-116	9.31702e-115	0.239538	0.0409187
SNORC	28.3675	2.14394	5.08523e-177	1.9773e-175	0.297939	0.0509533
LIMD1	30.0985	2.11848	5.06202e-199	2.37133e-197	0.31777	0.0545769
PTCSC3	43.7515	2.44117	0	0	0.463773	0.0797748
GJB1	42.9784	2.52335	0	0	0.451593	0.0778236
SNX18	28.6005	2.16219	6.62882e-180	2.6636e-178	0.301218	0.0521797
LINGO1	24.1149	2.10562	1.74383e-128	4.37295e-127	0.252811	0.0439291
SLC35F3	29.1155	2.24891	2.28649e-186	9.62314e-185	0.305746	0.0533504
SDK2	18.4061	1.91343	1.17301e-75	1.71732e-74	0.192692	0.033783
PSMG4	25.109	2.08265	3.96474e-139	1.11326e-137	0.264522	0.046382
DTX4	41.4715	2.28193	0	0	0.444254	0.0784926
THEMIS2	17.7732	1.95636	1.14071e-70	1.57716e-69	0.186134	0.0328911
GM2A	17.7616	1.97894	1.40158e-70	1.93426e-69	0.18629	0.0330026
MYLK	24.4539	2.1159	4.571e-132	1.19361e-130	0.257495	0.0456573
SDHAF3	18.4867	2.03159	2.64289e-76	3.89682e-75	0.193629	0.0343405
FAM234A	26.8446	2.01767	9.75799e-159	3.26923e-157	0.285447	0.0506745
SUCLG2-AS1	19.9821	2.04132	7.87582e-89	1.32468e-87	0.209713	0.0374066
CTDSPL	43.6971	2.3801	0	0	0.468926	0.0841231
DPYSL4	22.4273	1.93924	2.13212e-111	4.45945e-110	0.238132	0.0433159
SOX13	20.4141	1.86607	1.25414e-92	2.18634e-91	0.216896	0.0394693
CHMP2B	36.4758	2.25182	2.68539e-291	2.2553e-289	0.390849	0.0711339
KCTD16	19.6806	2.07491	3.16459e-86	5.17336e-85	0.207058	0.0376854
INTS13	36.6708	2.18349	2.13507e-294	1.83867e-292	0.396002	0.0724161
PI16	44.4417	2.37363	0	0	0.478139	0.0879139
SMPDL3A	23.5468	2.02448	1.35327e-122	3.22236e-121	0.250781	0.0462147
VASH1-DT	31.5475	2.05048	1.94334e-218	1.02497e-216	0.340412	0.062939
MIR4300HG	72.673	3.43795	0	0	0.746565	0.138142
TEK	18.0347	1.96868	1.04133e-72	1.47252e-71	0.190974	0.0354555
LLGL1	26.3984	1.98143	1.42958e-153	4.50996e-152	0.283885	0.0530159
PIP	18.2308	1.86501	2.93872e-74	4.22282e-73	0.194566	0.0366262
SNAP91	41.7	2.32388	0	0	0.451593	0.0850708
RASGRF1	85.3956	3.4967	0	0	0.878982	0.165738
LGI4	24.4449	1.87264	5.69783e-132	1.48578e-130	0.263898	0.0498941
PARD3	35.9968	2.29615	9.38647e-284	7.47889e-282	0.388195	0.0736983
SIDT2	29.0771	2.00913	6.99403e-186	2.93364e-184	0.315428	0.0600959
PODXL2	20.2257	1.81972	5.8161e-91	9.98051e-90	0.217208	0.0414204
PDIA2	25.5221	1.86228	1.1195e-143	3.26644e-142	0.27639	0.0528487
POU2AF1	14.3166	1.86397	1.72291e-46	1.77622e-45	0.152092	0.0291002
MARCKS	17.9513	1.64877	4.68591e-72	6.57137e-71	0.193161	0.0369606
TRPV5	17.2872	1.7646	5.87727e-67	7.73042e-66	0.185509	0.0356784
SLC25A29	39.8325	2.12881	0	0	0.438164	0.0843461
SCARA3	14.5845	1.68119	3.52475e-48	3.72019e-47	0.15584	0.0300479
MICALL1	23.4618	1.87937	1.00221e-121	2.3623e-120	0.25406	0.0491136
CA14	14.91	1.78039	2.8381e-50	3.06931e-49	0.1599	0.0312186
ANXA9	15.7606	1.8009	5.81221e-56	6.72453e-55	0.169113	0.0331141
EPHB2	56.4014	2.4596	0	0	0.623985	0.122254
NLN	29.8511	2.00887	8.48253e-196	3.87154e-194	0.326515	0.064277
RASGEF1C	49.0926	2.24998	0	0	0.548876	0.108373
ACTN2	65.652	2.64821	0	0	0.725796	0.143327
HMGCL	19.8268	1.77344	1.74753e-87	2.89875e-86	0.215334	0.0425911
DDO	16.0178	1.74531	9.59762e-58	1.13434e-56	0.172705	0.0341733
NPL	16.3958	1.73606	2.04832e-60	2.49689e-59	0.177077	0.035121
PIEZO1	17.4639	1.70042	2.69845e-68	3.62213e-67	0.189257	0.0377411
TMEM125	27.5142	1.96966	1.18746e-166	4.27819e-165	0.301686	0.0602631
PCBP3	30.2523	2.02059	4.87158e-201	2.32001e-199	0.33198	0.0664511
GAS2	49.217	2.38703	0	0	0.54341	0.108819
TUBB	21.6238	1.80694	1.07295e-103	2.07949e-102	0.236259	0.0473854
MTUS1-DT	38.0618	2.15518	0	0	0.420206	0.0842903
LDAH	24.5024	1.87528	1.39198e-132	3.65531e-131	0.267958	0.0537964
INPP4A	33.5066	1.89055	3.85933e-246	2.42273e-244	0.374453	0.0753707
GJC2	36.2516	2.10685	9.37038e-288	7.71329e-286	0.400687	0.0807225
H2AJ	16.2434	1.80445	2.48703e-59	2.99061e-58	0.17614	0.0356784
SEMA7A	33.4975	2.00323	5.24753e-246	3.28866e-244	0.371955	0.0756495
FAAH2	18.5029	1.75935	1.95712e-76	2.88912e-75	0.201593	0.0411417
CLTCL1	20.3139	1.83945	9.68351e-92	1.67481e-90	0.222049	0.0454343
RNF152	36.6188	2.02093	1.43872e-293	1.22485e-291	0.409744	0.0838444
INPP4B	25.3576	2.02505	7.40543e-142	2.12908e-140	0.277014	0.0566953
FIRRE	30.481	2.02518	4.65379e-204	2.27438e-202	0.336508	0.0689598
NEDD4	26.4753	1.82126	1.86732e-154	5.97174e-153	0.29341	0.0601516
FSIP2	17.9718	1.83048	3.2412e-72	4.55392e-71	0.195815	0.040194
MAN1C1	28.0058	1.90749	1.37911e-172	5.21559e-171	0.309963	0.0636637
C2CD6	37.1594	2.18168	3.09394e-302	2.76667e-300	0.410525	0.0845691
ZNF883	21.3515	1.79816	3.77726e-101	7.12444e-100	0.234229	0.0482774
GPX4	35.9183	2.05101	1.58108e-282	1.25174e-280	0.401156	0.0827851
MSN	16.7629	1.7211	4.55628e-63	5.75734e-62	0.183479	0.0381313
SGTB	19.981	1.75364	8.0568e-89	1.35451e-87	0.220019	0.0457688
HHAT	22.0478	1.82134	1.00171e-107	2.00713e-106	0.242973	0.0506188
NOX4	16.654	1.77024	2.83153e-62	3.53599e-61	0.182074	0.0379641
TRAK1	48.2679	2.25036	0	0	0.543723	0.113391
EHD1	19.9253	1.76133	2.45383e-88	4.10318e-87	0.219706	0.045936
CPO	15.3675	1.76303	2.70342e-53	3.0191e-52	0.167708	0.0350652
CABCOCO1	18.6913	1.79618	5.82589e-78	8.72807e-77	0.205184	0.0429814
SCCPDH	51.0724	2.32429	0	0	0.574641	0.120749
SAMD4A	53.7632	2.50123	0	0	0.600406	0.126213
MAGI3	21.8234	1.73774	1.38974e-105	2.73611e-104	0.241568	0.050786
SCART1	18.7556	1.7754	1.74397e-78	2.6307e-77	0.206746	0.0435389
ABHD5	23.1019	1.78779	4.43337e-118	9.98286e-117	0.256715	0.0540751
LUCAT1	37.616	2.18864	0	1.11428e-307	0.419582	0.0885829
GOLM1	30.2032	1.85572	2.14816e-200	1.01782e-198	0.339631	0.0718586
NBPF11	23.4253	1.77872	2.35821e-121	5.5375e-120	0.261243	0.0554688
HCN2	45.4806	2.22786	0	0	0.511868	0.108987
HEG1	47.5519	2.19242	0	0	0.5406	0.115453
QSOX1	29.3739	1.88204	1.18311e-189	5.10023e-188	0.329638	0.0704092
SCOC	37.5462	2.04377	0	1.52039e-306	0.423798	0.0906456
PPP4R1L	21.927	1.68248	1.43741e-106	2.84801e-105	0.245003	0.0524585
SNX24	56.8743	2.48716	0	0	0.638195	0.136693
GPIHBP1	40.0267	2.07593	0	0	0.453935	0.0972795
FLNB	42.5093	2.07703	0	0	0.485009	0.104136
NRBP2	41.6159	2.05746	0	0	0.475796	0.102185
WSB2	27.175	1.7865	1.28116e-162	4.46896e-161	0.306215	0.0657821
CHST12	16.3464	1.62209	4.61332e-60	5.60529e-59	0.180981	0.0389118
DEPDC1B	19.9084	1.80971	3.44428e-88	5.7542e-87	0.220019	0.0473297
FAM214B	23.6125	1.73978	2.86697e-123	6.86619e-122	0.265147	0.0573085
NLGN4X	28.5185	1.9183	6.90328e-179	2.73556e-177	0.320425	0.0692942
SLC44A2	30.3011	1.79117	1.10883e-201	5.3009e-200	0.344472	0.0745345
ADAMTS16	16.9087	1.69391	3.88042e-64	4.94522e-63	0.187383	0.04064
PCYT2	15.7995	1.56245	3.13373e-56	3.63351e-55	0.175515	0.0381313
CMTM5	35.2515	1.98303	3.25517e-272	2.38941e-270	0.400531	0.0870777
HHATL	34.0512	1.93454	3.89126e-254	2.55911e-252	0.38679	0.0841788
CAMKK2	19.0571	1.63679	5.73353e-81	8.88233e-80	0.212836	0.0463262
CACNA1C	18.6266	1.74052	1.95489e-77	2.91118e-76	0.207058	0.0453228
CCDC148	17.7678	1.76603	1.2556e-70	1.73407e-69	0.196908	0.0432044
RIMS1	28.0833	1.87792	1.56475e-173	5.97826e-172	0.316677	0.0696845
KCTD2	20.9039	1.64983	4.93846e-97	9.00049e-96	0.235322	0.0517895
TTC6	27.5526	1.85831	4.11421e-167	1.48802e-165	0.311056	0.068458
NRAS	14.1899	1.58507	1.05865e-45	1.08035e-44	0.157714	0.0347307
C4orf33	13.8326	1.61102	1.61976e-43	1.60722e-42	0.153654	0.0338945
POMGNT1	22.9015	1.65376	4.48547e-116	9.87943e-115	0.259525	0.0573085
CDK2AP1	16.7138	1.57098	1.03965e-62	1.30575e-61	0.187383	0.0414204
TM7SF2	16.2874	1.58001	1.21349e-59	1.46582e-58	0.182074	0.0403612
SEPTIN10	51.0352	2.29162	0	0	0.581043	0.128944
ITGA2-AS1	16.2165	1.42348	3.85519e-59	4.62685e-58	0.181761	0.0403612
FAM131B	27.6213	1.78511	6.1756e-168	2.24885e-166	0.314491	0.0698517
MGLL	26.7617	1.73879	9.03299e-158	2.99672e-156	0.304809	0.0677333
H2AX	19.6304	1.65452	8.50059e-86	1.38177e-84	0.220956	0.0491136
NRXN2	34.0156	1.82976	1.30986e-253	8.58407e-252	0.391786	0.0871335
MSMO1	30.0502	1.94834	2.1726e-198	1.01015e-196	0.339631	0.0755937
PRXL2A	16.6055	1.48006	6.3559e-62	7.88703e-61	0.186758	0.0415877
SAMMSON	14.8403	1.8268	8.03605e-50	8.63562e-49	0.16396	0.0365704
GNB4	23.0421	1.73538	1.76351e-117	3.94241e-116	0.260775	0.0582562
TRAFD1	34.4735	1.91182	2.00381e-260	1.35118e-258	0.396315	0.0885829
DPY19L1	41.1453	2.04878	0	0	0.47361	0.10592
CANT1	13.6841	1.4886	1.2633e-42	1.24228e-41	0.152873	0.034229
HIVEP3	65.9325	2.70496	0	0	0.749844	0.167912
DNAH17	35.2778	1.93041	1.28472e-272	9.48629e-271	0.405528	0.0913703
FNTA	17.6602	1.58587	8.49935e-70	1.16177e-68	0.199407	0.0449325
CDKL2	39.7102	1.99482	0	0	0.459088	0.103467
SYNM	27.4194	1.68373	1.61186e-165	5.75717e-164	0.315896	0.0712454
ADAP1	36.2547	1.94243	8.36981e-288	6.92022e-286	0.417083	0.0942691
ZNF630	17.3856	1.64856	1.06116e-67	1.40767e-66	0.196284	0.0447653
PPDPF	38.8273	1.96449	0	0	0.450656	0.1033
GRM7	22.532	1.71057	2.01712e-112	4.26639e-111	0.25609	0.0587022
MAP2K6	38.7175	1.94597	0	0	0.451124	0.103635
NAT8L	21.1037	1.59537	7.36266e-99	1.36319e-97	0.241412	0.0555246
DBF4B	15.4179	1.54908	1.24011e-53	1.39159e-52	0.174266	0.0400825
SLC7A11	15.501	1.50684	3.41426e-54	3.85567e-53	0.174891	0.0402497
TMEM178B	31.7673	1.94593	1.83262e-221	9.8752e-220	0.363991	0.0839001
SEPTIN9	15.6736	1.47838	2.29132e-55	2.62815e-54	0.177701	0.0409745
TMEM232	37.5968	2.00262	0	2.29237e-307	0.435353	0.100513
NBPF12	39.8035	1.92144	0	0	0.467052	0.107983
TXLNGY	15.6162	1.47988	5.64674e-55	6.43721e-54	0.177233	0.041086
MBNL3	14.9038	1.55227	3.11221e-50	3.36381e-49	0.168332	0.0390233
BRI3BP	26.8539	1.65082	7.58712e-159	2.5465e-157	0.312149	0.0724718
JADE3	34.5513	1.80298	1.36439e-261	9.30102e-260	0.405528	0.0942134
GALNT11	29.6478	1.74492	3.61673e-193	1.61321e-191	0.344941	0.0802208
NBPF1	42.5232	1.98446	0	0	0.499375	0.116289
HULC	13.6735	1.65522	1.46288e-42	1.43588e-41	0.153654	0.0357899
ADAM19	20.3517	1.57898	4.4878e-92	7.77989e-91	0.233448	0.0545211
MACROD2	65.1047	2.92106	0	0	0.72158	0.168748
RAI14	47.3222	2.06847	0	0	0.559494	0.130895
CNTNAP3	15.9068	1.49244	5.68722e-57	6.6459e-56	0.180981	0.0423682
GK5	30.7762	1.7928	5.45545e-208	2.70157e-206	0.357901	0.0837886
MAPK3	15.577	1.49136	1.04319e-54	1.18416e-53	0.177545	0.0416434
COX10-AS1	24.4392	1.76777	6.55526e-132	1.7046e-130	0.280762	0.0661724
NTNG2	26.8525	1.60065	7.88046e-159	2.64258e-157	0.314335	0.0743115
FAT1	27.6853	1.64227	1.05008e-168	3.85397e-167	0.323392	0.0764857
STARD3	29.5399	1.64306	8.86564e-192	3.90769e-190	0.348064	0.0824507
SH3BGRL2	20.7644	1.6159	9.07659e-96	1.63348e-94	0.239069	0.0566395
CAPS	13.9865	1.40224	1.88499e-44	1.89306e-43	0.159744	0.0378526
SMAD9	40.6192	1.97617	0	0	0.477358	0.113335
SDCBP	17.7703	1.49586	1.20051e-70	1.65861e-69	0.204716	0.0486119
TPPP3	15.6348	1.60095	4.22018e-55	4.82127e-54	0.178482	0.0424239
ADO	19.3795	1.55499	1.15012e-83	1.82965e-82	0.223923	0.0533504
NKX2-2	29.8224	1.66537	2.00443e-195	9.12614e-194	0.351968	0.0840673
KCNMA1	25.8109	1.82554	6.69495e-147	2.00359e-145	0.296846	0.0709109
STMN1	27.9281	1.6477	1.21701e-171	4.5701e-170	0.328857	0.0786041
STX2	26.559	1.58815	2.02085e-155	6.55836e-154	0.313086	0.0749247
KEL	33.4026	1.7388	1.25628e-244	7.79461e-243	0.396627	0.0951054
SPRY2	17.2089	1.43123	2.27898e-66	2.98178e-65	0.198938	0.0477199
INTU	38.4892	1.81368	0	0	0.460181	0.110603
SEC11C	23.831	1.56394	1.59594e-125	3.8947e-124	0.279357	0.0671758
SCAMP4	23.366	1.62415	9.4718e-121	2.20608e-119	0.272798	0.0656149
GRIA3	44.3566	2.00196	0	0	0.527639	0.126993
NKD1	24.7979	1.6101	9.4485e-136	2.56797e-134	0.290131	0.0699075
PRELID2	45.7231	2.10124	0	0	0.545128	0.131509
DISC1FP1	20.1356	1.68101	3.60203e-90	6.13596e-89	0.231574	0.0560263
PCSK1N	17.4513	1.51854	3.36204e-68	4.50151e-67	0.201593	0.0488349
GNA11	17.2097	1.42759	2.24684e-66	2.94077e-65	0.199719	0.0483889
ITPA	15.17	1.4634	5.59009e-52	6.16713e-51	0.174891	0.0424239
TMEM134	13.7126	1.50087	8.53541e-43	8.4089e-42	0.157402	0.0381871
PDK3	13.7739	1.3912	3.65713e-43	3.61439e-42	0.158651	0.0386331
B4GALT2	16.9397	1.47468	2.2921e-64	2.93006e-63	0.196908	0.0481659
MGST3	33.2743	1.69497	9.10176e-243	5.59136e-241	0.399126	0.0977812
FASN	19.1844	1.49669	4.99207e-82	7.81482e-81	0.224079	0.0550229
RBFOX1	88.694	4.33134	0	0	0.866334	0.212733
VPS13A	23.0166	1.62048	3.17918e-117	7.09447e-116	0.269363	0.0661724
TMEM9B	16.4314	1.47829	1.14076e-60	1.39606e-59	0.190974	0.0469395
PPM1E	18.0236	1.68362	1.27261e-72	1.79616e-71	0.207214	0.0509533
LGALS3BP	25.7754	1.58022	1.67519e-146	5.00529e-145	0.306059	0.0752592
IFNGR1	35.653	1.80306	2.11408e-278	1.6254e-276	0.427077	0.105363
TCEAL7	20.2146	1.55316	7.28758e-91	1.24941e-89	0.236883	0.0584792
SCRG1	21.374	1.55676	2.3342e-101	4.42051e-100	0.251249	0.0620471
ABTB2	49.8533	2.13482	0	0	0.599157	0.14801
HSPB11	17.2937	1.44386	5.24786e-67	6.90499e-66	0.202374	0.0501171
NINL	22.2652	1.48418	8.03224e-110	1.63938e-108	0.263429	0.0653919
PFKL	41.7124	1.83038	0	0	0.506871	0.126101
CIT	14.5064	1.2916	1.10369e-47	1.15866e-46	0.169269	0.0422009
SPPL2B	24.0236	1.48303	1.57569e-127	3.92229e-126	0.287164	0.0718586
ANP32AP1	15.9669	1.57708	2.17437e-57	2.55692e-56	0.185353	0.046382
ARHGAP12	46.6148	2.07011	0	0	0.561056	0.140763
SMAD7	15.716	1.34894	1.17453e-55	1.35218e-54	0.18426	0.0462705
INPP5F	48.7506	1.98954	0	0	0.599313	0.150797
MSRA	43.5654	2.09388	0	0	0.51624	0.130171
VLDLR	17.4655	1.43035	2.6258e-68	3.52587e-67	0.205809	0.0519567
PLCXD1	21.4755	1.43326	2.63688e-102	5.06055e-101	0.256246	0.0647229
VASH1	14.5899	1.3438	3.25506e-48	3.43652e-47	0.170987	0.0432601
TMEM209	14.3625	1.38622	8.90002e-47	9.22126e-46	0.168332	0.0425911
VPS37B	13.7156	1.34479	8.18801e-43	8.06878e-42	0.160681	0.0406957
ABHD17A	33.4203	1.69879	6.94192e-245	4.32149e-243	0.404122	0.102353
PAPPA2	14.6971	1.58226	6.73224e-49	7.15617e-48	0.170518	0.0432044
CADPS	15.7116	1.43419	1.26036e-55	1.4501e-54	0.183635	0.0465492
TSBP1-AS1	14.431	1.40034	3.30156e-47	3.4408e-46	0.168488	0.0427584
ZRANB2-AS2	24.7925	1.66016	1.07986e-135	2.93276e-134	0.294347	0.074869
CCDC181	12.9783	1.41814	1.6242e-38	1.50211e-37	0.151156	0.0384658
PLXNC1	13.5708	1.43141	5.96939e-42	5.80878e-41	0.158339	0.0403055
CD2AP	23.9253	1.52432	1.67127e-126	4.11897e-125	0.28654	0.0729736
MINDY1	18.2423	1.41706	2.38017e-74	3.42284e-73	0.216271	0.0550786
RIC3	19.172	1.4736	6.34319e-82	9.91745e-81	0.227202	0.0579217
PREP	20.5981	1.4564	2.85416e-94	5.06322e-93	0.245159	0.0625488
UCHL1	31.8069	1.58125	5.19405e-222	2.81104e-220	0.389132	0.0995094
XKR6	28.8832	1.73544	1.93874e-183	7.97942e-182	0.345097	0.0883599
GSTK1	34.239	1.72601	6.35605e-257	4.23991e-255	0.417395	0.107091
RFLNA	13.1306	1.46139	2.19803e-39	2.05936e-38	0.153029	0.039302
TMEM104	15.6478	1.32713	3.43984e-55	3.93461e-54	0.185353	0.0476084
TNS1	54.1688	2.16696	0	0	0.653342	0.167856
JOSD2	18.5916	1.3764	3.75667e-77	5.57431e-76	0.221893	0.0570298
PPP2R3B	15.3917	1.31111	1.86094e-53	2.08386e-52	0.181918	0.0467722
MVD	16.7807	1.36869	3.37919e-63	4.2743e-62	0.198938	0.0511763
SMIM13	26.2838	1.54209	2.94045e-152	9.16776e-151	0.318551	0.0821162
CCDC14	26.0383	1.50578	1.82486e-149	5.56396e-148	0.315896	0.0814472
ENOPH1	25.3003	1.53499	3.17013e-141	9.08616e-140	0.30559	0.0788271
ADI1	13.6785	1.33115	1.36411e-42	1.34035e-41	0.161149	0.0415877
SGMS2	26.4324	1.60886	5.81921e-154	1.84361e-152	0.318239	0.0821719
DNAJC15	15.553	1.41749	1.51723e-54	1.71963e-53	0.183635	0.0474412
ABCB9	16.13	1.35513	1.56929e-58	1.87195e-57	0.191131	0.0493924
EDIL3-DT	17.1035	1.51923	1.39848e-65	1.8151e-64	0.201749	0.0522355
ANGEL1	19.1311	1.40679	1.39172e-81	2.17138e-80	0.229076	0.0593154
IZUMO4	18.0286	1.35533	1.16196e-72	1.64185e-71	0.215334	0.0558033
TTTY10	16.3541	1.4216	4.0686e-60	4.94505e-59	0.193785	0.0502286
FMO4	12.8898	1.36264	5.13921e-38	4.72359e-37	0.151624	0.039302
PEA15	54.7564	2.36868	0	0	0.63554	0.16518
HPCAL1	19.4056	1.40284	6.9146e-84	1.10093e-82	0.232355	0.0604304
PDIA4	13.034	1.25155	7.83709e-39	7.28227e-38	0.153966	0.0400825
MRAS	14.3584	1.29885	9.44323e-47	9.77863e-46	0.170206	0.0443751
BVES-AS1	13.6662	1.31338	1.61533e-42	1.58428e-41	0.161618	0.0421452
SKAP2	16.3448	1.4665	4.74023e-60	5.75761e-59	0.193317	0.0505073
SCP2	31.5615	1.61413	1.24877e-218	6.605e-217	0.387102	0.101182
TLE1	13.0237	1.34482	8.97594e-39	8.33426e-38	0.153342	0.0400825
LLGL2	23.085	1.49255	6.55109e-118	1.47247e-116	0.278576	0.0728621
MRTFB	16.2822	1.35481	1.31995e-59	1.59338e-58	0.194097	0.050786
MCF2L2	35.5689	1.65137	4.24438e-277	3.23658e-275	0.441287	0.11562
ARNTL	13.0154	1.33165	1.00066e-38	9.28664e-38	0.15381	0.0403055
BVES	18.3219	1.39918	5.53121e-75	8.0223e-74	0.219706	0.0576987
CAVIN1	23.1528	1.31848	1.36191e-118	3.08718e-117	0.282792	0.0743673
NUDT21	12.6866	1.27145	7.01277e-37	6.3486e-36	0.150375	0.0395808
CCDC171	38.7834	1.81586	0	0	0.476109	0.125432
ASTN1	15.1145	1.37598	1.2989e-51	1.42833e-50	0.179731	0.0473854
TARBP1	36.7228	1.72062	3.16315e-295	2.74943e-293	0.455028	0.119969
NNT-AS1	25.6516	1.49332	4.0568e-145	1.19869e-143	0.31371	0.0827294
FAM27C	20.5996	1.41482	2.76601e-94	4.90917e-93	0.248595	0.0655591
CD164	49.3557	2.07776	0	0	0.598844	0.157989
MCPH1-AS1	18.3104	1.34532	6.8408e-75	9.90243e-74	0.220487	0.0582005
CASP3	16.5817	1.34413	9.44734e-62	1.16998e-60	0.198626	0.0524585
RABL3	12.7516	1.27563	3.05343e-37	2.77638e-36	0.151312	0.0400268
EFR3B	48.2424	1.90472	0	0	0.608682	0.161055
CCDC102B	28.1848	1.62108	8.98558e-175	3.4507e-173	0.343535	0.0909243
MARCHF2	18.1938	1.31642	5.77403e-74	8.26518e-73	0.219863	0.0582562
VSTM4	15.0098	1.34859	6.337e-51	6.91139e-50	0.179107	0.0474969
ME1	30.5508	1.61904	5.5139e-205	2.69827e-203	0.375547	0.0996209
ARHGEF9	23.1841	1.42268	6.58512e-119	1.50369e-117	0.283104	0.0751477
CCDC50	23.7803	1.44938	5.34164e-125	1.29762e-123	0.290131	0.0770431
TMEM170B	16.3907	1.31491	2.22725e-60	2.71234e-59	0.197064	0.052347
CHADL	33.1992	1.57123	1.1058e-241	6.73761e-240	0.414428	0.110157
CSTB	14.7585	1.27184	2.71156e-49	2.898e-48	0.177389	0.0473297
TEX9	19.7964	1.53639	3.1977e-87	5.2901e-86	0.237039	0.0632735
ARHGEF1	14.4523	1.30972	2.42496e-47	2.53148e-46	0.173017	0.0462147
FAM3A	18.3825	1.32933	1.81318e-75	2.64936e-74	0.223298	0.0597614
WBP2NL	23.9593	1.52803	7.38994e-127	1.82734e-125	0.292005	0.0782138
DGKZ	20.0309	1.30496	2.96371e-89	5.00289e-88	0.244691	0.0655591
SANBR	34.635	1.6118	7.52038e-263	5.17394e-261	0.433791	0.116234
ARMC2	15.6267	1.28872	4.78958e-55	5.46674e-54	0.188007	0.0503958
RASAL2	44.1186	1.8648	0	0	0.554185	0.148679
CXADR	27.6664	1.56653	1.77232e-168	6.47923e-167	0.339944	0.091203
TSPAN14	23.4698	1.38445	8.3033e-122	1.95963e-120	0.289663	0.0777679
GPT2	31.8188	1.55248	3.55424e-222	1.92637e-220	0.397564	0.106924
SC5D	25.099	1.46747	5.10416e-139	1.43212e-137	0.309026	0.0831196
ADAMTS4	43.0241	1.86104	0	0	0.53654	0.14433
ELOVL6	50.5471	2.09263	0	0	0.621487	0.167354
CD27-AS1	17.5968	1.34179	2.60654e-69	3.54339e-68	0.213616	0.0575315
GTF2IP13	13.2434	1.31439	4.92802e-40	4.66991e-39	0.158495	0.0427026
KDM5D	23.0255	1.45681	2.58937e-117	5.78175e-116	0.282167	0.0760397
C1orf122	32.331	1.64141	2.56526e-229	1.45153e-227	0.402092	0.108541
ANKRD30BL	22.3127	1.16867	2.78089e-110	5.71332e-109	0.276858	0.0748132
MMS22L	28.6068	1.56508	5.52327e-180	2.22176e-178	0.353373	0.0956628
GAMT	13.6959	1.27532	1.07462e-42	1.0573e-41	0.164741	0.0445981
HELLS	20.5292	1.36585	1.18166e-93	2.08532e-92	0.251405	0.0680678
SBF1	12.7998	1.2586	1.64437e-37	1.50213e-36	0.15381	0.0416992
BCAT1	29.2062	1.5964	1.61585e-187	6.87041e-186	0.361961	0.0983945
SCRN1	36.6198	1.68088	1.38324e-293	1.18031e-291	0.460493	0.125265
SAMD8	45.8122	1.94641	0	0	0.568082	0.154588
SLCO1B1	13.5957	1.43912	4.24882e-42	4.14423e-41	0.162399	0.0442078
TMEM87B	19.103	1.36653	2.38329e-81	3.70758e-80	0.233448	0.063608
SLC15A4	19.2439	1.35912	1.5866e-82	2.49738e-81	0.235634	0.064277
RIPK2-DT	42.533	1.86952	0	0	0.532324	0.145222
PPP2R2C	58.2123	2.22092	0	0	0.715959	0.19534
EVL	36.2746	1.66755	4.06728e-288	3.37033e-286	0.456433	0.124652
LIX1-AS1	15.2318	1.43913	2.17545e-52	2.40999e-51	0.182698	0.0499498
SGK2	27.6047	1.43152	9.78355e-168	3.55228e-166	0.347439	0.0951611
PGRMC1	32.7966	1.60061	6.58722e-236	3.91756e-234	0.412711	0.113056
RAB27A	18.3841	1.4069	1.76299e-75	2.57704e-74	0.22361	0.0612666
FAM20B	22.9694	1.3324	9.43868e-117	2.0925e-115	0.285759	0.0783253
MARK1	29.5715	1.49861	3.47562e-192	1.54105e-190	0.372267	0.10213
SCRN3	19.1174	1.36172	1.80768e-81	2.81683e-80	0.234697	0.0644442
GEMIN8	26.8932	1.42818	2.63685e-159	8.89021e-158	0.338382	0.0929312
ZFAND4	28.6705	1.57222	8.89309e-181	3.59279e-179	0.356808	0.0981715
PZP	15.807	1.31338	2.78212e-56	3.23185e-55	0.192224	0.0529044
RP9P	22.9931	1.32687	5.47008e-117	1.2163e-115	0.286384	0.0788271
TMEM128	17.0875	1.31459	1.83794e-65	2.38216e-64	0.2094	0.0576987
MAPKAPK2	24.1085	1.37014	2.03621e-128	5.1027e-127	0.301374	0.0830639
RAB11B-AS1	14.2044	1.21598	8.5993e-46	8.78518e-45	0.172705	0.0476084
OPTN	28.9245	1.439	5.88022e-184	2.42821e-182	0.366021	0.100903
RTL8C	21.4868	1.36939	2.06688e-102	3.96869e-101	0.266396	0.0734753
BHLHE41	31.6855	1.56567	2.4636e-220	1.31612e-218	0.399126	0.110101
RNPEPL1	12.7905	1.16268	1.85273e-37	1.69163e-36	0.155059	0.0428141
SQLE	27.2696	1.57285	9.73384e-164	3.42743e-162	0.337914	0.0933214
GPR137B	24.4416	1.37139	6.1806e-132	1.60942e-130	0.306527	0.0846806
ZNF404	23.3419	1.41601	1.66716e-120	3.87091e-119	0.290443	0.080388
METRN	19.1356	1.24159	1.27607e-81	1.99176e-80	0.236727	0.0655591
UCK2	20.5571	1.39945	6.64242e-94	1.17333e-92	0.253279	0.0701862
TMEM151A	43.6921	1.90192	0	0	0.544347	0.150853
USP5	14.823	1.2859	1.04058e-49	1.11661e-48	0.180824	0.0501171
PLAG1	17.2362	1.40911	1.42031e-66	1.86289e-65	0.210337	0.058312
ZNF521	40.591	1.71519	0	0	0.522017	0.144721
HERC2P3	15.4552	1.47888	6.96463e-54	7.83421e-53	0.185978	0.0515665
GOLGA8A	36.8636	1.56288	1.77267e-297	1.55899e-295	0.473766	0.131397
STK38L	22.2617	1.36727	8.68489e-110	1.77064e-108	0.276546	0.0767087
NMD3	12.7868	1.35241	1.94372e-37	1.77298e-36	0.154122	0.0427584
DACT3	19.0506	1.3137	6.49392e-81	1.00561e-79	0.235478	0.0653362
ARHGEF4	19.0837	1.20682	3.44761e-81	5.35435e-80	0.237196	0.0658379
SEMA5A	57.2232	2.2144	0	0	0.714866	0.198461
POT1-AS1	35.1463	1.77354	1.32571e-270	9.58031e-269	0.437851	0.121641
FBXO15	13.7746	1.27465	3.62616e-43	3.58473e-42	0.166927	0.046382
CDK14	33.9009	1.56014	6.4716e-252	4.18958e-250	0.433167	0.120359
RPL34-DT	16.6671	1.32298	2.27221e-62	2.84038e-61	0.203779	0.0566395
SLC45A3	34.5768	1.5606	5.63079e-262	3.84554e-260	0.441755	0.122868
RNF187	14.0545	1.19674	7.23032e-45	7.29468e-44	0.171924	0.0478872
CACNA1D	14.6396	1.4013	1.56972e-48	1.66429e-47	0.176921	0.0493366
KDM7A	21.2935	1.31459	1.303e-100	2.44866e-99	0.265615	0.0740885
SH3GLB2	24.9902	1.33135	7.80389e-138	2.16679e-136	0.316052	0.0883042
ELN	36.2	1.63879	6.09204e-287	4.95996e-285	0.46143	0.128944
ANO10	31.6689	1.53604	4.16062e-220	2.21953e-218	0.402405	0.11261
VBP1	13.6469	1.20625	2.10698e-42	2.06322e-41	0.166927	0.0467722
WAC-AS1	21.4286	1.29141	7.2358e-102	1.37943e-100	0.26827	0.0752035
GPR158	16.9814	1.31117	1.12817e-64	1.44814e-63	0.207527	0.0582005
SERAC1	30.0181	1.52932	5.70129e-198	2.63439e-196	0.380387	0.106757
TKT	27.6787	1.44432	1.25913e-168	4.61669e-167	0.350562	0.0984502
STAT2	60.0239	2.23931	0	0	0.738601	0.207548
TTC23	15.6343	1.30868	4.24902e-55	4.85274e-54	0.191755	0.0539079
CBWD5	14.8226	1.20665	1.04633e-49	1.12245e-48	0.18223	0.051232
FIS1	34.9904	1.61575	3.15191e-268	2.24726e-266	0.447689	0.12599
DICER1-AS1	24.2681	1.39188	4.259e-130	1.08258e-128	0.30559	0.0860185
DOHH	27.7864	1.47912	6.33455e-170	2.35503e-168	0.351655	0.0990634
ELOVL1	38.6741	1.69833	0	0	0.494222	0.139425
WDR17	18.8301	1.31428	4.28192e-79	6.50645e-78	0.23376	0.0660051
FMN1	34.1525	1.74997	1.22879e-255	8.16765e-254	0.427389	0.120693
TBC1D10B	17.3786	1.16733	1.1988e-67	1.58913e-66	0.216583	0.0612666
STARD3NL	15.4459	1.23914	8.03378e-54	9.0314e-53	0.190506	0.0539079
CEP41	13.1495	1.29031	1.71366e-39	1.60919e-38	0.160681	0.04549
CDR2L	25.3519	1.42895	8.56664e-142	2.46103e-140	0.320893	0.0908685
SLC9A3R1	17.6724	1.22938	6.83856e-70	9.36478e-69	0.220175	0.0623815
ZNF107	18.4653	1.26231	3.93015e-76	5.77884e-75	0.230637	0.0653919
SLC16A7	43.6492	1.81497	0	0	0.560275	0.159048
FGF7P3	49.8497	1.99654	0	0	0.633666	0.179897
KIAA0513	12.3245	1.15835	6.68599e-35	5.84421e-34	0.150999	0.0429256
TMEM72-AS1	14.4692	1.33782	1.89541e-47	1.98089e-46	0.177545	0.0505631
STS	13.5301	1.36566	1.03897e-41	1.00943e-40	0.164428	0.046828
GREB1	23.5137	1.33042	2.95503e-122	7.01847e-121	0.297783	0.0848478
POLD3	26.031	1.45477	2.20876e-149	6.72347e-148	0.328857	0.0937117
THUMPD2	21.1514	1.32583	2.68101e-99	4.98366e-98	0.265459	0.0757052
PHF6	24.7231	1.36945	6.04083e-135	1.62523e-133	0.314335	0.0897536
PAXX	17.5956	1.24346	2.6611e-69	3.61624e-68	0.219863	0.0628275
MFSD14B	26.0854	1.40493	5.34505e-150	1.64178e-148	0.333385	0.0952726
TRIM61	22.2723	1.38712	6.85173e-110	1.3992e-108	0.280294	0.080165
BICD2	21.5077	1.23481	1.31762e-102	2.53132e-101	0.273891	0.0783811
LIMA1	29.9065	1.38138	1.61824e-196	7.4222e-195	0.387726	0.110993
SMPD1	12.9882	1.19124	1.42703e-38	1.3214e-37	0.160056	0.0458245
PAPSS1	47.7362	1.94904	0	0	0.605871	0.173486
POLR3G	30.0368	1.54682	3.24395e-198	1.50266e-196	0.383042	0.109711
HSPA13	14.0781	1.13329	5.17803e-45	5.2312e-44	0.174578	0.0500056
CISD1	12.8646	1.1505	7.11764e-38	6.53236e-37	0.158651	0.04549
NOS1AP	38.7503	1.65863	0	0	0.502811	0.144275
ITGAV	38.6159	1.65795	0	0	0.500625	0.143773
EYA4	24.657	1.52348	3.09536e-134	8.22685e-133	0.308401	0.0885829
TTC23L	35.2879	1.61298	9.0026e-273	6.66067e-271	0.455653	0.130895
VLDLR-AS1	39.7427	1.73536	0	0	0.512961	0.147397
PSPH	22.1483	1.26364	1.08284e-108	2.18614e-107	0.281855	0.0810012
DEF8	20.3374	1.21291	6.00393e-92	1.03985e-90	0.257495	0.0740885
FBXW8	20.7741	1.28689	7.429e-96	1.33826e-94	0.262648	0.0755937
DPY19L1P1	39.2095	1.64895	0	0	0.511399	0.147229
PARP11	14.6995	1.17456	6.49418e-49	6.90509e-48	0.182542	0.05257
ZNF624	13.8207	1.17794	1.91096e-43	1.89214e-42	0.171455	0.0493924
SORL1	55.0001	2.00652	0	0	0.715646	0.20621
ZNF382	14.1098	1.18579	3.30385e-45	3.34502e-44	0.175047	0.0504516
PHAF1	26.927	1.39636	1.0597e-159	3.57928e-158	0.347127	0.100123
FAM106A	13.6744	1.13013	1.44437e-42	1.4181e-41	0.169425	0.0488906
TLN2	58.6409	2.18711	0	0	0.737976	0.213067
FAHD2CP	29.7012	1.44398	7.40195e-194	3.3375e-192	0.384603	0.111049
UBE2Q2	24.6146	1.35521	8.82021e-134	2.33924e-132	0.314803	0.0909243
ANKRD27	19.4049	1.22167	7.02004e-84	1.11724e-82	0.245784	0.0710224
MCRIP1	20.3577	1.26214	3.9716e-92	6.89144e-91	0.25812	0.0745903
TTLL4	16.9246	1.21467	2.96151e-64	3.78062e-63	0.212523	0.0615453
CASP2	17.2117	1.26189	2.17115e-66	2.8427e-65	0.215959	0.0626045
HACD3	34.7348	1.53209	2.35439e-264	1.62881e-262	0.453623	0.131509
WASF1	35.1011	1.6004	6.49097e-270	4.66362e-268	0.454091	0.131732
RASSF8	35.7011	1.57384	3.80076e-279	2.9465e-277	0.466583	0.135522
PLIN3	22.8247	1.28806	2.60651e-115	5.69385e-114	0.292005	0.0848478
PPP1R14A	40.8194	1.82058	0	0	0.518114	0.150574
CD226	12.4671	1.22317	1.12864e-35	1.00157e-34	0.153966	0.0447653
SHISA4	14.0435	1.18544	8.43974e-45	8.50796e-44	0.175203	0.0509533
VPS28	13.4205	1.09632	4.584e-41	4.40434e-40	0.167395	0.0487234
CATSPERE	27.3613	1.44095	7.9195e-165	2.8098e-163	0.351811	0.102464
TRIM27	15.3485	1.20391	3.6265e-53	4.04512e-52	0.192224	0.0560263
EFS	17.1462	1.17999	6.7119e-66	8.75412e-65	0.216896	0.0632178
TMEM219	17.6073	1.20213	2.16614e-69	2.94685e-68	0.222673	0.0650574
PAFAH1B2	23.693	1.34314	4.25604e-124	1.02721e-122	0.304341	0.0891404
SACS	27.5659	1.39504	2.85551e-167	1.03478e-165	0.355715	0.104304
CCSER1	14.5234	1.33217	8.61521e-48	9.05447e-47	0.179263	0.05257
PARP1	31.1768	1.46922	2.20166e-213	1.13551e-211	0.408026	0.11969
OXR1	21.204	1.31966	8.77102e-100	1.63695e-98	0.269051	0.0789386
ASAH1	18.6863	1.22804	6.39534e-78	9.57349e-77	0.237664	0.0697402
RRM2B	12.9617	1.13611	2.01687e-38	1.86294e-37	0.162086	0.0476084
GMFB	12.7145	1.1315	4.91268e-37	4.4539e-36	0.158651	0.046605
CTNS	17.6608	1.18035	8.40674e-70	1.14954e-68	0.224079	0.0658379
NACAD	36.2167	1.5937	3.31905e-287	2.72009e-285	0.473298	0.13909
WSCD1	17.6532	1.22429	9.61049e-70	1.3127e-68	0.223454	0.0656706
LIN54	35.7784	1.54129	2.3903e-280	1.86859e-278	0.472673	0.138979
THRB	13.9761	1.29505	2.18015e-44	2.18713e-43	0.173017	0.0508975
AGPAT5	32.4828	1.49607	1.86351e-231	1.07401e-229	0.424891	0.125098
MYEF2	20.0909	1.2952	8.8602e-90	1.5045e-88	0.25609	0.0754265
ZNF680	39.8237	1.64896	0	0	0.524672	0.154588
LDLRAP1	40.7907	1.6502	0	0	0.53935	0.159159
RABL6	21.7836	1.27312	3.31677e-105	6.51285e-104	0.279981	0.0826737
CTNNBIP1	16.1251	1.22457	1.70076e-58	2.02813e-57	0.20331	0.0600401
SH3BGRL	29.393	1.34974	6.74878e-190	2.91268e-188	0.38757	0.114561
TMCO1	21.264	1.27879	2.44723e-100	4.58107e-99	0.273111	0.0807782
RMND1	18.255	1.21673	1.88741e-74	2.72156e-73	0.232667	0.0688483
ABCA5	44.4715	1.73601	0	0	0.588695	0.174211
PRDX6-AS1	31.0899	1.42148	3.30274e-212	1.68938e-210	0.410681	0.121585
C11orf80	12.8351	1.13373	1.04214e-37	9.53625e-37	0.160525	0.0475527
PUS10	12.3731	1.19151	3.65371e-35	3.20799e-34	0.154279	0.0457688
DCTN5	19.8969	1.2152	4.32742e-88	7.22639e-87	0.255778	0.0759282
TGFA	27.2092	1.32324	5.05054e-163	1.76669e-161	0.358214	0.106366
TMEM63B	14.5698	1.06645	4.37486e-48	4.61222e-47	0.18426	0.0547441
MAP3K13	30.5658	1.44543	3.48535e-205	1.70782e-203	0.400531	0.119077
KLHDC4	14.3574	1.11597	9.57895e-47	9.91642e-46	0.181293	0.0539079
ZNF676	20.7457	1.33743	1.34045e-95	2.40655e-94	0.264834	0.0788271
GALNT1	40.1762	1.58379	0	0	0.540756	0.161222
TMEM9B-AS1	12.6795	1.11633	7.67733e-37	6.9418e-36	0.159119	0.0474412
ARV1	12.2905	1.16981	1.01868e-34	8.88136e-34	0.15381	0.0458803
ALG5	18.041	1.19849	9.27906e-73	1.31262e-71	0.231106	0.0689598
SNX8	12.5853	1.08038	2.54279e-36	2.28092e-35	0.158026	0.0471624
FGD4	58.1138	2.18226	0	0	0.743754	0.222043
EPB41L3	49.1189	1.88756	0	0	0.639444	0.190991
PFN1	16.4874	1.12722	4.52321e-61	5.56103e-60	0.210806	0.0629948
WWC2	33.7108	1.47734	4.02251e-249	2.56402e-247	0.447377	0.133738
MLEC	15.9507	1.13814	2.81905e-57	3.31085e-56	0.203623	0.0608764
SOWAHA	13.2837	1.12726	2.87782e-40	2.74032e-39	0.167708	0.0501728
CDKN1C	49.8891	1.98824	0	0	0.636321	0.190378
SLC9A6	17.48	1.15584	2.03557e-68	2.73628e-67	0.223766	0.0669528
SIRT5	13.4724	1.0816	2.27495e-41	2.19712e-40	0.170362	0.051009
LETMD1	13.2155	1.10039	7.14111e-40	6.75164e-39	0.166771	0.0499498
CSNK1G3	26.8863	1.31766	3.17411e-159	1.06726e-157	0.35431	0.106143
RTN4IP1	14.6183	1.19329	2.14577e-48	2.27118e-47	0.184728	0.0553573
ZNF720	12.6632	1.15634	9.46138e-37	8.53837e-36	0.158963	0.0476642
SYTL2	35.3767	1.49295	3.89834e-274	2.92485e-272	0.473142	0.141878
ETFA	16.7956	1.20988	2.62968e-63	3.32852e-62	0.213929	0.0642212
HSPA5	14.7687	1.12034	2.33067e-49	2.49306e-48	0.187383	0.0563051
CFTR	15.6461	1.1869	3.53029e-55	4.03682e-54	0.198001	0.0595384
COL16A1	35.1378	1.47355	1.78474e-270	1.28726e-268	0.472361	0.142045
SLC12A9	16.5151	1.13655	2.85525e-61	3.52082e-60	0.211743	0.0637195
ERO1A	18.7041	1.18305	4.58516e-78	6.87756e-77	0.241724	0.0727506
DOCK7	24.2621	1.28982	4.9266e-130	1.25056e-128	0.317458	0.0955513
USP46	12.0215	1.0666	2.74076e-33	2.32273e-32	0.151468	0.0456015
ACOX1	15.0563	1.14217	3.13826e-51	3.43678e-50	0.191911	0.0578102
PLXND1	31.1798	1.34624	2.00108e-213	1.03349e-211	0.419269	0.126324
MAP2	20.9112	1.19345	4.23611e-97	7.728e-96	0.271705	0.0819489
PDE9A	30.7958	1.41086	2.9832e-208	1.47926e-206	0.409119	0.123425
TRIOBP	13.8294	1.09024	1.69541e-43	1.68094e-42	0.175515	0.0529602
APOOL	20.5005	1.26412	2.13011e-93	3.74844e-92	0.264522	0.0798305
DRAM2	20.2517	1.2089	3.42936e-91	5.90384e-90	0.262804	0.0793288
DBNL	19.3243	1.20651	3.35451e-83	5.32736e-82	0.249688	0.0753707
RUNX1	14.9022	1.36959	3.18915e-50	3.44596e-49	0.186134	0.0561936
LAPTM4B	12.9337	1.14972	2.90539e-38	2.67636e-37	0.163179	0.0492809
VAMP3	19.3425	1.22049	2.359e-83	3.74796e-82	0.250468	0.0756495
IPMK	18.4576	1.18984	4.52845e-76	6.64809e-75	0.237976	0.0719701
PSRC1	26.9355	1.37922	8.44184e-160	2.85392e-158	0.354778	0.10737
MEX3C	12.5778	1.09965	2.79837e-36	2.50717e-35	0.159119	0.0481659
PTCSC2	14.9559	0.865125	1.42517e-50	1.54801e-49	0.192224	0.0582005
GUK1	28.534	1.33568	4.43369e-179	1.76444e-177	0.380856	0.115342
RAP2A	22.6536	1.24162	1.28532e-113	2.74503e-112	0.297158	0.0900323
ABCD4	19.8676	1.21075	7.75744e-88	1.2908e-86	0.257808	0.0781581
ANKRD65	17.1539	1.20047	5.87228e-66	7.66707e-65	0.2208	0.0670086
NUP93	22.259	1.20841	9.22255e-110	1.87923e-108	0.292786	0.0888616
MYH9	28.5175	1.30969	7.10145e-179	2.8111e-177	0.38148	0.115788
LGR4	41.5951	1.65671	0	0	0.562149	0.170643
CA5B	14.396	1.16237	5.48253e-47	5.69466e-46	0.183167	0.0556361
SERPINB9	14.0388	1.24646	9.02393e-45	9.08704e-44	0.177389	0.0539079
MROH1	11.8594	0.904961	1.92294e-32	1.61315e-31	0.150687	0.0458245
IDH2	22.5274	1.20366	2.2349e-112	4.72434e-111	0.296377	0.0901438
PUDP	23.7504	1.41771	1.08823e-124	2.6367e-123	0.306371	0.0932099
DDHD2	18.9883	1.14801	2.12941e-80	3.27572e-79	0.247345	0.075315
AGL	21.6054	1.24496	1.59847e-103	3.09316e-102	0.28248	0.08613
ZNF235	22.8655	1.27079	1.02394e-115	2.24995e-114	0.299813	0.091426
AP1B1	12.7831	1.05853	2.03726e-37	1.85785e-36	0.162867	0.0496711
ZNF826P	15.8596	1.27803	1.20582e-56	1.40424e-55	0.201593	0.0614896
STRADB	18.9332	1.21105	6.07542e-80	9.29612e-79	0.245784	0.0749805
LOXL2	13.5928	1.09867	4.41798e-42	4.30698e-41	0.173329	0.0529044
TRAF3	32.2007	1.44834	1.72818e-227	9.64704e-226	0.429731	0.13123
LRRC8D	23.1701	1.29846	9.12559e-119	2.07617e-117	0.305122	0.0932099
KLK6	26.1831	1.26325	4.14395e-151	1.28023e-149	0.350094	0.107091
GAL3ST1	30.6364	1.37085	4.01565e-206	1.97545e-204	0.412399	0.126268
CHN1	26.4253	1.28502	7.0178e-154	2.22145e-152	0.352124	0.107816
PSD2	15.9236	1.16525	4.34785e-57	5.09833e-56	0.204403	0.0626045
CATSPERG	21.607	1.15803	1.54396e-103	2.99079e-102	0.285134	0.0874679
ACYP1	30.9847	1.4063	8.67596e-211	4.4016e-209	0.416615	0.127829
ABCA17P	14.7419	1.14113	3.4691e-49	3.7055e-48	0.188944	0.0579775
SLBP	13.2257	1.07206	6.23297e-40	5.89902e-39	0.168957	0.0518452
SMARCD1	14.5691	1.11761	4.41484e-48	4.65305e-47	0.186914	0.0573643
KIFC3	18.1599	1.06789	1.07236e-73	1.53208e-72	0.237508	0.0729178
ZNF189	41.5233	1.63451	0	0	0.561524	0.17265
AMFR	28.2115	1.34077	4.22269e-175	1.62497e-173	0.379763	0.116847
TMEM33	30.8642	1.41452	3.60734e-209	1.80072e-207	0.414741	0.127662
ARL6IP6	16.9943	1.20735	9.05324e-65	1.16409e-63	0.21955	0.0676218
ZNF362	16.9071	1.10529	3.98603e-64	5.07807e-63	0.219706	0.0676776
STX18-AS1	40.6412	1.63953	0	0	0.551374	0.169863
ZNF846	12.5591	1.05135	3.54229e-36	3.16835e-35	0.160681	0.0495038
TMSB4X	37.1771	1.5357	1.59995e-302	1.4376e-300	0.502811	0.154923
TPM3	13.4521	1.04434	2.99298e-41	2.88461e-40	0.172861	0.0533504
RGS3	19.1162	1.17134	1.85072e-81	2.88268e-80	0.250156	0.0772104
MFSD8	13.2388	1.13468	5.23706e-40	4.96151e-39	0.169738	0.0524027
LONRF2	22.1043	1.1178	2.87229e-108	5.78008e-107	0.294191	0.0908685
GALNT15	42.0079	1.57928	0	0	0.579325	0.17895
KALRN	26.1742	1.40117	5.22378e-151	1.6125e-149	0.343691	0.106199
SLC9B1	20.9926	1.30656	7.66837e-98	1.40999e-96	0.273111	0.0844018
PMS2P1	13.5767	1.04286	5.50288e-42	5.35902e-41	0.174422	0.0539079
CCDC90B	24.192	1.21563	2.70332e-129	6.82031e-128	0.322611	0.0997324
DIAPH2	25.2985	1.21645	3.3193e-141	9.5064e-140	0.337289	0.104304
OAZ2	19.725	1.19063	1.31666e-86	2.16382e-85	0.259213	0.080165
KBTBD11	20.7468	1.20729	1.31056e-95	2.35403e-94	0.273111	0.0845133
CCDC112	25.6589	1.2389	3.3653e-145	9.95943e-144	0.343691	0.106366
KIAA2013	12.5144	1.07341	6.22689e-36	5.54428e-35	0.160525	0.0497268
SGTA	25.7512	1.26008	3.1226e-146	9.30763e-145	0.344785	0.106812
EXD3	21.8737	1.20576	4.62529e-106	9.13035e-105	0.28857	0.0894191
OAT	25.9451	1.28546	2.06508e-148	6.22511e-147	0.347439	0.107704
CCDC28A	13.7852	1.09294	3.12735e-43	3.09243e-42	0.177545	0.0550786
TMEM273	27.1243	1.21715	5.09722e-162	1.76974e-160	0.368207	0.114227
GSR	13.193	1.09534	9.63382e-40	9.08078e-39	0.169269	0.0525142
USP38	19.7017	1.18217	2.08359e-86	3.41217e-85	0.259369	0.0804995
DDI2	29.1388	1.33666	1.15951e-186	4.89105e-185	0.393348	0.122087
TMEM94	22.8127	1.20758	3.43357e-115	7.48301e-114	0.303716	0.0942691
FAM242A	16.4804	1.10843	5.0749e-61	6.23724e-60	0.214397	0.0665626
RAB11B	27.8762	1.26099	5.18169e-171	1.93996e-169	0.378201	0.11746
HCFC2	25.7788	1.26263	1.53391e-146	4.58684e-145	0.347595	0.107983
LRRC39	13.6291	1.20454	2.68855e-42	2.62718e-41	0.174422	0.0542424
DSTN	26.4185	1.26247	8.3984e-154	2.65397e-152	0.355559	0.110659
GFOD1	24.4081	1.21632	1.40341e-131	3.63667e-130	0.326359	0.101572
ZCWPW1	18.7139	1.15756	3.81741e-78	5.73519e-77	0.245784	0.0765414
CAVIN4	14.7974	1.1234	1.52255e-49	1.63145e-48	0.191443	0.0597057
VMA21	12.2088	1.04825	2.78865e-34	2.40987e-33	0.156933	0.0489464
SLC25A12	24.3666	1.19517	3.86189e-131	9.94517e-130	0.327764	0.102297
LMBRD2	26.2507	1.26479	7.01471e-152	2.17976e-150	0.354466	0.110659
A2M	16.545	1.16239	1.74056e-61	2.14913e-60	0.215334	0.0672316
MAP1LC3A	22.9957	1.18874	5.15085e-117	1.146e-115	0.308089	0.0962203
C2orf92	15.9127	1.08143	5.17638e-57	6.05654e-56	0.207683	0.0648902
DDB2	16.6818	1.1095	1.77759e-62	2.22431e-61	0.217989	0.0681235
FAM229B	14.789	1.09813	1.72516e-49	1.84749e-48	0.191911	0.0599844
ECHDC1	33.496	1.3986	5.50666e-246	3.44526e-244	0.460962	0.144275
PUF60	14.5224	1.0687	8.73887e-48	9.18185e-47	0.188788	0.0590924
TPK1	19.0229	1.29748	1.10127e-80	1.70183e-79	0.247189	0.0773776
MIATNB	12.3387	1.02609	5.60812e-35	4.91125e-34	0.158807	0.0497268
HMGN1	14.3712	1.06221	7.84181e-47	8.13389e-46	0.187227	0.0586464
PHACTR2	13.4681	1.21826	2.4099e-41	2.32685e-40	0.17208	0.0539079
GOLIM4	19.1504	1.1356	9.60345e-82	1.50022e-80	0.252498	0.0791058
GRK3	17.9517	1.20269	4.65412e-72	6.52925e-71	0.234072	0.0733638
ZNF577	22.1445	1.24782	1.17896e-108	2.37891e-107	0.294191	0.0922065
PCNX2	25.5932	1.3152	1.8144e-144	5.32314e-143	0.341661	0.107091
MAPK8IP1	29.5444	1.32252	7.76052e-192	3.42464e-190	0.403029	0.12638
SHANK3	30.7281	1.31658	2.39786e-207	1.18429e-205	0.421611	0.132233
SEC22C	16.8277	1.08524	1.53046e-63	1.94114e-62	0.22158	0.0695172
ZNF714	12.2973	1.13586	9.36498e-35	8.17058e-34	0.15787	0.0495596
ERCC4	12.3162	1.03164	7.40895e-35	6.47311e-34	0.158963	0.0500056
TMEM175	13.5049	1.01424	1.46236e-41	1.41821e-40	0.175359	0.0551901
C4orf48	32.8895	1.45387	3.10336e-237	1.86047e-235	0.444722	0.139982
BEX4	26.7873	1.31038	4.54553e-158	1.51068e-156	0.363367	0.114394
SNRNP40	29.8742	1.36022	4.25424e-196	1.94646e-194	0.407558	0.128331
PRIMPOL	20.1999	1.16479	9.81294e-91	1.68082e-89	0.268738	0.0846248
PEX7	13.9448	1.12471	3.38246e-44	3.38419e-43	0.180512	0.0568625
ZFHX3	20.0368	1.2441	2.63146e-89	4.4501e-88	0.263117	0.0828966
SNTA1	13.959	1.04218	2.77391e-44	2.77831e-43	0.181449	0.057197
HIF1AN	16.301	1.03406	9.7095e-60	1.17399e-58	0.214866	0.0677333
NUDCD2	15.1096	1.08795	1.40037e-51	1.53946e-50	0.197689	0.0623258
SGCB	24.2409	1.21841	8.25098e-130	2.09015e-128	0.327608	0.1033
HYDIN2	53.032	1.93253	0	0	0.709713	0.223827
TBC1D9B	16.3414	1.07275	5.01258e-60	6.08246e-59	0.215178	0.0679005
ARHGEF3	29.3476	1.31962	2.56626e-189	1.10119e-187	0.39975	0.126157
ZFAND1	13.1144	1.04299	2.72392e-39	2.54758e-38	0.170362	0.0537964
MIR646HG	13.0074	1.3104	1.11017e-38	1.02952e-37	0.165365	0.0522355
KATNAL2	30.8065	1.43185	2.14607e-208	1.06558e-206	0.415834	0.131453
MINPP1	16.553	1.06695	1.52386e-61	1.88281e-60	0.218301	0.0690155
PRKCB	35.4003	1.49644	1.69054e-274	1.27094e-272	0.48579	0.15364
EXTL3	24.4824	1.24367	2.27559e-132	5.97147e-131	0.328701	0.103969
BTBD10	24.0419	1.20249	1.01583e-127	2.53374e-126	0.324797	0.102743
GLIDR	27.9958	1.3778	1.82744e-172	6.8971e-171	0.376796	0.119244
VAMP4	13.2785	1.08532	3.08579e-40	2.93536e-39	0.172861	0.0548556
SCPEP1	12.0735	1.00653	1.45812e-33	1.24222e-32	0.156777	0.0497826
SGPL1	19.7024	1.11841	2.0564e-86	3.36912e-85	0.263898	0.0838444
SRGAP3	46.27	1.68678	0	0	0.646315	0.20543
RAB18	18.1186	1.08386	2.27366e-73	3.23228e-72	0.241568	0.0768202
P4HTM	11.6845	0.988352	1.52978e-31	1.26962e-30	0.15178	0.0482774
GPR180	15.9834	1.08149	1.66751e-57	1.96275e-56	0.210806	0.0670643
PRELID3A	19.7281	1.13428	1.23811e-86	2.03562e-85	0.263273	0.0837886
PISD	12.4207	1.03668	2.01735e-35	1.78174e-34	0.161149	0.0512878
APBA2	38.3976	1.44862	0	0	0.540131	0.171926
ATP6V0D1-DT	11.9282	0.964023	8.43295e-33	7.10475e-32	0.154747	0.0492809
BRPF3-AS1	13.9725	1.06174	2.29423e-44	2.30096e-43	0.182386	0.058089
CCDC18	21.9608	1.26686	6.83497e-107	1.35713e-105	0.292473	0.0931542
SFXN5	23.2519	1.10243	1.35947e-119	3.12921e-118	0.317458	0.101238
HLTF	31.9054	1.363	2.2442e-223	1.22704e-221	0.442848	0.141264
TMEM116	16.0444	1.13203	6.25689e-58	7.40207e-57	0.21065	0.0672316
CEMIP	23.6186	1.25039	2.48063e-123	5.94475e-122	0.318239	0.101572
DDX24	19.4312	1.11226	4.20775e-84	6.7196e-83	0.26015	0.0830639
CAMSAP1	30.2279	1.31401	1.01788e-200	4.82899e-199	0.41802	0.133515
ZCCHC17	22.0007	1.22839	2.83581e-107	5.66388e-106	0.295597	0.0944364
SLC35E3	27.1975	1.31406	6.95743e-163	2.43145e-161	0.369769	0.118241
STYX	13.6718	1.10514	1.49635e-42	1.46835e-41	0.178482	0.0570855
ENPP4	42.8871	1.68633	0	0	0.58401	0.18681
AKIRIN2	12.4283	0.966752	1.83415e-35	1.62186e-34	0.162399	0.0519567
RHOB	41.0714	1.67495	0	0	0.553716	0.177222
SLC39A6	17.9165	1.1344	8.76322e-72	1.22662e-70	0.238601	0.0763742
DESI1	14.4939	1.03955	1.32466e-47	1.38906e-46	0.190974	0.0611551
COL9A2	32.2554	1.37309	2.95558e-228	1.6573e-226	0.447377	0.143271
TLK1	49.8184	1.77533	0	0	0.690818	0.221318
G3BP2	31.2033	1.34621	9.60555e-214	4.96784e-212	0.431918	0.138421
PDGFA	32.7528	1.40424	2.77207e-235	1.63556e-233	0.453623	0.145445
AGPS	39.3563	1.5054	0	0	0.552311	0.177166
KBTBD2	22.2987	1.14593	3.80736e-110	7.81358e-109	0.303092	0.0972238
CSF1	19.8756	1.09106	6.62386e-88	1.10365e-86	0.267489	0.0858513
PSMB2	18.7931	1.11416	8.60428e-79	1.30266e-77	0.25203	0.0808897
LUC7L2	24.8096	1.1826	7.05721e-136	1.92225e-134	0.342286	0.109878
ZBTB34	12.5127	1.01517	6.36276e-36	5.66391e-35	0.163492	0.0525142
RHOG	21.9329	1.2177	1.26024e-106	2.49964e-105	0.295909	0.0950496
TTYH1	38.4936	1.52863	0	0	0.531855	0.170866
CBX3	17.3451	1.08836	2.14838e-67	2.83779e-66	0.231106	0.0742558
TLCD5	12.9925	1.03428	1.34891e-38	1.24937e-37	0.170518	0.0547999
MAP3K11	22.8134	1.1654	3.37633e-115	7.36258e-114	0.309963	0.0996767
COMMD2	13.1567	0.977452	1.55662e-39	1.46246e-38	0.173173	0.0556918
NACC2	43.6623	1.6383	0	0	0.606184	0.194949
RNF141	38.6541	1.55498	0	0	0.534822	0.172093
ATP13A4	17.2648	1.00646	8.6548e-67	1.13677e-65	0.231262	0.074423
ALG6	12.5367	1.1211	4.69908e-36	4.19196e-35	0.163179	0.0525142
SLC17A5	14.2319	1.06502	5.80977e-46	5.9484e-45	0.187071	0.0602074
MAST2	33.4293	1.41253	5.14105e-245	3.21113e-243	0.462211	0.14879
MMUT	18.1376	1.09617	1.6104e-73	2.2955e-72	0.243129	0.0783253
LRRC28	23.8665	1.22597	6.82169e-126	1.67022e-124	0.324797	0.104694
TEF	22.3074	1.14634	3.1346e-110	6.43647e-109	0.304653	0.0982272
PTPRE	39.7219	1.52315	0	0	0.558089	0.180065
CDK7	13.2005	1.0686	8.71544e-40	8.22344e-39	0.173173	0.0559148
ZFP37	14.7814	1.05882	1.92969e-49	2.06533e-48	0.195815	0.0632735
CMIP	35.9855	1.39106	1.40837e-283	1.11976e-281	0.508588	0.164344
LRRC63	65.0091	2.32608	0	0	0.835103	0.269874
MBTPS2	13.5936	1.01872	4.36984e-42	4.26116e-41	0.179575	0.0580332
PACC1	32.0935	1.36446	5.42888e-226	2.99464e-224	0.448157	0.144832
PHKA2	13.9929	0.992081	1.7233e-44	1.73161e-43	0.184728	0.0597057
AGK	20.4846	1.12449	2.95418e-93	5.19126e-92	0.277483	0.0896978
PGBD1	14.1484	1.01903	1.90958e-45	1.94022e-44	0.186758	0.0603746
LRRC4B	36.5163	1.4536	6.11198e-292	5.14469e-290	0.512024	0.16557
ST3GAL4	39.5415	1.50547	0	0	0.557776	0.180455
MSH2	27.2574	1.20813	1.35784e-163	4.76765e-162	0.378826	0.122589
MRPL41	15.0046	1.03844	6.84615e-51	7.46233e-50	0.198782	0.0643327
FAAH	21.5806	1.11064	2.73107e-103	5.2739e-102	0.294035	0.0951611
EBLN3P	13.0815	1.03166	4.20016e-39	3.92235e-38	0.172236	0.0557476
MPP2	35.5944	1.41365	1.71089e-277	1.31001e-275	0.501874	0.162448
UBE2D1	17.6092	1.06966	2.09247e-69	2.84767e-68	0.236102	0.0764299
CCDC136	12.5223	0.97195	5.6344e-36	5.02274e-35	0.164585	0.0532947
LPIN2	17.4048	1.1019	7.5934e-68	1.00873e-66	0.232511	0.075315
PAFAH2	11.492	1.01429	1.44712e-30	1.18181e-29	0.150219	0.0486676
MTX3	13.7944	1.01022	2.75355e-43	2.72426e-42	0.182698	0.0592039
LEPR	13.4738	1.11453	2.2312e-41	2.15598e-40	0.175984	0.0570298
CC2D2A	30.1804	1.40085	4.28824e-200	2.02667e-198	0.412399	0.133683
RETREG2	17.2803	1.04462	6.61982e-67	8.6979e-66	0.232667	0.0754265
P3H2	11.9218	1.03072	9.11597e-33	7.67672e-32	0.155528	0.0504516
ADAM15	16.1195	1.03905	1.86171e-58	2.21793e-57	0.21549	0.0699075
ZNF682	16.2101	1.09628	4.27637e-59	5.12903e-58	0.216115	0.0701304
ACTG1	44.4988	1.77025	0	0	0.599625	0.194726
CEP20	14.2436	1.04182	4.91501e-46	5.03782e-45	0.188788	0.0613781
TOLLIP	15.8629	0.981341	1.14504e-56	1.33429e-55	0.21268	0.0691827
DHX35	17.1474	1.10258	6.57353e-66	8.57964e-65	0.229544	0.0747018
C7orf50	17.794	1.0151	7.87281e-71	1.09052e-69	0.240162	0.0781581
DHX32	20.8831	1.10742	7.62985e-97	1.38582e-95	0.28451	0.0925967
PER3	33.8756	1.39102	1.52152e-251	9.83293e-250	0.475484	0.154755
SBDS	22.7896	1.19982	5.82099e-115	1.26491e-113	0.312461	0.101739
PIK3IP1	17.8012	1.08754	6.92166e-71	9.59129e-70	0.240006	0.0781581
ZNF208	14.2455	1.16468	4.77949e-46	4.90025e-45	0.187383	0.0610436
WDR13	15.8597	0.985904	1.20393e-56	1.40248e-55	0.212836	0.06935
STAMBP	19.8903	1.03366	4.93417e-88	8.23592e-87	0.27233	0.0888059
METTL8	24.2808	1.28337	3.12405e-130	7.95716e-129	0.329325	0.107426
CZIB	12.9012	0.986246	4.43056e-38	4.07425e-37	0.170831	0.0557476
NDST1	42.5811	1.58582	0	0	0.600874	0.19612
SHOC1	25.15	1.36824	1.4115e-139	3.98133e-138	0.339475	0.110882
PLEKHA7	23.7318	1.18116	1.69262e-124	4.09846e-123	0.32589	0.106534
GLB1	18.2441	1.08222	2.30322e-74	3.31346e-73	0.246408	0.0805552
VDAC3	16.052	1.05075	5.53674e-58	6.55844e-57	0.215334	0.0704092
ZFP1	11.475	1.03112	1.76151e-30	1.4373e-29	0.150687	0.0492809
MVK	13.0653	1.03916	5.19625e-39	4.84407e-38	0.173017	0.0565838
KDM5B	13.2443	1.04329	4.87064e-40	4.61671e-39	0.174891	0.057197
GRIK2	17.136	1.24191	7.99843e-66	1.04102e-64	0.225796	0.0738655
SLC27A5	12.4693	0.975543	1.09786e-35	9.74947e-35	0.164897	0.0539637
MED10	11.4087	1.00285	3.78204e-30	3.07051e-29	0.150062	0.0491136
BEX3	19.0267	1.05282	1.02411e-80	1.58326e-79	0.260306	0.085238
NFU1	17.5504	1.07911	5.90128e-69	7.98161e-68	0.236883	0.0776006
MTM1	23.0888	1.14072	5.9994e-118	1.34929e-116	0.317926	0.104192
CEP295	21.6384	1.10679	7.80917e-104	1.51902e-102	0.29669	0.0972795
INTS2	24.3495	1.16197	5.86942e-131	1.50837e-129	0.338851	0.111105
TPD52L2	22.4882	1.07161	5.41368e-112	1.14116e-110	0.312149	0.102353
FMN2	14.55	1.01083	5.83779e-48	6.14409e-47	0.193629	0.0634965
CELSR2	33.6764	1.33295	1.2794e-248	8.09973e-247	0.479856	0.157375
MTSS2	21.0656	1.12726	1.64472e-98	3.03915e-97	0.288101	0.0946036
PDE4D	70.457	2.65114	0	0	0.880075	0.289107
STMN4	58.888	2.2398	0	0	0.743285	0.244174
RAD17	18.2636	1.00324	1.61286e-74	2.32928e-73	0.248907	0.0817817
SLC25A40	16.2447	1.04444	2.43459e-59	2.92849e-58	0.218613	0.0718586
GPR89B	20.7536	1.04931	1.13827e-95	2.04554e-94	0.286696	0.0942691
IARS2	23.5385	1.18646	1.64583e-122	3.91649e-121	0.325265	0.10698
AP2M1	17.5642	0.987485	4.63172e-69	6.27132e-68	0.239382	0.0787713
PMEPA1	14.342	0.983704	1.19536e-46	1.23541e-45	0.191911	0.063162
PKN1	15.4711	0.981105	5.43932e-54	6.12956e-53	0.208463	0.0686253
PTTG1IP	24.3091	1.19438	1.57249e-130	4.02172e-129	0.336821	0.110882
NHLRC3	22.6804	1.11491	6.99692e-114	1.50033e-112	0.315116	0.103746
UHRF1BP1	14.2632	0.974118	3.70963e-46	3.8086e-45	0.190818	0.0628275
DPY19L2P2	27.0235	1.25561	7.82602e-161	2.67729e-159	0.375703	0.123704
PTPN12	43.1455	1.58241	0	0	0.614772	0.202531
RAB5B	23.7724	1.1566	6.45401e-125	1.56682e-123	0.330575	0.108931
DPH7	19.2068	1.11156	3.24565e-82	5.08731e-81	0.261711	0.0862415
AP2A2	23.6989	1.09766	3.69967e-124	8.94082e-123	0.330575	0.108987
FIG4	19.1908	1.05158	4.41425e-82	6.91608e-81	0.262492	0.086576
ZNF135	24.0352	1.14689	1.19167e-127	2.97034e-126	0.335415	0.110715
TUBE1	23.0582	1.12996	1.21572e-117	2.72106e-116	0.321049	0.106032
PWRN1	31.1204	1.59452	1.27634e-212	6.55558e-211	0.419582	0.138644
HADHA	24.3868	1.17731	2.36372e-131	6.10392e-130	0.339163	0.112108
COL9A3	17.0535	1.08771	3.29113e-65	4.24745e-64	0.231106	0.0764299
EPS8	40.7189	1.53174	0	0	0.582605	0.192775
TMEM167A	21.7936	1.10832	2.67069e-105	5.24697e-104	0.301843	0.0998997
S100B	68.9891	2.53606	0	0	0.816365	0.270264
SGPP1	37.1225	1.46063	1.22029e-301	1.086e-299	0.527639	0.174713
NCSTN	16.2543	1.01202	2.08069e-59	2.50441e-58	0.220643	0.0730851
ZNF26	14.3977	1.01819	5.34825e-47	5.55673e-46	0.193473	0.0641097
MTA3	32.3718	1.31632	6.8517e-230	3.89471e-228	0.460962	0.152748
POLE2	13.5481	1.0331	8.12817e-42	7.90329e-41	0.180668	0.0598729
FAM169A	38.5619	1.47191	0	0	0.549969	0.182295
DVL3	13.9688	0.966868	2.41819e-44	2.42397e-43	0.187695	0.0622143
GOLGA2	13.0756	0.935474	4.53854e-39	4.23305e-38	0.175203	0.058089
ECHS1	12.2936	0.890625	9.80802e-35	8.55512e-34	0.164272	0.0544654
NME3	24.3102	1.2065	1.52792e-130	3.91041e-129	0.33807	0.112164
CTTNBP2NL	18.434	1.0638	7.00582e-76	1.0277e-74	0.251562	0.0835099
FBXW5	14.2232	0.935153	6.57631e-46	6.72584e-45	0.191599	0.063608
SVIL-AS1	29.1237	1.2466	1.79666e-186	7.57013e-185	0.412711	0.137083
MYO15B	25.9681	1.10817	1.13567e-148	3.43734e-147	0.369144	0.122645
SLC6A6	28.8712	1.24099	2.74537e-183	1.12869e-181	0.407558	0.135411
SLX4IP	41.063	1.57046	0	0	0.583854	0.194002
SCAMP5	21.3665	1.03401	2.73837e-101	5.1833e-100	0.297939	0.0990634
ZNF358	14.3528	0.941794	1.0226e-46	1.05804e-45	0.193941	0.0644999
CATSPER2	13.1438	0.943754	1.84651e-39	1.73306e-38	0.175984	0.058535
EML4	20.0335	1.08844	2.81319e-89	4.75095e-88	0.275765	0.0918163
S1PR5	15.9369	1.00773	3.51193e-57	4.12201e-56	0.216583	0.0721374
CCDC144B	27.2654	1.12376	1.0928e-163	3.84068e-162	0.3896	0.12978
SELENOI	26.3634	1.23152	3.60767e-153	1.13524e-151	0.369613	0.123202
B4GALNT4	19.6496	0.991486	5.82225e-86	9.46821e-85	0.273111	0.0910358
COPE	15.5996	0.976309	7.32594e-55	8.33874e-54	0.212055	0.0706879
TMCO3	18.3594	1.01254	2.77465e-75	4.04314e-74	0.252186	0.0840673
GIPC1	34.8569	1.31752	3.34282e-266	2.34305e-264	0.505465	0.168525
NUDT13	11.8861	0.994298	1.39752e-32	1.17396e-31	0.158339	0.052793
RAB4A	29.3969	1.28514	6.01945e-190	2.60092e-188	0.416146	0.138811
METAP1	14.9563	1.02146	1.41611e-50	1.53862e-49	0.202217	0.0674546
TMEM150C	11.4103	1.10089	3.71403e-30	3.01595e-29	0.150375	0.0501728
CYB5B	17.0053	1.0215	7.50397e-65	9.65547e-64	0.232042	0.0774334
LNPK	27.9669	1.2199	4.10461e-172	1.54603e-170	0.398032	0.132902
FAM76A	12.6385	0.967824	1.29435e-36	1.16554e-35	0.169269	0.056528
FAM199X	18.2555	1.02897	1.87101e-74	2.69897e-73	0.251718	0.0840673
CMPK1	18.1326	1.01077	1.76186e-73	2.50756e-72	0.249375	0.0832869
GNAI2	32.6171	1.35725	2.34807e-233	1.37022e-231	0.463148	0.1547
PC	23.302	1.13303	4.2299e-120	9.7665e-119	0.325734	0.108819
ABCA6	31.2505	1.77634	2.20056e-214	1.14285e-212	0.404435	0.135132
CD99L2	34.3726	1.39464	6.47787e-259	4.35231e-257	0.48985	0.163898
SFXN4	13.6797	1.00161	1.34212e-42	1.31909e-41	0.184104	0.0616011
TOB1	29.8157	1.29752	2.44358e-195	1.10985e-193	0.423798	0.141878
LCLAT1	15.6144	1.03559	5.80914e-55	6.62032e-54	0.211118	0.0706879
TMEM108	12.2767	1.01794	1.20898e-34	1.05233e-33	0.163023	0.0546326
TXNRD1	22.6842	1.09992	6.41543e-114	1.37802e-112	0.317146	0.106311
CDIP1	15.9514	0.979704	2.78489e-57	3.27177e-56	0.217676	0.0729736
ULK4	21.4657	1.15719	3.25954e-102	6.2523e-101	0.296065	0.0992864
KMT5A	15.6764	0.949324	2.19209e-55	2.5151e-54	0.214241	0.0718586
CCDC3	14.3332	0.944593	1.35763e-46	1.40119e-45	0.193629	0.0649459
AMZ2	27.0772	1.19564	1.82863e-161	6.30783e-160	0.384135	0.128888
ABHD18	25.7196	1.18906	7.05676e-146	2.09673e-144	0.362898	0.121808
ZBTB10	12.1038	0.94267	1.00854e-33	8.62553e-33	0.162399	0.0545211
SCMH1	35.3395	1.41174	1.45187e-273	1.08278e-271	0.506715	0.170253
LARS2	15.993	1.01333	1.43009e-57	1.68542e-56	0.217676	0.0731408
DTNBP1	16.7223	1.03537	9.01499e-63	1.13376e-61	0.228451	0.0767644
MZT2B	12.4525	0.904964	1.35613e-35	1.2023e-34	0.167708	0.0563608
NELFB	12.4686	0.897066	1.10822e-35	9.83682e-35	0.16802	0.0564723
SNF8	11.9345	0.973345	7.82343e-33	6.59868e-32	0.160056	0.0537964
SPCS3	23.1018	1.12037	4.43965e-118	9.99095e-117	0.325578	0.109432
DCP2	18.5441	1.02857	9.09939e-77	1.34539e-75	0.256402	0.0861858
PCBP4	32.0264	1.29653	4.6784e-225	2.56926e-223	0.462211	0.155424
NEK11	21.9497	1.05372	8.71132e-107	1.72877e-105	0.306996	0.103245
NSFL1C	19.7976	1.0085	3.12055e-87	5.16477e-86	0.276077	0.0928755
BBS4	15.4598	0.976481	6.47919e-54	7.29036e-53	0.21143	0.0711339
ABLIM2	12.5053	0.909433	6.98007e-36	6.20749e-35	0.168176	0.0565838
NCAPD2	19.0938	1.04384	2.8421e-81	4.41947e-80	0.264678	0.0890846
TRPM6	41.6587	1.54636	0	0	0.600718	0.202196
PDCL3P4	41.6631	1.48101	0	0	0.610556	0.205597
UPF1	16.9335	0.999528	2.54631e-64	3.2528e-63	0.232979	0.0784926
TDRD7	18.2186	0.981205	3.67341e-74	5.27446e-73	0.252342	0.0850708
CPD	52.3102	1.88944	0	0	0.719394	0.242558
PREX2	47.7317	1.6795	0	0	0.695815	0.234809
CHODL	13.0461	1.04176	6.68684e-39	6.2212e-38	0.174266	0.0588137
ZNF667	15.5742	0.922927	1.09041e-54	1.23738e-53	0.212992	0.0719144
RAD18	15.035	0.931735	4.32979e-51	4.73471e-50	0.205184	0.0692942
CEP57L1	18.8022	1.08665	7.23901e-79	1.09775e-77	0.259213	0.0875794
GALNT7	31.5727	1.29815	8.76368e-219	4.64189e-217	0.452374	0.152916
BCORL1	11.7715	0.815204	5.47593e-32	4.56703e-31	0.158651	0.0536292
SERP2	13.9707	0.887162	2.35304e-44	2.3593e-43	0.190506	0.0644442
NPIPB4	11.803	0.994939	3.76531e-32	3.14597e-31	0.158495	0.0536292
RCL1	29.0414	1.25907	1.97505e-185	8.26571e-184	0.414428	0.140261
MYL6	12.0814	0.971167	1.32475e-33	1.1304e-32	0.162711	0.0550786
AKAP11	47.0333	1.6882	0	0	0.667552	0.226168
LRRC37B	20.6134	1.04473	2.07913e-94	3.69537e-93	0.28857	0.0977812
LZTS2	28.1892	1.19552	7.92608e-175	3.04696e-173	0.406933	0.13792
SDHC	14.9575	0.992267	1.3921e-50	1.51341e-49	0.203779	0.0690712
ZNF121	17.0261	0.991224	5.25664e-65	6.7708e-64	0.235166	0.079719
TBC1D16	14.4201	0.945148	3.86851e-47	4.02603e-46	0.196908	0.0667856
ZFAND6	35.7106	1.37457	2.71101e-279	2.10606e-277	0.520768	0.176664
ICA1L	26.7755	1.24104	6.23409e-158	2.07002e-156	0.378826	0.128554
PLGRKT	16.5053	1.03331	3.36246e-61	4.13941e-60	0.226265	0.0768202
VIPAS39	12.7497	0.980398	3.12846e-37	2.84322e-36	0.172392	0.058535
CDC123	14.9422	0.947048	1.75076e-50	1.89945e-49	0.204872	0.069573
LEMD2	14.4305	0.895265	3.32565e-47	3.46494e-46	0.198001	0.0672873
SFXN3	13.0751	0.922586	4.56868e-39	4.2601e-38	0.177858	0.0604861
GLIPR2	19.517	1.02432	7.86672e-85	1.26604e-83	0.272954	0.0928755
MFSD1	17.0718	1.01797	2.4073e-65	3.11579e-64	0.236259	0.0804438
PGGT1B	17.552	1.01222	5.73827e-69	7.76394e-68	0.243442	0.0828966
SFT2D1	28.4339	1.17287	7.69874e-178	3.01553e-176	0.414116	0.141041
EIF5A2	13.0398	0.99079	7.26737e-39	6.75793e-38	0.176765	0.0602074
SEC23B	18.7743	1.02036	1.22642e-78	1.85224e-77	0.261868	0.0891961
CSAD	35.5828	1.33109	2.58934e-277	1.97856e-275	0.525453	0.179005
ZBTB43	23.3339	1.09697	2.00701e-120	4.64553e-119	0.33198	0.113112
SCRIB	12.4201	0.881111	2.0343e-35	1.79628e-34	0.168645	0.0574757
AZIN2	27.6397	1.22355	3.71654e-168	1.35735e-166	0.395534	0.134853
MAP7D1	38.3894	1.46151	0	0	0.55559	0.189486
TTTY14	26.2772	1.44557	3.4971e-152	1.08942e-150	0.361649	0.123425
ZADH2	12.0679	0.921458	1.55991e-33	1.32742e-32	0.163179	0.0556918
USP9Y	24.5556	1.25149	3.77182e-133	9.93271e-132	0.344316	0.117516
SLC2A1	11.5516	0.915877	7.24485e-31	5.94266e-30	0.156465	0.0534062
SPANXA2-OT1	39.2957	1.63932	0	0	0.555278	0.189542
ZNF283	15.3008	0.99	7.55682e-53	8.40149e-52	0.210025	0.0716914
NAA20	16.3153	0.973081	7.68877e-60	9.30866e-59	0.225484	0.0769874
GNPTAB	20.177	1.22779	1.55882e-90	2.66392e-89	0.276546	0.0944364
HDGF	11.6495	0.864334	2.30909e-31	1.9096e-30	0.158339	0.0540751
RCHY1	16.7203	0.993653	9.32415e-63	1.17225e-61	0.231262	0.0789943
C6orf89	32.4218	1.25645	1.35264e-230	7.73599e-229	0.47767	0.163285
ARPC2	19.448	0.947951	3.02997e-84	4.84496e-83	0.275297	0.0941577
SPPL2A	25.1678	1.11062	9.01573e-140	2.54688e-138	0.361493	0.123648
FLOT1	14.9592	0.947708	1.35734e-50	1.47648e-49	0.206121	0.0705207
HADHB	22.6823	1.05151	6.69279e-114	1.43677e-112	0.324797	0.111272
GTF2IRD1	35.7684	1.3237	3.42974e-280	2.67555e-278	0.529825	0.181514
NRIP1	20.7273	0.960612	1.9639e-95	3.51738e-94	0.294972	0.10107
RBSN	19.5574	1.04155	3.5702e-85	5.76816e-84	0.275453	0.0944364
TRPV1	11.654	0.95355	2.18902e-31	1.81191e-30	0.157714	0.0540751
ATP6AP1L	28.9324	1.20655	4.67918e-184	1.93654e-182	0.418957	0.143717
RCOR1	18.7308	1.07055	2.77713e-78	4.17904e-77	0.260462	0.0894191
APH1B	16.3065	1.01421	8.86927e-60	1.07274e-58	0.226265	0.0777121
SETD7	19.5282	1.09768	6.32185e-85	1.01829e-83	0.273423	0.0939347
MYSM1	29.4486	1.16321	1.31262e-190	5.73811e-189	0.432854	0.14879
MED29	13.2775	0.919096	3.12768e-40	2.97369e-39	0.182386	0.062716
MPPE1	12.4107	0.911791	2.28698e-35	2.01606e-34	0.169269	0.0582562
UBP1	17.3753	0.969085	1.26922e-67	1.68188e-66	0.243129	0.0836771
DERL2	11.9137	0.914995	1.00398e-32	8.45279e-32	0.162399	0.0559148
PURG	17.4676	0.955993	2.53017e-68	3.39868e-67	0.244847	0.0843461
FN3K	12.8476	0.937922	8.87324e-38	8.1256e-37	0.175828	0.0605976
DUSP22	20.6768	1.01459	5.60133e-95	1.00033e-93	0.293879	0.101293
ZFP57	20.2376	1.0477	4.57157e-91	7.85936e-90	0.285134	0.098283
ILRUN	22.4777	1.03272	6.85476e-112	1.44329e-110	0.322923	0.111328
LRRTM4	22.3708	1.37654	7.58252e-111	1.57343e-109	0.303873	0.104805
XRCC4	26.5553	1.19527	2.23048e-155	7.23237e-154	0.382573	0.131955
CRYL1	39.2094	1.47539	0	0	0.574329	0.198183
TXNL4A	21.6725	1.04726	3.73229e-104	7.29038e-103	0.309338	0.106757
ACLY	12.8122	0.897394	1.40151e-37	1.28059e-36	0.175828	0.0607091
PEPD	19.6052	0.973918	1.39648e-85	2.26701e-84	0.279044	0.0964991
TTLL5	56.6746	2.02298	0	0	0.768426	0.265749
C5orf64	36.8856	1.41655	7.85497e-298	6.92444e-296	0.542161	0.187535
PSMD14	29.7382	1.24993	2.46535e-194	1.11296e-192	0.432542	0.149626
SFI1	11.1208	0.892427	9.94143e-29	7.85061e-28	0.151156	0.0522912
ARHGEF37	41.1588	1.46671	0	0	0.610087	0.211116
STN1	11.2961	0.930259	1.37223e-29	1.10421e-28	0.153498	0.0531274
RBM45	15.7992	0.951355	3.15315e-56	3.65489e-55	0.220487	0.0763184
TTLL9	20.3985	0.992818	1.72358e-92	2.99909e-91	0.289194	0.100123
RNF11	24.6956	1.10073	1.19143e-134	3.18702e-133	0.357277	0.123704
MIPOL1	21.6244	1.08964	1.05867e-103	2.05394e-102	0.306683	0.106199
COPS4	14.7704	0.951965	2.27448e-49	2.43366e-48	0.204247	0.0707437
DCAF8	12.2247	0.85076	2.29516e-34	1.9871e-33	0.167708	0.058089
STXBP1	15.2551	0.885949	1.5216e-52	1.68916e-51	0.212367	0.0735868
TCEAL4	14.5965	0.837706	2.95422e-48	3.12245e-47	0.202998	0.0703534
TWF1	12.5406	0.909251	4.47686e-36	3.99659e-35	0.172392	0.0597614
DEGS1	12.9423	0.929245	2.59898e-38	2.39588e-37	0.17817	0.0617683
SLC66A2	19.6636	1.02368	4.42354e-86	7.20933e-85	0.278888	0.0967778
PAAF1	24.8789	1.11691	1.26026e-136	3.46563e-135	0.361181	0.125376
WBP11	14.2649	0.902523	3.62185e-46	3.72053e-45	0.198314	0.0688483
FAM221A	13.932	0.93359	4.04785e-44	4.04557e-43	0.192692	0.0668971
CPOX	19.3046	1.05825	4.91121e-83	7.79294e-82	0.27233	0.0945479
SUPT7L	12.0681	0.909155	1.55646e-33	1.32478e-32	0.165365	0.05742
TMEM39B	12.0835	0.887298	1.29066e-33	1.10182e-32	0.165522	0.0574757
IL17RA	12.5171	0.829566	6.0157e-36	5.36008e-35	0.172548	0.0599286
PKN2-AS1	16.1553	1.09643	1.0415e-58	1.24476e-57	0.22158	0.0769874
NSD2	30.9102	1.17699	8.71216e-210	4.37827e-208	0.459557	0.159717
DVL1	11.4022	0.874427	4.07747e-30	3.30863e-29	0.155996	0.0542424
SETDB2	14.4728	0.895667	1.8008e-47	1.88254e-46	0.20128	0.070019
MRPS30-DT	18.2579	1.0078	1.78908e-74	2.58177e-73	0.257339	0.0895306
URGCP	12.5825	0.823074	2.63672e-36	2.36291e-35	0.173485	0.0603746
HEATR6	19.5778	0.965616	2.39167e-85	3.87078e-84	0.280294	0.0975583
NDUFB2	14.4082	0.91147	4.59743e-47	4.78064e-46	0.2005	0.0698517
UEVLD	18.6833	0.978639	6.76378e-78	1.0121e-76	0.265771	0.0926525
ATAD1	21.2659	1.0279	2.35107e-100	4.40327e-99	0.305903	0.106645
CHP1	17.4499	0.958275	3.44861e-68	4.61576e-67	0.246252	0.0858513
CIBAR1	11.2205	0.945229	3.23485e-29	2.57745e-28	0.153186	0.0534062
SLITRK2	18.2478	0.936584	2.15232e-74	3.09875e-73	0.259525	0.0905341
ZNF678	22.0175	1.06483	1.95949e-107	3.91992e-106	0.316833	0.110547
SGK3	28.4179	1.17959	1.21629e-177	4.7565e-176	0.418957	0.146226
ATXN7	26.2766	1.10669	3.54663e-152	1.10393e-150	0.384603	0.13424
ZC3H7B	22.2627	1.03568	8.49928e-110	1.73375e-108	0.32183	0.112387
LDB3	54.0741	1.89333	0	0	0.763898	0.266808
RNF170	23.9655	1.06167	6.37486e-127	1.57843e-125	0.348532	0.121753
CNTLN	19.1128	1.0142	1.9752e-81	3.07529e-80	0.270612	0.0945479
KATNA1	13.8315	0.9213	1.64529e-43	1.63211e-42	0.191911	0.0670643
KIAA0586	35.609	1.30897	1.01572e-277	7.79324e-276	0.535759	0.187423
ZNF415	13.0391	0.940869	7.32983e-39	6.81431e-38	0.179731	0.0628833
STK25	14.2802	0.877092	2.90937e-46	2.99111e-45	0.199719	0.0699075
ADCK1	18.3014	1.00922	8.0604e-75	1.16588e-73	0.258276	0.0904226
ATG16L1	16.4684	0.977912	6.19052e-61	7.59837e-60	0.23173	0.0812242
H6PD	12.7496	0.844791	3.13495e-37	2.84842e-36	0.177077	0.0621028
SLC49A4	12.3458	0.886075	5.13288e-35	4.4993e-34	0.170518	0.0598171
RABAC1	14.2969	0.955292	2.28646e-46	2.35394e-45	0.199094	0.0698517
ATP6V0B	22.0069	1.01779	2.47483e-107	4.9482e-106	0.319176	0.111997
YIPF6	15.5899	0.950535	8.52192e-55	9.68528e-54	0.218926	0.0768202
GLCCI1	23.4476	1.09662	1.39842e-121	3.28995e-120	0.337914	0.118575
EFHC1	11.4633	0.893444	2.01636e-30	1.64309e-29	0.157402	0.0552458
FAM66D	21.1055	0.998031	7.07843e-99	1.31187e-97	0.305903	0.10737
CHFR	23.2333	1.05734	2.09976e-119	4.81834e-118	0.337445	0.118464
RNPS1	14.9548	0.916081	1.44968e-50	1.57418e-49	0.210025	0.073754
C19orf12	16.8747	0.93082	6.90571e-64	8.77965e-63	0.238757	0.0838444
TRIM37	21.1709	1.06446	1.77187e-99	3.30026e-98	0.303404	0.106645
RHOA	27.7501	1.18444	1.7362e-169	6.42275e-168	0.408339	0.14355
ZBTB41	25.2802	1.07863	5.27749e-141	1.50914e-139	0.371174	0.130505
NECTIN3	21.6376	1.02958	7.94682e-104	1.54499e-102	0.312149	0.109767
POMP	13.267	0.932025	3.59608e-40	3.41642e-39	0.18426	0.0648344
SRI	11.0046	0.813434	3.63048e-28	2.83631e-27	0.151936	0.0534619
ATP6AP2	16.291	0.964269	1.1429e-59	1.381e-58	0.230012	0.0809455
ZSWIM7	13.4246	0.917484	4.33981e-41	4.17187e-40	0.186758	0.0657264
NCOA4	16.2539	0.839282	2.09597e-59	2.52199e-58	0.231418	0.0814472
NPTN	23.8235	1.03598	1.90466e-125	4.64505e-124	0.349469	0.123035
DCTN4	30.0177	1.19555	5.75926e-198	2.65788e-196	0.448314	0.157877
DDR1	40.724	1.50376	0	0	0.601031	0.211674
MTMR12	21.6506	1.03476	5.99305e-104	1.1688e-102	0.313398	0.11038
STPG2	28.7383	1.28664	1.26664e-181	5.17892e-180	0.414585	0.146114
VAMP7	14.9536	0.924691	1.47507e-50	1.60128e-49	0.210181	0.0740885
ZNF827	30.1248	1.20742	2.29364e-199	1.07853e-197	0.44722	0.157766
ZNF430	20.3115	1.03754	1.01787e-91	1.75964e-90	0.292005	0.103022
GLRA2	15.4956	1.12337	3.71666e-54	4.19463e-53	0.21346	0.075315
ZNF429	17.0593	0.956146	2.9807e-65	3.85125e-64	0.242192	0.085461
NNT	26.396	1.08589	1.52463e-153	4.80575e-152	0.392255	0.138421
PTBP3	18.9333	0.944806	6.06086e-80	9.27765e-79	0.272174	0.0961088
MIR325HG	39.7735	1.67516	0	0	0.570581	0.201527
STX17	20.7251	1.00431	2.05848e-95	3.68501e-94	0.300125	0.106032
CLHC1	14.112	0.95494	3.20241e-45	3.24496e-44	0.196596	0.0694615
RAB2B	14.1999	0.947316	9.17815e-46	9.37142e-45	0.198782	0.0702419
L3HYPDH	12.2228	0.921526	2.34869e-34	2.03297e-33	0.169113	0.0597614
PPIP5K2	30.8485	1.18586	5.8707e-209	2.92664e-207	0.463929	0.164065
MAP2K2	22.5664	0.981178	9.27029e-113	1.96409e-111	0.332448	0.117572
LRRC37A4P	29.5385	1.18008	9.21449e-192	4.05666e-190	0.441131	0.156037
RAB22A	20.4162	0.986033	1.20056e-92	2.09489e-91	0.296065	0.104805
GXYLT1	11.3922	0.87963	4.57378e-30	3.70684e-29	0.157402	0.0557476
METTL6	17.1743	0.919099	4.13503e-66	5.40643e-65	0.244691	0.0866875
PFKFB4	12.0039	0.818816	3.3907e-33	2.87028e-32	0.166927	0.0591482
MARCKSL1	61.0519	2.30249	0	0	0.768426	0.272327
NTPCR	11.4146	0.859051	3.53328e-30	2.87042e-29	0.158026	0.0560263
DPH5	12.1977	0.867249	3.19886e-34	2.76308e-33	0.169894	0.0602631
ZNF337-AS1	14.4973	0.951007	1.26048e-47	1.32251e-46	0.20331	0.0721374
BACE1	43.1823	1.5927	0	0	0.625234	0.221875
EIF1AX	18.7301	0.946934	2.81467e-78	4.23381e-77	0.270456	0.0959973
KCNH1	12.0813	0.895676	1.32632e-33	1.13148e-32	0.167083	0.0593154
PACSIN2	12.3793	0.867476	3.38299e-35	2.97239e-34	0.171768	0.0609878
EIF4H	23.9699	1.08571	5.72837e-127	1.4193e-125	0.352748	0.125265
MRFAP1	16.9451	0.950948	2.09342e-64	2.67792e-63	0.242349	0.0860743
SEZ6L2	18.0208	0.88213	1.33688e-72	1.88543e-71	0.260775	0.0927082
HABP4	26.0301	1.05221	2.26303e-149	6.88306e-148	0.389444	0.138533
SLC20A1	12.987	0.866266	1.45092e-38	1.34285e-37	0.18223	0.0648344
ZNF141	13.2993	0.89901	2.3375e-40	2.22753e-39	0.18629	0.0662839
FEM1B	25.8549	1.08951	2.14505e-147	6.43497e-146	0.384916	0.136972
FHIP2B	10.8689	0.827075	1.62058e-27	1.25165e-26	0.150687	0.0536292
FBXO25	20.8718	0.958865	9.65678e-97	1.75227e-95	0.306059	0.108931
OSBPL2	11.5927	0.809425	4.4876e-31	3.69481e-30	0.161618	0.0575315
BCL9	13.6568	0.852903	1.83763e-42	1.80088e-41	0.191911	0.0683465
SLC35D1	26.6255	1.12613	3.44141e-156	1.12567e-154	0.395066	0.140707
CAT	18.4643	0.989444	4.00534e-76	5.88708e-75	0.265147	0.0944364
FAM178B	20.7548	0.990477	1.10895e-95	1.99478e-94	0.301686	0.107481
EIPR1	16.6576	0.924998	2.66366e-62	3.32859e-61	0.237196	0.0845133
ZNF138	29.9014	1.17589	1.88734e-196	8.64583e-195	0.450656	0.160609
SREK1IP1	14.2273	0.887481	6.20567e-46	6.35025e-45	0.2005	0.0714684
JOSD1	14.4835	0.874927	1.54088e-47	1.61308e-46	0.205028	0.0730851
ZCCHC4	11.2236	0.902489	3.12285e-29	2.48874e-28	0.155528	0.0554688
DNAJC10	21.7675	1.00953	4.71635e-105	9.25621e-104	0.318551	0.113614
ATG3	14.899	0.934088	3.34615e-50	3.61352e-49	0.210806	0.0752035
ACTR2	30.1683	1.1905	6.16493e-200	2.90992e-198	0.454872	0.162281
CRYBB2P1	18.5291	0.924294	1.20238e-76	1.77637e-75	0.267489	0.0954398
ALS2	15.5128	0.935696	2.84181e-54	3.21213e-53	0.220331	0.0786598
MCCC2	14.3079	0.923159	1.95338e-46	2.01214e-45	0.202217	0.0721931
RNF213	29.4811	1.08566	5.02992e-191	2.2066e-189	0.45128	0.161166
ERICH1	19.7733	0.928303	5.05589e-87	8.34938e-86	0.288413	0.103022
YPEL5	13.124	0.825238	2.40088e-39	2.24658e-38	0.185197	0.0662281
PITHD1	12.8541	0.851701	8.15618e-38	7.47446e-37	0.180824	0.0646672
MGMT	18.937	1.0157	5.64815e-80	8.6601e-79	0.270924	0.0968893
PCYT1B	23.0074	1.02319	3.93165e-117	8.76838e-116	0.339163	0.121307
RBX1	27.4207	1.10101	1.55447e-165	5.55748e-164	0.412711	0.14762
COX6B1	11.2394	0.84098	2.61143e-29	2.08339e-28	0.156777	0.0561378
MPHOSPH9	18.7861	0.971505	9.82003e-79	1.48491e-77	0.271237	0.0972238
CDC42EP1	30.0945	1.19444	5.71788e-199	2.67186e-197	0.452374	0.16217
PIP4K2B	21.4605	0.974695	3.64549e-102	6.98903e-101	0.316209	0.113391
B3GAT3	16.6463	0.862188	3.22081e-62	4.0181e-61	0.240319	0.0861858
PUS7L	21.7579	1.01572	5.81914e-105	1.14145e-103	0.3198	0.114729
COMT	22.8438	1.00874	1.68616e-115	3.68986e-114	0.338851	0.121585
SLC35B4	15.0273	0.900628	4.86498e-51	5.31527e-50	0.213773	0.0767087
ZNF674	12.8714	0.878007	6.51975e-38	5.9851e-37	0.180824	0.0648902
ASB8	11.2738	0.87684	1.76871e-29	1.41744e-28	0.157402	0.056528
TNRC18	26.4687	1.04356	2.22026e-154	7.08831e-153	0.400999	0.144107
VAPB	26.3243	1.09148	1.01116e-152	3.17385e-151	0.394441	0.141766
SPG21	12.1497	0.851327	5.76088e-34	4.95427e-33	0.170987	0.0614896
MDGA2	18.6249	1.35556	2.01861e-77	3.00368e-76	0.255621	0.0919278
ATP6V1E1	19.2377	0.915719	1.79113e-82	2.81694e-81	0.282324	0.101572
ATL3	21.6061	0.98861	1.57463e-103	3.04862e-102	0.319332	0.114896
CCDC82	24.8437	1.02912	3.02459e-136	8.26862e-135	0.37336	0.134352
RNF146	24.5912	1.03765	1.56718e-133	4.14458e-132	0.368676	0.132679
RFFL	18.5833	0.941544	4.38922e-77	6.50774e-76	0.270144	0.0972238
BMPR2	30.0521	1.13763	2.05154e-198	9.55053e-197	0.45862	0.165069
CNOT9	21.8202	1.00782	1.49336e-105	2.93701e-104	0.322923	0.116234
MAP1LC3B	14.5611	0.827529	4.96428e-48	5.22623e-47	0.208463	0.0750362
EPM2A	23.3907	1.12433	5.30865e-121	1.24109e-119	0.340725	0.122645
RAB3GAP2	29.602	1.12661	1.41024e-192	6.26773e-191	0.452686	0.16295
ARHGAP22	56.4291	1.97682	0	0	0.791537	0.284926
INPP5B	24.0946	1.04152	2.8461e-128	7.11792e-127	0.357901	0.128833
CNOT8	12.0113	0.818729	3.09841e-33	2.62405e-32	0.168957	0.0608206
TGFBRAP1	12.0292	0.852689	2.49614e-33	2.11687e-32	0.168645	0.0607091
RLIM	15.668	0.911128	2.50247e-55	2.86769e-54	0.224079	0.0806667
RAB31	12.9236	0.910193	3.31116e-38	3.04863e-37	0.181449	0.0653362
TCAIM	18.3366	0.908202	4.22595e-75	6.14113e-74	0.266708	0.0960531
CSNK1E	19.9508	0.937293	1.4741e-88	2.47269e-87	0.29341	0.105697
LIN7C	12.1176	0.813163	8.52103e-34	7.30774e-33	0.170831	0.0615453
TALDO1	28.9771	1.13717	1.2789e-184	5.32838e-183	0.440506	0.158713
MTRR	24.1524	1.02101	7.04938e-129	1.77252e-127	0.362274	0.130561
WBP1L	15.9159	0.905256	4.91192e-57	5.75073e-56	0.228139	0.0822277
ANKDD1A	12.5981	0.826316	2.16228e-36	1.94193e-35	0.177077	0.063831
PIR	29.7573	1.20528	1.39425e-194	6.30947e-193	0.446127	0.160832
EML1	33.6377	1.33607	4.70986e-248	2.96665e-246	0.502186	0.181068
ADCY3	20.0143	0.976627	4.136e-89	6.97546e-88	0.293098	0.105697
ACO1	18.0196	0.918804	1.36692e-72	1.92634e-71	0.261399	0.0942691
SPDYE10P	25.4217	1.03159	1.45167e-142	4.19621e-141	0.381949	0.137752
MANBA	28.4786	1.17023	2.15681e-178	8.49265e-177	0.427389	0.154142
TSN	15.6979	0.852194	1.56394e-55	1.79605e-54	0.226109	0.0815587
RAD51-AS1	14.4232	0.840516	3.69608e-47	3.84766e-46	0.206433	0.0744788
RECQL5	11.3541	0.829644	7.07437e-30	5.71854e-29	0.159119	0.05742
HSPA2	40.915	1.56876	0	0	0.592911	0.213959
PRPSAP2	27.3301	1.0992	1.86183e-164	6.58688e-163	0.415209	0.149905
MBD3	10.8282	0.747758	2.53052e-27	1.94638e-26	0.151936	0.0548556
MRPL39	10.8565	0.859502	1.85716e-27	1.43289e-26	0.151468	0.0546884
WDR89	11.7064	0.857976	1.18243e-31	9.82651e-31	0.164272	0.0593154
KLHL42	27.6717	1.09289	1.53099e-168	5.60245e-167	0.42208	0.152414
DAAM1	24.6707	1.06662	2.20598e-134	5.87563e-133	0.36727	0.132623
ATP6AP1	15.1017	0.88811	1.57702e-51	1.7311e-50	0.216583	0.0782138
DTWD2	17.6987	0.999916	4.29225e-70	5.89517e-69	0.253592	0.0915933
DNAH12	12.1407	0.860802	6.42437e-34	5.52105e-33	0.17005	0.0614338
MSL1	16.1707	0.889562	8.1213e-59	9.71871e-58	0.233916	0.0845133
NUDT16-DT	11.8798	0.886092	1.50774e-32	1.26598e-31	0.166615	0.0602074
RNF185	16.9123	0.921302	3.65423e-64	4.66015e-63	0.244535	0.0884157
ITGB1	23.0758	0.98507	8.09703e-118	1.81667e-116	0.347439	0.125655
CAHM	13.5601	1.00113	6.89991e-42	6.71252e-41	0.190818	0.0690155
ZDHHC21	41.7205	1.47926	0	0	0.636321	0.230182
SPCS1	11.6483	0.770218	2.33974e-31	1.93452e-30	0.164428	0.0594827
FOCAD	24.3853	1.09198	2.44869e-131	6.31899e-130	0.360556	0.130449
UBLCP1	11.4658	0.877312	1.95872e-30	1.59682e-29	0.160681	0.0581447
KLHL9	12.8167	0.773576	1.32248e-37	1.20897e-36	0.182542	0.0660609
MPC1	39.2337	1.39018	0	0	0.604934	0.219088
SRP9	22.3366	1.0008	1.62894e-110	3.36519e-109	0.333385	0.120749
GPR37L1	12.8572	0.867627	7.8408e-38	7.18898e-37	0.18223	0.0660051
MMADHC-DT	43.01	1.68237	0	0	0.628045	0.227506
TPCN1	35.6933	1.28414	5.03039e-279	3.89166e-277	0.551999	0.199967
TTC13	26.071	1.06911	7.78185e-150	2.38241e-148	0.394441	0.142937
PHF11	17.0744	0.926073	2.30113e-65	2.98044e-64	0.247658	0.0898093
TET1	20.8076	1.01351	3.69211e-96	6.66708e-95	0.304966	0.110603
SH3TC2-DT	38.8631	1.42637	0	0	0.589163	0.21368
KPNA5	19.9962	0.962389	5.94394e-89	1.00155e-87	0.29466	0.106924
FAM241A	17.6814	0.929158	5.83687e-70	8.00188e-69	0.256246	0.092987
LGR5	51.7577	1.85505	0	0	0.743598	0.269986
PSMA5	11.5805	0.843368	5.17317e-31	4.25457e-30	0.163335	0.0593154
DPP7	15.0541	0.786005	3.2466e-51	3.55334e-50	0.217676	0.0790501
WASHC3	29.5161	1.1533	1.78824e-191	7.85415e-190	0.45128	0.163954
CCDC7	51.7627	1.84904	0	0	0.748751	0.272048
SEC61A2	17.3263	0.912893	2.97822e-67	3.92836e-66	0.253279	0.0920392
TMEM88B	33.1064	1.26183	2.40407e-240	1.45765e-238	0.503748	0.183075
CTPS2	20.3286	0.927141	7.18733e-92	1.24424e-90	0.300906	0.109377
NAPG	26.5257	1.01487	4.90227e-155	1.58269e-153	0.408807	0.148679
NBEAL1	33.6907	1.23549	7.90706e-249	5.01439e-247	0.521393	0.189653
GRB2	18.6255	0.929718	1.99586e-77	2.971e-76	0.273111	0.0993422
ZNF226	13.272	0.800366	3.36284e-40	3.19564e-39	0.189413	0.068904
MAPK9	21.404	0.942356	1.22723e-101	2.33005e-100	0.319332	0.116178
TAFA4	28.6786	1.19345	7.06286e-181	2.86892e-179	0.431293	0.156929
ATP5F1E	12.5847	0.863161	2.56456e-36	2.2999e-35	0.178482	0.0649459
PRIMA1	38.6258	1.36857	0	0	0.595565	0.216747
GART	11.8517	0.867817	2.10814e-32	1.76812e-31	0.167395	0.0609321
COX4I1	14.8437	0.877229	7.64766e-50	8.223e-49	0.213304	0.0776564
MMAB	17.2388	0.878866	1.35808e-66	1.78189e-65	0.251874	0.0917048
NIPA1	34.7493	1.27459	1.421e-264	9.88576e-263	0.534197	0.194503
WDR47	19.0206	0.953471	1.15051e-80	1.77719e-79	0.2792	0.101684
CHRAC1	10.9116	0.803225	1.01469e-27	7.86461e-27	0.153966	0.0560821
FASTKD2	10.9169	0.794636	9.57527e-28	7.42621e-27	0.15381	0.0560263
IGSF8	27.9997	1.11749	1.63929e-172	6.19326e-171	0.428951	0.15626
TOMM20	26.5825	1.10469	1.08222e-155	3.51829e-154	0.404903	0.147508
VPS41	41.9638	1.45412	0	0	0.648969	0.236425
PIGN	36.2162	1.31153	3.38143e-287	2.76514e-285	0.564179	0.205541
SLC35A5	16.6863	0.898129	1.64833e-62	2.06396e-61	0.243598	0.0887501
ATPAF1	19.0291	0.919907	9.78393e-81	1.5132e-79	0.280762	0.102297
MCTS1	12.231	0.86251	2.12228e-34	1.83998e-33	0.173329	0.063162
SEMA4C	18.0275	0.967381	1.18617e-72	1.67543e-71	0.263117	0.0958858
ELOVL7	46.2308	1.64793	0	0	0.690818	0.251756
PIGF	19.5089	0.929533	9.2289e-85	1.48399e-83	0.28935	0.105474
SLC10A7	26.6101	1.07269	5.1838e-156	1.69263e-154	0.404747	0.147564
ROCK2	32.555	1.1903	1.77892e-232	1.03003e-230	0.505309	0.184246
D2HGDH	11.3779	0.814488	5.38553e-30	4.36094e-29	0.160837	0.0586464
PARD3B	44.7393	1.61272	0	0	0.679888	0.247909
PSMD7-DT	27.569	1.21104	2.61802e-167	9.49644e-166	0.408182	0.148846
SRBD1	21.2915	1.057	1.35955e-100	2.55139e-99	0.312929	0.114115
GPR155	14.4533	0.92035	2.38916e-47	2.4948e-46	0.206746	0.0754265
PSMD13	13.2902	0.841575	2.63841e-40	2.51299e-39	0.190037	0.06935
SCAMP1	27.4327	1.06907	1.11784e-165	4.00029e-164	0.421455	0.153808
RPSA	14.0826	0.858679	4.86083e-45	4.91341e-44	0.202998	0.0740885
AP1S2	21.4338	1.01895	6.46174e-102	1.23312e-100	0.318082	0.116122
SNX4	26.971	1.10065	3.23487e-160	1.09959e-158	0.409432	0.149515
FSD1L	22.4037	0.979911	3.62369e-111	7.5446e-110	0.335728	0.122645
PROSER1	13.7336	0.846049	6.38828e-43	6.30526e-42	0.19722	0.0720816
MNAT1	27.128	1.09744	4.59963e-162	1.59847e-160	0.413648	0.151187
BAG4	12.8403	0.79177	9.75133e-38	8.92531e-37	0.183635	0.0671201
CKMT2-AS1	25.9887	1.06459	6.63903e-149	2.0127e-147	0.393036	0.143662
PDE5A	18.9311	1.04961	6.32396e-80	9.67244e-79	0.274672	0.100401
ALK	11.9301	0.764241	8.24434e-33	6.94899e-32	0.168801	0.0617126
NMRAL1	12.7602	0.842611	2.73618e-37	2.49035e-36	0.181761	0.0664511
GLMN	15.5062	0.873253	3.14924e-54	3.55746e-53	0.224859	0.0822277
ERC2	31.8063	1.28289	5.30484e-222	2.86684e-220	0.481262	0.175995
TLL2	14.8563	0.95839	6.3358e-50	6.81441e-49	0.211743	0.0774334
HDAC1	13.4139	0.880652	5.01276e-41	4.81155e-40	0.190974	0.0698517
ACBD5	11.2174	0.796938	3.34797e-29	2.6653e-28	0.158807	0.058089
SKA2	14.9707	0.864528	1.14094e-50	1.24145e-49	0.215646	0.0788828
DGLUCY	32.1322	1.16339	1.56818e-226	8.71476e-225	0.499844	0.182852
TPTE2P5	24.2563	1.03817	5.66704e-130	1.43754e-128	0.36524	0.133627
ACTR1B	15.9964	0.882307	1.35309e-57	1.59568e-56	0.232667	0.0851265
ZNF721	20.0894	0.902638	9.1382e-90	1.551e-88	0.298876	0.109377
CDC42	34.3593	1.29179	1.02449e-258	6.8709e-257	0.528576	0.193444
MRRF	13.3076	0.833923	2.08969e-40	1.99341e-39	0.190818	0.0698517
MTERF1	42.8738	1.60936	0	0	0.639288	0.234084
ARHGEF2	40.2333	1.38704	0	0	0.629294	0.230516
HGSNAT	26.9364	1.10513	8.2366e-160	2.78706e-158	0.410056	0.15024
UBA6-DT	32.7126	1.21616	1.03328e-234	6.07726e-233	0.504216	0.184747
CEP104	22.0065	0.942405	2.49549e-107	4.98684e-106	0.332136	0.121697
POMK	10.6706	0.748203	1.397e-26	1.0588e-25	0.151156	0.0554131
HSF2	12.6437	0.864718	1.21173e-36	1.09246e-35	0.180044	0.0660051
RAB30	42.5938	1.52854	0	0	0.642567	0.235645
ULK2	42.2339	1.50008	0	0	0.645222	0.236648
USO1	39.8258	1.37911	0	0	0.621643	0.228008
NSUN3	15.9125	0.916612	5.19337e-57	6.07451e-56	0.230793	0.0847363
ATP6V0D1	14.1112	0.852908	3.24131e-45	3.28349e-44	0.202998	0.0745345
HPRT1	23.378	1.0237	7.14881e-121	1.66712e-119	0.350718	0.128777
RNF34	14.7669	0.860618	2.39573e-49	2.56119e-48	0.213616	0.0784368
CAP1	17.7801	0.896235	1.00762e-70	1.39521e-69	0.262648	0.0964433
WNK3	15.1547	0.892514	7.05342e-52	7.77231e-51	0.21877	0.0803323
EDF1	12.4004	0.782338	2.60132e-35	2.28991e-34	0.177858	0.0653362
OSBPL5	21.1412	0.996602	3.32544e-99	6.17849e-98	0.314491	0.115565
SUB1	15.6119	0.867313	6.04411e-55	6.886e-54	0.227983	0.0837886
IBTK	47.7228	1.6783	0	0	0.70534	0.259282
MINDY3	21.3658	0.946277	2.77813e-101	5.25589e-100	0.320581	0.11785
UBQLN2	13.7859	0.845517	3.09857e-43	3.06479e-42	0.198314	0.0729178
KCNQ3	11.5239	0.945863	9.99733e-31	8.186e-30	0.161462	0.0593712
C5orf24	18.8544	0.925737	2.70477e-79	4.12002e-78	0.279669	0.102854
SDF4	14.9573	0.853325	1.39622e-50	1.51745e-49	0.217052	0.0798305
MAD2L1-DT	19.9798	1.09043	8.25476e-89	1.38716e-87	0.288726	0.106199
FAM204A	20.9674	0.951086	1.30065e-97	2.38447e-96	0.314022	0.115509
ZNF875	22.8499	1.01213	1.4633e-115	3.20594e-114	0.344628	0.12677
SPESP1	12.2589	0.847823	1.50556e-34	1.30834e-33	0.174422	0.0641655
FLVCR1	16.6982	0.876573	1.35003e-62	1.69385e-61	0.245159	0.0901996
C11orf65	11.4678	0.81823	1.91513e-30	1.56163e-29	0.162399	0.0597614
TANGO2	14.0428	0.836611	8.53253e-45	8.59917e-44	0.202061	0.0743673
XIAP	28.3782	1.09179	3.75702e-177	1.4639e-175	0.441131	0.162393
COX10	10.6548	0.830745	1.65595e-26	1.25225e-25	0.150219	0.0553016
CRYBG3	41.8142	1.45236	0	0	0.649126	0.23899
FTCDNL1	31.4133	1.20237	1.33357e-216	6.97438e-215	0.484229	0.178281
CBX1	13.1337	0.816114	2.11058e-39	1.97792e-38	0.189257	0.0696845
PGAP2	12.8171	0.780099	1.31566e-37	1.20303e-36	0.18426	0.0678448
ZNF260	10.9754	0.776964	5.01631e-28	3.90916e-27	0.156152	0.0575315
MKRN1	11.9473	0.81845	6.70672e-33	5.65936e-32	0.170675	0.0628833
TASP1	17.0535	0.937689	3.29189e-65	4.24745e-64	0.248438	0.0915375
FBXO30-DT	15.1892	0.926762	4.17264e-52	4.60881e-51	0.219082	0.0807225
PHLDA3	22.4589	1.0108	1.04727e-111	2.19884e-110	0.338382	0.124707
ARFGAP2	13.3608	0.816478	1.02454e-40	9.81604e-40	0.192692	0.0710224
DBT	16.6285	0.908386	4.33399e-62	5.3942e-61	0.243285	0.0896978
CDKL5	32.2224	1.27373	8.56267e-228	4.78701e-226	0.490787	0.180957
PACS1	24.9669	1.07589	1.39955e-137	3.87724e-136	0.376327	0.138756
VCP	16.1577	0.824198	1.00166e-58	1.19753e-57	0.237976	0.0877467
PHACTR1	50.073	1.78077	0	0	0.748907	0.276452
TMEM59	45.5447	1.58283	0	0	0.682854	0.252091
USP38-DT	40.7358	1.50406	0	0	0.616646	0.227785
TANK	32.3945	1.16454	3.2857e-230	1.87627e-228	0.511868	0.189096
ZNF76	12.1703	0.853703	4.47696e-34	3.85902e-33	0.173954	0.064277
DNAJC27	15.2331	0.870161	2.13167e-52	2.3622e-51	0.222361	0.0821719
GMDS-DT	36.0467	1.30056	1.55066e-284	1.2435e-282	0.567146	0.209611
SENP1	12.3756	0.821558	3.54443e-35	3.11277e-34	0.177233	0.0655034
SIAH2	11.1585	0.710833	6.51074e-29	5.15893e-28	0.159275	0.0588694
FAM91A1	24.2896	1.00732	2.52374e-130	6.44574e-129	0.370862	0.137083
FKTN	19.5291	0.908845	6.2128e-85	1.0016e-83	0.291068	0.107593
ANKRD18A	46.6706	1.63464	0	0	0.717364	0.265303
BRSK2	21.5121	0.917345	1.19955e-102	2.30567e-101	0.32589	0.120526
ERMARD	14.2646	0.870326	3.6385e-46	3.73661e-45	0.206433	0.0764299
HIRA	10.9359	0.749431	7.7645e-28	6.03314e-27	0.15584	0.0576987
ANXA7	23.136	0.992445	2.00988e-118	4.54497e-117	0.351968	0.130338
PBX3	40.1704	1.49253	0	0	0.615553	0.227952
CREBZF	24.4759	1.00652	2.66928e-132	6.9898e-131	0.376483	0.139425
ACVR2A	12.2217	0.802577	2.37933e-34	2.05853e-33	0.175203	0.0648902
FEZ2	23.4248	0.996749	2.3878e-121	5.60345e-120	0.356964	0.132233
GATAD2A	17.8817	0.883779	1.63661e-71	2.28482e-70	0.264991	0.0981715
KATNBL1	36.0718	1.27502	6.27457e-285	5.04251e-283	0.570893	0.211562
FMR1	17.5088	0.837974	1.22684e-68	1.65452e-67	0.260775	0.0966663
GNA13	24.0642	0.985247	5.92491e-128	1.47881e-126	0.3693	0.136916
MFSD12	14.1574	0.774555	1.68183e-45	1.71209e-44	0.206121	0.0764299
GSTA4	16.9099	0.86299	3.80612e-64	4.85219e-63	0.250468	0.0928755
DAG1	11.5259	0.776461	9.76551e-31	7.99793e-30	0.165209	0.0612666
TUBG2	12.5583	0.802424	3.58042e-36	3.20168e-35	0.180981	0.0671201
CEP164	24.478	0.98348	2.53362e-132	6.63922e-131	0.377108	0.139871
BTF3L4	19.8366	0.882758	1.43998e-87	2.38966e-86	0.299656	0.111161
ANXA5	14.0125	0.781454	1.30763e-44	1.31465e-43	0.204872	0.0760397
ZBED4	23.3898	0.95629	5.43129e-121	1.26897e-119	0.357901	0.132846
PADI2	59.1329	2.05583	0	0	0.805434	0.298974
GOLGA5	14.7256	0.813211	4.41799e-49	4.70961e-48	0.215646	0.0800535
SEC24A	15.0408	0.840644	3.96444e-51	4.33647e-50	0.21955	0.081503
PSMB7	21.8026	0.960998	2.1941e-105	4.3129e-104	0.330887	0.122868
AFG1L	20.2682	0.963354	2.454e-91	4.23057e-90	0.30278	0.112443
ASCC2	11.4022	0.819671	4.07801e-30	3.30863e-29	0.163023	0.0605419
KIF21A	53.3819	1.82662	0	0	0.781543	0.290278
ATP5MC2	16.0748	0.860487	3.83416e-58	4.55324e-57	0.237196	0.0881927
MTMR1	13.6212	0.856433	2.99504e-42	2.92514e-41	0.19722	0.0733638
ZNF43	17.2858	0.908223	6.01517e-67	7.90622e-66	0.255309	0.0949939
PLD3	28.4917	1.04401	1.48255e-178	5.84387e-177	0.450656	0.167744
PMS2P4	24.6916	0.950906	1.31584e-134	3.51478e-133	0.383823	0.142993
BDNF-AS	20.0826	1.02263	1.04861e-89	1.77815e-88	0.297626	0.110882
CREBL2	13.3012	0.832359	2.27848e-40	2.17184e-39	0.192848	0.0718586
MAML3	33.6612	1.31043	2.14073e-248	1.35298e-246	0.521393	0.19428
AIG1	44.8803	1.56965	0	0	0.696284	0.259449
FRG1-DT	34.127	1.24821	2.92976e-255	1.94046e-253	0.533729	0.198907
C5	10.8877	0.833195	1.31941e-27	1.02116e-26	0.155215	0.057866
GLCE	32.1175	1.23918	2.5123e-226	1.38787e-224	0.496877	0.185249
ODF2L	20.8964	0.923955	5.77922e-97	1.05174e-95	0.317146	0.118241
IPPK	12.2564	0.842495	1.55227e-34	1.3483e-33	0.17614	0.0656706
DDX42	17.8682	0.846052	2.08662e-71	2.90762e-70	0.267489	0.0997324
UHMK1	19.2752	0.894053	8.6729e-83	1.37152e-81	0.290912	0.108485
SELENOT	25.2572	1.04027	9.44084e-141	2.69555e-139	0.388976	0.145111
ACTR3	30.3518	1.14889	2.37773e-202	1.14404e-200	0.476733	0.177891
RNASEH2B	20.2724	0.929286	2.25416e-91	3.88785e-90	0.306059	0.114227
TBL1X	45.4944	1.59987	0	0	0.698001	0.260508
SLC38A10	17.7434	0.822704	1.93881e-70	2.67269e-69	0.265615	0.0991749
NCKAP5L	12.6481	0.786349	1.14675e-36	1.03413e-35	0.183635	0.0685695
ZFYVE1	16.9173	0.891641	3.35238e-64	4.27667e-63	0.250312	0.0934887
UBE2L3	25.5233	0.99728	1.08791e-143	3.17676e-142	0.39772	0.148567
LETM1	11.268	0.794751	1.88896e-29	1.51283e-28	0.161774	0.0604304
GNS	12.763	0.803134	2.63775e-37	2.40193e-36	0.185353	0.0692385
CCDC92	29.4016	1.09706	5.23151e-190	2.26308e-188	0.46346	0.173152
TMEM106B	28.5175	1.12466	7.11448e-179	2.81328e-177	0.443161	0.16557
CUL2	18.1363	0.888933	1.64698e-73	2.34674e-72	0.271081	0.101293
DNAJC3	26.9771	1.05898	2.74096e-160	9.32553e-159	0.418176	0.15626
DYNLL2	22.6498	0.931069	1.40077e-113	2.98817e-112	0.347751	0.129948
NAPB	20.5084	0.891163	1.81064e-93	3.18777e-92	0.312305	0.116735
PEX1	23.9577	0.996078	7.68215e-127	1.89708e-125	0.370706	0.138588
BUB3	10.5812	0.778367	3.64349e-26	2.7386e-25	0.15178	0.056751
GORASP2	13.1609	0.833604	1.47272e-39	1.38433e-38	0.191131	0.0714684
ARMCX3	11.3689	0.762485	5.97631e-30	4.83827e-29	0.164585	0.0615453
FN1	18.1518	0.966244	1.24308e-73	1.7753e-72	0.269519	0.100792
CKAP5	26.649	1.0297	1.83669e-156	6.0236e-155	0.416771	0.155926
KIF9-AS1	21.4492	0.969174	4.648e-102	8.88816e-101	0.323704	0.121139
ZFAS1	10.7893	0.733589	3.86554e-27	2.9604e-26	0.155372	0.0581447
NSMAF	22.9709	0.93842	9.10803e-117	2.0204e-115	0.355871	0.133237
GARS1-DT	12.5625	0.794689	3.39389e-36	3.03707e-35	0.182386	0.0682908
SSBP3	46.0839	1.56574	0	0	0.716427	0.268257
DZIP3	27.6963	1.06183	7.74311e-169	2.84466e-167	0.433791	0.162448
ZMYM1	11.278	0.784243	1.68519e-29	1.35225e-28	0.162086	0.0607091
STAU1	30.9582	1.11788	1.97246e-210	9.96625e-209	0.493129	0.184747
FAM228B	19.2756	0.823266	8.60149e-83	1.3608e-81	0.29263	0.109655
FBXW4	34.6419	1.20006	5.92423e-263	4.08334e-261	0.559026	0.209499
DPH6	32.0431	1.28286	2.74203e-225	1.50807e-223	0.492349	0.184524
BCR	16.5421	0.881507	1.82523e-61	2.25293e-60	0.244535	0.091649
PPP3CB	24.7071	1.00557	8.96113e-135	2.4057e-133	0.382105	0.143216
NGLY1	23.2478	0.999632	1.49727e-119	3.44215e-118	0.355871	0.13346
LRCH2	21.7442	0.959383	7.83108e-105	1.53368e-103	0.330731	0.124038
TBCB	26.6547	1.01693	1.57724e-156	5.17726e-155	0.419894	0.157487
PRKAB2	12.6761	0.763644	8.0184e-37	7.24492e-36	0.185041	0.0694057
BPNT2	26.4775	1.07223	1.75842e-154	5.62831e-153	0.411618	0.154421
SEC14L1	28.8048	1.10116	1.86608e-182	7.65502e-181	0.449875	0.168859
COG4	13.187	0.742355	1.04318e-39	9.82549e-39	0.193317	0.0725833
SCAP	19.2913	0.922084	6.36056e-83	1.00798e-81	0.291068	0.109321
WDSUB1	32.2658	1.16886	2.10922e-228	1.1845e-226	0.513117	0.192719
CPEB1-AS1	10.6372	0.671124	2.00015e-26	1.50979e-25	0.153029	0.0574757
DTNA	67.209	2.34433	0	0	0.900062	0.338109
NENF	23.2449	0.976979	1.60228e-119	3.68129e-118	0.357745	0.134407
PHLPP2	11.5858	0.822589	4.86371e-31	4.00183e-30	0.166927	0.062716
LRRC69	14.2926	0.86264	2.43197e-46	2.50237e-45	0.208463	0.0783253
GTF2H3	14.7197	0.837407	4.81704e-49	5.12768e-48	0.21674	0.0814472
IFT43	18.2546	0.891454	1.9003e-74	2.73909e-73	0.27436	0.103133
DNAJB14	30.9592	1.13278	1.91199e-210	9.67382e-209	0.492349	0.185082
BCLAF3	22.6741	0.945249	8.06489e-114	1.72834e-112	0.349625	0.131453
LITAF	33.8727	1.21896	1.68339e-251	1.08602e-249	0.537477	0.202085
TRAF3IP1	13.6115	0.777236	3.42189e-42	3.34116e-41	0.199563	0.0750362
ISCA1	11.1908	0.802475	4.52325e-29	3.59326e-28	0.161305	0.0606534
CCDC18-AS1	41.597	1.4257	0	0	0.663023	0.249359
WDR48	19.4114	0.855351	6.18803e-84	9.86935e-83	0.296846	0.111718
RALA	16.9517	0.841103	1.86852e-64	2.39433e-63	0.253123	0.0952726
CCDC125	10.7999	0.756685	3.44644e-27	2.64324e-26	0.155215	0.0584235
C9orf72	16.61	0.893931	5.90362e-62	7.32823e-61	0.246877	0.0929312
USP31	47.7641	1.64837	0	0	0.723142	0.272215
FASTKD1	17.3973	0.860885	8.64223e-68	1.14724e-66	0.261087	0.098283
RBM3	10.901	0.799771	1.13939e-27	8.82566e-27	0.157089	0.0591482
UBAP1L	25.3864	0.994096	3.5624e-142	1.02657e-140	0.399438	0.150407
LRRC58	27.9718	1.06609	3.58025e-172	1.34989e-170	0.441755	0.166462
TRNAU1AP	16.8501	0.823601	1.04689e-63	1.33052e-62	0.252655	0.0952169
CIAO2A	12.358	0.822156	4.40849e-35	3.86705e-34	0.179575	0.0676776
KLHL7	16.5118	0.83451	3.01571e-61	3.71595e-60	0.246408	0.0928755
ATP5F1A	13.1338	0.768599	2.1089e-39	1.97684e-38	0.192848	0.0726948
ARNT	27.0359	1.02546	5.60288e-161	1.92381e-159	0.427545	0.161166
TIMM23	12.304	0.821382	8.61934e-35	7.5218e-34	0.178482	0.0672873
FBXO7	39.6561	1.37873	0	0	0.625859	0.235979
DNAH1	10.9782	0.778202	4.86523e-28	3.79221e-27	0.158339	0.0597057
ARRDC3	29.6702	1.09869	1.8598e-193	8.34539e-192	0.472049	0.178002
ARPP19	28.7854	1.09169	3.26731e-182	1.33884e-180	0.454716	0.17148
CYP2J2	34.5319	1.24064	2.66495e-261	1.81008e-259	0.55153	0.207994
TRIM66	12.1682	0.802419	4.5908e-34	3.95532e-33	0.176921	0.0667298
DANT2	31.695	1.19278	1.8189e-220	9.75896e-219	0.501093	0.18904
MEAF6	17.4281	0.799698	5.04529e-68	6.73108e-67	0.264054	0.0996209
EXT2	24.5849	0.970613	1.83067e-133	4.82772e-132	0.383823	0.144832
COG7	21.3205	0.907101	7.32339e-101	1.3792e-99	0.328232	0.123871
SPAG16	22.2263	1.02527	1.9138e-109	3.87846e-108	0.335415	0.126603
FLII	10.7597	0.779521	5.33351e-27	4.0721e-26	0.155059	0.058535
DDRGK1	13.5806	0.820344	5.22106e-42	5.08589e-41	0.199719	0.0754265
VKORC1L1	22.5694	0.976907	8.6573e-113	1.8363e-111	0.345253	0.130394
CPEB1	42.599	1.51404	0	0	0.659432	0.24908
TWSG1	15.7185	0.840545	1.12994e-55	1.30165e-54	0.233604	0.0882484
ZNF41	11.4926	0.794772	1.43786e-30	1.17477e-29	0.166458	0.0628833
CDV3	12.6755	0.768743	8.08445e-37	7.30283e-36	0.185821	0.0702419
ATP1B3	23.0807	0.937486	7.22728e-118	1.62348e-116	0.358682	0.13569
PPARA	20.5974	0.880292	2.89783e-94	5.13823e-93	0.316677	0.119802
RMND5B	10.5711	0.780372	4.05637e-26	3.04281e-25	0.153029	0.0579217
PFDN2	15.1706	0.831146	5.53803e-52	6.1115e-51	0.225172	0.085238
PDPK1	19.4309	0.864947	4.22536e-84	6.74484e-83	0.297158	0.112499
SUCLG2	22.8657	1.04936	1.0211e-115	2.24504e-114	0.347908	0.131732
PPP1R12C	12.6411	0.74197	1.25281e-36	1.12896e-35	0.185509	0.0702419
SPTLC1	19.0815	0.867012	3.59855e-81	5.58411e-80	0.290756	0.110157
MYH14	22.0002	0.856642	2.86936e-107	5.72781e-106	0.343223	0.130059
SALL1	22.7498	0.935607	1.44024e-114	3.11154e-113	0.355247	0.13463
ZNF264	19.084	0.870542	3.42731e-81	5.32504e-80	0.29138	0.110436
CYBRD1	26.3431	1.04061	6.16092e-153	1.93542e-151	0.412242	0.15626
AP2B1	36.7436	1.26672	1.4704e-295	1.28107e-293	0.594316	0.225276
ARPC5	14.8085	0.871146	1.29001e-49	1.38307e-48	0.219394	0.0831754
CMTM4	28.5907	1.07306	8.77102e-180	3.52059e-178	0.453467	0.171981
AKIRIN1	31.7768	1.16004	1.35635e-221	7.31938e-220	0.507339	0.192496
ANKRD40	18.0864	0.86097	4.07586e-73	5.77888e-72	0.274984	0.104359
TRMU	11.0139	0.726736	3.27564e-28	2.56016e-27	0.160212	0.0608206
CALN1	27.9314	1.33552	1.1087e-171	4.16756e-170	0.413335	0.156929
TMED2	12.2284	0.744306	2.19166e-34	1.89925e-33	0.179575	0.0681793
ZNF407-AS1	11.622	0.786089	3.18722e-31	2.63055e-30	0.169582	0.0643884
PIGG	15.4327	0.810656	9.87098e-54	1.108e-52	0.230949	0.0876909
ARL8A	30.8459	1.20291	6.36103e-209	3.16684e-207	0.483292	0.183577
PHTF2	37.4977	1.36159	1.00282e-307	9.34856e-306	0.590256	0.224217
TAF1B	11.5533	0.794087	7.10706e-31	5.83092e-30	0.167552	0.0636637
PTPN2	20.0429	0.927212	2.3291e-89	3.94055e-88	0.30559	0.116122
CDH4	12.0393	1.03193	2.20819e-33	1.87438e-32	0.171455	0.0651689
GPR173	17.8092	0.846057	6.00058e-71	8.32114e-70	0.2703	0.102743
SPRYD7	13.0626	0.758249	5.38553e-39	5.01802e-38	0.192848	0.0733081
TOR1AIP1	18.592	0.880372	3.73108e-77	5.53854e-76	0.283417	0.10776
GATAD1	31.6618	1.14072	5.22373e-220	2.78268e-218	0.512961	0.195061
SDK1	10.4859	0.789091	1.0027e-25	7.47942e-25	0.150687	0.0573085
FUS	14.326	0.839505	1.50438e-46	1.55135e-45	0.212211	0.0807225
SSU72	12.1491	0.762487	5.7966e-34	4.98385e-33	0.17817	0.0677891
TSHZ1	13.3062	0.831415	2.12939e-40	2.03076e-39	0.194566	0.0740328
ATP6V0E1	19.6253	0.865602	9.40261e-86	1.52773e-84	0.301218	0.114617
YJU2B	18.3645	0.874076	2.52711e-75	3.68388e-74	0.279825	0.106478
INTS1	13.2657	0.69851	3.66187e-40	3.47803e-39	0.196752	0.074869
UFL1	30.3933	1.09851	6.73563e-203	3.27038e-201	0.491724	0.187145
STX7	36.4635	1.2667	4.1996e-291	3.51908e-289	0.590256	0.224663
ERCC8	18.5637	0.858316	6.31925e-77	9.35817e-76	0.28248	0.107537
NELFA	19.6781	0.867293	3.31919e-86	5.4166e-85	0.303248	0.115453
C16orf72	15.0851	0.811539	2.02833e-51	2.22258e-50	0.22564	0.085907
MTPAP	12.0182	0.803379	2.85028e-33	2.415e-32	0.175828	0.0669528
SGCD	45.6891	1.60926	0	0	0.716115	0.272717
LRIG2	30.6684	1.12092	1.50447e-206	7.41087e-205	0.495784	0.188817
NDUFS4	28.3324	1.09253	1.37934e-176	5.35214e-175	0.448314	0.170755
ZNF592	19.6847	0.842108	2.91622e-86	4.77362e-85	0.304185	0.115899
PPP1R3F	10.8244	0.769845	2.63661e-27	2.02714e-26	0.157402	0.0599844
ZNF780B	28.7086	1.01918	2.97683e-181	1.21448e-179	0.461899	0.176051
PAICS	15.0164	0.844221	5.73035e-51	6.25341e-50	0.223923	0.0853495
AATF	24.2905	0.975709	2.4715e-130	6.31665e-129	0.380856	0.145167
WWC3	22.4224	0.922464	2.38006e-111	4.97478e-110	0.350094	0.13346
FAM168B	27.1634	0.995911	1.75931e-162	6.12537e-161	0.437695	0.166908
AMN1	24.8771	0.957327	1.31703e-136	3.61905e-135	0.393973	0.150295
RNF8	16.2708	0.805737	1.59008e-59	1.91823e-58	0.245784	0.0937674
SLC27A4	13.8605	0.746235	1.0987e-43	1.09136e-42	0.205965	0.0786041
ADORA1	22.5933	0.998974	5.03791e-113	1.07042e-111	0.348376	0.132958
SIN3B	19.6188	0.824454	1.06812e-85	1.73471e-84	0.304341	0.116178
PATJ	13.9781	0.875484	2.12006e-44	2.12799e-43	0.205028	0.0782696
SSR3	11.6443	0.762651	2.45195e-31	2.02684e-30	0.170987	0.0652804
SERP1	15.2298	0.77562	2.24172e-52	2.48267e-51	0.229076	0.0874679
PYGB	13.2915	0.713975	2.59491e-40	2.47219e-39	0.197064	0.0752592
DCUN1D2	19.7894	0.860698	3.67666e-87	6.07978e-86	0.30559	0.116735
HINT3	22.8522	0.922206	1.39037e-115	3.04795e-114	0.360087	0.137585
SEC11A	17.5251	0.842323	9.21078e-69	1.24262e-67	0.266708	0.101907
CRPPA	16.2122	0.875076	4.13588e-59	4.96212e-58	0.241568	0.092318
KDM1B	22.844	0.902297	1.67826e-115	3.67474e-114	0.358682	0.137083
PGRMC2	13.8377	0.813519	1.50933e-43	1.49844e-42	0.20534	0.0784926
SUN1	17.1428	0.834085	7.10913e-66	9.26897e-65	0.26015	0.0994537
ATG5	22.1046	0.92988	2.85285e-108	5.74406e-107	0.344472	0.131732
EBAG9	12.0686	0.685817	1.54769e-33	1.31762e-32	0.177545	0.0679005
FRA10AC1	26.5222	0.980717	5.3698e-155	1.73063e-153	0.42817	0.163786
UBA6	36.6863	1.25843	1.2088e-294	1.04582e-292	0.600406	0.229736
HERPUD2	19.445	0.869186	3.21194e-84	5.13374e-83	0.299032	0.11445
THAP6	17.4826	0.845508	1.94537e-68	2.61692e-67	0.266396	0.101962
MXD4	12.0158	0.694906	2.9343e-33	2.48562e-32	0.177545	0.0679563
SLC25A16	23.4351	0.930569	1.87406e-121	4.40616e-120	0.3693	0.141376
CABIN1	22.4823	0.886332	6.19093e-112	1.30426e-110	0.356027	0.136303
PELP1	11.1558	0.687441	6.71108e-29	5.31654e-28	0.163804	0.062716
SIN3A	15.9016	0.843592	6.17788e-57	7.21701e-56	0.239069	0.0915375
MGAT1	10.5576	0.686787	4.68251e-26	3.50685e-25	0.154279	0.0590924
AHCYL2	32.1232	1.19383	2.08926e-226	1.1576e-224	0.513585	0.196845
KLHL28	16.5941	0.801915	7.68402e-62	9.52874e-61	0.252342	0.096722
PCYOX1	11.6382	0.740969	2.63518e-31	2.17782e-30	0.171611	0.0657821
TMEM139-AS1	12.6841	0.714327	7.24189e-37	6.55444e-36	0.188007	0.0720816
ZNF124	16.2677	0.829709	1.67432e-59	2.01855e-58	0.245003	0.0939347
ZFP82	10.8682	0.793468	1.63397e-27	1.26174e-26	0.158339	0.0607091
ERH	11.895	0.829458	1.25667e-32	1.05635e-31	0.174735	0.0670086
TRMT1L	19.4076	0.85905	6.66234e-84	1.06122e-82	0.30075	0.115342
SPG7	18.2709	0.855785	1.41108e-74	2.04024e-73	0.279669	0.107258
TADA2A	15.6697	0.856384	2.43576e-55	2.79211e-54	0.235322	0.0902553
FAM200A	10.7874	0.777013	3.94808e-27	3.02237e-26	0.157558	0.0604304
ZFYVE26	12.3765	0.748041	3.50401e-35	3.078e-34	0.182698	0.0700747
ZNF529	16.7511	0.866308	5.55637e-63	7.01631e-62	0.25406	0.0974468
NORAD	32.5844	1.23203	6.81383e-233	3.95149e-231	0.511711	0.196287
FGFR1OP2	34.7833	1.22255	4.3515e-265	3.03295e-263	0.563242	0.216078
BROX	15.9969	0.869901	1.34209e-57	1.5832e-56	0.240787	0.0923737
TBC1D19	27.7695	1.00917	1.01412e-169	3.76274e-168	0.447533	0.171703
ZNF25	21.969	0.915217	5.70574e-107	1.13473e-105	0.344628	0.132233
ZNHIT6	21.3882	0.926005	1.72217e-101	3.26478e-100	0.331512	0.127216
PPP1R13B	13.6376	0.825439	2.39182e-42	2.33906e-41	0.201749	0.0774334
TEX21P	15.4855	0.740914	4.34547e-54	4.90133e-53	0.234385	0.0899766
UBXN2B	19.1183	0.822177	1.77771e-81	2.77128e-80	0.296221	0.113725
RESF1	16.7496	0.832687	5.69804e-63	7.19033e-62	0.254372	0.0976698
MOB1A	10.9999	0.741088	3.82679e-28	2.98842e-27	0.161149	0.0618798
CDC16	27.0329	0.992584	6.06594e-161	2.08089e-159	0.436758	0.167744
MRPL45P2	16.0076	0.825723	1.13165e-57	1.33581e-56	0.242192	0.0930427
CUL4B	14.5088	0.792655	1.06521e-47	1.11857e-46	0.217364	0.0835099
UTP18	14.0827	0.802786	4.85087e-45	4.90466e-44	0.21065	0.0809455
SOCS6	18.3424	0.846993	3.79794e-75	5.52562e-74	0.281543	0.108206
RAD54L2	19.8716	0.894235	7.17455e-88	1.19434e-86	0.307152	0.118073
PRRC2A	15.2762	0.77099	1.10225e-52	1.22473e-51	0.23173	0.0890846
VSTM2B	26.5305	1.04619	4.31279e-155	1.39479e-153	0.414585	0.159382
NPLOC4	29.5178	1.06408	1.70366e-191	7.4915e-190	0.479544	0.184357
ATG10	28.673	1.16369	8.27813e-181	3.35161e-179	0.449875	0.172985
CDH26	11.9055	0.855806	1.10836e-32	9.32319e-32	0.17411	0.0669528
MAPK1IP1L	23.6761	0.910528	6.3648e-124	1.53418e-122	0.378201	0.145445
CDC37	13.4887	0.769464	1.8238e-41	1.7646e-40	0.201749	0.0776006
CUL9	10.5932	0.720664	3.20525e-26	2.41358e-25	0.155059	0.0596499
EIF3B	15.5135	0.774217	2.80985e-54	3.17697e-53	0.235322	0.0905341
PTPN23	12.3211	0.772992	6.97302e-35	6.09367e-34	0.182542	0.0702419
ORMDL1	12.7093	0.745708	5.24993e-37	4.75734e-36	0.189569	0.0729736
TNPO2	20.8386	0.854876	1.93536e-96	3.50159e-95	0.327452	0.126101
VCPIP1	14.7294	0.790826	4.17702e-49	4.45529e-48	0.222049	0.0855168
GRSF1	13.2093	0.725193	7.75347e-40	7.32132e-39	0.198157	0.0763184
CASP8AP2	13.9102	0.7997	5.49307e-44	5.47384e-43	0.207839	0.0800535
C3orf38	20.1632	0.884425	2.06282e-90	3.522e-89	0.314022	0.120972
JUN	10.2628	0.722506	1.03691e-24	7.59184e-24	0.150062	0.0578102
STX18	26.531	0.97488	4.25632e-155	1.37772e-153	0.429888	0.165626
NUP210L	21.8202	0.950464	1.49082e-105	2.93358e-104	0.338851	0.130561
RPL4	11.9685	0.753784	5.19478e-33	4.38849e-32	0.177233	0.0682908
URM1	17.0707	0.786705	2.45327e-65	3.17418e-64	0.261711	0.100847
MFN1	25.1913	0.977167	4.98282e-140	1.41511e-138	0.404903	0.156037
EPHA1-AS1	16.7238	0.43047	8.79596e-63	1.10696e-61	0.261711	0.100903
MIA2	20.6949	0.88786	3.85277e-95	6.88716e-94	0.322142	0.124206
MARCHF8	35.1975	1.22707	2.18263e-271	1.59272e-269	0.576359	0.222266
ANAPC4	20.914	0.895704	3.99459e-97	7.29453e-96	0.327452	0.126324
SMAP1	26.4197	0.984189	8.12784e-154	2.57064e-152	0.426765	0.164678
PEX14	16.2613	0.800495	1.8574e-59	2.23783e-58	0.246721	0.0952169
GANAB	13.7197	0.77825	7.73763e-43	7.62698e-42	0.205809	0.0794403
AGPAT3	25.0536	0.940662	1.5952e-138	4.44903e-137	0.402873	0.155536
SAR1B	26.5245	1.03522	5.05165e-155	1.62951e-153	0.425359	0.164288
ZNF439	15.7138	0.832776	1.21685e-55	1.40047e-54	0.237508	0.0917605
GNPTG	12.9297	0.716863	3.05818e-38	2.81641e-37	0.193629	0.0748132
ZDHHC7	10.2827	0.718747	8.43273e-25	6.18627e-24	0.150687	0.0582562
ZNF140	11.2301	0.750379	2.89995e-29	2.31208e-28	0.165365	0.0639425
ASXL2	29.3327	1.05932	3.97304e-189	1.70288e-187	0.47767	0.184747
ZUP1	11.6157	0.731095	3.42818e-31	2.82755e-30	0.172236	0.0666184
ZNF710	15.9439	0.827107	3.1429e-57	3.69004e-56	0.241255	0.0933214
SRRT	10.7647	0.657828	5.0509e-27	3.85712e-26	0.158963	0.0614896
ARCN1	14.3505	0.762027	1.05758e-46	1.09393e-45	0.21674	0.0838444
SFXN1	25.5917	0.935737	1.88601e-144	5.52887e-143	0.416458	0.16111
GOT2	10.6844	0.745387	1.20417e-26	9.13392e-26	0.156777	0.0606534
SELENOF	22.3882	0.926843	5.13446e-111	1.06781e-109	0.354154	0.137028
MBIP	12.2609	0.738112	1.46827e-34	1.27653e-33	0.182386	0.0705764
TBC1D22B	13.699	0.736926	1.02865e-42	1.01233e-41	0.206277	0.0798305
IPO13	31.1129	1.10038	1.6104e-212	8.26001e-211	0.509838	0.197346
NF2	12.3358	0.756572	5.81024e-35	5.08587e-34	0.183323	0.0709667
USP4	15.2139	0.744775	2.86011e-52	3.16283e-51	0.230793	0.0893634
MTIF3	16.9473	0.804527	2.01651e-64	2.5822e-63	0.259994	0.10068
RGS7	16.8875	1.03106	5.56317e-64	7.0752e-63	0.249688	0.096722
ZNF236	25.9796	0.968779	8.4216e-149	2.55104e-147	0.419269	0.162448
UNC13B	21.109	0.856952	6.57863e-99	1.21984e-97	0.332605	0.128888
RARS2	23.5212	0.931636	2.47321e-122	5.87785e-121	0.376952	0.146114
MESD	14.168	0.74032	1.44533e-45	1.47214e-44	0.21471	0.0832311
MGAT3	23.3265	0.91531	2.38941e-120	5.52722e-119	0.37055	0.143662
PLPP3	23.1776	1.00705	7.65932e-119	1.74577e-117	0.361024	0.139982
NUAK1	33.705	1.2196	4.87728e-249	3.10356e-247	0.542317	0.21028
NCOA3	25.6909	1.00741	1.47708e-145	4.37829e-144	0.409744	0.158881
EEF2	26.961	1.04439	4.24081e-160	1.4376e-158	0.433948	0.168302
TFDP2	39.6573	1.40144	0	0	0.642723	0.249303
ENTPD3-AS1	27.637	1.07446	4.00238e-168	1.46032e-166	0.441755	0.171368
MED24	11.6367	0.718798	2.68133e-31	2.21547e-30	0.173017	0.0671201
ZNF44	19.5415	0.862434	4.86889e-85	7.85617e-84	0.304341	0.118073
PHF2	24.4394	0.941557	6.52855e-132	1.69884e-130	0.392567	0.152302
MTX2	43.2976	1.46626	0	0	0.698782	0.271268
POGK	12.9389	0.716123	2.71352e-38	2.50085e-37	0.194722	0.0755937
TMED4	16.3144	0.867087	7.79355e-60	9.43244e-59	0.248282	0.0963876
SH3PXD2A	55.8131	1.8619	0	0	0.8198	0.318319
CCNT1	16.6306	0.781841	4.18527e-62	5.21084e-61	0.256246	0.0995094
CBX6	21.2035	0.901485	8.85716e-100	1.6522e-98	0.333542	0.129557
C2orf76	13.2003	0.81305	8.73572e-40	8.24048e-39	0.196908	0.0764857
CADM4	28.3232	1.06533	1.79004e-176	6.93135e-175	0.459088	0.178336
INSIG1	25.0981	1.03881	5.21798e-139	1.46296e-137	0.394909	0.153417
CHMP5	10.8851	0.720282	1.35757e-27	1.05026e-26	0.161149	0.0626045
ZNF248	31.4375	1.12888	6.21972e-217	3.2574e-215	0.515928	0.200468
C1QTNF7-AS1	14.5798	0.976074	3.77499e-48	3.98092e-47	0.213773	0.0830639
CHMP4B	11.2952	0.705009	1.3854e-29	1.11433e-28	0.167708	0.0651689
TMEM50A	16.0469	0.830503	6.01021e-58	7.11475e-57	0.245315	0.0953284
AMOTL2	10.9293	0.716768	8.35069e-28	6.48592e-27	0.161774	0.0628833
SH3GL1	10.8003	0.67742	3.42984e-27	2.63105e-26	0.159588	0.0620471
FBXO21	38.2118	1.31875	0	0	0.624453	0.242836
SHROOM1	18.7919	0.796844	8.79411e-79	1.33086e-77	0.294035	0.114394
AMY2B	12.7489	0.776215	3.16348e-37	2.87295e-36	0.191287	0.074423
CHIC1	31.4823	1.10385	1.51587e-217	7.97253e-216	0.519831	0.202252
ABL2	25.6639	0.95458	2.96117e-145	8.77039e-144	0.414585	0.161333
ABHD12	34.2585	1.17418	3.25871e-257	2.17767e-255	0.565896	0.220259
CBL	12.4523	0.805812	1.35868e-35	1.20428e-34	0.184884	0.0719701
HAUS6	10.834	0.708208	2.37666e-27	1.82879e-26	0.160681	0.0625488
AKAP7	24.7627	1.03064	2.26083e-135	6.11342e-134	0.39163	0.15247
ATP5F1C	16.3738	0.781772	2.94048e-60	3.57741e-59	0.251718	0.0980042
CRKL	12.5166	0.714819	6.05815e-36	5.39533e-35	0.187851	0.0731408
SS18L1	16.6148	0.754904	5.44528e-62	6.76379e-61	0.257339	0.100234
GGA1	13.0416	0.712898	7.09644e-39	6.60062e-38	0.196596	0.0765972
USP28	12.1225	0.753294	8.02436e-34	6.88496e-33	0.180824	0.0704649
FAM219A	20.452	0.831913	5.76835e-93	1.01031e-91	0.323704	0.126157
KLF7	48.3371	1.66019	0	0	0.741099	0.28894
MTR	26.3883	1.00101	1.86837e-153	5.88428e-152	0.427233	0.166574
ANKS3	12.3429	0.755904	5.321e-35	4.662e-34	0.184572	0.0719701
CCDC12	11.1916	0.771201	4.48379e-29	3.56267e-28	0.165834	0.0646672
NSUN6	23.3973	0.883909	4.55417e-121	1.06604e-119	0.377264	0.147118
DROSHA	24.5158	0.956029	1.00154e-132	2.63559e-131	0.394129	0.153696
CDH8	21.1004	0.973375	7.88588e-99	1.45861e-97	0.326046	0.12716
GRK4	17.4335	0.775626	4.59268e-68	6.14043e-67	0.270768	0.105642
GPATCH2	16.5466	0.86911	1.69401e-61	2.09235e-60	0.251562	0.0981715
FAM98A	12.3051	0.782467	8.50566e-35	7.42433e-34	0.183635	0.0716914
PYROXD1	10.1696	0.716051	2.71117e-24	1.97069e-23	0.150219	0.0586464
MEIS1	52.8286	1.80725	0	0	0.796065	0.310793
EIF2AK1	12.3066	0.696131	8.34322e-35	7.28425e-34	0.185197	0.0723046
ZMIZ2	15.1951	0.747124	3.81339e-52	4.21326e-51	0.233136	0.0910358
GDI2	28.5739	1.03269	1.4191e-179	5.68388e-178	0.46955	0.183354
LHPP	17.8077	0.790843	6.15987e-71	8.53887e-70	0.276702	0.108095
GNAI3	15.352	0.773217	3.43477e-53	3.83241e-52	0.235009	0.0918163
C1orf52	25.0499	0.962604	1.74938e-138	4.87538e-137	0.407089	0.159048
KLHDC1	35.3352	1.23665	1.6952e-273	1.26172e-271	0.583542	0.228008
ELK3	11.1226	0.782995	9.74169e-29	7.69614e-28	0.165053	0.0644999
SH3YL1	28.8339	1.03994	8.06999e-183	3.31412e-181	0.475172	0.185695
TUBGCP2	12.076	0.671927	1.41488e-33	1.20565e-32	0.181449	0.0709109
OXCT1	18.6667	0.841886	9.24501e-78	1.38227e-76	0.2906	0.113614
NIFK-AS1	16.2563	0.805868	2.0147e-59	2.42577e-58	0.249219	0.0974468
SMARCA1	16.3288	0.581051	6.16086e-60	7.46369e-59	0.255621	0.0999554
OTUD6B	11.6074	0.7193	3.7794e-31	3.11516e-30	0.173485	0.0678448
MTCH2	18.9371	0.841551	5.64448e-80	8.65804e-79	0.296221	0.115843
PANK3	22.4597	0.882442	1.02919e-111	2.16211e-110	0.361649	0.141432
AIF1L	22.4949	0.867801	4.65756e-112	9.82885e-111	0.363054	0.141989
ATRN	31.2616	1.07827	1.55308e-214	8.07709e-213	0.523111	0.204594
CARS2	20.0362	0.846403	2.66424e-89	4.50348e-88	0.316833	0.123927
CSRNP3	17.6889	0.897081	5.10667e-70	7.00598e-69	0.270144	0.105697
NPM1	12.1049	0.723223	9.95133e-34	8.51481e-33	0.181918	0.0711897
XYLT1	29.669	1.02139	1.93064e-193	8.65283e-192	0.493598	0.193165
DLG5	16.715	0.830948	1.0199e-62	1.28137e-61	0.256402	0.100346
ERO1B	16.5671	0.823756	1.20591e-61	1.49145e-60	0.254685	0.0996767
CNIH1	10.1977	0.716831	2.02962e-24	1.47933e-23	0.150843	0.0590367
SEC16A	13.6428	0.705758	2.22776e-42	2.18091e-41	0.207527	0.0812242
SCAF1	10.5731	0.687385	3.97317e-26	2.9822e-25	0.157245	0.0615453
MFSD14C	35.8126	1.22459	7.03702e-281	5.51268e-279	0.59619	0.233359
COPG2	25.3965	0.986145	2.75512e-142	7.95167e-141	0.408807	0.160051
GPR107	26.9922	0.987619	1.82619e-160	6.22457e-159	0.443785	0.173765
ADNP2	21.6287	0.906141	9.64091e-104	1.87337e-102	0.344785	0.135021
KPNA3	29.1903	1.07272	2.57607e-187	1.09407e-185	0.477983	0.1872
ATIC	15.6735	0.80864	2.29513e-55	2.63171e-54	0.240475	0.0942134
RPN1	11.709	0.677402	1.14558e-31	9.5288e-31	0.175984	0.0689598
NUP85	11.8505	0.722686	2.14036e-32	1.79474e-31	0.177545	0.069573
TAMM41	20.1415	0.844507	3.19351e-90	5.44502e-89	0.319488	0.125209
TMEM41B	23.1564	0.920424	1.25197e-118	2.84143e-117	0.371487	0.145668
ATP6V1A	22.7731	0.871172	8.4771e-115	1.83674e-113	0.3693	0.144832
REPS1	25.1536	0.944172	1.29157e-139	3.64582e-138	0.410212	0.160888
WBP2	24.8729	0.998979	1.46345e-136	4.01844e-135	0.400531	0.157097
KPNB1	22.7272	0.877038	2.41336e-114	5.20787e-113	0.368988	0.144776
CBX4	10.3702	0.667057	3.38676e-25	2.50176e-24	0.154279	0.0605419
ABI3BP	16.9425	0.907957	2.18448e-64	2.79346e-63	0.258901	0.101628
UBE2Z	28.6739	0.99073	8.07657e-181	3.27356e-179	0.476109	0.186977
PCMT1	20.2155	0.875273	7.15001e-91	1.22639e-89	0.319644	0.125544
DNAJC13	25.4174	0.954097	1.61848e-142	4.67477e-141	0.414428	0.162783
ADAM12	33.9805	1.25714	4.32428e-253	2.81903e-251	0.552311	0.21697
TRIP4	15.2702	0.76724	1.20893e-52	1.34286e-51	0.234697	0.0922065
SUPT5H	16.2039	0.759473	4.73411e-59	5.67622e-58	0.251249	0.098729
NDUFAF5	11.5645	0.709009	6.23796e-31	5.12238e-30	0.173329	0.0681235
CNST	16.4382	0.765896	1.01846e-60	1.24679e-59	0.255309	0.100346
HMGXB3	17.4012	0.8474	8.07393e-68	1.07218e-66	0.270456	0.106311
CHM	28.569	1.06248	1.63168e-179	6.51431e-178	0.46674	0.183521
BMP2K	20.3759	0.881752	2.73397e-92	4.75278e-91	0.321518	0.126436
AAGAB	12.3432	0.739164	5.2977e-35	4.64268e-34	0.185821	0.0730851
MAN2A2	21.0113	0.858818	5.17318e-98	9.52607e-97	0.335884	0.132122
C1D	12.4338	0.75349	1.71333e-35	1.51538e-34	0.187071	0.0735868
S100PBP	27.7453	1.01068	1.98474e-169	7.33488e-168	0.460337	0.181124
COQ5	10.4323	0.681219	1.76515e-25	1.31013e-24	0.155528	0.0612108
KEAP1	14.8352	0.730688	8.66952e-50	9.31099e-49	0.228607	0.0899766
ZNF518A	40.9304	1.39777	0	0	0.670362	0.263853
VPS26A	19.0079	0.830184	1.4662e-80	2.25922e-79	0.300593	0.118352
DSTYK	26.122	0.978256	2.05084e-150	6.30971e-149	0.426296	0.167856
ACOT7	18.1277	0.780272	1.92777e-73	2.74264e-72	0.284822	0.11222
VPS13B-DT	16.6907	0.753936	1.53185e-62	1.91939e-61	0.260306	0.102576
VWA1	24.444	1.01979	5.82657e-132	1.51829e-130	0.389444	0.153473
PI4K2B	17.7792	0.818453	1.02443e-70	1.41797e-69	0.276546	0.108987
RAB8B	23.976	0.961521	4.94722e-127	1.22658e-125	0.385696	0.152024
SYMPK	25.8299	0.919303	4.09323e-147	1.22596e-145	0.42817	0.168804
FAM171B	25.7673	0.942827	2.06562e-146	6.16693e-145	0.423485	0.166964
RAB40C	15.4487	0.711597	7.69805e-54	8.65659e-53	0.239225	0.0943249
PARP6	22.9995	0.899067	4.71339e-117	1.0493e-115	0.372267	0.146783
USP30	24.3315	0.948489	9.10535e-131	2.33193e-129	0.396002	0.156149
LDLRAD3	46.1781	1.54784	0	0	0.779044	0.307281
ZNRF2	17.0364	0.849991	4.40808e-65	5.67978e-64	0.263429	0.103913
METTL15	38.3679	1.36324	0	0	0.625078	0.246683
SMU1	20.0343	0.827884	2.76607e-89	4.67349e-88	0.320737	0.126603
SMAP2	15.9881	0.731305	1.54718e-57	1.82169e-56	0.249532	0.098506
FAM174B	17.5808	0.824858	3.45741e-69	4.69324e-68	0.272798	0.107704
PSMD11	26.7482	0.98765	1.29574e-157	4.28341e-156	0.442224	0.174601
SLC9A8	17.462	0.787254	2.78749e-68	3.73895e-67	0.274204	0.108318
SMPD4BP	12.1045	0.663931	9.99817e-34	8.55292e-33	0.184104	0.0727506
GOLGA1	20.0198	0.820649	3.70182e-89	6.24602e-88	0.320737	0.12677
POM121	19.4885	0.833775	1.37489e-84	2.20794e-83	0.309806	0.122477
CABYR	10.9213	0.782351	9.11615e-28	7.07455e-27	0.162867	0.0643884
BMS1	15.7417	0.731232	7.83342e-56	9.04056e-55	0.245472	0.0970565
CCDC149	14.6355	0.689678	1.66863e-48	1.76866e-47	0.226577	0.0895864
QRSL1	13.9068	0.739482	5.75867e-44	5.73697e-43	0.213148	0.0842903
ATPSCKMT	15.7889	0.758014	3.70757e-56	4.29486e-55	0.245159	0.0970008
MTMR9	16.2287	0.729152	3.16047e-59	3.79673e-58	0.25406	0.100569
METTL4	12.1598	0.688895	5.08996e-34	4.38234e-33	0.184884	0.0731966
DCAF16	18.0966	0.794223	3.38796e-73	4.81088e-72	0.287477	0.113837
RNF214	12.9727	0.742271	1.74739e-38	1.61524e-37	0.19722	0.0781024
LMBRD1	31.8543	1.13553	1.14657e-222	6.2415e-221	0.531387	0.210447
KIAA0825	17.1406	0.886118	7.39171e-66	9.63403e-65	0.262804	0.104081
AP5M1	15.3019	0.693305	7.42791e-53	8.26065e-52	0.238445	0.0944364
ANAPC1	18.3294	0.852351	4.82226e-75	6.99951e-74	0.288413	0.114227
EMC3	15.2401	0.788305	1.91549e-52	2.12327e-51	0.235478	0.0932657
EPG5	25.9643	0.95034	1.25512e-148	3.7958e-147	0.429731	0.170253
ERGIC1	21.5826	0.860957	2.61997e-103	5.06197e-102	0.347127	0.137529
ANOS2P	25.6204	1.17297	9.0406e-145	2.66284e-143	0.400843	0.158825
AKAP8L	18.6548	0.776004	1.15484e-77	1.72251e-76	0.297002	0.117683
AREL1	13.497	0.757207	1.62911e-41	1.57828e-40	0.205965	0.0816144
MACIR	20.4621	0.823628	4.6899e-93	8.21812e-92	0.329013	0.130394
TOM1	10.0441	0.666361	9.74962e-24	7.02926e-23	0.150219	0.0595384
DECR1	14.6918	0.756294	7.27243e-49	7.72818e-48	0.226421	0.0897536
PTPRF	34.7464	1.16024	1.56964e-264	1.08995e-262	0.591193	0.234363
B3GALNT2	10.5958	0.735596	3.11718e-26	2.34821e-25	0.158182	0.062716
SPAST	31.0111	1.07596	3.81448e-211	1.93785e-209	0.523579	0.207715
METTL14	15.8074	0.767265	2.76516e-56	3.21315e-55	0.246408	0.0977812
NADK2	13.155	0.756671	1.59198e-39	1.4953e-38	0.200187	0.0794403
SUCLA2	17.415	0.842426	6.35177e-68	8.45595e-67	0.271393	0.107704
MAPK1	37.3516	1.24115	2.38446e-305	2.19e-303	0.632261	0.25092
DYNC2LI1	15.3782	0.773101	2.29204e-53	2.56353e-52	0.238913	0.0948266
DENR	12.2642	0.692394	1.40931e-34	1.22584e-33	0.187071	0.0742558
TBC1D17	13.3195	0.703431	1.78329e-40	1.70331e-39	0.204716	0.08128
RASSF2	53.3896	1.84956	0	0	0.773735	0.307281
GIN1	10.2849	0.671804	8.2397e-25	6.04704e-24	0.154122	0.0612108
CCM2	26.082	0.981055	5.83066e-150	1.78799e-148	0.429575	0.170643
COX6C	11.0907	0.694578	1.39139e-28	1.09575e-27	0.167239	0.0664511
CHCHD6	14.1812	0.747784	1.19786e-45	1.22141e-44	0.217833	0.086576
EXOC2	32.779	1.10497	1.17184e-235	6.92499e-234	0.559963	0.2226
XPNPEP1	12.7323	0.746974	3.90981e-37	3.54814e-36	0.193941	0.0770989
TM9SF2	24.464	0.908991	3.56884e-132	9.32574e-131	0.405684	0.161278
AP2A1	11.2777	0.66594	1.69105e-29	1.35637e-28	0.171143	0.0680678
FBXW2	13.0791	0.755939	4.33482e-39	4.04507e-38	0.199719	0.0794403
ELOA-AS1	22.6278	0.873132	2.30633e-113	4.90872e-112	0.369144	0.146839
NIPSNAP2	24.8101	0.898936	6.97128e-136	1.90023e-134	0.411305	0.163619
PRKAA1	17.3111	0.824633	3.88007e-67	5.11431e-66	0.271705	0.108095
RBM4	14.7399	0.79593	3.57294e-49	3.81314e-48	0.227358	0.0904783
WDR25	11.7116	0.727622	1.11135e-31	9.24616e-31	0.176765	0.0703534
GNPAT	15.9575	0.78079	2.52749e-57	2.9703e-56	0.249844	0.0994537
DGKD	36.6479	1.25711	4.94296e-294	4.24696e-292	0.610712	0.243115
TCFL5	20.5104	0.833959	1.73907e-93	3.06321e-92	0.330731	0.131676
TMEM248	17.8843	0.77003	1.56381e-71	2.18482e-70	0.285603	0.113725
NOL4L	36.4025	1.19931	3.8911e-290	3.24597e-288	0.626171	0.249359
SSNA1	12.2706	0.711012	1.303e-34	1.1339e-33	0.187851	0.0748132
RPL13A	11.683	0.688287	1.55654e-31	1.29125e-30	0.177858	0.0708552
SPINT2	17.3887	0.800535	1.00421e-67	1.3326e-66	0.27436	0.109321
KCNK1	17.7264	0.8654	2.62459e-70	3.61271e-69	0.275609	0.109823
GXYLT2	20.6607	0.883157	7.81673e-95	1.39396e-93	0.329638	0.131397
PIAS2	29.6572	1.03739	2.74208e-193	1.22601e-191	0.502186	0.200245
SKP1	20.3639	0.840122	3.4931e-92	6.0668e-91	0.329794	0.131509
ZNF354C	10.2061	0.712709	1.86132e-24	1.35799e-23	0.153342	0.0611551
ZMIZ1	36.6453	1.17878	5.43124e-294	4.65576e-292	0.629763	0.251199
RNF145	15.0271	0.742907	4.87671e-51	5.32652e-50	0.234229	0.0934329
ZNRF1	23.1114	0.931046	3.55618e-118	8.02216e-117	0.374922	0.149571
CNIH3	15.149	0.809797	7.68876e-52	8.4699e-51	0.233448	0.0931542
DNAJC16	11.2167	0.695163	3.37553e-29	2.68666e-28	0.169738	0.0677333
UBE2V2	15.8378	0.722696	1.70792e-56	1.98648e-55	0.249063	0.0993979
POM121C	32.1244	1.11316	2.01417e-226	1.11765e-224	0.5406	0.215966
TOMM70	13.9203	0.685989	4.76757e-44	4.75597e-43	0.216427	0.0864645
SFMBT2	46.2807	1.55391	0	0	0.759838	0.303601
PRMT2	37.5877	1.25537	0	3.20507e-307	0.638819	0.255324
SMAD2	41.8097	1.40189	0	0	0.693317	0.277121
CDC42SE1	12.9865	0.701457	1.45945e-38	1.3504e-37	0.199563	0.0797748
AIFM1	11.5731	0.726237	5.64281e-31	4.63673e-30	0.175828	0.0702977
FBXL18	18.4622	0.791509	4.1638e-76	6.11757e-75	0.294972	0.117962
PRMT7	13.4513	0.72301	3.02621e-41	2.91587e-40	0.207839	0.0831196
RFXAP	10.8434	0.629118	2.14458e-27	1.65225e-26	0.164897	0.0659494
SCGB2B2	29.4091	1.05748	4.20479e-190	1.82529e-188	0.493129	0.197235
PNPLA6	14.8638	0.682778	5.65934e-50	6.09212e-49	0.232823	0.0931542
PCCB	33.9289	1.17463	2.49929e-252	1.6208e-250	0.576827	0.230795
ACADVL	11.8947	0.654757	1.26063e-32	1.05945e-31	0.18223	0.0729178
SCLT1	29.4393	1.07232	1.72404e-190	7.52786e-189	0.488289	0.195395
ZNF595	17.7068	0.780456	3.71556e-70	5.10687e-69	0.282792	0.113168
CCNT2	28.6499	1.01236	1.60573e-180	6.48009e-179	0.485322	0.194225
PKM	13.0807	0.650658	4.24527e-39	3.96349e-38	0.20253	0.081057
ABI1	19.2531	0.764303	1.32934e-82	2.0942e-81	0.311524	0.124707
MTF1	13.051	0.713334	6.27323e-39	5.83931e-38	0.200812	0.080388
SOCS4	12.9222	0.680056	3.37334e-38	3.10513e-37	0.199407	0.0798305
PLEKHB1	37.491	1.28373	1.28961e-307	1.19921e-305	0.62461	0.250084
DUSP3	10.3625	0.659751	3.67097e-25	2.71009e-24	0.156777	0.0627718
INTS7	20.4274	0.812856	9.54691e-93	1.66899e-91	0.332136	0.133014
XPOT	15.5953	0.75203	7.83774e-55	8.91313e-54	0.244691	0.0980042
SFMBT1	11.0785	0.71058	1.59506e-28	1.25429e-27	0.167552	0.0671201
CDH11	35.191	1.26043	2.74692e-271	2.00058e-269	0.582448	0.233359
ZFP90	14.3046	0.743843	2.04675e-46	2.10774e-45	0.221893	0.0889174
MTF2	22.3325	0.862093	1.78733e-110	3.6883e-109	0.367895	0.147452
SH2B1	12.2806	0.681238	1.15095e-34	1.00251e-33	0.18832	0.0754822
NPHP4	10.5576	0.691745	4.68556e-26	3.50843e-25	0.159588	0.0639982
TXNL1	23.2093	0.893716	3.66652e-119	8.38263e-118	0.383042	0.15364
STXBP4	15.1331	0.811819	9.80428e-52	1.07908e-50	0.23376	0.0937674
INIP	21.6573	0.871414	5.18707e-104	1.01214e-102	0.353061	0.141655
RWDD1	11.2858	0.725893	1.54263e-29	1.23866e-28	0.171455	0.0687925
AIMP1	10.3695	0.668459	3.41207e-25	2.51996e-24	0.157245	0.0631063
KIN	15.2469	0.768596	1.72643e-52	1.9154e-51	0.238757	0.0958301
CEP85	23.0498	1.00968	1.47698e-117	3.30384e-116	0.366958	0.147341
TPGS2	12.247	0.682641	1.74285e-34	1.51313e-33	0.188007	0.075538
SLC13A3	53.8177	1.82199	0	0	0.81371	0.32696
SYAP1	14.7198	0.735232	4.81003e-49	5.12168e-48	0.230012	0.0924295
SCYL2	21.3034	0.815866	1.05532e-100	1.98446e-99	0.350562	0.140874
ATF4	14.2687	0.697632	3.43052e-46	3.52593e-45	0.224235	0.0901438
DHTKD1	16.8484	0.71611	1.07802e-63	1.36915e-62	0.269519	0.108429
VAC14	12.3916	0.630212	2.90261e-35	2.55212e-34	0.191599	0.0770989
KCTD20	18.7019	0.767505	4.7786e-78	7.16482e-77	0.302467	0.121753
CPSF2	17.4987	0.757709	1.46526e-68	1.9732e-67	0.280137	0.112777
BCL2L13	25.3366	0.9234	1.26415e-141	3.62887e-140	0.425203	0.171201
ERGIC3	10.8137	0.646701	2.96404e-27	2.27607e-26	0.164585	0.0662839
PPP4R1	27.46	0.956663	5.27167e-166	1.88833e-164	0.467833	0.188427
ZRANB3	28.8897	1.0837	1.60912e-183	6.63009e-182	0.478607	0.192775
ZMYM4	34.4943	1.16061	9.77471e-261	6.61505e-259	0.594004	0.239269
ACSL4	24.9124	0.909569	5.45863e-137	1.50552e-135	0.417083	0.168023
C1orf198	41.4771	1.39328	0	0	0.690506	0.27818
EXOSC6	11.2515	0.662818	2.27632e-29	1.81876e-28	0.172392	0.0694615
TMCC2	27.0107	0.908182	1.10614e-160	3.77719e-159	0.460493	0.185584
LCMT1	20.4152	0.777911	1.22535e-92	2.13714e-91	0.335572	0.135244
TPM4	24.0175	0.842067	1.82597e-127	4.54226e-126	0.404591	0.163062
CEP44	17.8457	0.754514	3.12174e-71	4.34029e-70	0.286696	0.115565
TXNDC16	19.6585	0.917357	4.88877e-86	7.96407e-85	0.311993	0.125767
TAB2	26.8251	0.930609	1.64769e-158	5.49559e-157	0.458151	0.184692
UNC5B	31.8951	1.0561	3.1205e-223	1.70117e-221	0.554809	0.223659
PDZD8	23.6999	0.891101	3.61389e-124	8.73918e-123	0.39366	0.158713
BSG	15.8365	0.713842	1.74339e-56	2.0271e-55	0.251562	0.101461
CETN3	13.5025	0.689653	1.51118e-41	1.46441e-40	0.210337	0.0848478
MAGI2-AS3	15.5398	0.704996	1.86506e-54	2.1113e-53	0.247502	0.0998439
CFAP36	10.199	0.662236	2.0027e-24	1.45999e-23	0.154903	0.062493
LARP4	24.7981	0.897344	9.40558e-136	2.55817e-134	0.418957	0.169027
ABCA3	18.6579	0.741287	1.08852e-77	1.62489e-76	0.30278	0.122199
SIRPA	25.2018	0.892684	3.82887e-140	1.09155e-138	0.426452	0.172149
KDM3A	17.9265	0.789651	7.32594e-72	1.02621e-70	0.28654	0.115676
PPP2R5B	10.8705	0.698737	1.5926e-27	1.2303e-26	0.165834	0.0669528
NOMO1	14.2385	0.697807	5.28504e-46	5.41263e-45	0.224079	0.0904783
GFPT1	18.5412	0.777804	9.60084e-77	1.41897e-75	0.2995	0.120972
ACSL1	37.1057	1.24314	2.27221e-301	2.01255e-299	0.633979	0.256104
FRG1CP	11.9306	0.677648	8.19454e-33	6.90857e-32	0.183948	0.0743115
APIP	23.6317	1.01809	1.82204e-123	4.38054e-122	0.379606	0.153362
TRAPPC13	19.5125	0.820942	8.59396e-85	1.38249e-83	0.316209	0.127773
ZFP30	15.7515	0.781758	6.70774e-56	7.75341e-55	0.248595	0.100457
ARFGAP1	10.5548	0.637694	4.82464e-26	3.61112e-25	0.160993	0.0650574
GTF2E2	11.8355	0.687648	2.55803e-32	2.14351e-31	0.181761	0.0734753
TYRO3	31.5838	1.07749	6.16701e-219	3.27581e-217	0.541693	0.218976
ZNF460	10.4457	0.635907	1.53314e-25	1.14065e-24	0.159275	0.0643884
DHRS7B	10.7386	0.721739	6.709e-27	5.11599e-26	0.162711	0.0657821
LRRC40	12.7641	0.703751	2.601e-37	2.36904e-36	0.198001	0.0800535
PTPN4	38.2661	1.28077	0	0	0.658339	0.266195
SLC39A9	15.9818	0.757734	1.71199e-57	2.01446e-56	0.252967	0.102297
CCNYL1	15.8008	0.783926	3.07139e-56	3.56344e-55	0.249375	0.100847
BCAT2	11.5016	0.621068	1.29551e-30	1.05893e-29	0.177233	0.0716914
CANX	26.4689	0.958782	2.20993e-154	7.06135e-153	0.449094	0.181681
ICE2	26.7025	0.931428	4.39697e-157	1.4484e-155	0.457995	0.185305
NOL9	12.2806	0.688903	1.15143e-34	1.0027e-33	0.189725	0.0767644
UBAC2	23.0632	0.86472	1.08515e-117	2.43173e-116	0.384916	0.155759
CHCHD2	12.3395	0.669149	5.55063e-35	4.86205e-34	0.191287	0.0774334
FAM217B	16.4481	0.740043	8.66065e-61	1.06128e-59	0.262024	0.106088
POC5	10.8678	0.706286	1.64102e-27	1.26691e-26	0.165365	0.0669528
AP3S1	17.6005	0.760932	2.44199e-69	3.32091e-68	0.282948	0.114561
KYAT3	15.7301	0.746481	9.40893e-56	1.08521e-54	0.248751	0.100736
VWA8	37.4728	1.25299	2.55056e-307	2.36587e-305	0.656465	0.265972
WDR41	26.8308	0.919816	1.41202e-158	4.71801e-157	0.461274	0.186922
RECK	33.3723	1.15514	3.46035e-244	2.13631e-242	0.568395	0.230349
TMEM38B	14.0999	0.710017	3.8017e-45	3.84803e-44	0.220643	0.0894191
KDSR	21.7111	0.833575	1.6115e-104	3.15108e-103	0.36243	0.146895
FZR1	11.3163	0.662314	1.08959e-29	8.78864e-29	0.174422	0.0707437
LANCL2	27.4145	0.987112	1.84349e-165	6.57819e-164	0.463929	0.188204
ACOT13	10.8769	0.666477	1.48483e-27	1.14752e-26	0.166927	0.0677333
MAGEC3	18.1455	0.791302	1.3948e-73	1.99047e-72	0.292473	0.118687
BAIAP2L2	11.7614	0.698459	6.16821e-32	5.14326e-31	0.181449	0.0736425
ZFP14	22.4213	0.817178	2.44035e-111	5.09794e-110	0.377577	0.15325
ZNF736	18.74	0.800434	2.33526e-78	3.51553e-77	0.303404	0.123146
EXOC1	30.3005	1.03118	1.13e-201	5.3952e-200	0.524516	0.2129
ZNF566	12.9958	0.749905	1.29169e-38	1.19666e-37	0.201437	0.0817817
RAD52	20.6635	0.773577	7.38636e-95	1.31785e-93	0.344628	0.139926
PWP1	12.2226	0.680159	2.35523e-34	2.03815e-33	0.189881	0.0770989
LONP1	11.5018	0.678602	1.29177e-30	1.0561e-29	0.177233	0.0719701
RTCA	17.6789	0.828575	6.10222e-70	8.36257e-69	0.282792	0.11484
SETD3	38.4501	1.26999	0	0	0.668332	0.271491
R3HCC1L	21.4111	0.859435	1.05217e-101	2.00175e-100	0.352124	0.14316
ARRDC2	22.2792	0.85682	5.88362e-110	1.20282e-108	0.368832	0.149961
POLR2A	17.8806	0.744832	1.67096e-71	2.3319e-70	0.291224	0.118408
SLC25A37	11.8182	0.615085	3.14223e-32	2.62714e-31	0.18426	0.0749247
PARG	17.6989	0.780082	4.27414e-70	5.87245e-69	0.285603	0.116178
ZIC1	17.4558	0.728058	3.10924e-68	4.16602e-67	0.282167	0.114784
DHRSX	22.3374	0.850707	1.5995e-110	3.30619e-109	0.370394	0.150686
KIF1A	48.0421	1.60238	0	0	0.755309	0.307281
KCTD8	71.7998	2.60083	0	0	0.919894	0.374289
UVSSA	20.6254	0.827531	1.6238e-94	2.88882e-93	0.340725	0.138644
DPY19L4	18.1764	0.803471	7.93293e-74	1.13512e-72	0.293879	0.119634
ZNF528	12.0244	0.619303	2.64469e-33	2.24182e-32	0.186914	0.0760954
CNOT6	18.2271	0.742472	3.14701e-74	4.52037e-73	0.297939	0.121307
ZKSCAN8	15.3081	0.778554	6.75115e-53	7.51249e-52	0.242349	0.0986732
BRF1	27.1241	0.953942	5.11144e-162	1.77303e-160	0.464085	0.188984
TMEM65	19.4304	0.753178	4.26958e-84	6.81252e-83	0.320269	0.130449
NEGR1	58.7452	2.10264	0	0	0.860244	0.350429
ZDHHC14	65.9738	2.2204	0	0	0.898032	0.365871
GOPC	16.8264	0.765022	1.56292e-63	1.98163e-62	0.270924	0.11038
FUBP3	27.8898	0.935805	3.54683e-171	1.32922e-169	0.487664	0.19874
ZC3H12B	10.0878	0.688902	6.25559e-24	4.52064e-23	0.153342	0.062493
ATP6V0A1	38.2559	1.25028	0	0	0.660369	0.269149
TMEM202-AS1	10.3973	0.701221	2.5512e-25	1.88828e-24	0.158651	0.0646672
NUP50-DT	18.7791	0.765072	1.11976e-78	1.69253e-77	0.305746	0.124652
AMPD3	36.339	1.17983	3.91647e-289	3.25985e-287	0.634291	0.258613
ZNRF3	10.9949	0.613521	4.04341e-28	3.15693e-27	0.169269	0.0690155
CIRBP	29.2691	0.971737	2.56452e-188	1.09289e-186	0.507183	0.206824
USP12	23.9586	0.904359	7.52116e-127	1.85856e-125	0.402873	0.164288
ZBTB4	22.0999	0.81026	3.16765e-108	6.37102e-107	0.370706	0.151187
CECR7	18.6625	0.747531	9.99455e-78	1.49314e-76	0.305746	0.124707
FAM161A	11.1878	0.619782	4.67926e-29	3.71482e-28	0.172705	0.0704649
NISCH	14.6163	0.651467	2.21057e-48	2.33911e-47	0.233604	0.0953284
CEP78	15.1978	0.704668	3.65804e-52	4.04282e-51	0.242973	0.0991749
ZNRD1ASP	15.019	0.716226	5.51645e-51	6.02174e-50	0.239382	0.0977255
LPIN1	20.8301	0.774072	2.30774e-96	4.16924e-95	0.347751	0.141989
CLCN3	39.0378	1.32487	0	0	0.659588	0.269317
SS18	36.6729	1.24258	1.97329e-294	1.70328e-292	0.630856	0.257888
[truncated: 2,986 more rows]

## Sheet: O3
O3_names	O3_scores	O3_logfoldchanges	O3_pvals	O3_pvals_adj	O3_pct_nz_group	O3_pct_nz_reference
TUBA1B	21.6342	4.31512	8.56786e-104	1.78484e-101	0.314824	0.0218062
HEPN1	13.4082	3.90289	5.41306e-41	3.56621e-39	0.197657	0.0156843
TMSB10	14.8341	3.93757	8.82008e-50	6.86622e-48	0.220581	0.0201975
PCBP1	23.8768	3.77393	5.34161e-126	1.58082e-123	0.357616	0.0333348
PPP3CB-AS1	15.2843	3.78084	9.72444e-53	8.09408e-51	0.228222	0.0214934
DLG2-AS2	11.4781	3.71267	1.70023e-30	8.16496e-29	0.171676	0.0162206
EID1	15.1749	3.5756	5.1891e-52	4.26204e-50	0.229241	0.0233254
ELMO1-AS1	11.362	3.36838	6.4625e-30	3.04268e-28	0.173204	0.0188123
PCA3	23.3584	3.66416	1.13265e-120	3.06055e-118	0.354559	0.0392332
PCDH9-AS2	19.1088	3.54231	2.13286e-81	3.08265e-79	0.2919	0.0332901
MAFF	10.1633	3.16164	2.89173e-24	1.10936e-22	0.156393	0.0180973
SRSF2	9.71173	3.23495	2.68749e-22	9.51697e-21	0.15028	0.0187676
GABARAPL2	9.87042	3.23578	5.59279e-23	2.03265e-21	0.152827	0.0191698
HLA-B	12.7188	3.26119	4.65028e-37	2.6968e-35	0.197147	0.0249788
GCNT1	12.8019	3.24881	1.60018e-37	9.4713e-36	0.198675	0.025649
CBR1	18.0997	3.12985	3.20452e-73	4.09224e-71	0.285787	0.0407525
BAG3	35.1366	3.52868	1.86007e-270	2.39173e-267	0.554254	0.0794942
RPS28	20.9757	3.4353	1.09289e-97	2.00753e-95	0.326541	0.0471424
PIGC	16.7851	3.08867	3.13943e-63	3.33522e-61	0.26592	0.0386523
ZNF32	9.32209	2.7212	1.14073e-20	3.84947e-19	0.15028	0.0232808
HSPE1-MOB4	15.8458	2.70065	1.50261e-56	1.36661e-54	0.257769	0.0399929
FOS	17.3814	3.01163	1.14147e-67	1.30166e-65	0.279674	0.0447294
ZNF281	19.1319	2.72031	1.36911e-81	1.99424e-79	0.316353	0.0546494
PDK4	26.5283	3.01866	4.56844e-155	1.91407e-152	0.434539	0.0751151
HSPB1	23.0018	3.02127	4.47011e-117	1.14169e-114	0.374936	0.0648376
ZNF791	11.3471	2.55639	7.67029e-30	3.59318e-28	0.187468	0.0325305
HSPE1	11.7458	3.00452	7.42545e-32	3.70171e-30	0.190525	0.0336923
PMP2	15.1971	2.851	3.69742e-52	3.04356e-50	0.249618	0.0446401
SLC6A12	10.8043	2.60427	3.28423e-27	1.38692e-25	0.179317	0.0324858
IPO9-AS1	11.1715	2.73325	5.62274e-29	2.53833e-27	0.184412	0.0334689
WTAP	13.7907	2.5105	2.89997e-43	2.01372e-41	0.231788	0.0432995
ZNF562	8.99272	2.38771	2.41188e-19	7.68033e-18	0.151299	0.0285536
SPP1	45.0695	3.7677	0	0	0.721854	0.136735
BANF1	9.09463	2.87655	9.49068e-20	3.06405e-18	0.15028	0.0285982
AZGP1	16.3547	2.68766	4.02425e-60	3.98038e-58	0.273561	0.0530855
P4HA2	16.1015	2.50698	2.48844e-58	2.35511e-56	0.273561	0.0539792
CCT5	25.7105	2.89081	8.92175e-146	3.2616e-143	0.427407	0.0851244
BEX1	9.15721	2.54022	5.32543e-20	1.73888e-18	0.155374	0.0319943
RPL41	11.3748	2.78848	5.58254e-30	2.6317e-28	0.191034	0.0395907
ST3GAL1	12.3127	2.29393	7.73457e-35	4.19817e-33	0.213958	0.0449975
7SK-6	29.7875	2.72556	5.67029e-195	3.64551e-192	0.517066	0.109924
DCAF10	15.3154	2.34809	6.03842e-53	5.03728e-51	0.267448	0.0568837
GIT1	17.7478	2.35856	1.79188e-70	2.1554e-68	0.310749	0.0663122
TUBA1A	33.4572	3.33359	2.02533e-245	2.15778e-242	0.542537	0.116538
EFCAB7	11.9204	2.36182	9.26545e-33	4.77869e-31	0.206826	0.0446401
ANKUB1	13.099	2.70379	3.3343e-39	2.08612e-37	0.222618	0.048483
SOX10	15.6728	2.23292	2.32219e-55	2.04227e-53	0.278146	0.0617096
ZC3H12C	11.776	2.20007	5.19108e-32	2.60525e-30	0.207845	0.046204
FLJ40194	9.6329	2.52504	5.80678e-22	2.0408e-20	0.166072	0.0370883
MITD1	10.4136	2.30241	2.14882e-25	8.6075e-24	0.181864	0.0406184
EIF2S2	18.0777	2.56434	4.77556e-73	6.07767e-71	0.311258	0.0696188
NRP2	12.1936	2.57832	3.36242e-34	1.80145e-32	0.210902	0.0474552
LRRTM3	19.5864	2.27279	2.01931e-85	3.19059e-83	0.353031	0.0794942
ZNF654	12.3574	2.20973	4.44492e-35	2.4303e-33	0.219052	0.0495107
RPL32	17.5818	2.78273	3.39893e-69	3.97312e-67	0.298013	0.067608
ATF3	10.5197	2.51108	7.00691e-26	2.85865e-24	0.182883	0.0420483
UBE2D3-AS1	15.4148	2.1616	1.30085e-53	1.10244e-51	0.277127	0.0638545
DNAJC2	8.82312	2.2536	1.11317e-18	3.45045e-17	0.155374	0.0359712
SFRP1	16.2649	2.46078	1.75204e-59	1.71026e-57	0.284768	0.0664909
HSPA8	19.358	2.81158	1.74451e-83	2.63365e-81	0.328579	0.0772152
TMA7	11.2567	2.54241	2.14537e-29	9.87638e-28	0.196128	0.0469637
LRRN1	10.366	2.04777	3.54186e-25	1.40652e-23	0.188487	0.0458912
CCT4	26.3	2.58202	1.9199e-152	7.53592e-150	0.463067	0.113008
TECR	12.5362	2.15788	4.73433e-36	2.67889e-34	0.225675	0.055141
ZNF146	16.1079	2.17398	2.24579e-58	2.13087e-56	0.29241	0.0716297
SNAP23	21.4999	2.37463	1.56008e-102	3.16162e-100	0.388691	0.0966978
CERS5	8.81852	2.11745	1.15987e-18	3.58626e-17	0.15894	0.0395907
OMG	10.3038	1.99787	6.772e-25	2.66372e-23	0.189506	0.0480361
GFPT2	9.7661	2.04745	1.57387e-22	5.63225e-21	0.178808	0.0454891
CACYBP	26.9807	2.65443	2.48701e-160	1.14492e-157	0.471727	0.120068
RELN	18.7653	2.31801	1.45238e-78	1.99844e-76	0.342333	0.0871799
RPS27	9.29138	2.46935	1.52305e-20	5.09356e-19	0.165053	0.0420483
EIF4G2	19.7032	2.57561	2.02546e-86	3.26958e-84	0.34539	0.0887886
FAM151B-DT	9.20348	2.42279	3.4654e-20	1.14355e-18	0.165053	0.0427186
RPS25	8.76328	2.44332	1.89649e-18	5.81319e-17	0.156903	0.0407525
C2CD5	13.5008	2.09535	1.54586e-41	1.03304e-39	0.248599	0.0645695
HSPA4L	35.0145	2.85904	1.35613e-268	1.68562e-265	0.621498	0.162831
GUCY1A2	14.4925	2.15611	1.35142e-47	1.00786e-45	0.268467	0.0704232
ENO4	14.6677	2.33028	1.0373e-48	7.92618e-47	0.263882	0.0699763
SLC3A2	10.8865	2.36963	1.33653e-27	5.7219e-26	0.196638	0.0521471
CYP39A1	9.59579	2.04325	8.32731e-22	2.91839e-20	0.177789	0.0474552
SLC6A15	22.0876	2.38031	4.15565e-108	8.95723e-106	0.402955	0.10778
JMJD6	8.9961	2.13081	2.3388e-19	7.46036e-18	0.165053	0.0441932
STIP1	37.4781	2.83782	2.09386e-307	3.3947e-304	0.65512	0.176639
TPPP	32.5624	2.56328	1.39721e-232	1.37106e-229	0.594498	0.161312
GPSM2	14.9315	2.06555	2.05678e-50	1.63181e-48	0.279165	0.0757853
WIPF1	19.165	2.01461	7.25015e-82	1.07709e-79	0.370861	0.101211
MRPL19	11.1587	2.05159	6.49472e-29	2.9249e-27	0.207845	0.0570624
LHFPL2	15.8705	2.13866	1.01457e-56	9.27266e-55	0.296994	0.0815497
DNAJC9	10.4743	1.9538	1.1338e-25	4.59545e-24	0.197147	0.0542473
ITSN1	13.4071	1.8816	5.49198e-41	3.61183e-39	0.25675	0.0711381
SUN2	42.539	2.96259	0	0	0.757005	0.210018
DNAJB1	40.2515	2.99438	0	0	0.691798	0.1921
BET1	9.40958	1.91175	4.98105e-21	1.69779e-19	0.177789	0.0494213
HEY2	15.9814	2.16177	1.72209e-57	1.59342e-55	0.297504	0.0827562
CPEB2	29.8039	2.41794	3.4796e-195	2.27633e-192	0.566989	0.15805
HLA-A	13.0801	2.44742	4.28099e-39	2.665e-37	0.236882	0.0662228
TMF1	12.4029	2.09487	2.5198e-35	1.38995e-33	0.231279	0.0646588
ABHD3	20.6734	2.224	6.00769e-95	1.06171e-92	0.388691	0.109746
JPX	13.468	1.84738	2.41469e-41	1.60216e-39	0.260316	0.0739533
ZNF56P	14.374	2.02552	7.53611e-47	5.53177e-45	0.272033	0.0773046
DNAJA4	15.2556	2.16333	1.5114e-52	1.25241e-50	0.286296	0.0830243
SNW1	8.65876	2.01014	4.76927e-18	1.42845e-16	0.164035	0.0476786
PRDX1	15.4689	2.38652	5.62413e-54	4.78809e-52	0.281712	0.0819071
RNF13	30.9026	2.41113	1.10354e-209	8.75526e-207	0.591951	0.173019
RPL35A	9.45724	2.28087	3.16162e-21	1.08658e-19	0.176261	0.0517896
KCND3	10.9534	2.0753	6.39832e-28	2.77104e-26	0.208864	0.0619331
DDX27	11.2251	2.02429	3.06913e-29	1.39908e-27	0.213449	0.063363
EDRF1	8.94808	2.01552	3.61722e-19	1.14501e-17	0.170657	0.0506725
RPL30	14.6307	2.32352	1.7884e-48	1.3582e-46	0.269995	0.0802985
ASPA	16.3303	1.9681	6.00757e-60	5.92636e-58	0.316353	0.0941061
HSPD1	32.2179	2.75643	9.91053e-228	9.23885e-225	0.565461	0.168774
EVA1C	16.0318	1.80279	7.6671e-58	7.18338e-56	0.321956	0.0964744
THUMPD3-AS1	16.9804	1.99769	1.14739e-64	1.25102e-62	0.329598	0.0995576
KCNQ1OT1	18.3895	1.82789	1.59331e-75	2.12949e-73	0.376465	0.113857
DNAJA1	39.1532	2.94431	0	0	0.670402	0.204567
BCL6	20.4844	2.07022	2.96475e-93	5.19027e-91	0.39786	0.121632
RPS23	12.5017	2.26306	7.30992e-36	4.11131e-34	0.234335	0.0720765
TMEM258	9.86309	2.11851	6.01711e-23	2.18473e-21	0.187978	0.0578221
CD63	16.5798	2.38816	9.74854e-62	1.00696e-59	0.306673	0.0947317
RPL23A	8.89122	2.15962	6.04402e-19	1.8987e-17	0.169638	0.0525046
DDX3Y	17.9058	2.12071	1.06224e-71	1.30725e-69	0.342843	0.106126
GOLGA7	16.7735	2.05209	3.81387e-63	4.04021e-61	0.323484	0.100139
TCP1	11.8092	2.09619	3.4973e-32	1.76708e-30	0.225675	0.0699763
EIF4B	10.1878	1.98728	2.24758e-24	8.65807e-23	0.197147	0.0613522
HHIP	27.4832	2.11302	2.79066e-166	1.46565e-163	0.563933	0.175522
HSPH1	44.8972	3.13634	0	0	0.775853	0.242191
DENND4B	8.94113	1.89987	3.85205e-19	1.21625e-17	0.174733	0.0546048
TPT1	28.2314	2.52021	2.40928e-175	1.36121e-172	0.512481	0.162116
AHSA1	19.3717	2.19561	1.33743e-83	2.03557e-81	0.367295	0.117119
WDR45B	7.84013	1.8365	4.50091e-15	1.14955e-13	0.154865	0.0496001
SELENOP	44.0014	3.35606	0	0	0.730005	0.234014
FKBP8	9.2364	1.86562	2.5494e-20	8.46523e-19	0.182374	0.058537
RHOBTB3	25.9202	2.32322	3.94225e-148	1.48487e-145	0.499236	0.161938
TCEAL9	7.97393	2.03256	1.53709e-15	4.00816e-14	0.156393	0.0508959
LRP4	22.4708	1.94953	8.0162e-112	1.83384e-109	0.463067	0.150722
ETV5	14.1532	1.88012	1.78556e-45	1.28289e-43	0.284259	0.0933911
OR7C1	7.45169	1.69612	9.2154e-14	2.17352e-12	0.15079	0.0496894
RPS2	15.7969	2.25619	3.26725e-56	2.93572e-54	0.299542	0.0992448
RPS7	10.7433	2.18058	6.36953e-27	2.66569e-25	0.208355	0.0694848
SSB	10.8636	1.99279	1.71838e-27	7.33141e-26	0.213958	0.0714062
CHORDC1	43.2792	2.91345	0	0	0.762099	0.254792
PPID	12.1277	1.93981	7.53081e-34	3.99454e-32	0.240448	0.0805219
MKNK2	11.8997	1.74165	1.18749e-32	6.09922e-31	0.241977	0.0813262
CDK2AP2	8.27756	2.14271	1.25727e-16	3.49086e-15	0.162506	0.0546941
SOD1	28.4846	2.48821	1.81703e-178	1.07548e-175	0.52216	0.177175
UBA52	8.84919	2.01502	8.81538e-19	2.74388e-17	0.175751	0.0598329
PKD1	10.9965	1.7795	3.97216e-28	1.73035e-26	0.224147	0.0766343
RPS5	13.7295	2.16295	6.76084e-43	4.6816e-41	0.266938	0.0915144
PPP2R3C	15.4976	1.81945	3.60256e-54	3.08818e-52	0.316862	0.108852
NDRG2	25.2953	2.13241	3.60124e-141	1.23199e-138	0.499236	0.171679
RPL19	16.9912	2.26675	9.5388e-65	1.04309e-62	0.325013	0.11198
RPL8	16.967	2.2383	1.44223e-64	1.56335e-62	0.325522	0.112337
RPS21	9.03648	2.01481	1.61794e-19	5.19649e-18	0.180336	0.0622459
SQSTM1	38.4792	2.69695	0	0	0.69944	0.242862
NME7	9.01933	1.75043	1.89243e-19	6.0476e-18	0.18594	0.0649269
JADE1	9.25165	1.76107	2.21044e-20	7.35283e-19	0.190015	0.0664015
RPL5	10.914	2.01764	9.88431e-28	4.261e-26	0.217524	0.0761875
PLP1	54.6977	4.06145	0	0	0.91187	0.320836
CHDH	8.23591	1.54981	1.78203e-16	4.91495e-15	0.173204	0.0609947
UBB	21.7726	2.32287	4.22407e-105	8.84895e-103	0.413143	0.146164
NACA	10.2686	1.99667	9.7572e-25	3.80184e-23	0.206317	0.0730596
ABCA1	13.4277	1.82386	4.1612e-41	2.74632e-39	0.277636	0.0983958
KNOP1	25.6879	2.09279	1.5964e-145	5.77942e-143	0.518594	0.184101
RACK1	11.8695	2.05924	1.70487e-32	8.72057e-31	0.236882	0.084901
CHPT1	8.01649	1.60534	1.08814e-15	2.85743e-14	0.169638	0.0610394
ARRB1	17.0605	1.72458	2.921e-65	3.20356e-63	0.365767	0.132133
ARL17A	8.65773	1.67127	4.81242e-18	1.44021e-16	0.181355	0.0655525
HS3ST5	14.4846	1.52781	1.51521e-47	1.12776e-45	0.325522	0.118727
TRIQK	10.1869	1.72864	2.26788e-24	8.72725e-23	0.214977	0.0786452
RPS13	8.25728	1.90209	1.49034e-16	4.12264e-15	0.170148	0.0623799
LRRC8A	11.8883	1.77938	1.36094e-32	6.98047e-31	0.247071	0.0908888
NOL7	10.7303	1.73122	7.33864e-27	3.05755e-25	0.225675	0.0840073
NUDC	16.397	1.889	2.01036e-60	2.01517e-58	0.336729	0.125877
CCNH	40.3857	2.64385	0	0	0.817117	0.305956
ZSWIM8	7.51998	1.66735	5.47866e-14	1.31126e-12	0.159959	0.0599222
ARMH4	18.4166	1.7981	9.66655e-76	1.30128e-73	0.393785	0.147772
KIF3A	15.0166	1.82052	5.71855e-51	4.60559e-49	0.313296	0.117834
ADAMTS1	9.30921	1.67072	1.28791e-20	4.33048e-19	0.198675	0.0747576
EIF5	31.0732	2.42526	5.53716e-212	4.58834e-209	0.582272	0.219179
ITPR1	7.76687	1.4365	8.04485e-15	2.01997e-13	0.170657	0.0642567
TMEM132C	15.3696	1.72297	2.61608e-53	2.20206e-51	0.334692	0.126234
LHFPL3	8.40976	1.57187	4.10847e-17	1.17485e-15	0.183902	0.0695742
CCT3	21.1634	1.98682	2.07476e-99	3.98793e-97	0.429954	0.162876
UBTF	8.00835	1.68747	1.16259e-15	3.05079e-14	0.170657	0.0646588
GCNA	8.66499	1.5812	4.5156e-18	1.35573e-16	0.187468	0.0710488
TLE5	11.0155	1.80693	3.21924e-28	1.41226e-26	0.230769	0.0877162
EMC1-AS1	8.99791	1.64204	2.30053e-19	7.34455e-18	0.194091	0.0740426
TUBB4A	21.8567	2.10561	6.70752e-106	1.41309e-103	0.436067	0.167166
MAFG	7.6446	1.74246	2.09595e-14	5.14521e-13	0.163016	0.0626033
TSPYL4	8.73572	1.69435	2.42116e-18	7.37605e-17	0.186959	0.0718084
BAALC-AS1	9.02379	1.41945	1.81694e-19	5.81562e-18	0.201732	0.0774834
NKTR	24.0419	1.87936	1.01491e-127	3.05202e-125	0.516047	0.198222
FGF1	23.3143	1.83505	3.17391e-120	8.45372e-118	0.511971	0.196836
PLOD3	26.6146	2.1318	4.59821e-156	1.94844e-153	0.532858	0.206131
JDP2	7.67647	1.48989	1.63537e-14	4.04118e-13	0.169638	0.06591
PGLS-DT	10.8128	1.62185	2.99241e-27	1.26513e-25	0.234335	0.0911122
PHGDH	12.9541	1.76365	2.22693e-38	1.35909e-36	0.275599	0.107914
GIT2	7.69352	1.48299	1.43145e-14	3.54667e-13	0.170657	0.0670271
WDR61	7.26665	1.68159	3.68514e-13	8.39434e-12	0.157922	0.0622012
BIN3	8.02519	1.53489	1.0137e-15	2.67137e-14	0.177789	0.0706913
MID1IP1	18.132	2.02732	1.78008e-73	2.2968e-71	0.370861	0.14746
NFKBIA	9.70972	1.59698	2.74092e-22	9.69699e-21	0.213449	0.084901
LRP2BP	9.30427	1.5237	1.34918e-20	4.52831e-19	0.206826	0.0823093
EFCAB14	9.14508	1.65286	5.95833e-20	1.94044e-18	0.199694	0.0795389
SLTM	21.0165	1.79511	4.63413e-98	8.55457e-96	0.453388	0.181152
RAPGEF3	8.45227	1.47441	2.857e-17	8.26491e-16	0.189506	0.07583
DISP1	6.70471	1.48293	2.01809e-11	4.10544e-10	0.15079	0.0604138
PIM3	12.9249	1.77755	3.25735e-38	1.97823e-36	0.277636	0.111623
RPL7A	12.9897	1.91787	1.40017e-38	8.60144e-37	0.271523	0.109299
MAT2A	27.0185	1.99007	8.9508e-161	4.22489e-158	0.564952	0.230707
CRB2	6.68385	1.37708	2.32752e-11	4.69649e-10	0.153337	0.062648
TRAK2	11.0447	1.65779	2.32624e-28	1.03143e-26	0.243505	0.0995129
DSEL	16.1905	1.7812	5.88911e-59	5.65977e-57	0.347937	0.142768
NOP56	10.4235	1.52192	1.936e-25	7.78766e-24	0.233826	0.0960722
DNAJB6	30.9989	2.08016	5.57902e-211	4.52252e-208	0.640856	0.263774
RPS16	12.3985	1.8549	2.66243e-35	1.46646e-33	0.264901	0.109254
HSPA1A	56.5443	3.74449	0	0	0.909322	0.375977
CCDC117	8.2192	1.54408	2.04869e-16	5.62546e-15	0.184921	0.076545
RELA	8.19794	1.51502	2.44542e-16	6.6902e-15	0.18543	0.0768578
RPL29	10.2773	1.80395	8.92259e-25	3.48757e-23	0.223128	0.0927655
CCT6A	11.3236	1.69115	1.00259e-29	4.68491e-28	0.249109	0.103624
GIPC2	14.2556	1.66447	4.13777e-46	2.99599e-44	0.314824	0.131105
TARS1	10.4136	1.65556	2.14905e-25	8.6075e-24	0.230769	0.0963403
RPL6	7.49974	1.71263	6.39426e-14	1.5187e-12	0.166582	0.0696188
RPLP0	7.27901	1.78641	3.36283e-13	7.68832e-12	0.160469	0.0671165
PRKD1	21.0887	1.72915	1.01029e-98	1.90266e-96	0.488029	0.204477
MAP3K2	22.5223	1.88625	2.51109e-112	5.85226e-110	0.480387	0.201305
ST13	32.4155	2.25736	1.66192e-230	1.58901e-227	0.630667	0.264355
PTOV1	11.734	1.58977	8.53737e-32	4.25033e-30	0.263372	0.110416
RPLP1	21.2533	2.05983	3.0752e-100	6.06726e-98	0.435048	0.18285
C2orf69	7.09056	1.43773	1.33572e-12	2.95069e-11	0.163525	0.0688145
MORC4	6.90267	1.46207	5.10324e-12	1.08122e-10	0.15894	0.0670718
PSMC2	6.89519	1.49098	5.37936e-12	1.13714e-10	0.158431	0.0670271
RPL34	10.2036	1.69088	1.9108e-24	7.38362e-23	0.226694	0.0960722
CGGBP1	18.7702	1.83495	1.3247e-78	1.82951e-76	0.402955	0.171143
RAB30-DT	9.73271	1.46232	2.18694e-22	7.78138e-21	0.225166	0.0957594
GPR158	9.23437	1.89182	2.59816e-20	8.61948e-19	0.206317	0.0879396
FERMT2	15.6148	1.68018	5.7703e-55	5.02731e-53	0.348956	0.148756
APOLD1	26.429	1.92735	6.3685e-154	2.60962e-151	0.595008	0.25372
ADARB2	21.1166	1.63848	5.59501e-99	1.06991e-96	0.510953	0.219089
CXXC4	9.11119	1.3473	8.14801e-20	2.63742e-18	0.216505	0.0928549
RPS27A	10.6606	1.8038	1.55634e-26	6.41974e-25	0.234845	0.100943
RPL35	9.72008	1.66099	2.47591e-22	8.78443e-21	0.218543	0.0941061
STK40	9.13236	1.53836	6.70199e-20	2.1755e-18	0.210392	0.09071
PLEKHH2	7.59027	1.39295	3.19248e-14	7.7604e-13	0.179827	0.0775727
SNX3	19.1094	1.77243	2.10897e-81	3.05998e-79	0.417219	0.180035
LMO4	11.0482	1.56388	2.23747e-28	9.9325e-27	0.252165	0.108897
GARS1	9.98464	1.51133	1.77944e-23	6.62209e-22	0.23026	0.0998704
CRIM1	8.85975	1.25884	8.01911e-19	2.49812e-17	0.215487	0.0937933
DYNLRB1	11.0383	1.71486	2.49659e-28	1.10172e-26	0.245543	0.106931
ITGB3BP	17.4784	1.64242	2.09385e-68	2.40981e-66	0.39786	0.173287
NUDT9	10.7349	1.58027	6.97997e-27	2.91136e-25	0.245543	0.107109
RPS3	12.8355	1.78532	1.03766e-37	6.17115e-36	0.282731	0.123464
PPP2R1A	6.43243	1.45194	1.2558e-10	2.39894e-09	0.151299	0.0664462
EEF1D	13.2386	1.53446	5.25247e-40	3.35375e-38	0.305145	0.134099
HSP90B1	8.21797	1.6684	2.06974e-16	5.67907e-15	0.187468	0.0826221
ALDH3A2	9.84196	1.39354	7.42499e-23	2.68806e-21	0.234335	0.10349
DCBLD2	11.9191	1.52973	9.40791e-33	4.84546e-31	0.278655	0.123106
ZFP36L2	6.95973	1.40645	3.40936e-12	7.31482e-11	0.165563	0.0731936
SLC27A1	15.8321	1.53028	1.86823e-56	1.69088e-54	0.368314	0.162876
FGFR1	8.00457	1.76398	1.19883e-15	3.14368e-14	0.184412	0.0817731
GAPDH	15.7513	1.78495	6.72972e-56	6.01786e-54	0.344371	0.152732
CCT8	6.40503	1.4942	1.50338e-10	2.85145e-09	0.15079	0.0668931
API5	7.40877	1.34595	1.2748e-13	2.97845e-12	0.177789	0.0789133
GUSBP17	10.1358	1.39042	3.83326e-24	1.46154e-22	0.241467	0.107288
HSPA4	22.8442	1.83098	1.66917e-115	4.06808e-113	0.49516	0.220251
SIPA1L2	11.6614	1.4921	2.00826e-31	9.90553e-30	0.276108	0.122972
AASDHPPT	8.10161	1.40043	5.42358e-16	1.45496e-14	0.193072	0.0860181
NEK9	8.04222	1.40991	8.82235e-16	2.33981e-14	0.192053	0.0859288
NEDD4L	7.25128	1.15029	4.12861e-13	9.36446e-12	0.181864	0.0815497
RRAGD	10.8938	1.36543	1.23417e-27	5.28979e-26	0.263882	0.118504
HTATIP2	17.2584	1.6667	9.67345e-67	1.08322e-64	0.390219	0.175298
ATAD3C	6.68505	1.24975	2.30841e-11	4.66044e-10	0.164035	0.0737298
PMPCB	8.17031	1.35439	3.07589e-16	8.36594e-15	0.197147	0.0888333
PHF1	6.63106	1.50399	3.33288e-11	6.63179e-10	0.157412	0.0711828
PDXK	8.97547	1.39858	2.82147e-19	8.96165e-18	0.215487	0.0978596
RPS15	16.3906	1.79693	2.23287e-60	2.23221e-58	0.360163	0.163725
NSA2	6.41417	1.40139	1.41595e-10	2.6911e-09	0.155374	0.0709594
LARP7	9.18833	1.46864	3.98997e-20	1.31549e-18	0.219052	0.100139
C9orf153	8.30751	1.26672	9.77277e-17	2.72972e-15	0.206317	0.0943295
NPTX2	15.1615	1.58763	6.36463e-52	5.21606e-50	0.352522	0.161357
RAD21	13.8978	1.60873	6.53046e-44	4.58596e-42	0.319409	0.146298
ANKRD23	8.41396	1.36306	3.9639e-17	1.137e-15	0.204279	0.0936145
DCC	16.1657	1.59116	8.80057e-59	8.43611e-57	0.392766	0.180169
SLIRP	7.50924	1.3585	5.94728e-14	1.41886e-12	0.183393	0.0841414
RPS19	18.5551	1.85069	7.4127e-77	1.0088e-74	0.404483	0.18562
CARS1	14.9367	1.4697	1.90023e-50	1.51082e-48	0.357616	0.164172
RPS12	7.55796	1.57862	4.09438e-14	9.8883e-13	0.178808	0.0821306
SON	28.9463	1.94539	3.12522e-184	1.91043e-181	0.618441	0.284597
NOP58	14.1528	1.50533	1.79503e-45	1.28721e-43	0.335711	0.155145
RPL27A	7.10085	1.45937	1.2399e-12	2.74552e-11	0.171167	0.0791814
CD82	8.876	1.19216	6.93073e-19	2.16994e-17	0.225675	0.104518
RPL18	18.9962	1.87388	1.83191e-80	2.60726e-78	0.412124	0.191295
HERPUD1	7.02846	1.51373	2.08829e-12	4.55381e-11	0.169129	0.0785111
PNRC1	9.18108	1.45647	4.26782e-20	1.40586e-18	0.2216	0.103311
PTPRM	30.355	2.23802	2.15587e-202	1.48871e-199	0.652063	0.30408
ZNF397	8.73926	1.27827	2.34637e-18	7.15924e-17	0.218543	0.101971
HSPA9	14.3124	1.53066	1.83004e-46	1.33282e-44	0.336729	0.157156
CMSS1	10.8992	1.40064	1.16255e-27	4.98852e-26	0.269995	0.126234
SF3B2	11.0776	1.44613	1.61204e-28	7.21626e-27	0.266938	0.125475
REEP5	9.24476	1.45074	2.35776e-20	7.83586e-19	0.224147	0.105367
MYO10	5.99905	1.19889	1.9847e-09	3.4664e-08	0.152318	0.0716743
TMEM184C	6.33281	1.36677	2.40734e-10	4.50413e-09	0.157922	0.0748023
SCARB2	18.3323	1.58733	4.56837e-75	6.08393e-73	0.429954	0.203807
LENG8	8.50458	1.24447	1.82249e-17	5.3176e-16	0.214977	0.102015
ATXN2L	7.66506	1.40816	1.7875e-14	4.40834e-13	0.188487	0.0895036
MYRF	33.2608	2.03427	1.42509e-242	1.47612e-239	0.716251	0.340319
MAPT-AS1	5.81908	1.09834	5.91709e-09	9.90315e-08	0.151808	0.0721659
CIAO2B	7.04609	1.53336	1.84011e-12	4.03149e-11	0.171167	0.0814603
ATP5F1B	7.12641	1.34202	1.0302e-12	2.29208e-11	0.177789	0.0847223
SORBS1	19.3558	1.47529	1.82195e-83	2.72846e-81	0.488538	0.232942
PTGES3	51.2764	2.85588	0	0	0.916964	0.437642
ZNNT1	7.06309	1.25772	1.62838e-12	3.58433e-11	0.179317	0.085616
RPS6	11.6722	1.61782	1.76757e-31	8.76476e-30	0.27407	0.13106
USP39	7.19393	1.36987	6.29536e-13	1.41414e-11	0.179317	0.0857947
SLC22A17	14.6139	1.52103	2.2887e-48	1.73339e-46	0.349465	0.168059
SPATS2L	30.6369	1.99502	3.95246e-206	2.83429e-203	0.68161	0.328299
ATF4	9.98996	1.56792	1.68654e-23	6.28266e-22	0.23892	0.115465
RPS8	11.2335	1.53353	2.79172e-29	1.27731e-27	0.269485	0.130614
BRD9	10.9038	1.39192	1.10558e-27	4.74955e-26	0.270504	0.131597
RPLP2	12.4723	1.53935	1.05756e-35	5.91232e-34	0.298523	0.145315
CEBPZ	10.3556	1.3641	3.94669e-25	1.56396e-23	0.259297	0.126279
HNRNPUL1	7.86607	1.32347	3.65961e-15	9.37892e-14	0.199185	0.0970553
HNRNPU	23.7882	1.68164	4.42751e-125	1.27982e-122	0.551197	0.269538
BMI1	11.1744	1.49545	5.44243e-29	2.45991e-27	0.269995	0.132222
DYNLL1	18.3052	1.74771	7.52829e-75	9.99012e-73	0.41569	0.203897
PDE7A	16.7302	1.43823	7.90364e-63	8.32539e-61	0.421803	0.207024
IWS1	16.8146	1.47946	1.90853e-63	2.03917e-61	0.415181	0.203941
TBC1D8	8.36548	1.29145	5.98683e-17	1.69123e-15	0.215996	0.106216
CCDC174	6.87936	1.24686	6.01199e-12	1.26656e-10	0.177789	0.0874927
NKAIN1	8.35361	1.02124	6.6208e-17	1.8675e-15	0.23026	0.11341
SRSF7	8.21727	1.32777	2.0818e-16	5.70796e-15	0.209373	0.103401
SNX25	9.81553	1.23715	9.65342e-23	3.47458e-21	0.257259	0.127217
FAU	9.69891	1.51819	3.0473e-22	1.07707e-20	0.238411	0.117923
ANAPC16	28.4509	1.79526	4.7503e-178	2.76772e-175	0.652063	0.322624
TRIR	6.03119	1.39195	1.62761e-09	2.86824e-08	0.153337	0.0759194
AUP1	7.38857	1.28232	1.48413e-13	3.45955e-12	0.190015	0.0941061
SLC38A2	38.7015	2.30338	0	0	0.757005	0.375888
LDOC1	10.0931	1.30036	5.92472e-24	2.24291e-22	0.257769	0.128201
RPL11	13.9353	1.63412	3.86339e-44	2.73362e-42	0.329088	0.163814
CLU	33.0116	2.10345	5.54521e-239	5.58853e-236	0.691289	0.344207
EIF1	31.6532	2.17529	6.84487e-220	6.0771e-217	0.64595	0.3224
DPM1	6.46918	1.25336	9.85342e-11	1.9008e-09	0.169638	0.0848563
HDAC7	6.08299	1.24755	1.17965e-09	2.09766e-08	0.159959	0.0800751
PPFIA1	10.6945	1.33999	1.07976e-26	4.48365e-25	0.273561	0.137003
LAMTOR5-AS1	5.91042	1.19133	3.41245e-09	5.82632e-08	0.156393	0.078377
NUP88	7.84668	1.2196	4.27203e-15	1.09334e-13	0.206317	0.103758
RPL38	9.21132	1.45378	3.22137e-20	1.06396e-18	0.23026	0.116046
RPL24	8.75356	1.4179	2.06724e-18	6.31847e-17	0.22109	0.111444
IRS2	22.7504	1.64927	1.42067e-114	3.43995e-112	0.53948	0.272219
PLOD1	5.90139	1.06025	3.60456e-09	6.14307e-08	0.160469	0.0810135
PLPP4	9.33851	1.16152	9.77019e-21	3.303e-19	0.253184	0.127888
METTL7A	8.30009	1.26565	1.04035e-16	2.90153e-15	0.216505	0.109433
STRAP	6.52465	1.25889	6.81607e-11	1.3314e-09	0.171167	0.086599
MARS1	7.8802	1.2984	3.26863e-15	8.4116e-14	0.205298	0.104384
AHSA2P	17.8258	1.43372	4.45656e-71	5.44854e-69	0.445746	0.22682
APLP2	11.9616	1.4158	5.64405e-33	2.93121e-31	0.302089	0.153984
RPL13	22.5706	1.80909	8.42084e-113	1.98737e-110	0.506368	0.258546
COX5B	6.83612	1.39782	8.13666e-12	1.69691e-10	0.17677	0.0902632
USPL1	10.188	1.29798	2.24414e-24	8.65375e-23	0.26592	0.135842
SRP14	9.42165	1.43959	4.44076e-21	1.51919e-19	0.23892	0.122213
TLN1	8.51069	1.38416	1.72894e-17	5.06048e-16	0.219052	0.112159
DYNC1LI2	18.2091	1.44305	4.36982e-74	5.67757e-72	0.456954	0.234193
LAMA2	15.3448	1.37697	3.83511e-53	3.21365e-51	0.422822	0.216721
RPS18	6.34036	1.37889	2.29224e-10	4.29956e-09	0.165053	0.0847223
TRIM28	6.27309	1.26179	3.53962e-10	6.54707e-09	0.166072	0.0852585
MT2A	13.1302	1.56225	2.21157e-39	1.39303e-37	0.326541	0.167925
IKZF5	6.85808	1.24294	6.97913e-12	1.46287e-10	0.182883	0.0941508
CA2	21.2181	1.55379	6.50604e-100	1.27018e-97	0.526235	0.271549
TRIM26	10.4571	1.30175	1.35994e-25	5.50606e-24	0.27407	0.14174
HSP90AB1	46.1398	2.62095	0	0	0.842078	0.436257
MSH6	6.96843	1.26223	3.20504e-12	6.8963e-11	0.18543	0.0963403
RAB11A	8.37881	1.3742	5.34677e-17	1.51732e-15	0.218543	0.113723
MED28	5.6027	1.09086	2.11036e-08	3.36727e-07	0.154865	0.080656
RPL36	9.51664	1.38913	1.78873e-21	6.18737e-20	0.245033	0.127798
KLHL21	9.5822	1.23674	9.50018e-22	3.31697e-20	0.255731	0.133831
PPP1CC	8.46346	1.30677	2.59558e-17	7.52033e-16	0.223128	0.116851
KMT2A	16.2444	1.31475	2.44646e-59	2.38188e-57	0.428935	0.22472
SPRED2	7.01488	1.18944	2.30148e-12	4.99524e-11	0.193072	0.101211
KLK6	12.1944	1.51736	3.32878e-34	1.786e-32	0.303617	0.159391
SRRM2	26.0281	1.72599	2.38199e-149	9.2523e-147	0.596536	0.313687
ZBTB40	8.07594	1.23732	6.69587e-16	1.79112e-14	0.218543	0.115019
MFAP3L	23.3625	1.54617	1.02757e-120	2.79686e-118	0.593989	0.312793
GLS	12.4119	1.28931	2.25183e-35	1.24582e-33	0.330616	0.174315
YPEL3	11.9503	1.38391	6.47204e-33	3.35189e-31	0.308202	0.162518
YBX1	9.35741	1.35599	8.17189e-21	2.76517e-19	0.243505	0.128424
DEK	16.6806	1.44087	1.81521e-62	1.90134e-60	0.418747	0.221011
ZBTB11	7.69015	1.20701	1.46963e-14	3.63884e-13	0.208864	0.110282
PCDH10	8.34839	1.08711	6.91985e-17	1.94743e-15	0.235863	0.124581
LAYN	5.96519	1.10213	2.44351e-09	4.22029e-08	0.166582	0.088029
SUPT20H	8.92923	1.27298	4.28986e-19	1.35105e-17	0.239429	0.126726
GSPT1	7.89674	1.27847	2.86283e-15	7.38768e-14	0.212939	0.113052
NAV1	26.3877	1.6939	1.8962e-153	7.52207e-151	0.653082	0.346932
GKAP1	12.9724	1.31404	1.75349e-38	1.07543e-36	0.344371	0.183073
KLHDC2	7.38855	1.17883	1.48443e-13	3.45955e-12	0.20377	0.10845
BANP	12.4158	1.22065	2.14409e-35	1.18798e-33	0.338767	0.180616
SH3BP5	14.6388	1.54859	1.58742e-48	1.2105e-46	0.368823	0.196702
MAX	5.67361	1.20127	1.39822e-08	2.27182e-07	0.157412	0.0841414
RPL37	9.92374	1.32915	3.28223e-23	1.20701e-21	0.263372	0.140802
XPO1	27.673	1.67746	1.47594e-168	7.86236e-166	0.661233	0.354171
GSTP1	6.27152	1.32668	3.57538e-10	6.60665e-09	0.170148	0.0911569
ECE1	9.89973	1.03581	4.17409e-23	1.53196e-21	0.288334	0.154654
CTSF	6.11355	1.24355	9.7439e-10	1.74767e-08	0.168619	0.0904866
NCOA5	8.93075	1.20824	4.23122e-19	1.33371e-17	0.245033	0.131552
RAB11FIP2	9.42687	1.17188	4.22513e-21	1.44675e-19	0.261844	0.140623
ALOX12-AS1	7.72501	1.22046	1.11844e-14	2.78781e-13	0.213958	0.115108
UBALD2	5.80929	1.1778	6.27392e-09	1.04862e-07	0.162506	0.0875821
RALY	17.2904	1.39795	5.55495e-67	6.23911e-65	0.451859	0.243577
CAMK2D	30.7105	2.0807	4.12567e-207	3.01651e-204	0.688742	0.371688
SOD2	9.8467	1.23892	7.08337e-23	2.56688e-21	0.268467	0.144913
RBM5	8.42452	1.14517	3.6222e-17	1.04219e-15	0.236373	0.127709
FDX1	5.59315	1.12227	2.22982e-08	3.55029e-07	0.15894	0.0859735
PGK1	6.89016	1.18561	5.57304e-12	1.17674e-10	0.192053	0.103892
ELP4	10.0351	1.19974	1.0683e-23	4.00761e-22	0.282221	0.152688
ZBTB1	12.8468	1.22324	8.96539e-38	5.34042e-36	0.35405	0.192368
YARS1	9.89194	1.18996	4.51215e-23	1.65278e-21	0.275089	0.149739
FAM222A	9.92526	1.08303	3.23263e-23	1.18995e-21	0.285787	0.15586
TMED5	10.0672	1.34182	7.71184e-24	2.9106e-22	0.267448	0.146298
PPM1K	19.7436	1.44491	9.1073e-87	1.47653e-84	0.507387	0.278163
ENO1	7.53453	1.15636	4.90083e-14	1.17901e-12	0.21243	0.116493
UBC	21.5266	1.60277	8.77845e-103	1.79857e-100	0.523179	0.287412
PUS7	7.41006	1.09321	1.26245e-13	2.95329e-12	0.214468	0.118057
IQCK	11.6105	1.14168	3.6446e-31	1.78585e-29	0.332654	0.183252
RPSA	6.69608	1.34332	2.14091e-11	4.34344e-10	0.183902	0.101345
MTFR1	9.9701	1.06712	2.06019e-23	7.64401e-22	0.2919	0.161357
MLF2	5.40345	1.14731	6.53704e-08	9.96157e-07	0.154865	0.0856607
PAPOLA	29.5893	1.71729	2.04906e-192	1.29504e-189	0.696893	0.387104
PAIP2	10.5767	1.16769	3.82043e-26	1.56378e-24	0.299032	0.166138
SMCHD1	14.1478	1.28937	1.92679e-45	1.37904e-43	0.384615	0.213951
DLEU1	4.97513	0.923894	6.5203e-07	8.98837e-06	0.15079	0.0839626
FRY	6.61959	0.89713	3.60199e-11	7.15201e-10	0.206317	0.115019
RPL14	7.50265	1.22315	6.25404e-14	1.48919e-12	0.211411	0.117923
ZNF337	7.90637	1.09495	2.6501e-15	6.8577e-14	0.229241	0.128022
KAT2A	6.66119	1.15992	2.71622e-11	5.46011e-10	0.191544	0.107199
RPS11	7.89126	1.24994	2.99145e-15	7.70361e-14	0.220581	0.123464
CDC42SE1	6.50079	1.16404	7.99018e-11	1.54938e-09	0.186959	0.104652
STARD13	27.4632	1.63664	4.83385e-166	2.50347e-163	0.72542	0.406676
UBE3A	11.9805	1.19845	4.49686e-33	2.34195e-31	0.337748	0.189642
RSL1D1-DT	5.57132	1.06418	2.5282e-08	3.99975e-07	0.165563	0.092989
HNRNPH3	11.9348	1.23791	7.79368e-33	4.03077e-31	0.328069	0.184593
GCFC2	8.87142	1.193	7.22158e-19	2.25911e-17	0.252674	0.142232
IVNS1ABP	15.2836	1.30805	9.83481e-53	8.16771e-51	0.417219	0.235355
RPL13A	5.75551	1.2364	8.63791e-09	1.42838e-07	0.165053	0.0932124
TTC14	5.14569	1.03948	2.66538e-07	3.81973e-06	0.154356	0.0871799
NARS1	6.95962	1.16638	3.41199e-12	7.31626e-11	0.200713	0.113365
RPS14	8.99375	1.27072	2.38927e-19	7.61482e-18	0.250127	0.141293
UTP23	10.9958	1.09174	4.0017e-28	1.74118e-26	0.32756	0.185129
SNRNP48	5.63725	1.04815	1.72788e-08	2.7772e-07	0.167601	0.0947317
CALD1	13.2913	1.14136	2.59878e-40	1.67367e-38	0.388691	0.219804
PHF21B	5.07091	1.01976	3.95923e-07	5.56695e-06	0.153846	0.0870012
RPS24	8.15004	1.20581	3.63793e-16	9.81584e-15	0.231788	0.131284
HIVEP1	5.51315	0.917957	3.52476e-08	5.50627e-07	0.171676	0.0973681
NAA16	19.9218	1.43413	2.63121e-88	4.36068e-86	0.52216	0.297645
PTPN13	40.7598	2.29523	0	0	0.860418	0.491219
MATN2	10.273	0.994874	9.33009e-25	3.64303e-23	0.320937	0.184369
RPS6KA3	5.9356	1.06664	2.9277e-09	5.03092e-08	0.180846	0.103981
MCU	7.92979	1.06434	2.19516e-15	5.70023e-14	0.241467	0.139104
MORF4L2	16.9246	1.31037	2.96347e-64	3.19378e-62	0.46052	0.265427
XPC	5.14518	1.07216	2.67264e-07	3.82866e-06	0.155884	0.089861
SEM1	19.6685	1.34705	4.01726e-86	6.4017e-84	0.553744	0.319451
ZCCHC2	12.9398	1.14828	2.68258e-38	1.63449e-36	0.382068	0.220832
EIF4A2	11.1747	1.27957	5.4204e-29	2.45293e-27	0.309221	0.178873
PLPP2	11.5247	1.27599	9.90779e-31	4.78564e-29	0.319918	0.185218
SUGT1	25.2178	1.52404	2.55517e-140	8.58375e-138	0.630667	0.365208
ANXA5	6.09811	1.20981	1.07333e-09	1.91683e-08	0.179317	0.103847
UGDH-AS1	6.3822	1.07875	1.74558e-10	3.29742e-09	0.193072	0.111935
MAIP1	6.98394	1.00659	2.87011e-12	6.19708e-11	0.215487	0.125028
ZNF106	8.75859	1.14344	1.97703e-18	6.04771e-17	0.257259	0.149381
ZER1	10.3014	0.999597	6.94591e-25	2.72925e-23	0.3189	0.185218
SLC7A1	6.88696	1.1616	5.69956e-12	1.20278e-10	0.204789	0.118951
ATP5F1E	5.14369	1.16742	2.69397e-07	3.85626e-06	0.153846	0.0896376
ZFAND5	8.94359	1.12256	3.76727e-19	1.1915e-17	0.264901	0.154565
EXOSC6	5.15258	1.1102	2.56927e-07	3.68766e-06	0.156393	0.0912909
CLK1	24.2742	1.51792	3.67491e-130	1.13251e-127	0.606215	0.353948
RNF169	14.7128	1.2686	5.33527e-49	4.11047e-47	0.411615	0.240359
LRP6	6.04539	0.839836	1.49053e-09	2.63414e-08	0.197657	0.115421
LARS1	9.56682	1.10927	1.10244e-21	3.84197e-20	0.282731	0.1652
NDUFB2	5.6123	1.13452	1.99656e-08	3.19115e-07	0.168619	0.0985746
TRA2B	11.5733	1.126	5.62707e-31	2.73927e-29	0.340295	0.198937
PIN4	6.97929	0.825518	2.96682e-12	6.39847e-11	0.227713	0.133295
IL6ST	11.8557	1.21019	2.01017e-32	1.0254e-30	0.339277	0.198713
EIF1B	5.29694	1.14282	1.17759e-07	1.74736e-06	0.159959	0.0937486
NAA50	7.52879	1.10973	5.12112e-14	1.22647e-12	0.226694	0.132892
SPATS2	5.07534	0.92846	3.86812e-07	5.44979e-06	0.161488	0.0947317
PSMA7	7.43958	1.17476	1.01003e-13	2.37621e-12	0.220581	0.129452
ATE1-AS1	7.79067	1.04925	6.66574e-15	1.68858e-13	0.239939	0.14107
SRSF3	9.02935	1.15856	1.72695e-19	5.54186e-18	0.26592	0.156575
THRA	8.83127	1.08346	1.03492e-18	3.21057e-17	0.267957	0.158363
PGAP1	12.2165	1.23029	2.53906e-34	1.36425e-32	0.35354	0.209169
SVIP	9.13234	1.10182	6.70344e-20	2.1755e-18	0.275089	0.162921
SSNA1	5.46552	1.12207	4.6154e-08	7.12349e-07	0.167091	0.0990661
RPL4	5.07005	1.14895	3.97714e-07	5.58793e-06	0.154865	0.0918718
BRD2	9.10449	1.13179	8.66744e-20	2.80312e-18	0.271014	0.160865
RIPK1	5.58328	1.04325	2.36025e-08	3.75315e-07	0.174223	0.103579
FKBP3	5.70878	1.06306	1.1379e-08	1.86102e-07	0.17728	0.105545
HNRNPF	9.02842	1.09468	1.74171e-19	5.58441e-18	0.271523	0.162027
RPL32P3	5.624	0.991092	1.86582e-08	2.98731e-07	0.178808	0.106841
RPS9	5.44903	1.12448	5.06452e-08	7.79089e-07	0.168619	0.100809
RPS29	6.29319	1.04643	3.11001e-10	5.78401e-09	0.196128	0.117297
ATP5ME	7.89867	1.12938	2.8189e-15	7.28441e-14	0.237392	0.142098
NDUFS7	5.31637	1.04875	1.0586e-07	1.57959e-06	0.166582	0.099781
PCMTD2	5.97986	0.988019	2.23323e-09	3.88047e-08	0.190015	0.114035
ELAVL1	7.57527	0.979509	3.58374e-14	8.67755e-13	0.240958	0.144689
MYRIP	9.89046	1.08829	4.579e-23	1.67235e-21	0.30973	0.186157
RABAC1	5.26185	1.14021	1.42611e-07	2.09941e-06	0.163525	0.0986192
ARL8B	9.68425	1.06607	3.51787e-22	1.24221e-20	0.298523	0.18008
MIA3	7.66424	1.07353	1.79899e-14	4.43375e-13	0.238411	0.143885
ITPKB	22.9574	1.52361	1.24232e-116	3.15135e-114	0.608762	0.36789
PDE6D	5.18339	0.9352	2.17891e-07	3.15409e-06	0.170657	0.103132
TMSB4X	13.7291	1.26211	6.79892e-43	4.69491e-41	0.387163	0.234103
CASD1	8.60983	1.07878	7.31659e-18	2.1774e-16	0.266938	0.161625
COPB2	5.5717	0.996324	2.52269e-08	3.99272e-07	0.179317	0.108584
MLLT6	7.9054	0.991742	2.67078e-15	6.90642e-14	0.251656	0.15242
ST3GAL6	4.15001	0.588755	3.32468e-05	0.000377509	0.15079	0.0913356
ARHGEF12	10.7652	1.05506	5.02382e-27	2.10724e-25	0.341314	0.20689
CD9	15.6213	1.28372	5.21204e-55	4.56225e-53	0.447784	0.271549
SEPTIN7P14	15.52	1.1869	2.54164e-54	2.18881e-52	0.459501	0.279056
TBRG1	5.3745	1.01095	7.67935e-08	1.16168e-06	0.173204	0.105322
RO60	6.72268	1.05232	1.78406e-11	3.63927e-10	0.21243	0.129273
CRYAB	51.044	2.94561	0	0	0.913907	0.556593
ATXN7L3B	4.87769	1.04045	1.07338e-06	1.44861e-05	0.156393	0.0953573
GTF2F2	10.358	0.964196	3.84865e-25	1.52673e-23	0.340295	0.207516
PNPLA8	10.1536	1.07107	3.19327e-24	1.22253e-22	0.315334	0.192502
ATG4B	12.7923	1.17709	1.80973e-37	1.06608e-35	0.378502	0.231065
RHBDL3	4.35846	0.69843	1.30983e-05	0.000156345	0.154356	0.0942401
LARGE1	19.892	1.37733	4.77279e-88	7.80582e-86	0.56648	0.346039
KEAP1	6.24445	1.07193	4.25282e-10	7.82355e-09	0.196638	0.120291
CLTC	12.9305	1.13916	3.02781e-38	1.84183e-36	0.386653	0.236829
MIB1	24.3998	1.40229	1.72007e-131	5.34496e-129	0.68161	0.417981
CHCHD2	5.20021	1.07991	1.99062e-07	2.88938e-06	0.166582	0.102194
FTH1	10.4042	1.1343	2.37254e-25	9.49247e-24	0.313296	0.192368
FNDC3B	8.14979	1.03824	3.6455e-16	9.82914e-15	0.263372	0.161848
SET	6.96547	1.09042	3.27315e-12	7.03473e-11	0.217524	0.133741
HPN-AS1	13.7215	1.06175	7.55188e-43	5.19561e-41	0.438614	0.269851
SLC25A53	6.53853	0.941733	6.21252e-11	1.21606e-09	0.215996	0.132937
XRRA1	15.8815	1.15255	8.51337e-57	7.79988e-55	0.477331	0.294294
EHBP1	12.0415	1.01799	2.15123e-33	1.12982e-31	0.397351	0.245587
SARAF	16.5261	1.24097	2.38016e-61	2.43161e-59	0.473255	0.292774
RB1	13.5442	1.16307	8.57996e-42	5.77506e-40	0.409577	0.253765
RIC8B	9.47393	1.04454	2.69502e-21	9.27929e-20	0.302089	0.187587
ZNF83	9.10002	0.983234	9.03131e-20	2.91827e-18	0.295976	0.183967
LMNA	7.16405	0.988319	7.83275e-13	1.74896e-11	0.234845	0.146119
OSTM1	6.12919	0.96802	8.83266e-10	1.59189e-08	0.20377	0.126815
SEPTIN8	11.094	0.988617	1.34204e-28	6.02208e-27	0.359144	0.223647
SMC3	6.73229	1.00682	1.67016e-11	3.41067e-10	0.219562	0.136735
CCDC126	4.53122	0.948912	5.86428e-06	7.26488e-05	0.153846	0.0958488
ZNF345	4.99619	0.89447	5.84726e-07	8.08149e-06	0.171167	0.106975
PCBP2	9.83374	0.991733	8.05687e-23	2.91117e-21	0.315334	0.197194
AMD1	24.5645	1.43058	3.0286e-133	9.57062e-131	0.659195	0.412306
ARPC5	5.59608	1.0901	2.19247e-08	3.4938e-07	0.181355	0.113544
SDAD1	4.59536	0.842338	4.32012e-06	5.43682e-05	0.15894	0.099647
UBE2B	19.9444	1.24311	1.67812e-88	2.79355e-86	0.579725	0.363868
OFD1	11.5833	1.13253	5.00744e-31	2.44081e-29	0.35354	0.221949
CERS4	11.8081	0.946334	3.54386e-32	1.78819e-30	0.395313	0.248537
GTF2I	12.0746	1.02365	1.43853e-33	7.58719e-32	0.385125	0.242191
AAMDC	5.24835	0.97373	1.53469e-07	2.25037e-06	0.17677	0.11122
CCNI	13.5252	1.17262	1.11064e-41	7.4487e-40	0.400917	0.252692
TENT4B	6.58794	0.952788	4.45962e-11	8.78008e-10	0.224147	0.141561
ABCG1	7.67283	0.744029	1.68238e-14	4.1546e-13	0.285278	0.180214
CREBRF	17.5455	1.18133	6.44013e-69	7.48119e-67	0.524198	0.331203
UTY	12.4839	0.785017	9.13639e-36	5.12311e-34	0.61946	0.391394
PURB	10.3326	1.03638	5.01974e-25	1.98075e-23	0.329598	0.208276
NUMA1	7.8015	0.965687	6.11755e-15	1.55605e-13	0.258788	0.163591
GTF3A	5.36279	0.946681	8.19446e-08	1.2351e-06	0.181864	0.115063
ATP1A1	4.53726	0.973299	5.69909e-06	7.06964e-05	0.154865	0.0979937
PRKX	13.0994	1.02249	3.32021e-39	2.08079e-37	0.431992	0.273739
DPF2	4.65447	0.962438	3.24821e-06	4.15371e-05	0.158431	0.100407
CSMD2	12.505	0.973841	7.00659e-36	3.94666e-34	0.432501	0.274588
UBE4A	11.8657	1.08855	1.78466e-32	9.11619e-31	0.369333	0.234863
IRF2BP2	12.1678	1.06488	4.61402e-34	2.46847e-32	0.383597	0.243934
ADAM17	8.39734	0.991201	4.56707e-17	1.301e-15	0.278655	0.177354
RPL37A	13.3936	1.0713	6.59265e-41	4.32045e-39	0.422822	0.269181
CAMK2N1	27.0921	1.55617	1.22102e-161	5.83726e-159	0.687723	0.437911
CCP110	17.7171	1.08094	3.09471e-70	3.69867e-68	0.59297	0.377765
ATP10D	4.30546	0.892437	1.66637e-05	0.000196202	0.152318	0.0973234
NUFIP2	23.3757	1.31283	7.54897e-121	2.11542e-118	0.662252	0.42388
ZNF706	16.3665	1.11014	3.31775e-60	3.29031e-58	0.518085	0.331784
BRD7	7.46095	0.996333	8.59023e-14	2.02735e-12	0.248599	0.159346
CDKL1	20.3206	1.2583	8.45983e-92	1.45373e-89	0.620988	0.398186
KCNMB4	22.3207	1.26496	2.32537e-110	5.22354e-108	0.756495	0.485366
ZNF24	13.9182	1.06593	4.90861e-44	3.46006e-42	0.437086	0.280576
EEF2	11.4696	1.1132	1.876e-30	8.97999e-29	0.355069	0.227937
PPP2CB	8.07048	0.976391	7.00233e-16	1.87041e-14	0.272542	0.17512
PDZD2	12.8656	0.890118	7.02656e-38	4.21243e-36	0.483444	0.311319
TUG1	5.13591	0.938452	2.8078e-07	4.0115e-06	0.178299	0.114884
ANKAR	10.7411	1.02789	6.52287e-27	2.72681e-25	0.353031	0.228294
MAP1LC3B	4.73681	1.01095	2.17112e-06	2.83172e-05	0.163016	0.105501
L3MBTL4	14.8664	0.96449	5.45019e-50	4.26959e-48	0.566989	0.366951
PTP4A2	16.4503	1.13375	8.35112e-61	8.41635e-59	0.502802	0.325707
PPP1CB	6.42827	0.827825	1.29067e-10	2.46375e-09	0.232298	0.150766
PPP3CA	10.6619	0.921648	1.5335e-26	6.33251e-25	0.386144	0.250815
CALCOCO1	5.34246	0.950491	9.16918e-08	1.37534e-06	0.186959	0.121721
AZIN1	5.99773	0.937664	2.00098e-09	3.49306e-08	0.209883	0.136691
SERBP1	7.06134	0.991071	1.64899e-12	3.62554e-11	0.239429	0.156039
TENM3	4.6122	0.582272	3.98426e-06	5.03283e-05	0.187978	0.12266
WARS2-AS1	8.07578	0.980295	6.70479e-16	1.79222e-14	0.277636	0.181286
RNF217	12.0012	0.973099	3.50366e-33	1.8298e-31	0.414671	0.271102
NFIB	19.2449	1.14528	1.55891e-82	2.3252e-80	0.652573	0.426695
PRUNE2	42.6358	2.46476	0	0	0.969944	0.634792
RPL28	12.8544	1.11181	8.12196e-38	4.85352e-36	0.406521	0.266276
HERC2P2	7.28984	0.94904	3.10327e-13	7.11672e-12	0.251146	0.164663
GALNT2	9.50485	0.922597	2.00343e-21	6.92364e-20	0.333673	0.218955
BACH1	6.01209	0.797425	1.83148e-09	3.21536e-08	0.226184	0.148621
MARF1	4.52597	0.895906	6.01181e-06	7.4353e-05	0.164544	0.108182
MRPS5	12.5459	1.06899	4.18739e-36	2.373e-34	0.402445	0.265025
RALGDS	18.0471	1.16627	8.31557e-73	1.05112e-70	0.546612	0.360293
MFSD12	4.39138	0.871944	1.12633e-05	0.000135614	0.160978	0.106126
PTAR1	9.97087	0.974941	2.04423e-23	7.59236e-22	0.340295	0.224407
KLF15	6.94059	0.785142	3.90471e-12	8.32491e-11	0.257259	0.169713
PNISR	23.5749	1.25774	6.97719e-123	2.00133e-120	0.695874	0.459359
SHMT1	5.4394	0.689434	5.3459e-08	8.20005e-07	0.211921	0.139997
RAB3IP	7.33362	0.885212	2.24019e-13	5.17562e-12	0.26592	0.1757
YWHAQ	23.3998	1.2914	4.29292e-121	1.21272e-118	0.676516	0.447294
CWF19L2	13.9709	1.03626	2.34549e-44	1.66592e-42	0.46052	0.304571
BNIP3	4.74323	0.97031	2.10339e-06	2.74722e-05	0.169129	0.111891
TCF7L2	9.74824	0.930282	1.87687e-22	6.69089e-21	0.348446	0.230618
DHX8	4.81632	0.851029	1.46228e-06	1.94601e-05	0.179317	0.118861
RAB9A	4.49312	0.831177	7.01877e-06	8.61646e-05	0.167601	0.11122
C1orf43	6.00157	0.96099	1.95417e-09	3.41627e-08	0.210902	0.139997
ATP11C	5.97593	0.770673	2.28776e-09	3.97152e-08	0.230769	0.153224
SMG1	10.2828	0.922393	8.42822e-25	3.30126e-23	0.357616	0.237589
SRSF10	5.5319	0.883638	3.16784e-08	4.97161e-07	0.201223	0.133786
MT3	13.22	1.09034	6.72641e-40	4.28754e-38	0.431992	0.287323
TASOR2	11.2419	0.982802	2.53896e-29	1.16309e-27	0.382578	0.25448
CTDSP2	8.8663	0.891659	7.56191e-19	2.35963e-17	0.314824	0.209437
HNRNPA2B1	17.5843	1.0919	3.24909e-69	3.80991e-67	0.550178	0.366192
MYLIP	6.10957	0.805891	9.99009e-10	1.78838e-08	0.23026	0.153492
MTMR14	3.98487	0.756555	6.75161e-05	0.00073165	0.153846	0.10273
SF3B1	14.993	1.03587	8.1537e-51	6.53857e-49	0.4865	0.324992
SEPTIN4	8.27422	0.965045	1.29301e-16	3.58743e-15	0.285787	0.190938
PRPF8	5.43261	0.890121	5.55349e-08	8.51497e-07	0.199694	0.133652
DEAF1	4.54919	0.780774	5.38533e-06	6.71168e-05	0.174733	0.116985
IGF1R	26.8278	1.43131	1.53223e-158	6.80182e-156	0.795721	0.532821
UBQLN1	12.6915	1.00667	6.59069e-37	3.81615e-35	0.422313	0.282854
GPC5	7.3432	0.866024	2.08547e-13	4.82115e-12	0.280183	0.187721
ARMCX5-GPRASP2	6.061	0.871888	1.35274e-09	2.39859e-08	0.224147	0.15023
DNAJC1	19.5329	1.21963	5.7685e-85	9.00007e-83	0.609781	0.408731
KCNK1	5.8313	0.817225	5.49962e-09	9.21274e-08	0.220071	0.147594
JADE2	7.01813	0.875864	2.2486e-12	4.88909e-11	0.255222	0.171232
NMT1	4.98025	0.801791	6.35013e-07	8.7635e-06	0.189506	0.127307
QDPR	35.6193	1.76292	7.03733e-278	9.71907e-275	0.900662	0.605166
TMED10	9.75766	0.860654	1.71065e-22	6.10416e-21	0.356088	0.239555
FAM126B	5.72846	0.804547	1.01344e-08	1.66549e-07	0.216505	0.145672
CRY1	5.73245	0.853156	9.89877e-09	1.63037e-07	0.215996	0.145583
ZNF451	10.4041	0.934929	2.37563e-25	9.49464e-24	0.366276	0.247196
B4GALT5	8.56149	0.912655	1.11421e-17	3.29484e-16	0.310239	0.209393
NBDY	9.76713	0.840705	1.55811e-22	5.5812e-21	0.369333	0.249296
EDA	5.55096	0.703805	2.84099e-08	4.47372e-07	0.229241	0.154877
IARS1	7.31815	0.881669	2.51404e-13	5.79395e-12	0.268976	0.181778
TMEM87A	15.5613	1.04666	1.33349e-54	1.1537e-52	0.51299	0.346888
P4HA1	9.98133	0.910625	1.83975e-23	6.83971e-22	0.360672	0.244113
INTS4	4.27884	0.7767	1.8787e-05	0.000219195	0.167091	0.113097
HIBCH	39.9352	1.87873	0	0	0.906775	0.613924
SLC30A5	4.05074	0.534393	5.10553e-05	0.000563588	0.170657	0.115555
RANGAP1	10.4186	0.871439	2.03868e-25	8.18301e-24	0.375955	0.254614
RHOBTB1	16.4592	1.08406	7.20016e-61	7.27606e-59	0.55782	0.377854
INPP5F	11.2054	1.06427	3.83825e-29	1.74542e-27	0.382068	0.258859
YY1	12.5772	0.980429	2.82015e-36	1.6055e-34	0.426388	0.289021
PPP3CC	4.91219	0.898225	9.00643e-07	1.22749e-05	0.18543	0.125698
KANSL1L	25.355	1.34521	7.90505e-142	2.72936e-139	0.735099	0.499039
DUBR	23.3656	1.28157	9.56992e-121	2.62392e-118	0.706572	0.480048
ATP6V0B	6.43772	0.900877	1.21279e-10	2.31917e-09	0.235863	0.160418
ITPRID2	13.9294	1.02656	4.19736e-44	2.96431e-42	0.461538	0.313955
FAM133B	8.55299	0.884035	1.19937e-17	3.53544e-16	0.311258	0.211761
GFM2	4.93154	0.848313	8.15847e-07	1.11436e-05	0.188487	0.128245
NDUFAF6	10.8705	0.877433	1.59329e-27	6.80553e-26	0.406521	0.276643
FIGN	6.90335	0.542919	5.07892e-12	1.07668e-10	0.329598	0.224362
ZNF717	3.92717	0.727547	8.59515e-05	0.000916512	0.157922	0.107512
CLPTM1	4.44814	0.824753	8.6619e-06	0.000105416	0.171167	0.116538
ASB3	15.9826	1.05213	1.68954e-57	1.5672e-55	0.53999	0.367845
SALL1	7.70424	0.949935	1.31627e-14	3.26997e-13	0.272542	0.185665
HMGB1	25.6325	1.38186	6.62308e-145	2.37469e-142	0.75242	0.512579
FXR1	27.9123	1.35237	1.89288e-171	1.03799e-168	0.770759	0.526878
TBCD	17.1539	1.03133	5.88089e-66	6.54604e-64	0.595517	0.407614
ZNF271P	5.72581	0.820807	1.02942e-08	1.69102e-07	0.220581	0.15099
EBF4	3.82931	0.655621	0.000128502	0.00133177	0.15945	0.10921
NLGN1	16.4953	1.1234	3.96837e-61	4.0211e-59	0.828324	0.567541
TAFA5	9.78148	0.787479	1.3522e-22	4.85295e-21	0.385634	0.26431
ARFGAP3	6.09648	0.871344	1.08432e-09	1.93554e-08	0.229241	0.157201
PSAP	22.8919	1.27737	5.59759e-116	1.40086e-113	0.661742	0.453997
UBE2D3	22.474	1.20499	7.46104e-112	1.71738e-109	0.674478	0.462889
VEZF1	11.5275	0.965927	9.58706e-31	4.63673e-29	0.399389	0.274141
PDLIM5	5.76505	0.768457	8.16337e-09	1.35291e-07	0.23026	0.158139
TMOD2	10.3338	0.84513	4.95432e-25	1.95701e-23	0.388181	0.266634
MCM3AP	5.14768	0.808949	2.63727e-07	3.78089e-06	0.200713	0.137897
OXNAD1	4.32885	0.771315	1.49891e-05	0.000177777	0.173204	0.11904
CLOCK	9.62409	0.795734	6.32652e-22	2.22137e-20	0.378502	0.260199
WWTR1	4.97425	0.812386	6.55007e-07	9.02275e-06	0.197147	0.135529
ABCA6	6.65526	0.662931	2.82791e-11	5.6663e-10	0.288844	0.198713
IFI16	4.3798	0.679302	1.1879e-05	0.000142384	0.182374	0.125475
ZC3H7A	5.08062	0.809569	3.76207e-07	5.30775e-06	0.198675	0.136735
C11orf58	6.40313	0.865114	1.52224e-10	2.88576e-09	0.239939	0.165155
TOGARAM1	7.87393	0.834847	3.43675e-15	8.82597e-14	0.304126	0.210152
TPR	10.141	0.873084	3.63281e-24	1.38653e-22	0.376465	0.260199
UFSP2	5.03554	0.843965	4.76516e-07	6.64254e-06	0.19511	0.134903
LANCL1	9.65662	0.825264	4.60799e-22	1.62101e-20	0.368314	0.254971
SOS1	14.9833	0.980192	9.43656e-51	7.55107e-49	0.529292	0.366594
RP9P	4.72153	0.818162	2.34073e-06	3.04548e-05	0.18594	0.128826
USP22	8.47133	0.832241	2.42615e-17	7.04037e-16	0.322975	0.224094
C1QTNF7-AS1	3.75551	0.596238	0.000172986	0.00176243	0.163016	0.113455
SMG1P3	3.79011	0.758764	0.000150578	0.00154468	0.155884	0.108584
TRMT13	6.87319	0.845282	6.27806e-12	1.32037e-10	0.263372	0.183565
EIF3J	4.22703	0.793157	2.36795e-05	0.000273032	0.170148	0.118593
FTL	22.2027	1.25733	3.23082e-109	7.08672e-107	0.704024	0.491354
BCLAF1	8.72164	0.826185	2.74204e-18	8.31283e-17	0.333673	0.232942
DHX9	9.82641	0.917116	8.66526e-23	3.12192e-21	0.356597	0.248983
TULP3	5.30358	0.640112	1.13556e-07	1.69038e-06	0.228222	0.159391
PGBD5	5.66965	0.622316	1.43092e-08	2.32192e-07	0.24758	0.173019
FRG1HP	11.1362	0.930586	8.36555e-29	3.76288e-27	0.39837	0.278431
SEMA4B	7.76703	0.784811	8.03465e-15	2.0189e-13	0.304636	0.212923
RAPGEF1	6.66197	0.776174	2.7018e-11	5.43405e-10	0.267448	0.187095
BBIP1	5.25298	0.792153	1.49656e-07	2.20051e-06	0.210902	0.147549
BAZ1A	7.28296	0.738212	3.26575e-13	7.48014e-12	0.300051	0.210018
RASA1	13.708	0.958035	9.09528e-43	6.22301e-41	0.487519	0.341257
RNH1	6.59718	0.867036	4.19052e-11	8.26773e-10	0.252165	0.176549
ITGB1BP1	6.79461	0.770917	1.08605e-11	2.24489e-10	0.271014	0.18991
ANKRD40	5.29872	0.859727	1.16617e-07	1.73387e-06	0.205807	0.144287
GTF3C3	5.21564	0.766751	1.83186e-07	2.66725e-06	0.210392	0.147594
PANTR1	12.7819	0.904831	2.07026e-37	1.21572e-35	0.483444	0.339157
SELENOW	15.0491	1.06761	3.49969e-51	2.84314e-49	0.490576	0.344788
CWC22	4.61712	0.762782	3.89104e-06	4.92508e-05	0.188996	0.132982
MRFAP1	4.46785	0.934932	7.90106e-06	9.65976e-05	0.174733	0.123017
CREBBP	17.3025	0.993192	4.50719e-67	5.0776e-65	0.604177	0.425622
EAPP	3.67104	0.737239	0.000241563	0.00240846	0.154356	0.108807
TSNARE1	3.58931	0.692135	0.00033155	0.00322125	0.154356	0.108807
CCDC93	4.92727	0.76244	8.3385e-07	1.13854e-05	0.202751	0.142947
BRMS1L	3.65518	0.695772	0.000257	0.0025501	0.157412	0.110997
CRBN	5.64618	0.738262	1.64049e-08	2.64244e-07	0.232298	0.163859
PCID2	5.01754	0.775071	5.23369e-07	7.27391e-06	0.205298	0.144913
RPAP3	4.0411	0.695861	5.32013e-05	0.000586063	0.171676	0.12123
RSRC2	8.11405	0.828503	4.89588e-16	1.31434e-14	0.312787	0.220877
EIF3E	6.08057	0.742203	1.19756e-09	2.12747e-08	0.249618	0.176281
SUPT16H	4.52725	0.746975	5.97567e-06	7.39306e-05	0.187978	0.132892
CRK	5.78769	0.774297	7.13603e-09	1.18899e-07	0.235354	0.166495
PIK3CA	9.296	0.867272	1.45823e-20	4.88113e-19	0.356088	0.25229
RAC1	10.0608	0.928431	8.22933e-24	3.09963e-22	0.365767	0.259216
H2AC6	8.54187	0.770642	1.32063e-17	3.88367e-16	0.350484	0.248671
ACO2	4.71022	0.676473	2.47446e-06	3.2094e-05	0.202751	0.143974
ME2	5.30237	0.788465	1.14311e-07	1.70094e-06	0.218034	0.154877
CBX5	7.72534	0.806914	1.11552e-14	2.78239e-13	0.303617	0.215738
FBH1	4.36472	0.644664	1.27287e-05	0.00015216	0.191034	0.135797
ZCCHC24	17.4216	0.988847	5.65421e-68	6.48737e-66	0.616913	0.438536
ANO4	11.3126	0.735465	1.13731e-29	5.29452e-28	0.715232	0.508825
ATP2C1	12.7965	0.918183	1.71503e-37	1.0119e-35	0.469689	0.334153
APOD	11.349	0.961806	7.50219e-30	3.51886e-28	0.401936	0.286206
PCNX4	3.95912	0.758729	7.52259e-05	0.00081002	0.16811	0.119755
ZFYVE28	3.8107	0.64834	0.000138573	0.00143058	0.170148	0.121274
SHROOM1	5.23998	0.707673	1.60591e-07	2.35018e-06	0.219562	0.156575
LUCAT1	5.49269	0.746017	3.9585e-08	6.16061e-07	0.238411	0.17016
H2AZ2	5.32629	0.775263	1.0024e-07	1.49993e-06	0.219562	0.156843
TAF15	6.22715	0.738254	4.75009e-10	8.72542e-09	0.259806	0.18562
HIVEP2	7.89753	0.62224	2.84481e-15	7.34627e-14	0.375446	0.268377
ATF1	3.8031	0.694571	0.000142898	0.00147156	0.167091	0.119442
SPART	15.7345	0.968028	8.78126e-56	7.8336e-54	0.551197	0.39403
RHEB	4.34905	0.735328	1.36726e-05	0.00016294	0.186449	0.133339
TRIO	13.56	0.923654	6.91113e-42	4.66864e-40	0.510443	0.365074
LYST	11.0563	0.982795	2.0426e-28	9.07826e-27	0.402445	0.287904
CILK1	7.9756	0.795655	1.51639e-15	3.95694e-14	0.320428	0.229367
TCF25	13.7927	0.892234	2.81851e-43	1.96081e-41	0.511971	0.366683
ARHGAP32	11.606	0.853126	3.83981e-31	1.87904e-29	0.462557	0.33165
LDLRAD3	15.614	1.0128	5.84472e-55	5.08027e-53	0.582781	0.418115
CEP97	11.3909	0.823549	4.64398e-30	2.19202e-28	0.444218	0.318736
ARID5B	16.3179	1.00068	7.35647e-60	7.23788e-58	0.572593	0.410966
GPBP1	22.4089	1.13703	3.22166e-111	7.28076e-109	0.703006	0.50467
UHRF2	9.52057	0.96346	1.72228e-21	5.96306e-20	0.353031	0.253452
HP1BP3	21.5174	1.07984	1.06987e-102	2.18002e-100	0.713194	0.512087
KTN1	14.4298	0.92202	3.36265e-47	2.49781e-45	0.524198	0.376424
KANK1	12.4316	0.760028	1.76004e-35	9.7664e-34	0.592461	0.425712
AFTPH	7.51526	0.761909	5.67993e-14	1.35768e-12	0.310239	0.222977
ARHGAP5	17.9629	1.00812	3.80711e-72	4.74794e-70	0.630158	0.452969
ITGB1	6.18735	0.815614	6.11847e-10	1.11675e-08	0.24809	0.178382
MPHOSPH8	17.3909	0.980887	9.67127e-68	1.10623e-65	0.625064	0.449484
PSMG2	3.78426	0.719639	0.000154166	0.00157845	0.164544	0.118325
MCPH1	7.44633	0.805072	9.59756e-14	2.26079e-12	0.305655	0.219938
CCDC144CP	7.95884	0.635812	1.73667e-15	4.52224e-14	0.35354	0.254569
DNMT1	4.65005	0.773821	3.3186e-06	4.23938e-05	0.196638	0.14174
BCL2L1	10.1316	0.787793	3.99967e-24	1.52187e-22	0.407539	0.293847
ZDHHC11B	9.77379	0.698213	1.45896e-22	5.23107e-21	0.432501	0.312123
FYTTD1	3.87788	0.744159	0.000105372	0.00110776	0.16811	0.121408
RAF1	6.45378	0.731782	1.09095e-10	2.09477e-09	0.272033	0.196524
AHCTF1	9.78373	0.806145	1.32241e-22	4.7506e-21	0.3892	0.281425
PSMB1	4.83273	0.688351	1.3467e-06	1.79925e-05	0.210902	0.152509
CCDC59	6.12958	0.651235	8.81093e-10	1.58874e-08	0.278146	0.20126
USF2	4.0488	0.746905	5.14809e-05	0.000568118	0.174223	0.126145
DDX18	6.0402	0.808245	1.53923e-09	2.71763e-08	0.248599	0.18008
HPS5	3.87182	0.74309	0.000108024	0.00113404	0.168619	0.122168
CYP20A1	7.65623	0.717033	1.91469e-14	4.70955e-13	0.325013	0.235489
TRAF6	5.13056	0.762444	2.88874e-07	4.12243e-06	0.216505	0.156978
NDUFS2	5.51484	0.793496	3.49106e-08	5.4582e-07	0.228222	0.165512
NKX6-2	16.5882	0.977169	8.48846e-62	8.79239e-60	0.605196	0.438938
ACVR1	3.67879	0.706917	0.000234342	0.00233975	0.166072	0.12047
CHD1	8.4539	0.792261	2.81738e-17	8.15663e-16	0.348956	0.253139
PTMA	25.3647	1.31328	6.17997e-142	2.15369e-139	0.748344	0.54292
ABI2	6.27967	0.713739	3.39297e-10	6.29142e-09	0.271523	0.197104
FUT9	7.92955	0.737874	2.1994e-15	5.70726e-14	0.35354	0.257116
NUB1	4.13485	0.69993	3.55193e-05	0.000401845	0.183393	0.133384
HBP1	11.8079	0.827854	3.55192e-32	1.78983e-30	0.458991	0.334153
NFATC3	6.11819	0.68786	9.46416e-10	1.70077e-08	0.270504	0.19697
ARRDC2	6.72997	0.816833	1.69697e-11	3.46351e-10	0.276617	0.201484
FAN1	3.31962	0.669881	0.00090141	0.00810726	0.151808	0.110639
RRBP1	7.73082	0.809034	1.06856e-14	2.66882e-13	0.312277	0.227669
SLC25A28	3.92304	0.686164	8.74378e-05	0.000929909	0.17728	0.129452
PRNP	17.6171	1.06742	1.82264e-69	2.15077e-67	0.589913	0.431699
EFCAB2	9.39928	0.783394	5.49396e-21	1.87091e-19	0.399389	0.292283
CAP1	4.28946	0.74785	1.79112e-05	0.000209567	0.18594	0.136154
BOK	12.0635	0.773525	1.64647e-33	8.67166e-32	0.496179	0.363376
MOB2	3.63935	0.671722	0.000273323	0.00270057	0.166072	0.121632
TTC19	7.05314	0.733234	1.74928e-12	3.84377e-11	0.300051	0.219983
RASGEF1B	3.40572	0.470513	0.000659908	0.00608038	0.172695	0.126637
ATP6AP1	3.37454	0.733983	0.000739394	0.00676098	0.151808	0.111354
TMPRSS5	3.54546	0.508705	0.000391932	0.00376475	0.17677	0.129675
CDH19	17.5725	1.02955	4.00339e-69	4.66508e-67	0.641875	0.470933
COX19	4.17755	0.666662	2.94671e-05	0.000336127	0.190015	0.139416
FBXO34	3.43368	0.674781	0.000595446	0.00552878	0.159959	0.117521
DHX29	4.59694	0.759096	4.28745e-06	5.40117e-05	0.202241	0.148621
GABPA	4.51988	0.715194	6.18746e-06	7.63987e-05	0.202751	0.149113
MARK4	3.33801	0.612823	0.000843804	0.00763704	0.158431	0.116761
RALA	4.0547	0.762303	5.01989e-05	0.000554956	0.180336	0.132982
H3-3B	12.5981	0.950849	2.16269e-36	1.23878e-34	0.480387	0.354305
MIPOL1	4.57083	0.718256	4.85805e-06	6.07892e-05	0.209373	0.15452
GPRC5B	21.3853	1.05694	1.83178e-101	3.67232e-99	0.731024	0.539836
MICU1	8.24542	0.711964	1.64583e-16	4.54267e-15	0.367295	0.271594
CALM1	21.0703	1.11015	1.48925e-98	2.77664e-96	0.685176	0.506904
SPEN	16.313	0.902782	7.97494e-60	7.82572e-58	0.6108	0.452344
PRMT3	8.63911	0.77719	5.66531e-18	1.6941e-16	0.365257	0.270566
TPRN	5.61587	0.65913	1.95579e-08	3.12734e-07	0.25675	0.190223
PROX1	11.969	0.819295	5.16516e-33	2.68624e-31	0.479878	0.355601
KBTBD2	4.55517	0.784461	5.23439e-06	6.53011e-05	0.198675	0.147236
FBXO28	5.15543	0.677608	2.53049e-07	3.6362e-06	0.238411	0.176728
RNF24	3.52107	0.666143	0.000429813	0.00409801	0.166072	0.123106
SAFB2	6.14936	0.648853	7.77965e-10	1.41028e-08	0.279165	0.207024
HDAC2	3.39482	0.690605	0.000686731	0.00631194	0.158431	0.117521
ZFYVE16	12.8688	0.873706	6.74534e-38	4.05689e-36	0.491085	0.364538
RBM28	6.89535	0.697966	5.37328e-12	1.1365e-10	0.30107	0.223602
MTHFD2L	5.81875	0.693487	5.92907e-09	9.91876e-08	0.264901	0.196747
KIAA0930	10.0102	0.649551	1.37471e-23	5.13644e-22	0.489047	0.363421
INO80D	6.81289	0.697465	9.56578e-12	1.98386e-10	0.304126	0.226239
RAI1	5.33522	0.618279	9.54282e-08	1.43023e-06	0.251656	0.187229
BTD	4.07046	0.718626	4.69197e-05	0.000521021	0.187468	0.139506
LRIG1	6.24282	0.625912	4.29761e-10	7.90205e-09	0.296994	0.221011
HDGFL3	3.27343	0.674989	0.00106251	0.00939528	0.155884	0.116091
RBM17	4.89726	0.685856	9.7181e-07	1.32062e-05	0.224656	0.167389
SURF4	3.66553	0.684973	0.000246825	0.00245698	0.171167	0.127575
ATM	11.0073	0.727772	3.52597e-28	1.54319e-26	0.477331	0.35645
VTA1	4.70357	0.715482	2.55651e-06	3.30891e-05	0.216505	0.161938
ZNF274	3.07962	0.566141	0.00207265	0.0174031	0.154356	0.115465
CAPN2	4.11846	0.688601	3.81416e-05	0.000429038	0.191544	0.143304
SGPL1	3.73184	0.746249	0.00019009	0.00192563	0.170657	0.127754
TLE4	31.4066	1.4569	1.6459e-216	1.4273e-213	0.886398	0.663569
FNIP2	13.6861	0.822262	1.22985e-42	8.39927e-41	0.582781	0.436525
ATP2B1	5.63517	0.658172	1.74884e-08	2.80846e-07	0.26592	0.199383
ZC3H14	6.61824	0.703047	3.63507e-11	7.21002e-10	0.298523	0.224049
FCHSD2	6.57598	0.424501	4.83341e-11	9.50094e-10	0.450841	0.338487
POMT2	3.65825	0.618397	0.000253947	0.00252383	0.179317	0.134635
MTMR3	6.79377	0.666928	1.09243e-11	2.25682e-10	0.314315	0.236204
SLIT2	3.27499	0.500193	0.00105665	0.00934568	0.17677	0.132892
TP53BP1	5.06385	0.677792	4.10874e-07	5.7598e-06	0.236373	0.17789
PLD5	7.67851	0.668853	1.60955e-14	3.98e-13	0.373917	0.281469
HDAC5	6.13898	0.716538	8.30521e-10	1.50191e-08	0.276617	0.208276
CAB39L	4.6893	0.617079	2.74141e-06	3.53718e-05	0.227713	0.171455
PABPC1	4.03317	0.712468	5.50283e-05	0.000604404	0.187468	0.141204
MSANTD2	3.67847	0.646569	0.000234638	0.00234192	0.178299	0.134367
NT5C3A	3.99451	0.66474	6.48274e-05	0.000704972	0.192562	0.145181
RUBCN	3.42284	0.583351	0.000619716	0.00574126	0.172185	0.129854
REV3L	5.83372	0.715154	5.42051e-09	9.08429e-08	0.267957	0.202198
CREB1	5.95109	0.653464	2.66361e-09	4.58344e-08	0.281712	0.21261
RBM48	3.59362	0.604317	0.000326111	0.00317255	0.178299	0.13459
DNER	15.8142	0.895514	2.48368e-56	2.23705e-54	0.640346	0.483444
CUL1	10.4398	0.773995	1.63071e-25	6.58091e-24	0.435048	0.328701
MAGI2-AS3	3.86471	0.757167	0.00011122	0.00116515	0.178808	0.135171
MORF4L1	9.30255	0.716962	1.37121e-20	4.59399e-19	0.402445	0.304258
TPP2	9.27277	0.738096	1.81379e-20	6.04959e-19	0.402955	0.304661
DCAF5	7.03558	0.728891	1.98432e-12	4.33725e-11	0.314315	0.237678
PDS5B	17.3526	0.930022	1.88627e-67	2.14443e-65	0.670402	0.506993
SETD5	11.916	0.725496	9.77355e-33	5.02684e-31	0.531839	0.402565
ZCCHC8	3.5298	0.622353	0.00041587	0.00398034	0.175242	0.132669
MIR29B2CHG	5.34366	0.63869	9.1087e-08	1.36737e-06	0.257259	0.194781
GPR89B	4.06361	0.793802	4.83189e-05	0.000535283	0.186449	0.141248
ENO2	3.66244	0.630644	0.000249821	0.00248349	0.178808	0.135529
CAST	7.43963	0.744744	1.00968e-13	2.37621e-12	0.328579	0.249073
AMER2	23.3719	1.11063	8.24897e-121	2.27849e-118	0.811513	0.615443
MIDEAS	3.52746	0.548031	0.000419563	0.00401054	0.181864	0.137942
CROCCP2	3.71943	0.617347	0.000199676	0.00201726	0.184921	0.140355
CYP2U1-AS1	8.19156	0.737927	2.57866e-16	7.03922e-15	0.363729	0.276509
FANCC	6.61982	0.689837	3.59641e-11	7.14472e-10	0.312787	0.238125
ALKBH5	4.45796	0.644776	8.27432e-06	0.000100962	0.217524	0.165646
HNRNPH1	7.17654	0.712505	7.14976e-13	1.59932e-11	0.320937	0.24456
ADCY10P1	4.63545	0.704068	3.56168e-06	4.52973e-05	0.222618	0.169757
SLC25A27	6.0202	0.63832	1.74202e-09	3.06117e-08	0.286296	0.21833
ABCC5	5.25023	0.614131	1.51907e-07	2.23011e-06	0.260316	0.198534
YWHAB	6.61913	0.758191	3.61323e-11	7.17051e-10	0.291391	0.222262
TENT4A	3.97509	0.586516	7.0352e-05	0.000759953	0.201732	0.154118
WRNIP1	3.36757	0.584034	0.000758343	0.00692067	0.173714	0.132892
HEPACAM	7.47772	0.647528	7.56209e-14	1.78696e-12	0.352012	0.269404
ATP1B3	5.28826	0.719785	1.23487e-07	1.82653e-06	0.24758	0.189687
TTYH2	13.1943	0.762442	9.46488e-40	6.00231e-38	0.572084	0.438313
CLK4	3.73196	0.605089	0.000189992	0.00192517	0.188487	0.144421
CD55	6.02509	0.514785	1.69013e-09	2.9742e-08	0.333164	0.255329
ARAP1	3.18864	0.542114	0.00142946	0.0123501	0.169129	0.12972
CSNK2A1	3.98782	0.649235	6.66838e-05	0.000724025	0.199694	0.153269
PAK2	13.2062	0.811382	8.08176e-40	5.14268e-38	0.544065	0.417668
ARPP19	6.95983	0.705628	3.40689e-12	7.31372e-11	0.312787	0.240136
PHF19	3.05327	0.557096	0.00226361	0.0188368	0.161997	0.124492
MED4	3.29062	0.569825	0.000999666	0.00889378	0.172695	0.132714
ZRANB1	4.34195	0.619281	1.41226e-05	0.000167874	0.217015	0.166853
PRPF40A	8.32767	0.675889	8.24489e-17	2.30987e-15	0.383597	0.295098
LARP1B	5.56435	0.630781	2.63127e-08	4.15928e-07	0.276617	0.212833
MTCH1	11.3095	0.73234	1.17815e-29	5.47098e-28	0.498217	0.38335
DNAJC7	3.53703	0.568407	0.000404652	0.00387707	0.18543	0.142723
BRSK1	3.52452	0.508445	0.000424254	0.00405122	0.192562	0.148309
ITPR2	3.49297	0.568388	0.000477682	0.00450944	0.187978	0.144779
WHRN	12.7639	0.744495	2.6087e-37	1.5295e-35	0.568008	0.437508
RASGRP3	10.8041	0.730002	3.29173e-27	1.38852e-25	0.48701	0.375352
GTPBP6	4.01332	0.596023	5.9871e-05	0.000654701	0.204789	0.157871
WASHC5	8.8856	0.702817	6.35778e-19	1.99391e-17	0.402955	0.310738
LARP6	5.88444	0.689736	3.99393e-09	6.76953e-08	0.276617	0.213325
PRPF4B	9.58698	0.626478	9.07031e-22	3.17282e-20	0.454916	0.351088
SLC31A2	6.75939	0.616741	1.3857e-11	2.84377e-10	0.329598	0.254569
MAPKBP1	4.2815	0.548824	1.85638e-05	0.000216727	0.228222	0.17646
LEMD3	4.82611	0.666132	1.39224e-06	1.85611e-05	0.239939	0.185531
PCNP	5.43972	0.670892	5.33646e-08	8.18894e-07	0.260825	0.201752
VPS13C	18.8002	0.907213	7.5169e-79	1.04589e-76	0.72542	0.561196
SIK2	14.3708	0.808188	7.88614e-47	5.77733e-45	0.630158	0.487511
PNPT1	9.41932	0.74444	4.54025e-21	1.55038e-19	0.411105	0.3182
STK38	4.23807	0.590504	2.25454e-05	0.000260681	0.220071	0.170472
EPC1	9.57764	0.684759	9.92877e-22	3.46337e-20	0.443199	0.343402
CNDP1	19.0118	1.03072	1.36072e-80	1.94406e-78	0.712685	0.552348
AGAP3	5.50788	0.551286	3.63181e-08	5.65928e-07	0.289353	0.224317
LCORL	10.133	0.726761	3.94339e-24	1.50199e-22	0.465614	0.360963
HECTD1	7.01799	0.668971	2.25075e-12	4.89093e-11	0.332654	0.257965
C6orf62	5.67731	0.631889	1.36827e-08	2.22704e-07	0.277127	0.214934
KIF5B	8.35578	0.685149	6.50026e-17	1.83488e-15	0.381559	0.296171
ZNF302	4.59988	0.712135	4.22732e-06	5.32723e-05	0.22109	0.171813
GOLM2	12.8578	0.773636	7.77895e-38	4.65601e-36	0.55731	0.433397
FAM193B	4.88845	0.572442	1.01634e-06	1.37661e-05	0.255731	0.198937
TATDN3	4.32897	0.592132	1.49808e-05	0.000177735	0.226184	0.175969
EIF2AK4	4.00592	0.583155	6.1776e-05	0.000673754	0.211921	0.164887
GREM1	3.77807	0.413674	0.000158051	0.00161733	0.227713	0.177354
SCAF11	10.7662	0.716685	4.97355e-27	2.09085e-25	0.483444	0.376692
RBBP6	5.40161	0.572831	6.60436e-08	1.00559e-06	0.280183	0.218374
TSTD3	4.46764	0.735454	7.9088e-06	9.66605e-05	0.217015	0.169176
YAE1	3.02516	0.609734	0.00248506	0.0204695	0.161997	0.126413
NPEPPS	5.63745	0.580441	1.72589e-08	2.77519e-07	0.290881	0.227043
EWSR1	4.5433	0.631342	5.5381e-06	6.88139e-05	0.23026	0.179901
SARS1	3.93852	0.57435	8.19862e-05	0.000878249	0.208355	0.162787
KLC1	4.12087	0.577874	3.7745e-05	0.000425604	0.217015	0.169623
BHLHE41	4.7846	0.701288	1.7133e-06	2.2631e-05	0.232807	0.182046
TSG101	2.69267	0.532493	0.00708819	0.0529046	0.15079	0.117923
UBA3	4.83503	0.649222	1.33123e-06	1.77922e-05	0.246561	0.192859
KHDRBS1	5.8753	0.645371	4.22088e-09	7.14445e-08	0.2919	0.228384
CALCOCO2	4.4734	0.606221	7.69845e-06	9.4275e-05	0.229241	0.179409
SUZ12P1	7.8163	0.613755	5.4398e-15	1.38745e-13	0.385634	0.30198
FBXW7	5.09277	0.698498	3.52869e-07	4.99739e-06	0.255222	0.200009
NUTM2A-AS1	15.3184	0.79517	5.7636e-53	4.81881e-51	0.671421	0.526252
FBXO11	12.9619	0.758211	2.01091e-38	1.22926e-36	0.587876	0.461147
C2CD3	3.51505	0.556109	0.000439672	0.00418238	0.193581	0.151973
WBP2	5.60849	0.656163	2.04097e-08	3.25795e-07	0.275599	0.216364
EMSY	9.03875	0.673199	1.58472e-19	5.09421e-18	0.430973	0.338398
ARHGEF11	4.67087	0.570515	2.99933e-06	3.85795e-05	0.252674	0.1984
LONRF2	3.64253	0.821158	0.000269967	0.00266953	0.179827	0.141248
SBNO1	6.51696	0.658529	7.17465e-11	1.39851e-09	0.317881	0.249788
CLTA	3.04597	0.522135	0.00231934	0.0192448	0.172185	0.135305
CROCC	2.89772	0.527461	0.00375885	0.0297967	0.164035	0.12896
KPNA1	5.14813	0.570752	2.63099e-07	3.77334e-06	0.27458	0.215961
INPP5A	6.5301	0.584072	6.57237e-11	1.28582e-09	0.341824	0.268913
CPSF7	3.50358	0.570698	0.000459052	0.00434677	0.191034	0.150319
NEK4	2.704	0.553715	0.006851	0.0512986	0.151808	0.119532
MAP2K4	15.2349	0.871425	2.07448e-52	1.7114e-50	0.609272	0.480048
USP15	8.77381	0.71299	1.72722e-18	5.30967e-17	0.404483	0.318826
SGK1	16.8587	0.903455	9.05409e-64	9.70167e-62	0.887417	0.69954
CCNL1	3.6947	0.539943	0.000220144	0.0022073	0.20326	0.160284
EIF5B	4.9643	0.612812	6.89507e-07	9.48047e-06	0.260316	0.205326
OPA1	8.28234	0.661527	1.20783e-16	3.3586e-15	0.400408	0.315876
GFPT1	3.86843	0.597541	0.000109541	0.00114867	0.208355	0.164395
ERMN	13.3596	0.762101	1.04189e-40	6.78029e-39	0.60163	0.474865
YWHAG	7.01506	0.580845	2.29856e-12	4.9919e-11	0.360163	0.284418
SCAF4	4.17346	0.613456	3.00014e-05	0.000341908	0.220071	0.173824
KIZ	9.82825	0.630291	8.50864e-23	3.06846e-21	0.489557	0.386747
LAMP2	16.5565	0.838186	1.43711e-61	1.47626e-59	0.685176	0.541311
XYLT1	6.18146	0.570122	6.35124e-10	1.15753e-08	0.337239	0.2665
OTUD5	2.85685	0.66022	0.00427864	0.0335567	0.153846	0.121587
RNF10	4.97007	0.587628	6.69295e-07	9.20936e-06	0.260825	0.206175
DNAJC21	4.54513	0.644796	5.49014e-06	6.82634e-05	0.233826	0.18495
FAM177A1	5.79992	0.608545	6.63446e-09	1.10789e-07	0.299032	0.236606
TCHP	3.01716	0.489018	0.00255153	0.0209615	0.175242	0.138791
ITGB8	15.6299	0.825758	4.55174e-55	3.99364e-53	0.67244	0.532598
TRPM7	8.62671	0.666775	6.31422e-18	1.88512e-16	0.408558	0.324143
SNX2	5.36384	0.61961	8.14716e-08	1.22896e-06	0.276108	0.219223
ACTN4	8.48586	0.580569	2.14127e-17	6.22824e-16	0.436067	0.346262
KLHL22	2.65784	0.442353	0.00786438	0.0580493	0.161997	0.128692
ENSA	2.63673	0.496169	0.00837102	0.0614463	0.156903	0.12467
ZBTB16	12.3028	0.645741	8.74817e-35	4.74143e-33	0.714213	0.567943
SEZ6L2	3.06953	0.63011	0.00214398	0.0179374	0.168619	0.134144
SKP1	4.29211	0.623136	1.76984e-05	0.000207273	0.226184	0.179945
NRG2	2.50476	0.481604	0.0122534	0.0860974	0.151808	0.120783
OGT	6.7866	0.579278	1.14806e-11	2.36258e-10	0.35354	0.281514
KHDRBS3	4.28703	0.611391	1.81079e-05	0.000211603	0.241467	0.192323
DLEU2	19.3564	0.955591	1.80081e-83	2.70768e-81	0.733571	0.584834
LGALS3BP	3.11433	0.674932	0.00184361	0.0156135	0.167091	0.13325
STAG1	14.8958	0.747549	3.50851e-50	2.77179e-48	0.722873	0.576567
SERGEF	2.85198	0.509435	0.00434476	0.0340218	0.170657	0.136199
NRDE2	3.42446	0.572056	0.00061603	0.00570995	0.193072	0.154207
SIRT1	3.43021	0.573206	0.000603111	0.00559438	0.194091	0.155145
HSP90AA1	59.2152	2.65505	0	0	0.983698	0.786943
ARRDC3	5.72967	0.559817	1.00629e-08	1.6552e-07	0.312787	0.250324
VCP	2.76305	0.614765	0.00572633	0.0437201	0.155884	0.12476
APLP1	16.2291	0.795805	3.14189e-59	3.04306e-57	0.773816	0.619375
PHLDB1	10.0407	0.638613	1.0098e-23	3.79582e-22	0.506877	0.405738
ADSS2	11.4516	0.722863	2.30863e-30	1.09804e-28	0.525217	0.420618
SPOP	4.7605	0.522687	1.93113e-06	2.53022e-05	0.268467	0.215023
STAT3	7.16651	0.661968	7.69342e-13	1.71887e-11	0.356597	0.285625
GAB2	16.0775	0.816332	3.67053e-58	3.46507e-56	0.701987	0.562626
IP6K2	2.8522	0.509712	0.0043418	0.0340058	0.169129	0.135618
RALBP1	3.01223	0.563412	0.00259339	0.0212725	0.175242	0.140534
EPRS1	4.95572	0.618118	7.2064e-07	9.88667e-06	0.261844	0.210063
ERGIC2	4.29331	0.630743	1.76027e-05	0.000206281	0.230769	0.185263
SERP1	2.66333	0.619887	0.00773724	0.0572562	0.152318	0.122302
NCOA6	6.31784	0.61807	2.6524e-10	4.95269e-09	0.32705	0.262657
PDIA3	2.79389	0.636005	0.00520786	0.0402145	0.158431	0.127262
NFAT5	11.993	0.724677	3.86754e-33	2.01702e-31	0.552216	0.443586
GIGYF1	4.08547	0.556708	4.39879e-05	0.000490509	0.229241	0.184146
CDKN1B	3.28967	0.568326	0.00100305	0.00891816	0.18594	0.149426
INTS11	2.65372	0.495484	0.00796097	0.0587254	0.159959	0.128558
PDXDC1	7.49071	0.605539	6.85015e-14	1.62491e-12	0.384615	0.309218
PDC-AS1	4.03997	0.523432	5.34573e-05	0.000588709	0.233826	0.187989
RAB5A	3.33677	0.612981	0.000847586	0.00766941	0.186959	0.150364
KDM5A	10.3836	0.636849	2.94531e-25	1.17463e-23	0.5135	0.413289
AFF1	7.0148	0.543329	2.30277e-12	4.99524e-11	0.393785	0.31744
SAE1	2.43648	0.451603	0.0148311	0.102452	0.154356	0.124492
PHC2	6.61654	0.539526	3.67706e-11	7.28942e-10	0.375446	0.302829
MEF2D	3.50032	0.52567	0.000464708	0.00439252	0.206826	0.166898
FEM1C	2.57619	0.617577	0.00998971	0.0718154	0.151299	0.122168
RSBN1L	6.6898	0.571495	2.23476e-11	4.524e-10	0.361691	0.292328
FAM20C	3.13957	0.49541	0.00169198	0.0144244	0.191034	0.154475
CASK	5.04351	0.524592	4.57066e-07	6.37857e-06	0.294957	0.238661
TMEM273	3.89356	0.585897	9.87822e-05	0.0010426	0.219562	0.177667
DDX6	7.19852	0.599576	6.0868e-13	1.3706e-11	0.373408	0.302248
SFPQ	8.47436	0.570552	2.36374e-17	6.86459e-16	0.445237	0.360427
TBCB	5.27057	0.614387	1.36002e-07	2.00371e-06	0.27458	0.222307
UBA1	3.8242	0.572129	0.000131196	0.00135743	0.218034	0.176683
RAB14	5.85968	0.601953	4.63766e-09	7.81445e-08	0.308711	0.250235
ZC3H15	3.09826	0.552169	0.00194661	0.016415	0.183393	0.148666
TIAM2	7.60934	0.579654	2.75495e-14	6.70119e-13	0.419766	0.340319
RANBP9	4.40723	0.537946	1.04703e-05	0.00012627	0.255731	0.207427
PPP2R5A	8.78536	0.613795	1.55863e-18	4.79932e-17	0.446765	0.362393
MYH14	3.8268	0.541274	0.00012982	0.00134468	0.225166	0.182716
OTULIN	2.56858	0.576234	0.0102116	0.0732409	0.154865	0.125698
ZBTB7A	7.26768	0.567539	3.65716e-13	8.33568e-12	0.393276	0.319228
ADAR	4.17809	0.539098	2.93974e-05	0.000335434	0.240448	0.195228
GPR135	3.26339	0.466143	0.0011009	0.00970712	0.204789	0.166317
NUP160	4.31913	0.510723	1.56648e-05	0.000185025	0.257769	0.209437
TPTEP1	5.06897	0.592914	3.99982e-07	5.61344e-06	0.282221	0.229412
TMBIM6	8.73369	0.560831	2.465e-18	7.49734e-17	0.489557	0.398007
IRAK2	5.26826	0.523968	1.37722e-07	2.02824e-06	0.308202	0.250637
N4BP1	4.30432	0.598365	1.675e-05	0.000197094	0.242486	0.197283
TTLL9	3.06381	0.628161	0.00218535	0.0182447	0.180846	0.147147
EFHD1	17.4945	0.85951	1.57791e-68	1.82163e-66	0.72593	0.590688
FBXO32	8.19794	0.502682	2.44532e-16	6.6902e-15	0.521141	0.424282
CAMSAP2	10.9348	0.659429	7.85505e-28	3.39406e-26	0.538971	0.438894
ADAM9	3.31539	0.603097	0.000915161	0.00822299	0.193581	0.157648
RHOQ	2.59798	0.390484	0.00937746	0.0679907	0.17728	0.144421
PLXND1	4.3744	0.58455	1.21766e-05	0.00014581	0.245033	0.199741
CNOT6L	5.65153	0.532099	1.59022e-08	2.56589e-07	0.325522	0.265472
DENND4A	8.19179	0.633271	2.57378e-16	7.03105e-15	0.421803	0.344028
SHQ1	3.17621	0.517513	0.00149211	0.0128497	0.19511	0.159212
GRID2	4.52088	0.309906	6.15825e-06	7.60885e-05	0.399898	0.326377
SP3	3.76938	0.539002	0.000163655	0.00167147	0.225166	0.183788
C4orf48	4.7111	0.578096	2.46389e-06	3.1968e-05	0.264901	0.21623
KLHL28	2.8431	0.649945	0.00446773	0.0349211	0.165563	0.135216
CNOT1	5.62516	0.541627	1.85341e-08	2.96871e-07	0.314824	0.257339
DSTN	3.69582	0.616054	0.000219178	0.0021988	0.210392	0.171992
RGS7	2.41703	0.457016	0.0156475	0.107455	0.164544	0.134546
ATL1	6.06945	0.545442	1.28346e-09	2.27791e-08	0.343352	0.280888
CSF1	2.60723	0.539252	0.00912767	0.0663991	0.160469	0.131284
NUTM2B-AS1	6.75754	0.54892	1.40354e-11	2.87881e-10	0.374936	0.306895
NTRK2	3.25367	0.324964	0.00113923	0.010012	0.243505	0.199339
EIF3B	2.49834	0.544954	0.0124776	0.0875238	0.154356	0.126368
ROBO1	11.715	0.641145	1.06774e-31	5.30158e-30	0.758023	0.620939
TOR1AIP2	2.57044	0.516486	0.0101568	0.0729174	0.161488	0.132312
LRRC7	6.18248	0.419523	6.31033e-10	1.15064e-08	0.507896	0.416238
NAV2	14.288	0.952037	2.59862e-46	1.88889e-44	0.617422	0.506144
TAF1D	4.5207	0.54156	6.16342e-06	7.61271e-05	0.260316	0.213638
DYRK1A	12.0432	0.662215	2.10666e-33	1.10797e-31	0.607234	0.498726
MYCBP2	11.2905	0.652385	1.46133e-29	6.75238e-28	0.56648	0.465258
EIF3H	4.5895	0.507409	4.44298e-06	5.58014e-05	0.278655	0.22892
CSGALNACT2	5.45566	0.579252	4.8791e-08	7.51804e-07	0.306164	0.251575
BLZF1	3.27668	0.533627	0.00105035	0.00929875	0.202241	0.166272
PELI1	4.24784	0.519082	2.15846e-05	0.000250192	0.259297	0.213191
TSTD2	2.55198	0.55138	0.0107111	0.076546	0.159959	0.131552
OSBPL8	7.13499	0.590023	9.67937e-13	2.15612e-11	0.39786	0.327226
USP8	3.6645	0.491132	0.000247822	0.00246493	0.227713	0.187453
PCF11	5.01653	0.486678	5.26122e-07	7.30945e-06	0.301579	0.248447
DYSF	2.87856	0.150095	0.003995	0.0314946	0.326032	0.268779
NEK7	9.93377	0.63732	2.96804e-23	1.0958e-21	0.520632	0.429689
PPIL4	3.79863	0.55028	0.000145495	0.00149707	0.226184	0.186782
FUBP1	6.11405	0.478632	9.71366e-10	1.74308e-08	0.370861	0.306359
SH3RF1	8.18909	0.629172	2.63203e-16	7.17965e-15	0.45135	0.37285
CCDC90B	3.06487	0.564191	0.00217763	0.0181985	0.188487	0.155726
LTBP3	3.15973	0.541138	0.00157914	0.0135336	0.195619	0.161625
CREM	2.46342	0.57521	0.0137617	0.0955608	0.15894	0.131328
MAPT	20.9684	0.951303	1.27479e-97	2.33018e-95	0.827815	0.684034
ARF1	3.94966	0.55387	7.82628e-05	0.000840294	0.235354	0.194557
ZBTB44	6.27864	0.499653	3.41537e-10	6.32981e-09	0.388181	0.321149
CAPS2	3.50238	0.611583	0.000461126	0.00436309	0.209373	0.173243
AHCYL1	4.31347	0.465819	1.60715e-05	0.000189769	0.271523	0.224675
RAB21	5.99766	0.554592	2.00184e-09	3.49306e-08	0.340805	0.282095
P2RX7	8.42777	0.534754	3.52315e-17	1.01448e-15	0.496689	0.411457
ABCA8	22.6253	0.976573	2.44541e-113	5.84532e-111	0.818136	0.677912
CSPP1	5.08571	0.506531	3.66259e-07	5.17522e-06	0.310749	0.257652
MT-ND3	13.0917	0.651207	3.67207e-39	2.2936e-37	0.81457	0.675723
ACIN1	5.97251	0.53702	2.33626e-09	4.04818e-08	0.340805	0.28272
BSG	2.64957	0.558588	0.00805939	0.0593574	0.167091	0.138657
LMTK2	2.59158	0.454062	0.00955351	0.0691327	0.17728	0.147147
ATG12	2.8452	0.516316	0.0044384	0.0347113	0.181355	0.150543
FCHO2	5.12368	0.455658	2.99628e-07	4.27259e-06	0.330107	0.274096
TXLNG	2.32863	0.434504	0.0198789	0.133058	0.161488	0.134099
ADAM10	13.6678	0.651155	1.58051e-42	1.07547e-40	0.769231	0.639037
XRCC6	2.72894	0.555281	0.00635374	0.04797	0.172185	0.143081
NINJ2	3.60516	0.305821	0.000311961	0.0030484	0.283749	0.235801
GLYR1	3.86042	0.486888	0.000113194	0.00118199	0.246561	0.204969
CBFB	10.374	0.601654	3.25727e-25	1.29627e-23	0.57514	0.478127
SLC36A4	3.68179	0.51663	0.000231598	0.00231468	0.228222	0.189731
TRIM9	9.41909	0.70349	4.55011e-21	1.55233e-19	0.488029	0.405872
SPATA5	4.45083	0.453079	8.55403e-06	0.000104137	0.299542	0.249296
ZFC3H1	5.44269	0.473227	5.24833e-08	8.06365e-07	0.337748	0.281201
SYNE3	4.62939	0.514073	3.66736e-06	4.65936e-05	0.284259	0.237097
DESI2	2.0711	0.371155	0.0383498	0.236368	0.153846	0.128424
ZNF800	4.93245	0.516442	8.12057e-07	1.10959e-05	0.30056	0.250905
HNRNPA3	5.59822	0.492369	2.16568e-08	3.45407e-07	0.341314	0.285133
DOCK7	2.72828	0.511393	0.00636647	0.0480303	0.181355	0.151526
AK9	2.94262	0.461454	0.00325451	0.0261659	0.200713	0.167702
BNIP3L	5.6352	0.483428	1.74853e-08	2.80846e-07	0.354559	0.29626
AARS1	2.95601	0.464952	0.00311643	0.0251697	0.196128	0.163904
C11orf49	5.17731	0.437434	2.25106e-07	3.25096e-06	0.355578	0.297198
SEMA3C	6.21896	0.681997	5.00475e-10	9.17513e-09	0.336729	0.281469
SUPT5H	2.44976	0.505375	0.0142952	0.0989889	0.163525	0.136691
N4BP2L2	11.075	0.555771	1.65886e-28	7.40807e-27	0.662252	0.553733
MPDZ	15.9848	0.758567	1.63017e-57	1.5159e-55	0.726439	0.607579
YPEL2	11.3112	0.593523	1.15437e-29	5.36725e-28	0.640856	0.536128
FAM214A	6.96624	0.49477	3.25517e-12	7.00012e-11	0.446256	0.373341
KAT6A	9.89059	0.545583	4.57318e-23	1.67186e-21	0.577687	0.48331
SRPK1	2.14864	0.483672	0.0316629	0.200013	0.15028	0.125743
DNAJB2	8.73918	0.463254	2.34808e-18	7.15924e-17	0.608253	0.509227
GOLGA3	2.83369	0.450194	0.00460137	0.0358655	0.192053	0.16082
NRIP1	2.6219	0.473889	0.00874414	0.0639208	0.178808	0.149739
GGT7	2.40441	0.406288	0.0161986	0.110953	0.172695	0.144689
TIAL1	7.76628	0.55467	8.08269e-15	2.02687e-13	0.431992	0.361991
RANBP3	3.02383	0.455383	0.00249597	0.0205535	0.204279	0.171187
RNF19A	2.4849	0.481567	0.0129589	0.0906105	0.172695	0.144823
CSDE1	5.51559	0.485146	3.47616e-08	5.43739e-07	0.339786	0.284955
MPRIP	4.9417	0.480633	7.74445e-07	1.06053e-05	0.313296	0.262791
CEP128	3.8619	0.441895	0.00011251	0.00117617	0.272033	0.228205
CD81	4.70035	0.565979	2.59717e-06	3.36037e-05	0.277636	0.233165
GUSBP2	4.14818	0.437829	3.35132e-05	0.000380187	0.276617	0.232316
IPO7	4.09817	0.518858	4.16426e-05	0.000465193	0.255731	0.2148
GINM1	2.74324	0.504418	0.00608366	0.0462117	0.183902	0.154475
SMG5	3.01775	0.527679	0.00254657	0.0209299	0.198675	0.166942
ADD3	11.8394	0.616051	2.44247e-32	1.24084e-30	0.680082	0.571473
SMC5	7.02779	0.533328	2.09824e-12	4.57283e-11	0.411105	0.345502
WASL	3.86117	0.51334	0.000112844	0.00117867	0.246052	0.206801
PPP2R1B	2.4527	0.434022	0.014179	0.098275	0.174733	0.146879
LSM14A	7.75625	0.48353	8.74771e-15	2.19069e-13	0.482425	0.406229
USP47	17.1084	0.750596	1.28554e-65	1.41825e-63	0.775853	0.654185
GNAI3	2.21181	0.536817	0.0269796	0.174086	0.151299	0.127575
TMTC3	2.87327	0.508	0.00406242	0.0319721	0.194091	0.16368
TSC22D2	6.81935	0.539831	9.14516e-12	1.8998e-10	0.406011	0.342553
TBC1D23	3.46008	0.475649	0.000540014	0.00505534	0.23026	0.194289
RFFL	2.51349	0.553255	0.0119544	0.0843457	0.166582	0.140623
CPQ	11.952	0.620004	6.3383e-33	3.28719e-31	0.674478	0.569373
GNAS	4.66616	0.482959	3.06875e-06	3.93909e-05	0.295976	0.249966
FAT4	2.17298	0.288662	0.0297819	0.18963	0.184921	0.156263
HNRNPLL	2.12515	0.499406	0.0335739	0.210339	0.15028	0.126994
UBE2G2	4.46022	0.470472	8.1875e-06	9.99684e-05	0.286806	0.24237
NOL10	3.15017	0.462117	0.00163175	0.0139396	0.220071	0.186067
STARD7	3.70654	0.458803	0.000210113	0.0021164	0.249618	0.211314
ADCY5	10.0381	0.56754	1.0361e-23	3.89073e-22	0.569536	0.482238
CDK13	10.2609	0.509684	1.05669e-24	4.11303e-23	0.65461	0.555253
SMG9	3.05902	0.477309	0.0022206	0.0185078	0.209373	0.177622
SPTBN1	13.1776	0.608209	1.18144e-39	7.47958e-38	0.73459	0.624157
COMT	3.10967	0.503666	0.00187298	0.0158443	0.207336	0.176237
PLXDC2	3.76508	0.250741	0.000166493	0.00169813	0.501274	0.426337
NBEA	6.64011	0.458533	3.13442e-11	6.26028e-10	0.450841	0.383529
COA1	3.03605	0.371918	0.00239703	0.0198101	0.235354	0.200232
AP5M1	2.14434	0.508953	0.0320057	0.2017	0.153337	0.130479
SERPINB6	2.9948	0.463284	0.00274627	0.0224083	0.208864	0.177756
PHF20L1	5.29801	0.494489	1.17071e-07	1.73853e-06	0.335711	0.285714
NDUFS1	4.73126	0.52674	2.23129e-06	2.90613e-05	0.295976	0.251933
RGCC	6.64375	0.540541	3.05792e-11	6.11075e-10	0.415181	0.353546
TANC1	10.7366	0.567998	6.85055e-27	2.86058e-25	0.661742	0.563519
DARS1	3.42838	0.518642	0.000607185	0.00563077	0.227713	0.193976
INTS6	4.28128	0.446772	1.85821e-05	0.000216873	0.302089	0.257384
CAB39	4.77225	0.486018	1.82176e-06	2.39872e-05	0.308202	0.262612
EPC2	6.33332	0.439625	2.39946e-10	4.49163e-09	0.436067	0.371643
DDX5	13.1071	0.654514	2.99752e-39	1.88172e-37	0.679572	0.579427
PLAAT3	12.1654	0.559051	4.74904e-34	2.53706e-32	0.773816	0.659815
USP7	2.97793	0.471832	0.00290203	0.0235914	0.209883	0.178962
FOXN2	11.4513	0.569501	2.31663e-30	1.10044e-28	0.654101	0.5578
DENND5B	6.76687	0.527711	1.31594e-11	2.7021e-10	0.427407	0.364493
RBBP4	2.49099	0.39077	0.0127386	0.0892542	0.191034	0.162921
MT-CYB	10.4193	0.516849	2.02394e-25	8.13262e-24	0.732552	0.625542
SMC1A	2.47045	0.49417	0.0134941	0.09393	0.175242	0.149649
WASHC4	5.31776	0.516195	1.05051e-07	1.56816e-06	0.333164	0.284508
RASA2	5.51417	0.540119	3.50438e-08	5.47673e-07	0.341824	0.29206
NARS2	2.58603	0.470038	0.00970898	0.0701216	0.193072	0.164976
LRPPRC	5.0686	0.453711	4.00746e-07	5.62205e-06	0.341314	0.292015
APPL1	2.89814	0.482689	0.0037538	0.029763	0.202751	0.173466
SP4	3.34489	0.421099	0.000823158	0.00746286	0.242486	0.207516
SIRT2	6.89125	0.441659	5.53029e-12	1.16838e-10	0.467142	0.400018
SNCA	5.89657	0.525336	3.71137e-09	6.31356e-08	0.382578	0.327673
ELF2	14.5021	0.66555	1.17577e-47	8.78626e-46	0.758023	0.649582
RFX3	6.69055	0.45581	2.22331e-11	4.50326e-10	0.474783	0.406944
CDH2	4.07737	0.40988	4.55488e-05	0.000507006	0.313296	0.268779
ZNF611	1.90785	0.405045	0.0564106	0.328261	0.152827	0.131194
MRPS31	3.34896	0.461123	0.000811146	0.00735932	0.234845	0.201618
RHOA	3.55213	0.475434	0.000382125	0.00367908	0.245033	0.21042
ITSN2	8.40928	0.510724	4.12546e-17	1.17881e-15	0.522669	0.449126
BROX	2.05777	0.526636	0.0396127	0.242987	0.15079	0.12972
BMPR1A	4.27161	0.41954	1.9407e-05	0.000225794	0.3189	0.274409
HIKESHI	1.99153	0.443878	0.0464226	0.277501	0.154865	0.133339
PHYHIPL	8.03532	0.469605	9.33387e-16	2.46844e-14	0.598064	0.514992
GRIA4	5.84641	0.471419	5.02303e-09	8.44472e-08	0.42486	0.366057
CORO2B	6.59558	0.347864	4.2359e-11	8.35286e-10	0.592461	0.510479
ERMP1	4.4109	0.44715	1.02944e-05	0.00012435	0.30973	0.266902
JMY	3.13934	0.451233	0.00169328	0.0144322	0.232298	0.200232
ACTB	6.21508	0.36217	5.12986e-10	9.39063e-09	0.58431	0.50391
ZNF862	2.58194	0.428252	0.00982461	0.0708744	0.195619	0.168774
TAOK3	8.93632	0.503501	4.02329e-19	1.26924e-17	0.593479	0.512043
RAB7A	4.53596	0.415415	5.73426e-06	7.10854e-05	0.334182	0.288351
RBM39	8.35066	0.45542	6.78835e-17	1.91331e-15	0.545593	0.470799
ZXDC	5.55691	0.445266	2.74598e-08	4.33325e-07	0.378502	0.326646
CCDC88A	26.4161	0.993482	8.93921e-154	3.58424e-151	0.933775	0.805979
APP	19.1472	0.756256	1.02214e-81	1.50058e-79	0.926643	0.799857
ANLN	10.642	0.513481	1.90056e-26	7.82231e-25	0.825777	0.71299
DENND4C	4.42764	0.464502	9.527e-06	0.000115529	0.307692	0.265785
ICE1	4.67239	0.456403	2.9772e-06	3.83081e-05	0.315843	0.272845
BCL2	6.12092	0.390444	9.3036e-10	1.67353e-08	0.525726	0.454489
ATG2B	4.99546	0.428034	5.86943e-07	8.10913e-06	0.357106	0.308861
ASAP1	8.84301	0.551984	9.31697e-19	2.89759e-17	0.560367	0.48474
KMT2E	13.5916	0.585357	4.49193e-42	3.051e-40	0.782985	0.677376
PCGF5	12.4426	0.589199	1.53451e-35	8.54036e-34	0.727967	0.629787
EML2	3.17255	0.343862	0.00151104	0.0130038	0.262863	0.227535
C21orf91	3.08058	0.447428	0.00206596	0.0173547	0.226184	0.195853
ETV6	1.72605	0.300572	0.0843376	0.457102	0.160978	0.139461
NFASC	16.1169	0.697544	1.94169e-58	1.85175e-56	0.879776	0.762679
TSC22D3	1.93135	0.166913	0.0534403	0.313175	0.206826	0.179365
NRF1	6.27773	0.445295	3.43548e-10	6.36076e-09	0.440652	0.382144
KMT5B	5.38595	0.478028	7.20639e-08	1.09235e-06	0.358635	0.31114
CPM	3.4452	0.272723	0.000570643	0.00531702	0.332654	0.288842
LAMP1	5.1736	0.424879	2.29622e-07	3.31361e-06	0.368314	0.319809
PRPSAP1	1.86885	0.429192	0.061643	0.353197	0.153337	0.133161
ACOT7	2.21079	0.400534	0.0270501	0.17448	0.179317	0.155726
ATF7IP	7.37178	0.482747	1.6836e-13	3.90179e-12	0.484463	0.420841
NIPBL	12.479	0.567983	9.71627e-36	5.44009e-34	0.738156	0.64145
OGDH	3.35759	0.431249	0.000786259	0.00715267	0.254712	0.221502
KDSR	3.31384	0.510465	0.000920235	0.00825467	0.231279	0.201171
TAX1BP1	5.2403	0.417722	1.60314e-07	2.34705e-06	0.372389	0.324098
PLEKHA3	2.28493	0.452325	0.0223168	0.147131	0.180336	0.156978
CASTOR3	5.18752	0.33397	2.13118e-07	3.0874e-06	0.419256	0.365119
PPP6R3	9.46365	0.464195	2.97382e-21	1.02298e-19	0.65512	0.571116
MED13	8.82108	0.491724	1.13356e-18	3.50781e-17	0.560876	0.488985
PREPL	3.71981	0.3909	0.00019937	0.00201472	0.288334	0.251396
PKNOX1	3.25173	0.360576	0.00114707	0.0100761	0.266938	0.232808
GTF2H1	1.84982	0.458896	0.0643393	0.366115	0.151808	0.132401
MINDY2	6.48348	0.444105	8.96337e-11	1.73358e-09	0.440652	0.384691
TARS3	9.36891	0.480296	7.32841e-21	2.48426e-19	0.636271	0.555655
RYBP	9.99048	0.476455	1.67767e-23	6.25588e-22	0.788589	0.688726
USP36	2.18669	0.367145	0.0287653	0.184079	0.188487	0.164619
DPY19L1	2.87926	0.427251	0.00398604	0.0314372	0.229241	0.200322
TBC1D15	5.35714	0.425276	8.45508e-08	1.27232e-06	0.382068	0.333884
MLH1	2.45383	0.401456	0.0141343	0.0979839	0.198166	0.173198
PPP1R10	2.92387	0.405519	0.00345712	0.0276458	0.231279	0.202154
SRFBP1	2.21549	0.42581	0.0267265	0.172752	0.179317	0.156754
CUL3	5.84926	0.451956	4.93751e-09	8.30468e-08	0.401426	0.350999
SRGAP1	3.43035	0.349239	0.000602805	0.00559294	0.297504	0.260199
RNF157	2.50745	0.373653	0.0121606	0.0855419	0.21243	0.185799
RSBN1	1.94945	0.440676	0.0512415	0.302572	0.161997	0.14174
IPO5	2.5502	0.411935	0.010766	0.0768776	0.20377	0.178337
PLEKHB1	5.65909	0.438408	1.52174e-08	2.46071e-07	0.393785	0.344653
HDAC2-AS2	6.96308	0.543406	3.32919e-12	7.15105e-11	0.453897	0.397381
ARL6IP5	4.03273	0.490434	5.5132e-05	0.000605364	0.279165	0.244604
CAND1	2.9351	0.388912	0.00333442	0.0267622	0.234845	0.205773
SMARCA2	6.2184	0.42519	5.02241e-10	9.20298e-09	0.459501	0.402878
ATN1	1.85917	0.448004	0.0630035	0.359611	0.154356	0.135439
ZNF33A	3.22993	0.401571	0.00123819	0.0108103	0.258788	0.227133
BMS1	1.70829	0.367199	0.0875818	0.471806	0.153337	0.13459
CTNNB1	2.00811	0.416476	0.0446321	0.269389	0.171167	0.150364
TAF3	2.87475	0.342227	0.00404346	0.031843	0.257769	0.226462
MYO6	16.6882	0.657972	1.5983e-62	1.67884e-60	0.847173	0.744493
RANBP2	4.54597	0.454747	5.4684e-06	6.80611e-05	0.3189	0.280263
SMARCAL1	2.28542	0.434903	0.0222881	0.146968	0.187468	0.164797
ZFYVE9	2.21345	0.330813	0.0268667	0.173418	0.200713	0.17646
PCMT1	2.36309	0.39026	0.0181234	0.122673	0.198675	0.174673
RTN4	20.7835	0.748299	6.1028e-96	1.08884e-93	0.95568	0.840297
FAM117B	1.8051	0.419043	0.0710592	0.398455	0.15894	0.139819
PRMT2	5.46867	0.423032	4.53433e-08	7.00127e-07	0.400408	0.352339
GNA13	2.80337	0.42752	0.00505715	0.0391643	0.222618	0.195898
ERGIC1	2.52525	0.375711	0.0115617	0.0818852	0.216505	0.19058
ACAP3	2.24223	0.27768	0.0249465	0.162502	0.209883	0.184771
DYNC1LI1	1.83544	0.473059	0.0664402	0.376633	0.153337	0.135037
RNF111	3.97531	0.398519	7.02877e-05	0.000759478	0.30973	0.272845
ACTG1	4.44163	0.424656	8.92807e-06	0.000108549	0.338258	0.298003
PTCD3	3.74743	0.44752	0.000178659	0.00181575	0.279165	0.246034
MT-ATP6	7.70391	0.382783	1.3196e-14	3.27607e-13	0.767193	0.676214
AP3S1	2.14885	0.448635	0.0316461	0.199941	0.178299	0.157156
CFL2	3.11066	0.460586	0.00186667	0.0157945	0.235863	0.207918
BAHCC1	1.46621	0.210549	0.142592	0.701374	0.154865	0.136601
MTDH	7.15151	0.429374	8.58303e-13	1.91534e-11	0.514009	0.45355
GMCL1	2.33082	0.415652	0.0197627	0.132399	0.196638	0.173511
YTHDC1	6.78934	0.43426	1.12646e-11	2.31942e-10	0.471727	0.416283
GPM6B	12.3832	0.590758	3.22086e-35	1.76882e-33	0.92919	0.820367
PAXBP1	6.2815	0.422695	3.35328e-10	6.22093e-09	0.445746	0.393583
NDFIP2	3.63799	0.368551	0.000274778	0.00271207	0.302089	0.266768
TM9SF2	3.29099	0.440759	0.000998369	0.00888501	0.252674	0.2232
MCMBP	2.02616	0.435791	0.0427481	0.259693	0.171676	0.15166
WAC	7.09941	0.375258	1.2529e-12	2.77267e-11	0.60214	0.532061
PURA	4.61428	0.453726	3.94463e-06	4.98615e-05	0.331635	0.293177
TRA2A	8.50465	0.402725	1.82144e-17	5.3176e-16	0.678553	0.600295
NRDC	7.31019	0.470228	2.66774e-13	6.14438e-12	0.488538	0.43237
ITM2B	3.41666	0.418979	0.00063394	0.00586285	0.267957	0.237187
ZNF471	2.16549	0.378345	0.0303502	0.192766	0.190015	0.168238
MKLN1	8.61183	0.39737	7.19005e-18	2.14145e-16	0.776872	0.688592
ANKH	9.31619	0.535902	1.20598e-20	4.06231e-19	0.631177	0.559632
PTCH1	1.81801	0.361152	0.0690624	0.389484	0.168619	0.149515
PSAT1	3.47351	0.348728	0.000513698	0.00482258	0.295976	0.262568
COPA	7.10967	0.404057	1.16318e-12	2.58179e-11	0.53948	0.478976
PRKDC	5.67057	0.409984	1.42324e-08	2.31045e-07	0.423332	0.375977
CNBP	3.06463	0.442941	0.00217937	0.0182053	0.241467	0.214487
VGLL4	3.93386	0.340929	8.3594e-05	0.000894187	0.347937	0.309084
ORC4	3.22013	0.376324	0.00128131	0.0111659	0.271014	0.240806
SOX2-OT	10.0668	0.458408	7.74829e-24	2.9214e-22	0.816098	0.725144
PSME3IP1	1.80342	0.36428	0.0713227	0.399512	0.165053	0.1467
USP34	9.02738	0.411309	1.75834e-19	5.63288e-18	0.797249	0.708611
PUM2	7.8019	0.403275	6.09834e-15	1.55222e-13	0.599592	0.533
STAG3L4	2.93825	0.363303	0.00330067	0.0265084	0.255222	0.226909
EP300	4.39621	0.36173	1.10156e-05	0.000132675	0.360672	0.320836
NF1	8.61441	0.449576	7.03002e-18	2.09568e-16	0.611309	0.543858
IKBKB	2.27331	0.428979	0.0230076	0.150991	0.194091	0.172707
TMC7	5.14427	0.422804	2.68569e-07	3.84588e-06	0.388181	0.345502
FGFR1OP2	4.31146	0.379116	1.62179e-05	0.000191376	0.341824	0.304393
NFKB1	6.01749	0.484907	1.77148e-09	3.11148e-08	0.412634	0.367845
TMEM260	2.75811	0.431209	0.00581364	0.0443051	0.227713	0.203003
PSME4	7.66194	0.395989	1.83141e-14	4.50769e-13	0.630667	0.562268
CADM2	27.7129	1.42281	4.88537e-169	2.64015e-166	0.989812	0.882703
NUP210L	2.12107	0.306158	0.0339159	0.212196	0.205807	0.183565
MAP4K5	13.8494	0.565363	1.28249e-43	8.9724e-42	0.870097	0.776308
CANX	3.68907	0.428447	0.000225071	0.00225367	0.279674	0.249609
SLC22A23	7.43644	0.362405	1.03438e-13	2.43042e-12	0.715741	0.63926
ASXL3	1.99917	0.316584	0.0455898	0.274105	0.202241	0.18066
CNDP2	2.16091	0.348258	0.0307023	0.194803	0.199185	0.177935
ADIPOR2	8.23384	0.398014	1.81311e-16	4.99699e-15	0.80489	0.719067
SLC16A1-AS1	1.97426	0.287801	0.0483527	0.287393	0.200204	0.178873
ATP6V1C1	2.11411	0.399579	0.0345058	0.215417	0.188487	0.168417
CAPZA2	2.00162	0.370649	0.0453259	0.272782	0.187468	0.167568
GAN	1.70627	0.332131	0.0879583	0.473355	0.170148	0.152107
SAFB	3.06921	0.338364	0.00214625	0.0179524	0.268976	0.240627
MORC3	2.94593	0.319952	0.00321986	0.0259208	0.26592	0.237946
PDS5A	6.55314	0.341929	5.63397e-11	1.10455e-09	0.590932	0.528889
SRP72	1.90108	0.415426	0.057292	0.332611	0.172185	0.154118
PWWP3A	2.42375	0.329963	0.0153613	0.105782	0.229241	0.205192
ENOX1	18.5176	0.774394	1.48969e-76	2.01997e-74	0.899643	0.805487
PWWP2A	6.34635	0.354466	2.20484e-10	4.14396e-09	0.517575	0.46347
ATPSCKMT	1.50567	0.350637	0.132153	0.660924	0.15028	0.134725
HIP1	11.3553	0.501555	6.97794e-30	3.28121e-28	0.835456	0.749095
EPCAM-DT	5.86482	0.357636	4.49607e-09	7.58616e-08	0.510953	0.458197
FBXO9	2.71066	0.373815	0.00671496	0.0503912	0.236882	0.212476
MBD2	2.56921	0.42653	0.0101931	0.0731227	0.220071	0.197462
XRN2	4.06718	0.381311	4.7586e-05	0.000528106	0.337239	0.302873
TTC21B	1.86873	0.353793	0.06166	0.35324	0.181355	0.162921
PIP4P2	1.74566	0.411621	0.0808698	0.442163	0.163525	0.146923
CLIC4	6.30792	0.373976	2.82816e-10	5.27296e-09	0.560876	0.503955
ARGLU1	6.86149	0.327936	6.81466e-12	1.43081e-10	0.632196	0.568122
ARHGAP12	2.89364	0.337684	0.00380806	0.0301612	0.277127	0.249073
UBR1	6.42151	0.418616	1.34929e-10	2.57096e-09	0.484463	0.435453
COG3	1.55229	0.373566	0.120593	0.614147	0.154356	0.138791
PPM1D	2.04516	0.339351	0.0408391	0.24932	0.20377	0.183252
PRIM2	1.93809	0.34344	0.0526119	0.309001	0.196128	0.176415
UNK	1.74361	0.304662	0.0812272	0.443826	0.180846	0.162697
WNK1	4.85932	0.274158	1.17789e-06	1.58622e-05	0.772797	0.695339
UBL3	4.65827	0.256792	3.18872e-06	4.08378e-05	0.589404	0.530363
CASTOR2	1.37154	0.271148	0.170208	0.805341	0.15079	0.135797
USP54	8.72552	0.390541	2.64957e-18	8.04559e-17	0.792664	0.714152
PPA1	2.14585	0.365417	0.0318852	0.201077	0.20377	0.183788
TBC1D2	3.20387	0.357517	0.00135593	0.0117584	0.286806	0.258725
RAP1A	4.76489	0.318755	1.88959e-06	2.48015e-05	0.46052	0.415613
PTBP3	1.51721	0.334393	0.129213	0.649619	0.156393	0.141204
NUP205	1.46477	0.329183	0.142982	0.703109	0.155884	0.140757
THOC1	3.07746	0.358641	0.0020877	0.0175136	0.279674	0.252603
PREX1	8.17559	0.373929	2.94411e-16	8.0192e-15	0.77891	0.703606
PEX5L	34.4932	1.26296	1.01272e-260	1.21818e-257	0.986246	0.890925
PALS1	2.77966	0.334129	0.00544163	0.041786	0.264391	0.23884
ATP13A3	2.35915	0.36529	0.018317	0.123803	0.225675	0.203941
UBR2	6.84462	0.405568	7.66771e-12	1.60001e-10	0.51299	0.463828
SYPL1	3.79492	0.213013	0.000147691	0.00151841	0.4865	0.439921
KCMF1	2.08255	0.337717	0.0372925	0.230499	0.208864	0.188882
SKI	2.0379	0.327797	0.0415604	0.253309	0.201732	0.182448
GARRE1	3.20024	0.361693	0.00137313	0.0118938	0.283749	0.256669
SERINC1	4.61938	0.392751	3.84894e-06	4.87345e-05	0.375446	0.339649
TMEFF2	6.05718	0.328658	1.3853e-09	2.45398e-08	0.703515	0.636445
ANKRD12	6.50534	0.337773	7.75199e-11	1.50476e-09	0.562914	0.509361
SHTN1	35.61	1.18345	9.80111e-278	1.30526e-274	0.980642	0.888243
GUK1	2.19819	0.40809	0.0279356	0.179385	0.202751	0.183654
PITPNB	2.60291	0.363315	0.00924375	0.0671256	0.242486	0.219715
MBOAT2	7.61513	0.355456	2.63425e-14	6.41179e-13	0.714213	0.647259
CNOT2	6.51722	0.340834	7.16225e-11	1.39683e-09	0.605706	0.548997
CELF1	3.10479	0.286224	0.00190416	0.0160716	0.313805	0.284508
SNX9	6.26687	0.354886	3.6837e-10	6.80007e-09	0.549159	0.497967
TULP4	7.08585	0.361311	1.38195e-12	3.0492e-11	0.603668	0.547433
KLHL24	6.54252	0.36248	6.0489e-11	1.18465e-09	0.550178	0.49895
KAT7	1.36077	0.262619	0.173588	0.817656	0.158431	0.143706
BMERB1	1.97008	0.329654	0.0488294	0.289706	0.202751	0.183967
PHIP	8.04779	0.381019	8.43048e-16	2.24066e-14	0.693327	0.629295
DYNC2H1	2.46079	0.359563	0.0138633	0.0962121	0.241467	0.219179
NORAD	3.25539	0.325308	0.00113239	0.0099565	0.305145	0.277001
AEBP2	3.92811	0.305065	8.56158e-05	0.000913456	0.384106	0.34872
CADM1	9.1695	0.406862	4.75212e-20	1.55713e-18	0.842078	0.764645
BIN1	8.71478	0.396125	2.91315e-18	8.81725e-17	0.722873	0.656598
TSC22D1	3.55453	0.301656	0.000378662	0.00365233	0.364238	0.330846
PIAS1	4.11425	0.313362	3.88447e-05	0.000436027	0.39786	0.361544
MTMR9	1.4276	0.346603	0.153406	0.741652	0.153846	0.139819
USP16	2.2812	0.378036	0.0225369	0.148389	0.218034	0.198177
SPSB1	1.86153	0.252377	0.0626696	0.357924	0.217015	0.197283
ARL8A	3.26263	0.383856	0.00110382	0.00972831	0.286296	0.260333
CDK19	13.4974	0.561469	1.61905e-41	1.07809e-39	0.904738	0.82278
PPFIBP2	3.21817	0.285169	0.00129013	0.0112348	0.335201	0.304839
ILF3	1.6668	0.33332	0.0955549	0.506895	0.174733	0.158944
NAP1L1	4.56608	0.37097	4.96922e-06	6.21595e-05	0.387672	0.352652
SHC4	3.00003	0.387636	0.00269956	0.0220851	0.267448	0.243308
XPO7	3.55271	0.320387	0.000381292	0.00367295	0.339786	0.309174
EIF3A	2.28425	0.358325	0.0223571	0.147343	0.219052	0.199339
SRSF4	2.33264	0.337303	0.0196671	0.131853	0.235863	0.21471
BCAR1	1.98975	0.339125	0.0466188	0.278585	0.204789	0.186425
BBS9	9.55189	0.46189	1.27352e-21	4.42987e-20	0.704024	0.641047
ARHGEF7	6.88329	0.322658	5.84874e-12	1.23287e-10	0.677534	0.61723
CNTN2	6.14889	0.301422	7.80277e-10	1.41379e-08	0.732043	0.667322
TCP11L2	4.22771	0.360994	2.36077e-05	0.000272372	0.369842	0.337146
KRCC1	2.49061	0.360721	0.0127524	0.0893342	0.237901	0.2169
TMC6	4.0714	0.324709	4.67321e-05	0.000519093	0.368823	0.336387
FOXO1	2.70355	0.248098	0.00686022	0.0513573	0.326541	0.298047
TNRC6C	7.84207	0.355961	4.43191e-15	1.1327e-13	0.739684	0.675812
PRPF6	1.72365	0.343847	0.0847708	0.45914	0.181355	0.165736
TOP1	3.56249	0.352524	0.000367354	0.00354785	0.329598	0.301265
PCDH17	3.32138	0.335046	0.000895744	0.00806018	0.326032	0.298181
SNAPC3	1.38935	0.305209	0.164726	0.78508	0.160469	0.146789
UQCRC2	1.87917	0.362108	0.0602207	0.346699	0.194091	0.177622
RNF168	1.54522	0.340832	0.122292	0.621443	0.169129	0.154833
NENF	2.15246	0.386931	0.0313613	0.19841	0.209373	0.191742
ITPK1	2.03961	0.176512	0.0413888	0.252346	0.273561	0.250547
WWP1	3.7085	0.286189	0.000208494	0.00210248	0.391238	0.358416
SMIM14	1.35853	0.273217	0.174297	0.820004	0.164035	0.150275
UGT8	2.0559	0.177434	0.0397925	0.243809	0.809475	0.741633
CDK14	2.00859	0.334364	0.0445801	0.269206	0.219562	0.201171
ASAP2	2.71709	0.304871	0.00658585	0.049562	0.284768	0.261004
ANKRD28	5.86719	0.37214	4.43244e-09	7.48556e-08	0.517066	0.474016
DCP1A	2.0276	0.348491	0.0426014	0.258935	0.211921	0.194289
USP11	1.42233	0.364633	0.15493	0.746985	0.156393	0.143393
BACH2	4.62773	0.246373	3.69696e-06	4.69536e-05	0.625573	0.573618
TIMP2	3.41926	0.229274	0.000627911	0.00580852	0.415181	0.380714
PSMD1	3.16393	0.360596	0.00155657	0.0133616	0.298523	0.273962
DMTF1	5.30705	0.299753	1.11415e-07	1.65917e-06	0.498217	0.457304
BMP2K	1.5794	0.2685	0.114244	0.587593	0.192053	0.176505
PI4KB	1.33467	0.305241	0.181984	0.849951	0.15945	0.146566
YAF2	2.00222	0.306474	0.0452609	0.272611	0.226694	0.208454
HACL1	1.5587	0.282223	0.119067	0.608037	0.18594	0.171009
AQR	1.89004	0.327372	0.0587525	0.339421	0.207336	0.190715
RMND5A	2.60954	0.328758	0.00906633	0.0660172	0.262354	0.241342
RIOK3	1.39381	0.311532	0.163375	0.77964	0.163016	0.149962
BBX	4.30671	0.228456	1.65702e-05	0.00019521	0.737137	0.678985
PELI2	1.6745	0.284531	0.0940325	0.500625	0.206317	0.190044
ATL3	1.81585	0.425698	0.0693931	0.390817	0.181864	0.167523
MAP3K3	1.63005	0.327952	0.10309	0.540593	0.18594	0.171366
GUSBP1	6.27785	0.301917	3.43289e-10	6.35912e-09	0.863474	0.795969
ECPAS	5.02178	0.260502	5.11959e-07	7.12331e-06	0.579725	0.534564
FKBP15	1.55656	0.371406	0.119574	0.609707	0.173714	0.160195
ARFGEF3	8.38867	0.358084	4.91692e-17	1.39853e-15	0.791645	0.730059
PPP2R2A	5.07167	0.246863	3.94333e-07	5.5467e-06	0.67244	0.620492
STAG2	3.73334	0.275941	0.000188955	0.00191518	0.399389	0.368694
STK4	1.59256	0.322356	0.111259	0.575256	0.183902	0.169802
NIPAL3	3.72104	0.326472	0.000198403	0.00200549	0.36271	0.334912
CEP290	3.15455	0.21712	0.00160745	0.013746	0.375955	0.347201
HNRNPM	3.34604	0.314469	0.000819754	0.00743381	0.32705	0.302069
GMDS	1.56407	0.257503	0.117802	0.60265	0.205807	0.190178
SILC1	4.15863	0.260641	3.20163e-05	0.000363758	0.457972	0.423343
ADAMTSL3	2.11084	0.192854	0.0347859	0.216912	0.305655	0.282586
IST1	2.29474	0.297818	0.0217483	0.143917	0.251656	0.232673
PSIP1	3.65561	0.335231	0.000256569	0.00254718	0.348446	0.3224
ELAVL3	3.45232	0.180361	0.000555787	0.00518637	0.61029	0.564726
RAB33B-AS1	2.05767	0.36752	0.0396215	0.243001	0.220071	0.203673
MTMR2	5.21173	0.375973	1.87088e-07	2.71982e-06	0.443709	0.410653
PLEKHA1	4.36467	0.254128	1.27313e-05	0.00015216	0.496179	0.459225
TFG	1.34894	0.342779	0.177356	0.832192	0.158431	0.146655
SHANK3	2.02532	0.315495	0.042835	0.260058	0.223637	0.207024
DIDO1	2.23409	0.308704	0.0254773	0.165452	0.239429	0.221681
GPR37	3.45388	0.191624	0.000552583	0.00515906	0.560367	0.518879
TNK2	1.0197	0.17658	0.30787	0.999737	0.153846	0.142544
ATXN7L1	2.22117	0.220501	0.0263392	0.170485	0.291391	0.270164
PI4K2B	1.35185	0.332311	0.176424	0.828443	0.164035	0.152107
PPP4R3B	3.97145	0.303423	7.14373e-05	0.000770337	0.39786	0.369051
UBA6-DT	2.63111	0.327772	0.00851063	0.0623851	0.287825	0.267125
PUM3	3.65765	0.290983	0.000254535	0.00252833	0.393785	0.365521
TMEM65	1.6186	0.32844	0.105533	0.551153	0.193072	0.179275
UGGT1	1.97573	0.290026	0.0481849	0.286565	0.234845	0.218151
ZHX2	5.97715	0.299482	2.2708e-09	3.94392e-08	0.657157	0.610483
RAP1B	2.55059	0.293747	0.010754	0.0768067	0.287825	0.267438
SHOC2	2.51412	0.310933	0.011933	0.0842171	0.279165	0.259395
ANKS1A	2.65962	0.287066	0.00782282	0.0577863	0.299032	0.277894
CDC5L	1.25893	0.317489	0.208057	0.942827	0.157412	0.146298
DIP2C	16.9792	0.549438	1.17127e-64	1.27334e-62	0.967906	0.899593
KSR1	1.57353	0.23146	0.115596	0.593564	0.214468	0.199339
DYNLL2	1.68756	0.287362	0.0914957	0.489144	0.200204	0.186112
ARHGAP21	7.64054	0.315929	2.16309e-14	5.30653e-13	0.947529	0.881317
PTPRK	17.6038	0.574949	2.30174e-69	2.70756e-67	0.980642	0.91215
ZNF592	1.50805	0.348371	0.131541	0.658838	0.17677	0.16444
TRAP1	0.9945	0.189516	0.31998	0.999737	0.151299	0.140757
XRCC5	4.78927	0.313163	1.67387e-06	2.21494e-05	0.458991	0.427097
TIAM1	1.59317	0.11501	0.111123	0.57463	0.317371	0.295322
MXD1	1.68941	0.323658	0.0911413	0.48774	0.198166	0.184414
VTI1A	4.6055	0.261098	4.11479e-06	5.19067e-05	0.546103	0.508334
C5orf24	1.36452	0.365033	0.172405	0.812947	0.15945	0.148487
KANSL1	0.835731	0.0827851	0.403306	0.999737	0.706572	0.658206
SH3GLB1	2.69047	0.319573	0.00713508	0.053212	0.288334	0.2686
RFTN2	8.79002	0.374539	1.49535e-18	4.61208e-17	0.744778	0.69382
FAIM2	3.06148	0.271276	0.00220244	0.0183688	0.347427	0.323696
PHF3	3.36948	0.263106	0.000753099	0.0068745	0.373408	0.347915
XRN1	4.61374	0.296214	3.95495e-06	4.99749e-05	0.46918	0.437196
RC3H1	3.93011	0.291681	8.49056e-05	0.000906657	0.414671	0.386434
UFM1	1.5112	0.343378	0.130738	0.65552	0.179827	0.167612
PRRC2B	3.13666	0.280451	0.00170884	0.0145532	0.338767	0.315787
GSN	3.47884	0.197725	0.000503596	0.0047337	0.677025	0.631261
TAPT1	2.52443	0.295022	0.0115886	0.0820287	0.282731	0.26364
PBRM1	3.60443	0.279934	0.000312843	0.00305542	0.395313	0.368694
LMAN1	1.47594	0.317044	0.139961	0.690985	0.180336	0.168193
HIPK1	1.31319	0.355223	0.18912	0.874966	0.160469	0.149694
AGO2	3.81046	0.195447	0.000138706	0.00143155	0.572084	0.533804
HDAC4	6.09923	0.289612	1.0658e-09	1.90429e-08	0.65461	0.611019
SELENOO	1.36665	0.272232	0.171736	0.810909	0.179317	0.167523
TNRC6B	6.80167	0.285244	1.03415e-11	2.13998e-10	0.792155	0.740203
KLHL20	1.11483	0.271825	0.264922	0.999737	0.158431	0.148041
KIF13B	5.28887	0.26048	1.23076e-07	1.82118e-06	0.727458	0.680013
CDIN1	2.5793	0.308586	0.00990011	0.0713087	0.298523	0.279056
PPP1R12A	3.70184	0.298739	0.000214042	0.00215152	0.386653	0.3615
RBM6	3.79573	0.209002	0.000147208	0.00151428	0.523179	0.489253
NCOA2	4.17879	0.252663	2.93068e-05	0.000334605	0.522669	0.488806
CSTF3	1.83628	0.3282	0.0663156	0.376041	0.218034	0.203941
ZDHHC2	2.10893	0.327947	0.0349507	0.217757	0.243505	0.227803
DDX46	3.04756	0.240542	0.00230705	0.0191641	0.367804	0.344117
KPNA5	1.22504	0.272684	0.220561	0.985561	0.166072	0.155458
DIS3L2	4.41458	0.280554	1.01208e-05	0.000122332	0.478349	0.447786
RTN1	2.95885	0.20988	0.00308793	0.0249611	0.423332	0.396488
HIPK2	3.33055	0.183271	0.000866749	0.00781814	0.845644	0.792261
CLEC16A	3.41625	0.266503	0.000634904	0.00587031	0.390219	0.365611
SMARCA5	2.91669	0.260137	0.0035377	0.0282297	0.340805	0.319317
YWHAE	3.5124	0.257894	0.000444071	0.00421884	0.395823	0.370883
PEA15	1.93375	0.168155	0.0531433	0.31168	0.306673	0.287368
CHSY1	0.970706	0.211122	0.331695	0.999737	0.152827	0.143259
ZRANB2	3.79045	0.293259	0.000150373	0.00154342	0.388691	0.364538
AIDAP2	2.88835	0.196094	0.00387267	0.0305949	0.396332	0.371822
PMM2	0.951061	0.214749	0.341573	0.999737	0.152318	0.142902
CEP57	1.0866	0.270588	0.277214	0.999737	0.155884	0.146253
MBNL1	5.80658	0.279137	6.37607e-09	1.06522e-07	0.680082	0.638098
PCM1	4.71567	0.209895	2.40915e-06	3.13013e-05	0.670912	0.629563
ILKAP	3.0734	0.269908	0.00211632	0.0177218	0.349975	0.328478
EDEM3	1.67548	0.301218	0.0938409	0.499748	0.204789	0.192234
RGL1	2.70895	0.148471	0.00674963	0.0506209	0.492104	0.461951
ZMYND11	4.28384	0.313361	1.83693e-05	0.000214523	0.438614	0.411859
CYBRD1	1.78946	0.275708	0.0735412	0.409968	0.236882	0.222441
SSBP2	2.41818	0.149309	0.0155982	0.107195	0.670912	0.63001
DCAF17	1.84135	0.29084	0.0655697	0.372377	0.227203	0.213414
HIP1R	3.86467	0.273671	0.000111237	0.00116515	0.427916	0.402476
RBM19	1.12644	0.243454	0.259981	0.999737	0.169638	0.159569
ZNF565	2.66236	0.278368	0.00775937	0.0573744	0.308202	0.289915
ASXL1	3.2791	0.239734	0.00104138	0.0092238	0.415181	0.390768
GBE1	1.4358	0.372687	0.151059	0.733062	0.184921	0.174092
TNPO1	3.6404	0.333344	0.000272213	0.00269102	0.366276	0.344832
DICER1	1.479	0.100321	0.139141	0.688394	0.707081	0.666026
GRM3	8.67794	0.347002	4.02995e-18	1.2109e-16	0.846154	0.797087
U2SURP	4.21996	0.261599	2.44344e-05	0.000281388	0.47784	0.450467
NIN	1.99472	0.277979	0.0460738	0.275991	0.258278	0.243532
TRAPPC8	3.07479	0.278898	0.00210651	0.0176516	0.349465	0.329684
FAM50A	1.06441	0.254277	0.287143	0.999737	0.158431	0.14947
IFNAR1	1.31422	0.29457	0.188771	0.873745	0.178299	0.168238
LARP1	2.94361	0.211945	0.00324405	0.0260931	0.387672	0.365834
PPP4R2	3.87474	0.205979	0.000106737	0.0011218	0.527254	0.497743
SLC39A10	1.19067	0.254104	0.233784	0.999737	0.178299	0.168327
ERBIN	20.3509	0.594885	4.56074e-92	7.8734e-90	0.981151	0.926851
ATP1B1	4.21561	0.310327	2.49108e-05	0.000286608	0.41569	0.39269
PRR14L	1.72065	0.174585	0.0853141	0.46159	0.266429	0.251799
MAP3K4	1.97018	0.267544	0.0488175	0.289681	0.259806	0.245543
GALNT13	4.00022	0.276509	6.32843e-05	0.000689196	0.516556	0.488226
MAPK8IP3	3.05201	0.268826	0.00227317	0.0189037	0.348446	0.329371
NSMCE2	6.0008	0.291168	1.96352e-09	3.43102e-08	0.676516	0.639483
DNAJC6	4.89262	0.22527	9.95026e-07	1.34922e-05	0.923077	0.872783
OSBP2	5.49075	0.310297	4.00222e-08	6.22346e-07	0.614875	0.581572
TRIM44	3.64597	0.219954	0.000266384	0.00263608	0.507896	0.480584
ZFHX4	4.5105	0.265057	6.46742e-06	7.96709e-05	0.526235	0.498324
MCF2L	1.73756	0.188143	0.082289	0.448542	0.273561	0.259127
CDH20	3.51749	0.190902	0.000435641	0.00414615	0.883342	0.837437
ANKFY1	1.27127	0.234142	0.203631	0.928266	0.1946	0.184548
FAM91A1	1.43498	0.240295	0.151294	0.733892	0.208355	0.19773
LRRC58	2.06978	0.295903	0.0384727	0.236969	0.250637	0.237857
KIAA1958	3.42158	0.207385	0.000622586	0.00576499	0.507896	0.482014
PAFAH1B1	3.2405	0.157034	0.0011932	0.0104518	0.56648	0.538004
CSRP1	2.93069	0.253768	0.00338212	0.0270868	0.379521	0.360517
AP4E1	1.31318	0.294801	0.189124	0.874966	0.184412	0.175254
CYB5R4	2.90303	0.263954	0.00369573	0.029365	0.348446	0.331159
RABEP1	3.21023	0.245086	0.00132629	0.0115282	0.401426	0.381518
LRRFIP2	3.19498	0.162859	0.00139838	0.0120928	0.663271	0.630502
PKN2	3.73884	0.247283	0.00018487	0.00187684	0.461538	0.438804
SPCS2	1.45813	0.300725	0.144805	0.709545	0.197657	0.187944
ARID4B	2.61709	0.138277	0.00886825	0.0647646	0.697911	0.663703
PCNX1	4.06555	0.258781	4.79202e-05	0.000531339	0.478859	0.455427
FAF1	1.49767	0.108496	0.134218	0.668652	0.756495	0.719648
LPIN1	1.35839	0.230999	0.174341	0.820108	0.205298	0.195317
NPC1	3.82096	0.247234	0.000132931	0.00137385	0.46052	0.438134
DOCK5	8.12792	0.281284	4.36727e-16	1.17412e-14	0.945492	0.899683
CORO1C	1.26809	0.0656468	0.204767	0.931846	0.313805	0.298628
LGR4	1.8301	0.221956	0.0672347	0.380615	0.286296	0.272532
WDR82	1.13814	0.298235	0.255062	0.999737	0.169129	0.160999
PUM1	3.95322	0.273694	7.71072e-05	0.000829559	0.432501	0.411859
SLC6A6	1.68176	0.350129	0.0926148	0.494277	0.216505	0.206175
RTN3	2.95798	0.156942	0.0030966	0.0250204	0.587366	0.559364
ZNF331	0.93932	0.220322	0.347567	0.999737	0.164035	0.156218
USP37	1.91979	0.265326	0.054885	0.320483	0.258788	0.246481
PNPLA7	0.82738	0.170733	0.408022	0.999737	0.158431	0.1509
DNAJC3	1.66977	0.273684	0.094964	0.504073	0.235354	0.224273
SH3KBP1	2.59444	0.147057	0.00947456	0.0686146	0.50433	0.480853
MARK3	3.32864	0.189342	0.000872702	0.00786803	0.491085	0.468341
SFSWAP	2.50876	0.166228	0.0121156	0.0853543	0.392766	0.374637
STT3B	1.6337	0.211159	0.102322	0.537242	0.260825	0.248805
NUP214	2.25642	0.212527	0.0240444	0.157168	0.314315	0.299879
SPOCK1	7.87944	0.370202	3.28863e-15	8.45722e-14	0.953133	0.909379
RDX	3.67562	0.222459	0.000237277	0.00236699	0.51299	0.489521
SLCO3A1	1.8934	0.128114	0.0583046	0.33723	0.832909	0.795031
TTC17	4.64699	0.320956	3.36814e-06	4.29971e-05	0.467142	0.445909
TUT4	2.79025	0.158625	0.00526677	0.0406273	0.458991	0.438179
NUP98	1.67309	0.161592	0.0943098	0.501646	0.284259	0.27137
CRIPT	0.942872	0.26608	0.345746	0.999737	0.153846	0.146879
PPP1R9A	3.87983	0.267242	0.00010453	0.00109983	0.475293	0.453818
GRIK4	2.58231	0.300603	0.00981417	0.0708265	0.338767	0.323473
KAZN	2.7825	0.143801	0.00539419	0.0414559	0.608762	0.581304
SRSF11	3.23944	0.153287	0.00119766	0.0104884	0.572084	0.54645
PRPF38B	1.05409	0.15545	0.291844	0.999737	0.191544	0.182984
TANC2	2.5237	0.150553	0.0116126	0.0821833	0.525726	0.502301
VIRMA	1.06882	0.319726	0.285149	0.999737	0.164035	0.156754
GON4L	1.54508	0.244407	0.122328	0.621539	0.231279	0.221055
MAP4K3	3.5982	0.216657	0.000320422	0.0031229	0.50433	0.482148
NEAT1	0.0874926	0.096977	0.93028	0.999737	0.972491	0.9298
UBR4	1.74978	0.26465	0.080156	0.439033	0.242486	0.231869
CKMT2-AS1	1.61885	0.31918	0.10548	0.550953	0.218034	0.208499
BCAS1	8.40634	0.356895	4.23001e-17	1.20683e-15	0.78757	0.753296
PPP4R3A	1.68819	0.300191	0.0913738	0.488843	0.224656	0.214889
CNOT4	3.05457	0.262189	0.00225386	0.0187682	0.380031	0.36351
PPM1L	1.17901	0.260054	0.238393	0.999737	0.202751	0.194021
TNIK	2.57711	0.178657	0.00996288	0.0716778	0.484463	0.463738
CLASP1	2.61925	0.129632	0.0088124	0.0643694	0.697402	0.66759
UCHL1	1.19466	0.282016	0.232222	0.999737	0.182883	0.175075
NFIC	3.03491	0.190541	0.00240608	0.0198672	0.443709	0.424818
DGKI	2.02292	0.231113	0.0430817	0.2613	0.312277	0.29903
PLEKHA5	1.23791	0.251193	0.21575	0.968472	0.210902	0.20202
NR6A1	1.34812	0.331972	0.17762	0.832908	0.204279	0.195809
RAB3GAP1	1.83517	0.239734	0.0664802	0.376802	0.278146	0.266679
GAB1	2.18455	0.120476	0.0289219	0.184986	0.907285	0.870012
CEPT1	0.92879	0.258094	0.352998	0.999737	0.159959	0.153403
COPS2	0.964616	0.20103	0.334737	0.999737	0.184412	0.176907
MED13L	3.0054	0.164553	0.00265229	0.021727	0.586857	0.563385
UBA2	1.61382	0.238497	0.106566	0.555455	0.250127	0.240136
RAB40B	2.48729	0.120476	0.0128721	0.0901219	0.586347	0.562938
PON2	2.31489	0.233077	0.020619	0.137223	0.329088	0.316055
CSNK1A1	2.76399	0.191268	0.00570989	0.0436036	0.423332	0.406944
ZMIZ1	3.62715	0.395503	0.000286569	0.00281726	0.363729	0.349658
JAKMIP2	2.76505	0.229982	0.00569143	0.0434828	0.406521	0.390858
NCOA1	3.80731	0.183203	0.000140488	0.00144794	0.686704	0.660307
CIAO1	0.96548	0.279172	0.334304	0.999737	0.15894	0.152867
TEKT4P2	1.19835	0.196938	0.230779	0.999737	0.219562	0.21118
MARCHF1	0.225311	0.0861982	0.821737	0.999737	0.935303	0.900174
B3GAT1	2.60601	0.167701	0.00916027	0.0665843	0.446765	0.43018
INTS9	0.832884	0.24208	0.40491	0.999737	0.160978	0.155011
SLC44A1	7.58028	0.2478	3.44813e-14	8.36547e-13	0.980132	0.943876
TM2D1	1.25839	0.265874	0.208251	0.94333	0.199185	0.191832
ZFR	3.07909	0.165786	0.00207632	0.01743	0.523688	0.504446
LIFR	4.10208	0.210358	4.09457e-05	0.000458093	0.626083	0.603333
SUPT6H	0.802025	0.236788	0.422538	0.999737	0.151808	0.146298
CLIP2	3.59613	0.171372	0.000322992	0.00314466	0.585838	0.564681
KIAA2026	3.022	0.178208	0.00251111	0.0206658	0.468161	0.451316
BPTF	0.944492	0.0484128	0.344918	0.999737	0.739175	0.712588
MTMR6	1.2124	0.241235	0.225361	0.999737	0.202751	0.195496
ARAP2	0.415279	0.0830025	0.677938	0.999737	0.89353	0.861656
ENAH	3.62835	0.229173	0.000285234	0.00280561	0.512481	0.494347
TMTC2	11.6658	0.40023	1.90708e-31	9.41897e-30	0.985736	0.95107
CAPN7	2.61056	0.265738	0.00903938	0.0658467	0.335711	0.32392
TMEM161B-DT	2.67883	0.263731	0.00738808	0.0549559	0.37188	0.358863
SORL1	2.57111	0.246257	0.0101373	0.0728175	0.351503	0.339247
TTC3	2.79522	0.120629	0.00518651	0.0400662	0.615385	0.593994
TOP2B	2.44232	0.183841	0.0145934	0.100885	0.378502	0.365432
ANKRD11	1.97935	0.21606	0.0477762	0.284543	0.305145	0.294741
TNPO3	1.47168	0.23493	0.141107	0.695352	0.233826	0.225881
DDX1	0.880184	0.27682	0.37876	0.999737	0.156903	0.151615
ZFAND3	2.41713	0.125366	0.0156436	0.107448	0.679572	0.656687
ATP6V1A	1.45278	0.307774	0.146285	0.714638	0.210392	0.203316
EGLN3	0.829973	0.223645	0.406554	0.999737	0.164035	0.158541
TTC1	1.47307	0.193988	0.140733	0.693754	0.258278	0.249788
ZNF251	0.675045	0.179032	0.499647	0.999737	0.154356	0.149292
TNKS2	1.71036	0.234018	0.0871989	0.47015	0.269485	0.260646
RYK	1.22809	0.21381	0.219415	0.981851	0.225675	0.218285
PPP2R2D	1.60758	0.203639	0.107928	0.561377	0.273561	0.264668
KDM3A	0.844813	0.246096	0.398215	0.999737	0.165563	0.160195
TMEM181	1.64347	0.263771	0.100286	0.528037	0.245543	0.237633
HDLBP	1.83973	0.172346	0.0658082	0.373504	0.330107	0.319585
PARG	0.83622	0.234795	0.403031	0.999737	0.165563	0.160329
CDKN1C	1.63809	0.177947	0.101402	0.53286	0.316862	0.306895
MT-CO3	0.31716	0.00166009	0.751122	0.999737	0.701987	0.680013
CTNNA1	2.99093	0.157791	0.00278125	0.0226689	0.560876	0.543456
TMEM123	1.49788	0.153684	0.134165	0.668479	0.314824	0.305063
MIR181A1HG	3.68291	0.194253	0.000230582	0.00230576	0.614875	0.595826
UBE4B	2.38889	0.115629	0.0168993	0.115287	0.66378	0.643371
KIRREL3	0.516392	0.0585009	0.605581	0.999737	0.720835	0.698735
ARIH1	2.85682	0.187831	0.00427907	0.0335567	0.470199	0.455784
NCOR1	2.37947	0.120844	0.0173375	0.117952	0.53999	0.523482
ZNF483	1.07251	0.190079	0.283492	0.999737	0.213958	0.207427
MLXIP	0.965983	0.228876	0.334053	0.999737	0.183902	0.178292
PSMC6	0.643992	0.170548	0.519581	0.999737	0.151299	0.1467
RNF216	2.27779	0.163241	0.0227392	0.149445	0.403464	0.391215
SMC6	1.3945	0.197907	0.163168	0.778748	0.258788	0.251084
GDI1	1.72382	0.234077	0.08474	0.459083	0.258788	0.251218
ELOVL5	2.55078	0.163494	0.0107482	0.076783	0.483444	0.469324
CAPRIN1	1.14935	0.271646	0.250413	0.999737	0.196128	0.190402
FAM120A	2.05002	0.210934	0.0403621	0.246894	0.328579	0.319004
USP33	2.48701	0.167613	0.0128823	0.0901762	0.418237	0.406229
RHOT1	1.42912	0.201428	0.152971	0.739932	0.258278	0.250994
LIMCH1	4.59481	0.156051	4.33148e-06	5.44928e-05	0.931228	0.905268
FRMD5	15.7239	0.410369	1.03801e-55	9.23782e-54	0.993887	0.966263
FBXL5	2.56447	0.173793	0.0103334	0.0740148	0.427407	0.415568
TMEM59	2.09907	0.173101	0.0358111	0.222301	0.374936	0.364583
PXK	3.88728	0.125626	0.000101374	0.00106874	0.904738	0.879798
WBP4	0.939981	0.283163	0.347227	0.999737	0.170657	0.166004
ESF1	0.849218	0.198148	0.39576	0.999737	0.184921	0.179901
SUCO	1.46651	0.306121	0.14251	0.701157	0.224147	0.218106
YWHAZ	1.59775	0.17665	0.110098	0.570282	0.30056	0.292462
PCCA	4.32638	0.291398	1.51578e-05	0.000179549	0.530311	0.516154
ELMO1	5.47593	0.171231	4.35217e-08	6.73395e-07	0.986246	0.960052
ZBTB38	3.16383	0.240474	0.00155707	0.0133629	0.438105	0.426561
ELMOD3	0.800146	0.227422	0.423626	0.999737	0.167091	0.162697
SIPA1L3	1.52035	0.119632	0.128424	0.646087	0.357106	0.347737
DUT	0.806928	0.246385	0.419708	0.999737	0.163525	0.159256
SLC1A3	2.29234	0.186893	0.0218858	0.144776	0.378502	0.368649
KPNA6	0.794116	0.172104	0.427128	0.999737	0.181355	0.176683
MSI2	1.96286	0.114147	0.0496629	0.294276	0.560876	0.546539
LUC7L3	2.14348	0.0783632	0.0320748	0.202044	0.669893	0.652799
PI4KA	2.37646	0.183086	0.0174797	0.118725	0.392766	0.383038
XPR1	0.85704	0.205052	0.391423	0.999737	0.192053	0.187318
CENPP	0.745591	0.204262	0.455915	0.999737	0.181355	0.176907
DIP2A	2.41383	0.170636	0.0157857	0.108344	0.425369	0.414987
SAR1A	0.802084	0.220117	0.422504	0.999737	0.166072	0.162027
MAPK1IP1L	1.2421	0.265136	0.2142	0.963137	0.211411	0.206265
PKD2L2-DT	1.20048	0.117519	0.229953	0.999737	0.312277	0.30475
YTHDF3	1.20128	0.20992	0.229644	0.999737	0.22109	0.215827
NCAM1	0.200941	0.0311301	0.840744	0.999737	0.943454	0.921087
CCDC138	0.825017	0.197496	0.409362	0.999737	0.192562	0.188078
FBXL7	2.19853	0.102545	0.0279111	0.179259	0.771268	0.75334
CEP95	0.900127	0.168196	0.368053	0.999737	0.204789	0.200054
GNAO1	0.243394	0.0166502	0.8077	0.999737	0.688742	0.672952
EPS15L1	0.920038	0.186976	0.357553	0.999737	0.201223	0.196658
GIGYF2	2.54145	0.15207	0.0110394	0.0785438	0.473765	0.463023
MAVS	0.905969	0.193965	0.364952	0.999737	0.193581	0.189195
HNRNPC	2.08433	0.121388	0.0371298	0.229607	0.455425	0.445284
NDUFAF2	1.19005	0.164933	0.234026	0.999737	0.272033	0.266008
ATP6V0E1	0.806683	0.245281	0.419849	0.999737	0.167091	0.163412
DST	8.95193	0.191493	3.49311e-19	1.10666e-17	0.99083	0.969078
NDUFV1	0.679308	0.202708	0.496943	0.999737	0.156393	0.153045
NUP58	1.00685	0.282915	0.314006	0.999737	0.184412	0.180482
NCOA7	1.03871	0.0584613	0.298941	0.999737	0.722364	0.707002
ERI3	1.79035	0.171863	0.0733974	0.409228	0.337239	0.330131
DNM3	5.24953	0.141946	1.52484e-07	2.2377e-06	0.973001	0.952679
GDAP1	1.61695	0.163375	0.10589	0.552527	0.351503	0.34443
RALGAPB	1.80416	0.225785	0.0712068	0.399043	0.297504	0.291523
ATP2B4	0.761993	0.120589	0.446064	0.999737	0.228222	0.223647
POLR2B	0.674961	0.250597	0.4997	0.999737	0.15079	0.147817
PEBP1	0.675693	0.0526063	0.499236	0.999737	0.469689	0.460432
KDM2A	2.06981	0.147175	0.0384699	0.236969	0.408558	0.400554
ATG7	2.63375	0.197126	0.00844479	0.061939	0.438105	0.429644
ELL2	1.9948	0.10333	0.0460652	0.275984	0.654101	0.641494
CCDC6	0.77902	0.255419	0.435968	0.999737	0.167091	0.163948
ZNF37BP	1.17148	0.159117	0.241407	0.999737	0.251146	0.246526
ZC3H8	0.694459	0.257134	0.487395	0.999737	0.154865	0.152018
DDR1	1.97182	0.228574	0.0486303	0.288846	0.319409	0.313642
AAK1	2.0561	0.185914	0.0397727	0.243728	0.362201	0.355691
ATP11A	1.50662	0.0569276	0.131908	0.660055	0.625573	0.614371
WIPF2	1.14599	0.169254	0.2518	0.999737	0.249618	0.245185
RNF130	0.646851	0.0328516	0.517728	0.999737	0.807438	0.793467
DYNC1H1	2.01224	0.157671	0.0441944	0.267223	0.35354	0.347424
REV1	1.59011	0.167257	0.11181	0.577611	0.319409	0.31391
SEC62	1.84599	0.257126	0.0648931	0.368984	0.290372	0.285491
MAP3K11	0.713333	0.244816	0.475639	0.999737	0.157412	0.154788
TGOLN2	1.28543	0.20141	0.198643	0.909195	0.244524	0.240449
EXOC5	1.87083	0.242388	0.061368	0.352	0.303617	0.298628
MIRLET7BHG	2.15728	0.113964	0.0309842	0.196391	0.492104	0.484293
C1QTNF3-AMACR	2.59938	0.138026	0.00933911	0.0677785	0.586857	0.577729
ENTPD1-AS1	1.00229	0.188068	0.316202	0.999737	0.228222	0.224675
USP32	2.38612	0.116698	0.0170272	0.115969	0.645441	0.635507
ARFIP1	1.74608	0.214721	0.0807979	0.441835	0.312277	0.307476
SUCLG1	0.853135	0.216327	0.393584	0.999737	0.189506	0.186648
ARHGAP27P1-BPTFP1-KPNA2P3	0.692806	0.178499	0.488432	0.999737	0.179827	0.177175
CTTNBP2	3.39123	0.162225	0.000695793	0.00638893	0.633214	0.623933
MT-ND1	1.20794	0.0268783	0.22707	0.999737	0.465104	0.458331
CAPZB	1.80113	0.134395	0.071683	0.401229	0.375446	0.370124
SYNJ1	0.673996	0.167801	0.500314	0.999737	0.187468	0.184816
HERC4	1.73946	0.100459	0.0819532	0.447103	0.500764	0.494035
TSEN15	0.968661	0.190889	0.332714	0.999737	0.224656	0.221681
WDR26	1.21769	0.23594	0.223341	0.995122	0.232807	0.229724
ROCK1	2.1111	0.141142	0.0347638	0.216823	0.437596	0.431878
RUFY3	1.80352	0.0912574	0.0713072	0.399485	0.525726	0.518969
HNRNPD	1.78757	0.167005	0.073845	0.411477	0.338767	0.334465
MALAT1	18.8203	0.43526	5.14954e-79	7.21885e-77	0.995415	0.982886
MOSPD2	1.70386	0.177895	0.0884078	0.475362	0.326541	0.32249
METAP2	0.935963	0.260542	0.349292	0.999737	0.194091	0.191742
FAM13B	2.88219	0.169219	0.00394925	0.0311735	0.516047	0.509808
PHYKPL	0.756494	0.247516	0.449353	0.999737	0.174223	0.172126
MAL	1.71863	0.0991919	0.0856821	0.463178	0.482934	0.477144
RBM10	0.592188	0.153636	0.553724	0.999737	0.179317	0.17722
ASH1L	0.199377	0.00377464	0.841968	0.999737	0.678044	0.670137
IPO9	1.42728	0.25962	0.1535	0.741914	0.257259	0.254301
OGA	1.50782	0.0955732	0.1316	0.658901	0.390219	0.385808
RNF213	1.23537	0.218281	0.216693	0.972003	0.239939	0.237276
UBXN7	1.1903	0.196252	0.23393	0.999737	0.24809	0.245364
TIMMDC1	0.576583	0.222475	0.564221	0.999737	0.155884	0.154207
CTTN	2.24227	0.197415	0.0249438	0.162502	0.374936	0.371017
ANP32A	1.45801	0.140096	0.144838	0.709615	0.334182	0.33098
GAK	0.64863	0.14085	0.516578	0.999737	0.197657	0.195853
SRSF5	1.16723	0.138783	0.243117	0.999737	0.278146	0.27566
CD22	1.03483	0.036591	0.300747	0.999737	0.593989	0.589258
TRIP11	1.68163	0.143459	0.0926404	0.494343	0.356088	0.353278
QSER1	0.529533	0.132969	0.596436	0.999737	0.193072	0.191564
ST7L	1.17686	0.193025	0.239252	0.999737	0.25624	0.254346
PHACTR4	1.38104	0.104293	0.167267	0.794346	0.384106	0.381429
AKAP10	1.50161	0.190881	0.133199	0.664551	0.296485	0.294428
JUND	1.01791	0.0777197	0.30872	0.999737	0.418237	0.415345
THADA	1.47714	0.135576	0.139638	0.69004	0.36271	0.360293
PIKFYVE	1.62536	0.195334	0.104087	0.545049	0.311768	0.309755
ACBD6	1.56979	0.126588	0.116465	0.597038	0.392257	0.389919
NDRG3	0.515941	0.213054	0.605895	0.999737	0.152827	0.151928
MMS19	0.880296	0.204122	0.378699	0.999737	0.213449	0.212208
ABI1	0.680014	0.222705	0.496495	0.999737	0.174733	0.173779
NDRG1	1.1052	0.0409169	0.269072	0.999737	0.477331	0.474775
ING5	0.669427	0.181457	0.503223	0.999737	0.190015	0.189195
KPNA4	0.990282	0.229625	0.322036	0.999737	0.223637	0.222843
RUSC2	0.57595	0.155612	0.564649	0.999737	0.193581	0.192904
UBXN4	1.91876	0.16681	0.0550142	0.321188	0.374427	0.373252
NCL	0.469837	0.16863	0.638471	0.999737	0.157412	0.157022
FTO	0.921996	0.0420951	0.356531	0.999737	0.630667	0.629206
DUSP10	0.156533	0.0404565	0.875613	0.999737	0.161488	0.161133
SYNE1	0.589155	0.0802172	0.555757	0.999737	0.268467	0.26793
MGA	1.73579	0.116726	0.0826008	0.449978	0.432501	0.432012
PEAK1	0.94413	0.0455924	0.345103	0.999737	0.561386	0.561196
SFT2D1	0.936474	0.227538	0.349029	0.999737	0.212939	0.212878
ANKS6	0.584214	0.175678	0.559076	0.999737	0.195619	0.195585
OCIAD1	1.63813	0.142641	0.101395	0.53286	0.358125	0.358104
MYO18A	1.44183	0.128998	0.149351	0.726852	0.353031	0.353456
SLCO1A2	0.717705	0.0404339	0.472939	0.999737	0.638309	0.639305
KDM4C	0.515908	0.0213188	0.605919	0.999737	0.616403	0.617811
AATK	0.910801	0.0420247	0.3624	0.999737	0.620988	0.622548
TTC37	2.1234	0.150503	0.0337205	0.21108	0.430464	0.43161
AVL9	1.13354	0.154471	0.256988	0.999737	0.305655	0.306537
AK3	1.06135	0.114457	0.288532	0.999737	0.303107	0.30399
NR3C1	0.996912	0.0748459	0.318807	0.999737	0.451859	0.453774
VPS26A	0.489836	0.20748	0.62425	0.999737	0.165563	0.166361
TKT	0.485617	0.219225	0.627239	0.999737	0.164035	0.164842
CLASRP	1.02553	0.103293	0.305112	0.999737	0.323994	0.325662
SF1	1.36521	0.140389	0.172187	0.812259	0.339277	0.341168
FOXN3	0.147493	0.0479571	0.882743	0.999737	0.183902	0.18504
APPBP2	1.01645	0.0517602	0.309415	0.999737	0.462557	0.465481
MXI1	0.75896	0.0310951	0.447877	0.999737	0.550688	0.554225
UIMC1	0.596431	0.166075	0.550887	0.999737	0.213958	0.215336
NPRL3	0.781899	0.150791	0.434274	0.999737	0.244524	0.246168
IRF2	0.623183	0.0418639	0.533164	0.999737	0.382068	0.38478
LRRC1	0.38002	0.0149035	0.703931	0.999737	0.588895	0.59319
SLMAP	1.23842	0.157899	0.215559	0.967849	0.320937	0.323339
DHX15	0.968381	0.161103	0.332854	0.999737	0.276108	0.278297
FEM1B	0.692157	0.214011	0.488838	0.999737	0.200713	0.202333
CTNNA2	0.00144378	0.0152218	0.998848	0.999737	0.178808	0.180392
EIF4E	0.404631	0.169619	0.685749	0.999737	0.174223	0.17579
TMEM245	1.14289	0.120785	0.253084	0.999737	0.347427	0.350597
MDM4	0.502304	0.0166163	0.615454	0.999737	0.479368	0.483757
DTWD1	0.559814	0.165588	0.575606	0.999737	0.205807	0.207739
RASA3	0.264973	0.0397986	0.79103	0.999737	0.240958	0.243308
ARMC8	0.970175	0.101305	0.331959	0.999737	0.357616	0.361142
CLDND1	1.10153	0.18378	0.270664	0.999737	0.269485	0.272175
GOSR1	0.564487	0.136806	0.572423	0.999737	0.228222	0.230529
TRRAP	0.947386	0.130728	0.343442	0.999737	0.308202	0.311408
JAK2	0.314668	0.154432	0.753014	0.999737	0.167601	0.169355
SENP2	0.536283	0.155616	0.591763	0.999737	0.215996	0.21833
ZNF704	0.0413118	0.00221664	0.967047	0.999737	0.644931	0.65204
LBR	0.396788	0.201542	0.691524	0.999737	0.162506	0.164395
PPHLN1	0.690814	0.140461	0.489682	0.999737	0.255731	0.258814
PCBP1-AS1	0.321004	0.0182793	0.748207	0.999737	0.443199	0.448546
CRTC1	0.325218	0.160604	0.745016	0.999737	0.160469	0.162474
RC3H2	0.575314	0.19536	0.565079	0.999737	0.199694	0.202243
GOLPH3	0.634683	0.0850033	0.525635	0.999737	0.298013	0.301845
AGO3	0.825871	0.0467753	0.408877	0.999737	0.496179	0.502569
CPSF6	0.688828	0.0373228	0.490932	0.999737	0.426388	0.431923
DSE	0.329555	0.151088	0.741736	0.999737	0.189506	0.192055
KPNB1	0.530364	0.168576	0.59586	0.999737	0.201223	0.203986
BTBD7	1.50484	0.175497	0.132366	0.661455	0.358125	0.363242
PMP22	0.236656	0.0153609	0.812924	0.999737	0.422313	0.428437
CYLD	0.736881	0.142174	0.461195	0.999737	0.257769	0.26154
STAM2	0.74959	0.194213	0.453501	0.999737	0.233316	0.236784
SHPRH	1.04781	0.126715	0.294727	0.999737	0.329598	0.334599
ARID2	1.24791	0.0784845	0.212065	0.95677	0.482425	0.489834
AATF	0.372841	0.122129	0.709267	0.999737	0.204279	0.207427
HNRNPL	0.233783	0.119687	0.815153	0.999737	0.162506	0.165021
NDFIP1	1.09048	0.0943769	0.275504	0.999737	0.376974	0.382814
SEC22B	0.330113	0.195569	0.741315	0.999737	0.157922	0.160418
ZFX	0.241228	0.138675	0.809378	0.999737	0.164544	0.167166
TRAM1	0.483339	0.177116	0.628855	0.999737	0.193581	0.196702
KIAA0232	0.951162	0.045709	0.341522	0.999737	0.51299	0.521382
CUL5	0.75688	0.107154	0.449122	0.999737	0.302598	0.30761
CDC27	1.21741	0.183937	0.223448	0.995477	0.315334	0.320613
PDE4DIP	0.201801	0.0444057	0.840073	0.999737	0.204279	0.207739
SREK1	0.269943	0.0687516	0.787204	0.999737	0.218543	0.222262
PNN	0.251986	0.093002	0.801052	0.999737	0.186449	0.189687
FYN	0.512462	0.0184323	0.608327	0.999737	0.50484	0.513607
CREB3L2	0.136048	0.0416404	0.891783	0.999737	0.240958	0.24523
TASOR	0.963338	0.107236	0.335378	0.999737	0.350993	0.357255
SEC31A	0.775272	0.127958	0.438179	0.999737	0.288334	0.293534
MSL2	0.417974	0.114908	0.675966	0.999737	0.220071	0.224228
CRTC3	0.1747	0.00424536	0.861315	0.999737	0.415181	0.42312
INPP1	0.876881	0.139133	0.380551	0.999737	0.311768	0.317753
TANGO6	0.0307062	0.0218807	0.975504	0.999737	0.229241	0.233791
KIFAP3	0.570791	0.176728	0.568141	0.999737	0.211921	0.216185
ZNF292	0.681415	0.0301648	0.495609	0.999737	0.518085	0.528531
BRD4	0.692759	0.0925961	0.488461	0.999737	0.290372	0.29626
MOSMO	0.110499	0.128554	0.912013	0.999737	0.154356	0.157514
PRKCE	0.154332	0.0468496	0.877348	0.999737	0.312277	0.318736
UBE3C	1.25788	0.109381	0.208435	0.943931	0.394294	0.402476
LATS1	0.449486	0.0735926	0.653081	0.999737	0.276617	0.282363
SUPT3H	0.675656	0.070461	0.499259	0.999737	0.436067	0.445149
VAPA	0.336869	0.0130646	0.736216	0.999737	0.427916	0.436927
CHD8	0.290169	0.139622	0.771687	0.999737	0.178299	0.18209
ASPH	0.0752506	0.0632347	0.940015	0.999737	0.184921	0.188882
ARIH2	0.865607	0.12655	0.386706	0.999737	0.3189	0.325797
NSD3	1.09244	0.0666714	0.274639	0.999737	0.475802	0.486125
CLCN4	0.828219	0.155584	0.407546	0.999737	0.272033	0.277939
RSU1	0.031408	0.0734958	0.974944	0.999737	0.160978	0.164485
SMG7	0.305649	0.157246	0.759872	0.999737	0.194091	0.1984
TMCC2	0.407449	0.101436	0.683679	0.999737	0.252674	0.258367
SNX13	0.482094	0.0686526	0.629739	0.999737	0.308202	0.315162
PDCD10	0.301413	0.145956	0.7631	0.999737	0.183393	0.187542
SBF2	1.13284	0.0957361	0.257279	0.999737	0.447784	0.458197
AHI1	0.618887	0.0357673	0.535991	0.999737	0.500255	0.511908
SEL1L	0.619833	0.113467	0.535368	0.999737	0.278146	0.285089
CLIP1	0.123274	0.0947241	0.90189	0.999737	0.175242	0.179677
NBR1	0.220293	0.116227	0.825643	0.999737	0.184412	0.189106
WASF2	0.344319	0.0310713	0.730606	0.999737	0.38054	0.390277
ETNK1	1.05125	0.0859381	0.293143	0.999737	0.412634	0.423209
SCFD1	0.529022	0.145783	0.59679	0.999737	0.237901	0.244068
GPATCH8	0.504471	0.0218572	0.61393	0.999737	0.514519	0.527861
ELP3	0.219041	0.139405	0.826618	0.999737	0.183393	0.188212
MRPS9	0.305262	0.195314	0.760167	0.999737	0.173714	0.178337
ZNF586	0.156335	0.0916945	0.875769	0.999737	0.1946	0.19983
VPS53	0.377789	0.0772793	0.705587	0.999737	0.275599	0.283033
LITAF	0.366525	0.0664898	0.713973	0.999737	0.28324	0.290942
ANKRD10	0.261469	0.0339523	0.79373	0.999737	0.365257	0.375441
PTEN	0.619607	0.124438	0.535517	0.999737	0.294957	0.303275
TOM1L2	0.330064	0.00683641	0.741352	0.999737	0.503311	0.517941
TRAPPC13	0.263714	0.20982	0.792	0.999737	0.172695	0.177756
PANK3	0.34455	0.162366	0.730432	0.999737	0.194091	0.19983
CDC73	0.337331	0.0468772	0.735867	0.999737	0.365257	0.37629
TRMT11	0.348399	0.0545284	0.72754	0.999737	0.35405	0.364762
LTN1	0.562196	0.120681	0.573983	0.999737	0.277636	0.286116
CCDC66	0.551101	0.134985	0.581564	0.999737	0.267957	0.276196
PHF20	0.37863	0.0915079	0.704963	0.999737	0.276617	0.285401
MPC1	0.665521	0.110454	0.505717	0.999737	0.311258	0.321417
MTMR10	0.188341	0.0305576	0.850609	0.999737	0.343352	0.35511
SPECC1	0.259614	0.0389564	0.795162	0.999737	0.38971	0.403325
COMMD1	0.431477	0.11279	0.666122	0.999737	0.29241	0.30265
FCHO1	0.0650571	0.0469086	0.948129	0.999737	0.263882	0.273247
USP10	0.0544917	0.104594	0.956543	0.999737	0.199185	0.206667
USP9X	0.09508	0.0101939	0.924251	0.999737	0.406521	0.422405
AMPD3	0.614443	0.10005	0.538923	0.999737	0.34488	0.35855
ATF6	0.503247	0.126193	0.614791	0.999737	0.287315	0.298807
RAB2A	0.63927	0.0629965	0.522647	0.999737	0.400408	0.416462
MAPK8IP1	0.16342	0.151825	0.870188	0.999737	0.192053	0.199786
BOD1L1	0.566567	0.0258566	0.571008	0.999737	0.428935	0.446445
UBN2	0.424533	0.0734053	0.671177	0.999737	0.335201	0.349122
LYPLAL1	0.246774	0.0673533	0.805083	0.999737	0.316862	0.330042
BAZ2A	0.0372652	0.105867	0.970274	0.999737	0.175751	0.183073
APBA1	0.0561499	0.0767383	0.955222	0.999737	0.291391	0.303544
SRP9	0.112491	0.154949	0.910434	0.999737	0.170148	0.177264
MAN2A2	0.0555268	0.134151	0.955719	0.999737	0.178808	0.186335
CBX6	0.00901775	0.116142	0.992805	0.999737	0.176261	0.183833
LIMS1	0.0236414	0.0992435	0.981139	0.999737	0.233826	0.243889
MEF2A	0.248482	0.0340321	0.803761	0.999737	0.496179	0.517807
ANKRD44	0.455308	0.0450544	0.648888	0.999737	0.426388	0.44506
TUT7	0.076063	0.0738181	0.939369	0.999737	0.240958	0.251575
RNPC3	0.17053	0.0415713	0.864593	0.999737	0.284259	0.296885
BTBD3	0.24608	0.0239776	0.80562	0.999737	0.436577	0.456455
SBDS	0.142423	0.243704	0.886746	0.999737	0.15079	0.157737
SWT1	0.0360794	0.15761	0.971219	0.999737	0.179827	0.188167
NASP	0.0295405	0.0217858	0.976434	0.999737	0.33622	0.351937
SNX27	0.00495775	0.0525494	0.996044	0.999737	0.272033	0.284955
[truncated: 11 more rows]

## Sheet: M0
M0_names	M0_scores	M0_logfoldchanges	M0_pvals	M0_pvals_adj	M0_pct_nz_group	M0_pct_nz_reference
TAMALIN	10.0473	4.5149	9.43946e-24	1.51247e-21	0.338462	0.016295
SDC2	11.1597	4.60101	6.41893e-29	1.42407e-26	0.38022	0.0248714
TFRC	16.2596	4.68979	1.91026e-59	1.30486e-56	0.56044	0.0480274
VEGFA	7.67232	3.4407	1.68919e-14	1.43289e-12	0.274725	0.0291595
FOSL2	10.3731	3.66897	3.2857e-25	5.72396e-23	0.371429	0.0394511
NAMPT	17.8291	4.30962	4.20504e-71	5.19763e-68	0.635165	0.0711835
AMPD2	6.57296	3.24244	4.93235e-11	3.07762e-09	0.23956	0.0291595
SH3BP5	10.5766	3.4432	3.82586e-26	7.09341e-24	0.386813	0.051458
METRNL	5.68788	2.74077	1.28622e-08	6.17126e-07	0.215385	0.0325901
CD55	14.7952	3.53341	1.57407e-49	8.33838e-47	0.551648	0.0857633
MB21D2	15.855	3.57459	1.29803e-56	7.6575e-54	0.593407	0.0926244
FOS	12.0391	3.26579	2.21419e-33	5.92512e-31	0.454945	0.0720412
FAM162A	5.71747	2.72623	1.08124e-08	5.25576e-07	0.21978	0.0368782
INAFM2	5.22143	2.60448	1.77544e-07	7.3973e-06	0.202198	0.0343053
MT-ND6	8.36131	2.60799	6.20274e-17	6.36381e-15	0.32967	0.0574614
SLC2A3	17.0578	3.88697	3.05809e-65	2.83496e-62	0.63956	0.111492
ZFP36	16.1121	3.3034	2.09804e-58	1.26648e-55	0.628571	0.118353
NFIL3	6.5755	2.68312	4.84891e-11	3.03285e-09	0.259341	0.0506003
LDHA	5.52935	2.45947	3.21419e-08	1.46627e-06	0.21978	0.0428816
CREM	16.2418	3.58155	2.55512e-59	1.7006e-56	0.615385	0.120926
C5AR1	10.753	2.88029	5.73852e-27	1.13706e-24	0.426374	0.0883362
PAPOLG	16.2786	3.3855	1.40041e-59	9.82444e-57	0.624176	0.131218
DANT2	4.90259	2.03005	9.45804e-07	3.58922e-05	0.204396	0.0437393
THEMIS2	13.7994	2.84157	2.57076e-43	1.131e-40	0.56044	0.120069
SLC7A5	12.9973	3.01146	1.26719e-38	4.38568e-36	0.514286	0.110635
LDLRAD3	5.64909	2.42686	1.61297e-08	7.6681e-07	0.230769	0.0506003
MT2A	7.11676	2.26446	1.1049e-12	8.07885e-11	0.301099	0.0686106
SYAP1	7.27134	2.52409	3.5593e-13	2.7334e-11	0.296703	0.067753
H1-3	4.81273	2.12051	1.48885e-06	5.43547e-05	0.202198	0.0463122
FCER1G	6.14572	2.40844	7.96032e-10	4.36841e-08	0.252747	0.058319
SYTL3	19.3189	3.58998	3.72766e-83	6.91135e-80	0.745055	0.173242
RHOB	6.76775	2.3022	1.30799e-11	8.59531e-10	0.283516	0.0660377
TYMP	6.57084	2.13417	5.00329e-11	3.1144e-09	0.279121	0.0651801
BASP1	18.529	3.51805	1.20584e-76	1.84118e-73	0.712088	0.166381
LPCAT1	8.61231	2.44168	7.16059e-18	7.90925e-16	0.358242	0.084048
HEATR3	8.11214	2.46449	4.97366e-16	4.72898e-14	0.336264	0.0789022
ZNF331	13.5393	3.45489	9.16065e-42	3.71536e-39	0.527473	0.12693
HAMP	8.62506	2.38563	6.40597e-18	7.13647e-16	0.367033	0.0891938
CDKN1A	8.30421	2.47825	1.00485e-16	1.0149e-14	0.345055	0.0849057
TPST1	6.81174	2.30883	9.64253e-12	6.46747e-10	0.29011	0.0728988
GK	12.4827	2.94077	9.28103e-36	2.86795e-33	0.501099	0.126072
MIR181A1HG	14.3067	2.74989	1.98595e-46	9.54619e-44	0.608791	0.155232
SCRG1	5.0616	2.08474	4.15755e-07	1.65012e-05	0.217582	0.0557461
MAP3K8	16.2309	2.98772	3.05006e-59	1.97926e-56	0.67033	0.172384
FAM110B	17.3004	3.3441	4.6742e-67	4.66647e-64	0.681319	0.175815
LIMK2	11.5344	2.44523	8.85393e-31	2.07046e-28	0.498901	0.13036
XIST	6.26581	1.89078	3.70884e-10	2.1441e-08	0.281319	0.0737564
IFI44	7.88458	2.35027	3.15594e-15	2.81508e-13	0.336264	0.0883362
CEMIP2	10.586	2.40099	3.45887e-26	6.45913e-24	0.461538	0.121784
DDIT4	9.31966	2.4058	1.16714e-20	1.55361e-18	0.4	0.106346
SAP30	7.81072	2.28585	5.68641e-15	4.96704e-13	0.334066	0.0891938
PTPN1	12.8962	2.5434	4.72676e-38	1.57298e-35	0.556044	0.149228
SH3PXD2B	11.9381	2.51614	7.49052e-33	1.92506e-30	0.514286	0.138937
PER1	7.3442	2.08068	2.06987e-13	1.61344e-11	0.325275	0.0883362
PAM	4.80127	1.95082	1.57662e-06	5.69975e-05	0.213187	0.058319
H3-3A	5.61998	1.95696	1.90975e-08	8.99664e-07	0.250549	0.0694683
RNF175	4.62254	1.6998	3.79064e-06	0.000128619	0.210989	0.0591767
SRGN	24.1172	4.19831	1.64837e-128	1.42623e-124	0.901099	0.253002
HGSNAT	9.01092	2.2069	2.04344e-19	2.49021e-17	0.4	0.11235
FTH1	13.5516	2.75411	7.74977e-42	3.24453e-39	0.569231	0.160377
NFAM1	6.42807	1.98296	1.29236e-10	7.85614e-09	0.287912	0.0814751
MPHOSPH6	5.39278	1.96098	6.93759e-08	3.07827e-06	0.241758	0.0686106
MTCL1	4.94752	2.05554	7.51632e-07	2.88611e-05	0.21978	0.0626072
BTG1	10.9904	2.51553	4.25105e-28	8.89875e-26	0.47033	0.136364
OLR1	12.7572	2.95037	2.84102e-37	9.33472e-35	0.525275	0.152659
HK2	9.36111	2.35546	7.89041e-21	1.05573e-18	0.413187	0.120926
TPM4	5.18914	1.797	2.11273e-07	8.7325e-06	0.23956	0.0711835
CRYL1	5.7428	1.80755	9.31256e-09	4.58614e-07	0.268132	0.0814751
ENO1	8.00237	2.06766	1.22043e-15	1.11544e-13	0.364835	0.111492
BTG2	7.27353	2.11467	3.50218e-13	2.69751e-11	0.327473	0.100343
SH3TC1	17.7887	2.78266	8.65187e-71	1.0208e-67	0.78022	0.243568
TBC1D8	16.3427	2.78416	4.90163e-60	3.54793e-57	0.703297	0.222127
PDK1	9.84303	2.31007	7.34635e-23	1.10866e-20	0.435165	0.138079
KCTD20	6.38461	1.8987	1.71833e-10	1.03727e-08	0.296703	0.0951973
IL1RAP	12.3016	2.37723	8.88092e-35	2.61957e-32	0.56044	0.180103
PFKFB3	21.6615	3.48691	4.73989e-104	2.46066e-100	0.879121	0.285592
PLSCR1	17.3882	2.80985	1.01327e-67	1.05206e-64	0.745055	0.244425
CEBPD	16.9042	2.72485	4.18727e-64	3.50609e-61	0.747253	0.245283
HLA-DRB1	9.02302	2.09499	1.82975e-19	2.24032e-17	0.415385	0.136364
DYNLT1	5.03231	1.79781	4.84598e-07	1.90876e-05	0.237363	0.0780446
F13A1	5.57334	1.56824	2.49903e-08	1.15835e-06	0.272527	0.0900515
AMZ2	8.21558	2.05891	2.11133e-16	2.0838e-14	0.38022	0.126072
IFI44L	9.03406	2.07159	1.65417e-19	2.04463e-17	0.424176	0.140652
PLAUR	4.81042	1.82935	1.50611e-06	5.48305e-05	0.228571	0.0763293
YEATS2	12.1831	2.32221	3.82525e-34	1.07926e-31	0.549451	0.183533
ICA1	4.13631	1.58429	3.52934e-05	0.00100121	0.202198	0.067753
PDE4A	6.12015	1.70464	9.3487e-10	5.09107e-08	0.301099	0.101201
PADI2	21.1089	3.59607	6.59442e-99	2.44531e-95	0.837363	0.282161
ADAMTS10	4.51514	1.77943	6.32746e-06	0.000205046	0.215385	0.0728988
GPR155	11.8464	2.15204	2.24755e-32	5.55615e-30	0.56044	0.190395
CDCP1	4.20067	1.53261	2.66127e-05	0.000772691	0.208791	0.0711835
FAM210A	4.73626	1.7327	2.17695e-06	7.71955e-05	0.228571	0.0780446
HERPUD1	10.2597	2.135	1.07094e-24	1.79345e-22	0.479121	0.163808
ST18	5.35788	1.86169	8.4202e-08	3.66716e-06	0.257143	0.0883362
WBP1L	12.3871	2.23029	3.06771e-35	9.15272e-33	0.573626	0.198113
CASS4	6.20045	1.81094	5.63015e-10	3.1701e-08	0.301099	0.104631
USP36	8.24906	2.02269	1.59641e-16	1.59377e-14	0.391209	0.136364
RASSF2	14.9464	2.52213	1.64317e-50	8.88578e-48	0.665934	0.232419
RBX1	4.33139	1.59009	1.48168e-05	0.000449299	0.213187	0.0746141
ADGRE2	6.6398	1.71618	3.14105e-11	1.99345e-09	0.32967	0.11578
ODF2L	4.27843	1.59172	1.88215e-05	0.000562198	0.213187	0.0754717
SESTD1	4.27442	1.60952	1.91639e-05	0.000571766	0.213187	0.0754717
CXCR4	6.99932	2.002	2.57199e-12	1.82408e-10	0.331868	0.117496
SLC11A1	23.8645	3.61784	7.15545e-126	4.64335e-122	0.940659	0.333619
ELL	8.93906	2.01808	3.92501e-19	4.695e-17	0.426374	0.151801
AZI2	4.81828	1.99869	1.44804e-06	5.31637e-05	0.230769	0.0823328
EDEM1	7.35849	1.81348	1.85998e-13	1.46301e-11	0.362637	0.13036
YBX3	5.72839	1.64631	1.01389e-08	4.96555e-07	0.285714	0.102916
HIVEP2	6.3088	1.67565	2.81211e-10	1.65895e-08	0.318681	0.114923
ERO1A	6.66425	1.87187	2.66026e-11	1.7008e-09	0.325275	0.117496
CLEC7A	10.8633	2.07144	1.72363e-27	3.55081e-25	0.518681	0.187822
B4GALT1	10.1461	1.98289	3.44846e-24	5.6653e-22	0.494505	0.179245
EXD3	5.06898	1.52827	3.99954e-07	1.59472e-05	0.257143	0.093482
CD226	5.2516	1.65736	1.5078e-07	6.35357e-06	0.263736	0.0960549
RBMS2	4.71938	1.51813	2.36569e-06	8.32062e-05	0.241758	0.0883362
STK17B	5.33716	1.58247	9.44137e-08	4.09265e-06	0.272527	0.100343
SIPA1L1	25.0218	3.93361	3.54043e-138	4.59495e-134	0.958242	0.353345
VPS26A	8.30498	1.99041	9.98379e-17	1.0123e-14	0.395604	0.146655
ACOT9	5.11497	1.68658	3.13782e-07	1.26867e-05	0.257143	0.0960549
TTC7A	15.4686	2.4969	5.65538e-54	3.19123e-51	0.70989	0.265866
ALOX15B	5.61443	1.70487	1.97207e-08	9.23991e-07	0.281319	0.105489
GPAT4	4.52412	1.46376	6.06485e-06	0.000197522	0.237363	0.0891938
FAM177B	10.3577	1.89115	3.86281e-25	6.6402e-23	0.538462	0.204117
SKIL	11.8645	2.01522	1.81019e-32	4.54677e-30	0.589011	0.225557
H3-3B	7.24058	1.71791	4.46767e-13	3.37114e-11	0.369231	0.141509
TUBGCP2	4.10236	1.36776	4.08957e-05	0.00113898	0.217582	0.084048
TSC22D3	4.77423	1.39961	1.80397e-06	6.45872e-05	0.254945	0.0986278
MIR3667HG	10.2037	1.79066	1.90908e-24	3.17654e-22	0.549451	0.214408
RNMT	7.52476	1.74604	5.28162e-14	4.36608e-12	0.384615	0.150086
BCAT1	9.10238	1.83396	8.83773e-20	1.13005e-17	0.47033	0.183533
CD163	14.4437	2.4556	2.74581e-47	1.37063e-44	0.687912	0.269297
CDH12	8.74362	1.61607	2.25757e-18	2.60443e-16	0.485714	0.192967
CEBPB	6.89771	1.53016	5.28479e-12	3.61945e-10	0.375824	0.150086
IL4R	9.86848	1.73934	5.70225e-23	8.81032e-21	0.52967	0.211835
MX2	4.81367	1.52645	1.48183e-06	5.41745e-05	0.254945	0.102058
WNT5A	4.34834	1.3686	1.37172e-05	0.000417417	0.237363	0.0951973
GNAI3	8.56164	1.76527	1.11268e-17	1.21865e-15	0.441758	0.17753
SEC14L1	19.8289	2.95031	1.67696e-87	3.34838e-84	0.843956	0.339623
IRS2	12.2185	2.01897	2.4757e-34	7.14019e-32	0.61978	0.249571
PCSK5	7.50032	1.69723	6.36631e-14	5.21294e-12	0.395604	0.15952
UBXN2B	16.7431	2.44389	6.35867e-63	5.15787e-60	0.758242	0.307033
SIRPB2	6.19266	1.50604	5.91583e-10	3.31657e-08	0.338462	0.137221
MXD1	4.14363	1.65165	3.41848e-05	0.000971888	0.215385	0.0874786
GRAMD4	6.92416	1.68066	4.38567e-12	3.0196e-10	0.36044	0.146655
CD300A	5.35493	1.41707	8.55884e-08	3.7213e-06	0.292308	0.119211
TMEM163	11.977	2.18825	4.6887e-33	1.22934e-30	0.624176	0.254717
CYRIA	16.9235	2.61335	3.01726e-64	2.61063e-61	0.767033	0.313036
SIGLEC10	6.04032	1.50056	1.53807e-09	8.06538e-08	0.327473	0.133791
H2BC5	4.9281	1.39069	8.30335e-07	3.16956e-05	0.272527	0.111492
EPSTI1	12.6414	2.05111	1.24732e-36	3.90081e-34	0.643956	0.264151
SERPINB9	10.4321	1.85296	1.77008e-25	3.1687e-23	0.556044	0.22813
SGK1	11.4555	2.02861	2.20586e-30	5.11228e-28	0.582418	0.240137
CYTIP	4.23545	1.3594	2.28098e-05	0.000671285	0.232967	0.0960549
SLC36A4	4.86037	1.3541	1.17164e-06	4.38216e-05	0.27033	0.111492
SLC66A2	6.92546	1.52796	4.34561e-12	2.99998e-10	0.378022	0.156089
DBNL	4.67244	1.31026	2.97648e-06	0.000102877	0.261538	0.108062
CLU	5.95075	1.11716	2.66914e-09	1.37466e-07	0.364835	0.150943
SIN3A	4.13489	1.4017	3.55119e-05	0.00100521	0.226374	0.0943396
SLC25A37	13.5429	2.11387	8.72229e-42	3.59372e-39	0.685714	0.287307
TNFRSF1B	18.0407	2.60191	9.33115e-73	1.27478e-69	0.817582	0.343911
TENT4B	9.66737	1.88745	4.1489e-22	5.93428e-20	0.494505	0.208405
C1orf162	4.33694	1.26801	1.44477e-05	0.000439133	0.243956	0.102916
ATP1B3	12.2247	2.6073	2.29556e-34	6.69505e-32	0.567033	0.23928
SIGLEC9	3.71432	1.29487	0.000203752	0.0049198	0.208791	0.0883362
RRM2B	4.1294	1.29579	3.63707e-05	0.00102728	0.232967	0.0986278
SPTLC3	7.08069	1.5988	1.4344e-12	1.03713e-10	0.386813	0.163808
FARP2	6.09783	1.51251	1.07517e-09	5.79007e-08	0.336264	0.143225
NUP58	4.3004	1.47476	1.70493e-05	0.000511027	0.235165	0.100343
CTSB	21.5856	3.03666	2.45045e-103	1.06011e-99	0.916484	0.392796
ANKDD1A	3.75258	1.0772	0.000175024	0.00429404	0.221978	0.0951973
HIF1A	13.9199	2.15167	4.79286e-44	2.1826e-41	0.69011	0.297599
UBA1	4.87266	1.44902	1.10108e-06	4.14814e-05	0.268132	0.11578
BROX	11.1255	1.89216	9.42347e-29	2.07292e-26	0.595604	0.25729
ESYT2	6.88413	1.56638	5.81423e-12	3.96115e-10	0.38022	0.164666
ETS2	7.17168	1.56768	7.40851e-13	5.46315e-11	0.4	0.173242
SLC25A36	5.65157	1.44643	1.58987e-08	7.58606e-07	0.314286	0.136364
REL	18.6724	2.59451	8.29688e-78	1.34601e-74	0.824176	0.358491
APAF1	10.7512	1.86721	5.8498e-27	1.15033e-24	0.56044	0.244425
ELL2	26.2428	4.03609	8.62599e-152	2.23905e-147	0.958242	0.419383
TXNDC11	4.66092	1.26023	3.14796e-06	0.000108515	0.27033	0.118353
MYO10	6.1257	1.49847	9.02854e-10	4.93376e-08	0.345055	0.151801
TBC1D9	10.4697	1.81946	1.19056e-25	2.16107e-23	0.567033	0.252144
CD163L1	5.50195	1.24922	3.75606e-08	1.70448e-06	0.331868	0.149228
PTK2B	10.3012	1.86213	6.95753e-25	1.17271e-22	0.545055	0.245283
LAPTM4A	4.53167	1.40822	5.85182e-06	0.000191064	0.254945	0.114923
ZNF248	3.64535	1.25171	0.000267023	0.00631825	0.210989	0.0951973
PPP4R1	5.58834	1.29989	2.29256e-08	1.06645e-06	0.334066	0.150943
DAGLB	8.45572	1.73615	2.77373e-17	2.93868e-15	0.463736	0.21012
PPARD	19.8312	2.72828	1.60193e-87	3.34838e-84	0.881319	0.399657
PARD3B	4.97592	1.1801	6.49367e-07	2.51577e-05	0.30989	0.140652
C9orf72	7.41222	1.54399	1.24199e-13	9.95011e-12	0.415385	0.188679
ST3GAL1	10.8218	1.75986	2.71354e-27	5.50277e-25	0.604396	0.2753
CD58	6.15263	1.30837	7.62108e-10	4.19111e-08	0.371429	0.170669
DCTN4	8.81743	1.54425	1.17121e-18	1.36942e-16	0.512088	0.235849
HMGN3	6.19797	1.36454	5.71956e-10	3.21347e-08	0.364835	0.168096
ERGIC1	8.98576	1.64566	2.56947e-19	3.10212e-17	0.503297	0.232419
TMEM87B	4.40815	1.24253	1.04256e-05	0.000326224	0.265934	0.123499
MAP1B	3.73162	0.935962	0.000190253	0.00462397	0.241758	0.11235
KANSL3	3.38993	1.09457	0.00069911	0.0149823	0.206593	0.0960549
ANK2	6.10887	1.17337	1.00337e-09	5.44864e-08	0.389011	0.180961
DNAJC15	4.84065	1.19017	1.29413e-06	4.80166e-05	0.296703	0.138079
RLIM	3.95811	1.29461	7.55438e-05	0.00198873	0.232967	0.108919
PDCD4	9.69512	1.71189	3.16252e-22	4.61178e-20	0.531868	0.248714
CLEC2B	4.23255	1.49116	2.31053e-05	0.000679212	0.241758	0.113208
PPP1CB	9.4645	1.64105	2.9498e-21	4.00879e-19	0.534066	0.250429
CASP10	4.20096	1.26528	2.6578e-05	0.000772548	0.250549	0.117496
AKNA	6.76014	1.29092	1.37863e-11	9.03665e-10	0.421978	0.198113
SLC43A2	3.93196	1.13474	8.4257e-05	0.00220242	0.246154	0.11578
EXOC3	3.39814	1.23188	0.000678469	0.0145907	0.202198	0.0951973
CMTM6	6.21988	1.44103	4.97545e-10	2.83841e-08	0.36044	0.169811
PARVB	5.11657	1.1907	3.11143e-07	1.25996e-05	0.316484	0.149228
NUP98	9.25312	1.61453	2.18041e-20	2.87294e-18	0.531868	0.251286
IMMT	3.96254	1.18061	7.41558e-05	0.00195616	0.241758	0.114923
ARHGAP18	9.66708	1.61536	4.16088e-22	5.93428e-20	0.562637	0.268439
SLC1A2	3.60591	0.988185	0.000311057	0.00721547	0.235165	0.11235
SPARCL1	4.42947	0.909886	9.44661e-06	0.000298667	0.303297	0.14494
RNF144B	14.3807	2.13919	6.84308e-47	3.35143e-44	0.751648	0.359348
PTTG1IP	5.39372	1.24351	6.90119e-08	3.07263e-06	0.331868	0.158662
NDEL1	3.34269	1.16613	0.000829699	0.0174103	0.204396	0.0977702
TPM3	4.10537	1.17132	4.03666e-05	0.00112666	0.252747	0.120926
ATL2	6.37511	1.29891	1.82837e-10	1.09859e-08	0.389011	0.187822
POM121	5.32535	1.21985	1.00758e-07	4.32997e-06	0.331868	0.160377
POMP	3.88419	1.18572	0.000102671	0.00262825	0.23956	0.11578
PSTPIP2	4.80771	1.13972	1.52671e-06	5.55026e-05	0.30989	0.150086
CXCL16	4.19429	1.24492	2.73724e-05	0.00079121	0.254945	0.123499
CSF2RA	12.4207	1.86073	2.01684e-35	6.08733e-33	0.69011	0.335334
MINK1	6.01452	1.38308	1.80421e-09	9.38513e-08	0.358242	0.174099
GLUL	12.0707	1.89691	1.508e-33	4.12033e-31	0.661538	0.321612
DIRC3	6.16626	1.25555	6.99221e-10	3.85344e-08	0.408791	0.198971
PLEC	3.64949	1.08867	0.000262763	0.00622881	0.230769	0.11235
SPATA6	9.86482	1.54542	5.91413e-23	9.03018e-21	0.626374	0.307033
INSR	6.81558	1.39337	9.38856e-12	6.32984e-10	0.417582	0.204974
MEGF9	4.36853	1.06277	1.25084e-05	0.000383782	0.285714	0.140652
SNX10	3.64305	1.01844	0.000269424	0.00636346	0.23956	0.118353
POM121C	5.216	1.22509	1.82828e-07	7.58092e-06	0.32967	0.16295
TOM1	3.49863	1.10797	0.000467657	0.0105099	0.221978	0.109777
RAB27A	6.09541	1.27827	1.09157e-09	5.85409e-08	0.384615	0.190395
ZNF277	5.92129	1.20834	3.19429e-09	1.63539e-07	0.38022	0.188679
SBNO2	4.12686	1.011	3.67744e-05	0.00103756	0.272527	0.135506
CHKA	11.4467	1.71689	2.44151e-30	5.60835e-28	0.659341	0.328473
CHSY1	13.0914	1.9715	3.68607e-39	1.34759e-36	0.712088	0.35506
WIPI2	5.28254	1.26568	1.27402e-07	5.40357e-06	0.327473	0.163808
MFSD14B	4.09091	1.17734	4.29692e-05	0.00119125	0.257143	0.128645
PUS10	3.75394	1.13781	0.000174078	0.00427487	0.23956	0.120069
HIPK2	7.97144	1.38644	1.56842e-15	1.41852e-13	0.50989	0.255575
SLC2A5	10.723	1.60707	7.93585e-27	1.53725e-24	0.672527	0.338765
INPP4A	13.7205	1.90546	7.6546e-43	3.25722e-40	0.771429	0.389365
MXI1	3.17648	1.07917	0.00149073	0.0293366	0.206593	0.104631
CBWD5	3.41738	1.21398	0.000632261	0.0137336	0.213187	0.108062
GNA13	19.8298	2.7366	1.6477e-87	3.34838e-84	0.841758	0.427101
DARS1	7.9823	1.40078	1.43632e-15	1.30816e-13	0.494505	0.251286
LNPK	3.36613	1.09983	0.000762299	0.0161464	0.217582	0.110635
VAPA	9.02845	1.45218	1.74118e-19	2.14198e-17	0.558242	0.283877
CTTNBP2NL	9.40486	1.53131	5.2099e-21	7.04341e-19	0.58022	0.295883
TGFBI	4.07626	1.21508	4.57654e-05	0.0012584	0.257143	0.131218
DDI2	4.58298	1.04861	4.58389e-06	0.000152434	0.307692	0.157804
CTNNB1	9.07321	1.4735	1.15564e-19	1.44913e-17	0.551648	0.283019
UBASH3B	8.89289	1.61839	5.95423e-19	7.08963e-17	0.523077	0.268439
ACSL3	6.66076	1.2141	2.7241e-11	1.73733e-09	0.446154	0.228988
NASP	4.05589	1.21373	4.99433e-05	0.00136386	0.254945	0.131218
PCNX1	13.7491	2.00246	5.15899e-43	2.23186e-40	0.734066	0.378216
DYNC2I1	3.24905	0.850861	0.00115792	0.0232994	0.226374	0.116638
ZCCHC14	4.11193	1.09059	3.92373e-05	0.00109987	0.272527	0.140652
MIR646HG	9.63071	1.52682	5.93201e-22	8.36833e-20	0.659341	0.34048
AGFG1	11.7877	1.73156	4.51579e-32	1.10582e-29	0.685714	0.354202
ATP13A3	10.443	1.66333	1.57675e-25	2.8422e-23	0.617582	0.319897
JDP2	6.10515	1.30512	1.02702e-09	5.54228e-08	0.386813	0.200686
GPD2	10.0997	1.5284	5.54126e-24	8.98966e-22	0.626374	0.325043
HAVCR2	8.04134	1.34567	8.88585e-16	8.20818e-14	0.512088	0.265866
RBPJ	13.1195	1.8054	2.54692e-39	9.44435e-37	0.756044	0.392796
BCL6	3.39861	0.895332	0.000677298	0.0145808	0.237363	0.123499
EIF2S3	4.80275	1.08103	1.56503e-06	5.67368e-05	0.320879	0.167238
STAU1	5.75579	1.14362	8.62394e-09	4.26384e-07	0.391209	0.204117
GCA	3.97063	0.877567	7.16823e-05	0.00189863	0.285714	0.149228
PTP4A2	4.23055	1.09685	2.33125e-05	0.000683933	0.281319	0.147513
SAMSN1	14.0624	2.07649	6.46396e-45	2.99616e-42	0.745055	0.391081
SHOC1	9.92611	1.61698	3.20527e-23	5.01199e-21	0.617582	0.324185
TMCC3	8.47314	1.31961	2.38871e-17	2.5516e-15	0.562637	0.296741
TBC1D14	14.4631	1.95	2.07266e-47	1.0549e-44	0.828571	0.437393
MED14	4.17044	1.03787	3.04014e-05	0.00087293	0.285714	0.150943
CAPZA1	10.7596	1.54575	5.34128e-27	1.06649e-24	0.665934	0.352487
TLR2	17.0923	2.25904	1.69385e-65	1.62841e-62	0.879121	0.466552
PIK3CB	6.06801	1.18916	1.29501e-09	6.88826e-08	0.406593	0.216123
ELP2	5.37518	1.2136	7.65042e-08	3.37724e-06	0.351648	0.186964
MCUB	3.25973	0.988132	0.00111517	0.022531	0.224176	0.119211
DENND3	16.114	2.18779	2.03489e-58	1.25761e-55	0.865934	0.460549
RFX3-AS1	3.45718	0.797168	0.000545861	0.0120075	0.259341	0.138079
CADM1	6.23352	1.23277	4.5608e-10	2.61913e-08	0.421978	0.2247
RPS9	3.22767	0.881368	0.00124801	0.024919	0.228571	0.121784
ALDH2	4.10195	1.09067	4.09688e-05	0.00113979	0.274725	0.146655
AKAP7	3.48292	0.921575	0.000495971	0.0110411	0.250549	0.133791
MAN2A1	17.4582	2.48736	2.98236e-68	3.36579e-65	0.841758	0.450257
PTPN2	11.1005	1.60135	1.24738e-28	2.72087e-26	0.685714	0.367067
IQSEC1	3.49822	0.961175	0.000468382	0.0105171	0.241758	0.129503
CACUL1	7.29047	1.23772	3.08867e-13	2.38609e-11	0.485714	0.26072
SLC20A2	4.59526	1.00301	4.32201e-06	0.000144944	0.327473	0.175815
RPE	3.25838	1.02613	0.00112052	0.0226168	0.221978	0.119211
ABL2	5.99179	1.12287	2.07547e-09	1.07103e-07	0.426374	0.228988
UBA6	5.65913	1.0479	1.52142e-08	7.27284e-07	0.408791	0.219554
HLA-DMB	4.09835	1.12394	4.16114e-05	0.00115643	0.272527	0.146655
ACSL4	8.82847	1.58644	1.0612e-18	1.25207e-16	0.536264	0.289022
DDX6	6.34446	1.20631	2.23206e-10	1.3319e-08	0.41978	0.226415
IL13RA1	11.0767	1.55994	1.62745e-28	3.52031e-26	0.705495	0.380789
GOLPH3	7.22434	1.25912	5.03528e-13	3.78842e-11	0.483516	0.261578
FBXO33	3.6489	0.928278	0.000263368	0.00623745	0.261538	0.141509
DNM2	8.36361	1.32006	6.08281e-17	6.26553e-15	0.562637	0.30446
ACTG1	3.28129	0.800413	0.00103335	0.0210209	0.243956	0.132075
MTMR6	3.09547	0.951897	0.001965	0.0373666	0.215385	0.116638
NAALADL2	6.61754	1.19085	3.6522e-11	2.30657e-09	0.481319	0.26072
AGO4	7.0279	1.13875	2.09662e-12	1.49922e-10	0.514286	0.279588
CSF3R	6.10781	1.13075	1.01007e-09	5.46218e-08	0.424176	0.230703
KDM3B	5.90635	1.06733	3.4977e-09	1.78019e-07	0.424176	0.230703
DENND11	4.49861	0.999826	6.83997e-06	0.000221102	0.323077	0.175815
ATP2B4	4.21702	0.945195	2.47547e-05	0.000722786	0.305495	0.166381
PNRC1	3.79202	0.989277	0.000149426	0.00371874	0.265934	0.14494
MTR	5.23029	1.04091	1.69245e-07	7.07422e-06	0.375824	0.204974
CHD1	13.0777	1.91282	4.41765e-39	1.57081e-36	0.723077	0.394511
MLXIP	7.03894	1.17924	1.93703e-12	1.38893e-10	0.501099	0.273585
TOP2B	5.10535	1.07216	3.30181e-07	1.32465e-05	0.351648	0.19211
APPL1	4.30323	0.979315	1.68326e-05	0.000505114	0.307692	0.168096
RNF149	18.9902	2.4187	2.0546e-80	3.55542e-77	0.887912	0.48542
MAFB	4.12143	0.987076	3.76525e-05	0.00105915	0.294505	0.161235
STAT3	9.75813	1.40778	1.70274e-22	2.54012e-20	0.648352	0.35506
LRRK2	12.7283	1.91882	4.11681e-37	1.31926e-34	0.69011	0.378216
KIF1B	4.91263	0.966027	8.98631e-07	3.4202e-05	0.362637	0.198971
NLRC5	3.90745	0.917205	9.32738e-05	0.00240906	0.285714	0.156947
CTDSPL2	5.32063	0.99109	1.0341e-07	4.42939e-06	0.397802	0.218696
IL10RA	6.06748	1.06405	1.29931e-09	6.89695e-08	0.43956	0.241852
GNA12	3.16113	1.04858	0.00157158	0.0306488	0.21978	0.120926
RCOR1	8.3776	1.29591	5.40165e-17	5.60843e-15	0.575824	0.317324
CFAP418-AS1	3.37605	0.761974	0.000735339	0.0156452	0.263736	0.145798
ZNF254	4.04828	0.890487	5.15964e-05	0.00140534	0.303297	0.168096
CPVL	11.0178	1.68515	3.13692e-28	6.61991e-26	0.663736	0.367925
EHBP1L1	3.61436	0.806266	0.000301095	0.00700943	0.276923	0.153516
PLAG1	3.96071	0.948196	7.47266e-05	0.00196922	0.292308	0.162093
MBTPS1	3.39855	0.885386	0.000677445	0.0145808	0.250549	0.138937
NGLY1	4.71737	1.04338	2.38914e-06	8.39175e-05	0.340659	0.189537
KYNU	9.89865	1.65665	4.21927e-23	6.55807e-21	0.593407	0.330189
JARID2	11.864	1.64319	1.82172e-32	4.54677e-30	0.740659	0.412521
PRKCH	8.17425	1.3543	2.97704e-16	2.91604e-14	0.56044	0.312178
ANKRD13C	3.89328	0.989823	9.88966e-05	0.00254416	0.281319	0.156947
KCMF1	5.18264	1.01286	2.18767e-07	9.02787e-06	0.378022	0.210978
PLA2G4A	8.10641	1.34168	5.21368e-16	4.92115e-14	0.551648	0.30789
KLHL2	5.40547	0.944456	6.4637e-08	2.88775e-06	0.428571	0.23928
NSMAF	6.42447	1.15548	1.32333e-10	8.02562e-09	0.457143	0.255575
PTPN18	4.92149	0.935252	8.58895e-07	3.27377e-05	0.364835	0.204117
VPS35	5.0267	1.10229	4.98983e-07	1.95947e-05	0.349451	0.19554
PPP2R5C	10.078	1.45695	6.90986e-24	1.11403e-21	0.668132	0.374786
ABCC1	3.29002	0.856583	0.00100179	0.0204837	0.246154	0.138079
MOB3B	4.78202	0.994705	1.7354e-06	6.2304e-05	0.36044	0.202401
TENT4A	3.92304	0.946303	8.7438e-05	0.00227646	0.29011	0.16295
PKM	4.25416	0.95611	2.09832e-05	0.000622797	0.314286	0.176672
VMP1	13.9163	1.85739	5.04054e-44	2.25582e-41	0.782418	0.439966
SLC49A4	5.0136	1.05578	5.34222e-07	2.0821e-05	0.358242	0.201544
CD47	3.8839	0.907172	0.000102796	0.00262885	0.283516	0.15952
PDE4B	11.9367	1.64792	7.6192e-33	1.93894e-30	0.828571	0.466552
TCAIM	4.3164	0.982718	1.58597e-05	0.000479243	0.320879	0.180961
CDK14	3.49568	0.930773	0.000472861	0.0105994	0.261538	0.147513
TBC1D2B	10.4257	1.5297	1.89176e-25	3.36332e-23	0.63956	0.361063
NPLOC4	3.09701	0.874656	0.00195485	0.0372555	0.230769	0.13036
PDE9A	3.38975	0.846486	0.000699562	0.0149823	0.259341	0.146655
INSIG2	3.04717	0.906606	0.00231004	0.0431379	0.224176	0.12693
PJA2	8.02015	1.2051	1.05619e-15	9.72179e-14	0.551648	0.313036
RNF24	3.16438	0.816745	0.00155415	0.0303958	0.246154	0.139794
PSEN1	5.82516	0.995087	5.70566e-09	2.84265e-07	0.446154	0.253859
SERINC1	4.00293	0.947075	6.25631e-05	0.00167937	0.296703	0.168954
DENND6A	4.60105	0.822193	4.20365e-06	0.000141157	0.378022	0.215266
LAIR1	4.57082	0.990366	4.85819e-06	0.000161052	0.331868	0.189537
NSRP1	5.65104	0.971597	1.59479e-08	7.59559e-07	0.443956	0.253859
PSMB7	3.45736	0.948744	0.000545502	0.0120075	0.254945	0.145798
MSR1	10.596	1.46466	3.11106e-26	5.85172e-24	0.806593	0.461407
SWAP70	10.8551	1.48344	1.88692e-27	3.8566e-25	0.72967	0.417667
MT-ND4L	4.6066	0.823336	4.09304e-06	0.000137621	0.375824	0.215266
AZIN1	4.37609	1.0577	1.20827e-05	0.000372482	0.314286	0.180103
SEC23A	3.49467	0.901555	0.000474643	0.0106301	0.265934	0.152659
FLOT1	3.59906	0.853057	0.000319365	0.00738837	0.274725	0.157804
ABHD2	5.59253	1.11921	2.23787e-08	1.04288e-06	0.395604	0.227273
RIC1	7.72646	1.17849	1.10579e-14	9.4418e-13	0.575824	0.331046
CD2AP	6.19136	1.06152	5.96479e-10	3.32964e-08	0.454945	0.261578
DDX60L	5.32807	0.955067	9.92634e-08	4.28406e-06	0.417582	0.240137
COPG2	3.21775	0.80635	0.00129199	0.0257179	0.254945	0.146655
AFMID	5.58645	3.265	2.31763e-08	1.07619e-06	0.2	0.0205832
ARID5B	5.36107	0.965742	8.2729e-08	3.61515e-06	0.430769	0.247856
RAB20	6.19154	1.11806	5.95809e-10	3.32964e-08	0.448352	0.258148
RCC2	5.05398	1.01001	4.32692e-07	1.71472e-05	0.378022	0.217839
STX12	4.58287	1.0145	4.58648e-06	0.000152434	0.336264	0.193825
UBE2R2	6.45871	1.03626	1.05598e-10	6.43427e-09	0.496703	0.286449
TTC7B	5.62559	1.03884	1.84872e-08	8.74084e-07	0.430769	0.248714
PGK1	8.16776	1.30755	3.14172e-16	3.0543e-14	0.540659	0.312178
SRSF3	3.0026	0.89343	0.00267688	0.0489667	0.224176	0.129503
UST	6.77566	1.48266	1.23836e-11	8.17919e-10	0.446154	0.258148
MAP2K1	5.8352	1.0003	5.37257e-09	2.6922e-07	0.450549	0.26072
IL15	4.61894	1.01837	3.85703e-06	0.00013053	0.345055	0.199828
NIBAN1	3.56033	0.862572	0.000370388	0.00845573	0.281319	0.16295
TRIM38	3.32752	0.856954	0.000876234	0.0182539	0.257143	0.149228
BTAF1	6.95699	1.15999	3.4762e-12	2.43212e-10	0.507692	0.295026
HNRNPK	4.54242	0.959355	5.56122e-06	0.000182494	0.340659	0.198113
AGTPBP1	8.00255	1.19402	1.21867e-15	1.11544e-13	0.6	0.349057
DENND5A	8.48678	1.25899	2.12448e-17	2.27872e-15	0.604396	0.35163
PIP5K1A	4.65419	0.898104	3.25255e-06	0.000111528	0.367033	0.213551
MDM2	3.90964	0.952043	9.24343e-05	0.00239214	0.298901	0.174099
SNX27	7.08819	1.15203	1.3588e-12	9.87969e-11	0.503297	0.29331
USP37	3.48853	0.842534	0.00048568	0.0108586	0.274725	0.160377
WSB1	9.57875	1.32789	9.8229e-22	1.36349e-19	0.668132	0.390223
PDE8A	11.3311	1.54593	9.20076e-30	2.07673e-27	0.749451	0.43825
ADAM9	8.05244	1.27416	8.11567e-16	7.54169e-14	0.553846	0.324185
ANKRD11	8.69113	1.22994	3.58853e-18	4.06757e-16	0.630769	0.36964
PRKCE	8.57275	1.24387	1.01047e-17	1.11139e-15	0.668132	0.391938
VRK2	5.6958	1.03236	1.22797e-08	5.90267e-07	0.43956	0.258148
VAPB	3.24917	0.74627	0.00115744	0.0232994	0.268132	0.157804
GRB2	12.0259	1.63864	2.5971e-33	6.87888e-31	0.725275	0.427959
SUSD6	15.3329	1.8958	4.6066e-53	2.54412e-50	0.861538	0.508576
ZFAND6	6.99962	1.02779	2.56658e-12	1.82408e-10	0.571429	0.337907
USP53	8.3743	1.25683	5.55547e-17	5.74516e-15	0.626374	0.370497
IGSF21	8.43836	1.22944	3.21821e-17	3.39574e-15	0.681319	0.403087
IPMK	3.3176	0.786426	0.00090795	0.018794	0.272527	0.161235
NEK7	8.437	1.20186	3.25581e-17	3.4215e-15	0.650549	0.385077
H2AC6	8.62028	1.54343	6.67928e-18	7.40914e-16	0.551648	0.326758
SPI1	4.39876	0.807503	1.08869e-05	0.000339245	0.364835	0.216123
NBEAL1	3.46621	0.827718	0.000527844	0.0116606	0.279121	0.165523
PDK3	5.23117	1.04357	1.68436e-07	7.06316e-06	0.389011	0.230703
APMAP	4.72552	0.967868	2.29531e-06	8.10602e-05	0.362637	0.215266
ENOX2	3.10415	0.72479	0.00190825	0.036421	0.263736	0.156947
PVT1	3.61306	0.777603	0.000302608	0.00703834	0.305495	0.181818
YWHAE	4.42716	0.840166	9.54799e-06	0.000301505	0.362637	0.216123
RLF	7.73325	1.16711	1.04836e-14	9.01067e-13	0.573626	0.342196
HNRNPH1	6.81381	1.10831	9.50495e-12	6.39171e-10	0.50989	0.30446
FNDC3A	12.4461	1.68474	1.469e-35	4.48597e-33	0.753846	0.450257
MPRIP	3.82538	1.04144	0.00013057	0.0032841	0.285714	0.170669
ASXL1	5.04093	0.895313	4.63267e-07	1.82751e-05	0.41978	0.251286
ENPP4	5.11444	2.76098	3.14667e-07	1.27027e-05	0.191209	0.025729
TMEM156	4.59485	0.860689	4.33058e-06	0.000145044	0.382418	0.228988
ST3GAL5	3.88626	0.835396	0.000101802	0.00261372	0.316484	0.189537
STX6	4.7029	0.938671	2.56488e-06	8.95884e-05	0.369231	0.221269
SFT2D2	3.71202	0.798154	0.000205615	0.00496017	0.303297	0.181818
TRAPPC11	3.34541	0.804458	0.000821615	0.0172966	0.27033	0.162093
AFF4	7.37343	1.08231	1.66291e-13	1.31598e-11	0.564835	0.338765
EPB41L3	20.9277	2.65017	2.99538e-97	9.71889e-94	0.903297	0.542024
CNBP	4.17008	0.95701	3.04487e-05	0.000873322	0.318681	0.191252
ACTB	6.53706	0.992539	6.2738e-11	3.86815e-09	0.538462	0.323328
ANKRD10	7.31545	1.07293	2.56521e-13	1.99357e-11	0.578022	0.347341
KDM4B	8.45714	1.21279	2.74024e-17	2.9151e-15	0.615385	0.370497
GOLIM4	3.17997	0.85465	0.00147293	0.0290082	0.254945	0.153516
RUBCN	3.55088	0.899145	0.00038394	0.00873439	0.279121	0.168096
C5AR2	4.99789	2.46774	5.79611e-07	2.25562e-05	0.197802	0.0368782
DOCK5	8.6893	1.21913	3.64681e-18	4.11567e-16	0.67033	0.403945
TNK2	3.32173	0.794373	0.000894608	0.0185849	0.27033	0.16295
THBD	4.95815	3.65549	7.11666e-07	2.74326e-05	0.173626	0.0154374
RANBP9	8.70489	1.32308	3.17891e-18	3.61907e-16	0.595604	0.360206
ZFX	3.78393	0.811564	0.00015437	0.00383076	0.314286	0.190395
TLE3	3.00708	0.773144	0.00263768	0.0484203	0.250549	0.151801
HLA-DRA	4.4235	0.9078	9.71129e-06	0.000305427	0.353846	0.214408
CLINT1	3.92021	0.81921	8.84727e-05	0.00229879	0.325275	0.197256
KDM3A	4.40803	0.886471	1.04313e-05	0.000326224	0.362637	0.220412
RPS6KA1	3.90025	0.773095	9.60932e-05	0.0024745	0.334066	0.203259
FOCAD	3.4025	0.799264	0.000667713	0.0143952	0.29011	0.176672
CORO1C	4.5684	0.892309	4.91463e-06	0.000162692	0.378022	0.230703
HNRNPA3	4.60749	0.873205	4.07565e-06	0.000137214	0.375824	0.229846
PYGL	3.11567	0.853928	0.0018353	0.0352098	0.254945	0.156089
GPR107	3.48316	0.713121	0.000495533	0.0110411	0.301099	0.184391
MT-ND5	6.68355	1.09984	2.33216e-11	1.50213e-09	0.527473	0.323328
CNOT1	5.0296	0.904127	4.91513e-07	1.93306e-05	0.415385	0.254717
CENPC	3.00136	0.733692	0.00268781	0.049132	0.257143	0.157804
CERNA2	4.81526	2.58078	1.47005e-06	5.38956e-05	0.193407	0.0403087
GABARAPL1	4.81456	3.06106	1.47527e-06	5.40108e-05	0.178022	0.0248714
RAC1	7.02342	1.04638	2.1651e-12	1.54394e-10	0.56044	0.344768
KLF7	4.39392	0.832836	1.11324e-05	0.000345236	0.373626	0.229846
SS18	3.80312	0.855424	0.000142884	0.00357306	0.312088	0.19211
CDC73	5.17502	0.800651	2.27882e-07	9.37423e-06	0.494505	0.30446
KDM6A	8.80993	1.23271	1.25227e-18	1.45763e-16	0.661538	0.407376
SLC11A2	4.83186	0.834692	1.35266e-06	5.0087e-05	0.417582	0.258148
KSR1	3.76728	0.971996	0.000165035	0.00407205	0.296703	0.183533
PPP1R3B	4.78557	2.40934	1.70507e-06	6.12998e-05	0.191209	0.0377358
CCDC18	3.05709	0.671745	0.00223495	0.0418863	0.276923	0.171527
ST6GALNAC3	7.44877	1.16436	9.42128e-14	7.64213e-12	0.703297	0.435678
SNHG12	4.75575	2.51889	1.97713e-06	7.04951e-05	0.195604	0.0463122
ARHGEF7	6.64612	1.0211	3.0092e-11	1.91446e-09	0.56044	0.347341
CCDC7	4.26273	0.930518	2.01949e-05	0.000600456	0.342857	0.212693
SCMH1	4.03747	0.802739	5.40307e-05	0.00146396	0.353846	0.219554
COPA	7.45521	1.08529	8.97261e-14	7.301e-12	0.606593	0.376501
DCAF6	8.15932	1.1699	3.3693e-16	3.26332e-14	0.63956	0.397084
NFE2L2	6.39447	0.962652	1.61103e-10	9.74769e-09	0.545055	0.338765
UBR4	4.29083	0.810497	1.78006e-05	0.000532316	0.367033	0.22813
TMEM51	4.72333	0.912922	2.32011e-06	8.1825e-05	0.389011	0.241852
UBA2	3.1645	0.764403	0.00155352	0.0303958	0.27033	0.168096
TAF9B	4.70267	2.77366	2.56785e-06	8.95884e-05	0.178022	0.0274443
RANBP2	7.37821	1.17431	1.60427e-13	1.27346e-11	0.558242	0.347341
RNF145	7.04018	1.01006	1.91987e-12	1.38044e-10	0.591209	0.367925
CFDP1	4.18018	0.831441	2.91277e-05	0.000838213	0.358242	0.222985
RAP1B	7.42067	1.02567	1.16532e-13	9.39385e-12	0.635165	0.395369
AP1G1	3.47566	0.838787	0.000509597	0.011296	0.287912	0.179245
VWA8	3.35869	0.75012	0.000783119	0.0165264	0.298901	0.186106
IL18R1	4.65567	3.76324	3.22933e-06	0.000110878	0.16044	0.0111492
ERICH1	6.30006	0.989133	2.97531e-10	1.75125e-08	0.516484	0.321612
PELI1	12.9903	1.69604	1.38908e-38	4.74424e-36	0.815385	0.509434
SECISBP2	3.63225	0.779087	0.000280964	0.00658211	0.316484	0.198113
ZFP36L2	6.55968	1.0686	5.39239e-11	3.34058e-09	0.523077	0.327616
PHF20	9.59008	1.36243	8.80134e-22	1.22826e-19	0.696703	0.436535
CSNK1A1	5.8316	0.91959	5.48985e-09	2.74567e-07	0.496703	0.311321
GBE1	5.53998	1.10759	3.02509e-08	1.38732e-06	0.424176	0.265866
GAPVD1	4.23049	0.744306	2.33186e-05	0.000683933	0.38022	0.238422
NUMB	7.39156	1.09628	1.45118e-13	1.15547e-11	0.593407	0.372213
STRN3	6.70174	0.981021	2.05952e-11	1.33648e-09	0.582418	0.365352
ZMIZ1	5.91473	0.979799	3.32412e-09	1.69517e-07	0.476923	0.299314
IBTK	3.72636	0.810286	0.000194262	0.00470817	0.320879	0.201544
TMEM165	6.89363	0.986742	5.43845e-12	3.71489e-10	0.591209	0.372213
CD93	4.55151	1.98382	5.32616e-06	0.000175446	0.189011	0.0394511
RAB31	20.6189	2.55377	1.85703e-94	5.35589e-91	0.927473	0.584906
GPCPD1	6.61943	1.01212	3.60582e-11	2.28284e-09	0.545055	0.343911
SYNJ1	3.35114	0.740984	0.000804809	0.0169565	0.298901	0.188679
AGPAT5	3.05709	0.76191	0.00223495	0.0418863	0.27033	0.170669
ZMYM2	10.3339	1.32005	4.94915e-25	8.45165e-23	0.749451	0.473413
CTNNA1	6.75299	0.981687	1.44828e-11	9.46929e-10	0.567033	0.358491
SKI	7.65626	1.06993	1.91433e-14	1.61858e-12	0.672527	0.425386
ARFGEF2	3.80011	0.777176	0.000144631	0.00361328	0.336264	0.212693
GOLGB1	6.21315	0.976852	5.19342e-10	2.94335e-08	0.545055	0.344768
NFKB1	4.45155	0.741617	8.52527e-06	0.000273198	0.435165	0.2753
RIF1	4.32992	0.80037	1.49165e-05	0.000451794	0.389011	0.246141
UBAP1	3.61235	0.747108	0.000303436	0.00705128	0.325275	0.205832
ALOX5	7.42604	1.03463	1.11897e-13	9.04833e-12	0.650549	0.412521
PHTF2	3.28453	0.71668	0.00102151	0.0208127	0.298901	0.189537
TLK2	5.14898	0.867571	2.619e-07	1.07226e-05	0.446154	0.283019
HLA-E	4.14717	0.765777	3.36603e-05	0.000958026	0.375824	0.238422
SNX6	3.9949	0.766921	6.47218e-05	0.00173373	0.358242	0.227273
DEF6	3.27715	0.661348	0.0010486	0.0213143	0.305495	0.193825
POLA1	3.08024	0.754914	0.00206835	0.0390613	0.27033	0.171527
TGOLN2	3.96632	0.759645	7.29904e-05	0.00192934	0.353846	0.2247
KCNIP1	3.26351	0.655086	0.0011004	0.0222975	0.318681	0.202401
MARCHF8	2.99781	0.866836	0.00271925	0.0496019	0.248352	0.157804
AFTPH	4.54094	0.761656	5.6003e-06	0.000183313	0.426374	0.271012
SOAT1	7.16146	1.01584	7.98216e-13	5.86949e-11	0.610989	0.388508
TBC1D15	4.13531	0.806899	3.5448e-05	0.0010045	0.362637	0.230703
MARCHF3	4.03186	0.740772	5.53369e-05	0.00149779	0.375824	0.23928
SLC30A9	3.05892	0.685096	0.00222134	0.0416914	0.281319	0.179245
PARP14	7.95974	1.09329	1.72395e-15	1.55377e-13	0.661538	0.421955
RAB1A	10.7967	1.31281	3.56951e-27	7.18246e-25	0.802198	0.512007
IQGAP1	4.59343	0.771042	4.36011e-06	0.000145657	0.428571	0.273585
ULK4	3.40575	0.667636	0.000659821	0.0142487	0.327473	0.209262
MTF2	3.05143	0.693895	0.00227758	0.042593	0.279121	0.178388
MIOS	3.03324	0.674837	0.00241943	0.0449222	0.279121	0.178388
ARRDC3	4.3115	2.41584	1.62154e-05	0.000488285	0.175824	0.0385935
ITGAX	5.39313	0.863227	6.92392e-08	3.07747e-06	0.494505	0.316467
LARP4B	7.15999	0.992925	8.06858e-13	5.91628e-11	0.646154	0.414237
ATF6	13.4905	1.72263	1.77862e-41	6.9951e-39	0.828571	0.531732
PARN	4.18178	0.780262	2.89242e-05	0.00083328	0.373626	0.240137
NKD1	4.25405	3.53636	2.09942e-05	0.000622797	0.151648	0.016295
GNB4	9.08366	1.22366	1.04985e-19	1.32932e-17	0.687912	0.442539
FBXL4	3.36601	0.644733	0.000762626	0.0161464	0.327473	0.210978
ADAMTS17	4.24667	1.97708	2.16976e-05	0.000641463	0.189011	0.0523156
AUH	5.07825	0.834541	3.80928e-07	1.52119e-05	0.472527	0.30446
YTHDF3	3.22165	0.783135	0.00127454	0.0254096	0.283516	0.182676
HEATR5B	5.36574	0.884224	8.06191e-08	3.52889e-06	0.485714	0.313036
RNASET2	3.47442	0.776368	0.000511957	0.0113386	0.305495	0.197256
NR4A2	4.22488	2.58818	2.39071e-05	0.000700401	0.162637	0.0274443
HNRNPDL	5.39071	0.826265	7.01785e-08	3.10857e-06	0.496703	0.320755
CDC42	3.40304	0.729955	0.000666415	0.0143792	0.312088	0.201544
PRKD3	4.61032	0.805284	4.02048e-06	0.000135532	0.421978	0.272727
CEP85L	4.24791	0.688361	2.15779e-05	0.000638651	0.437363	0.283019
FAM102B	4.63754	0.852792	3.5258e-06	0.000120262	0.413187	0.267581
TAF1	3.74024	0.76073	0.000183845	0.00448924	0.336264	0.217839
CPQ	8.15276	1.15115	3.55708e-16	3.41967e-14	0.681319	0.441681
DOP1B	3.38131	0.762935	0.000721418	0.0153995	0.305495	0.198113
BNIP3L	6.24527	1.01582	4.23079e-10	2.435e-08	0.523077	0.339623
DHX15	2.99533	0.703341	0.00274145	0.0499368	0.274725	0.178388
SEPTIN7	4.38825	0.678888	1.14264e-05	0.000353511	0.443956	0.289022
LMBRD1	4.58824	0.886222	4.47002e-06	0.000149137	0.393407	0.256432
DMXL2	5.39703	0.898138	6.77526e-08	3.02174e-06	0.487912	0.318182
CAPN7	4.05861	0.716487	4.93661e-05	0.00135026	0.382418	0.249571
HCLS1	8.17372	1.09672	2.99019e-16	2.9179e-14	0.698901	0.456261
RAB6A	3.9123	0.694561	9.14229e-05	0.00236833	0.384615	0.251286
INO80	3.02917	0.672026	0.0024523	0.045435	0.283516	0.185249
PGM1	4.09073	2.03627	4.30021e-05	0.00119125	0.178022	0.0471698
ATP11B	4.35637	0.734876	1.32237e-05	0.000405251	0.41978	0.274443
H1-4	4.07656	2.10909	4.57073e-05	0.00125814	0.167033	0.0343053
ELF2	9.94494	1.35159	2.65328e-23	4.17402e-21	0.707692	0.463122
SUMF1	6.61099	0.966185	3.81763e-11	2.4052e-09	0.648352	0.424528
TMSB4X	6.06353	0.888266	1.33169e-09	7.01148e-08	0.584615	0.383362
SRBD1	4.81048	0.826316	1.50567e-06	5.48305e-05	0.454945	0.298456
AXL	3.93851	0.772205	8.19887e-05	0.00214751	0.36044	0.236707
MICU2	3.11395	0.57747	0.00184599	0.0353626	0.320879	0.210978
GATAD2B	5.12673	0.788482	2.94826e-07	1.19575e-05	0.50989	0.335334
SDCBP	6.69967	1.00286	2.08886e-11	1.35213e-09	0.58022	0.381647
GSAP	5.32759	0.816264	9.95218e-08	4.28406e-06	0.505495	0.332762
SPAG9	5.7082	0.866413	1.1418e-08	5.51911e-07	0.523077	0.344768
HSPBAP1	3.77035	0.642442	0.000163017	0.00402611	0.389011	0.256432
AGO2	3.30709	0.68356	0.000942711	0.0194206	0.312088	0.205832
NLRP3	3.96963	1.73624	7.1985e-05	0.0019047	0.193407	0.067753
PTPRA	3.83932	0.595629	0.000123377	0.00311225	0.415385	0.274443
GOLGA4	8.28077	1.09662	1.22382e-16	1.23126e-14	0.727473	0.481132
SPG11	5.70684	0.86657	1.15094e-08	5.55297e-07	0.512088	0.338765
ATP6V0E1	3.09612	0.646504	0.0019607	0.0373122	0.296703	0.196398
CD4	3.00401	0.642342	0.00266444	0.0487736	0.296703	0.196398
STX18	3.59924	0.735921	0.000319147	0.00738837	0.342857	0.227273
RPS6KA3	9.85413	1.33004	6.5783e-23	9.98555e-21	0.731868	0.48542
FBXW11	5.13842	0.808617	2.77064e-07	1.12547e-05	0.505495	0.335334
HOOK3	5.06733	0.757765	4.03443e-07	1.6037e-05	0.496703	0.330189
HIVEP3	4.19789	0.611789	2.69408e-05	0.000780472	0.571429	0.379931
RBM39	6.70764	0.917935	1.97791e-11	1.28673e-09	0.617582	0.410806
MED15	3.10126	0.651157	0.001927	0.0367517	0.305495	0.203259
GGA2	3.40593	0.673078	0.000659393	0.0142487	0.342857	0.22813
RAB8B	3.24545	0.676918	0.00117267	0.0235596	0.314286	0.209262
FES	3.86913	1.73533	0.000109223	0.00278223	0.178022	0.0531732
RCOR3	3.64045	0.666301	0.000272157	0.00641052	0.364835	0.243568
GALNT2	9.51392	1.25988	1.83616e-21	2.50849e-19	0.764835	0.511149
SGPP1	3.85927	0.759033	0.000113725	0.00289407	0.362637	0.24271
MCL1	3.84764	1.95752	0.00011926	0.00302308	0.171429	0.0488851
ACSL1	18.0666	2.02748	5.8418e-73	8.4242e-70	0.936264	0.62693
ADPGK	3.66248	0.69199	0.000249787	0.00593748	0.356044	0.238422
SPPL3	7.57194	1.02453	3.67693e-14	3.06888e-12	0.681319	0.456261
SEC63	3.10888	0.598652	0.00187801	0.0358965	0.320879	0.215266
PTBP2	4.16282	0.692872	3.14339e-05	0.000899591	0.430769	0.289022
SAT1	16.9886	2.08435	9.97258e-65	8.92614e-62	0.936264	0.628645
ALOX5AP	3.79551	1.42729	0.000147343	0.00367042	0.2	0.0789022
STIM2	3.16762	0.613487	0.0015369	0.0301308	0.338462	0.227273
RASA2	5.84831	0.860393	4.96595e-09	2.49808e-07	0.564835	0.379931
LHPP	3.77159	1.51759	0.000162209	0.00401471	0.193407	0.0728988
NFKBID	3.7713	1.80151	0.000162401	0.00401471	0.182418	0.0643225
MS4A4A	3.11596	0.575491	0.00183347	0.0352006	0.32967	0.222127
TAOK1	7.51195	1.0121	5.8253e-14	4.78504e-12	0.637363	0.429674
PTEN	9.8657	1.31742	5.86217e-23	9.0038e-21	0.731868	0.493997
TNFSF13B	3.9763	0.766978	6.99958e-05	0.00185775	0.386813	0.261578
TIMP2	5.24304	0.744946	1.5795e-07	6.63415e-06	0.518681	0.350772
B3GNTL1	3.74331	1.7099	0.000181612	0.00443889	0.178022	0.058319
SAMHD1	3.31518	0.516254	0.00091585	0.0189123	0.38022	0.25729
FAM114A1	3.7367	1.4212	0.000186453	0.00454012	0.195604	0.0746141
CD74	5.23041	0.771854	1.69137e-07	7.07422e-06	0.573626	0.388508
SNX9	6.00436	1.06061	1.92083e-09	9.95191e-08	0.498901	0.337907
CERK	3.34346	0.715714	0.000827407	0.0173762	0.325275	0.220412
CC2D2A	3.72613	1.62518	0.000194444	0.00470819	0.186813	0.0686106
SLC18B1	3.14938	0.644301	0.00163617	0.031789	0.325275	0.220412
RPS6KA2	8.87275	1.20027	7.13608e-19	8.45804e-17	0.734066	0.497427
ATXN7	5.14715	0.771072	2.64468e-07	1.07937e-05	0.536264	0.363636
TPK1	6.08744	0.869221	1.1473e-09	6.14033e-08	0.635165	0.431389
ITCH	5.36804	0.792704	7.95967e-08	3.49593e-06	0.527473	0.358491
SEC23B	3.69501	1.38664	0.000219877	0.00527969	0.197802	0.0789022
USP11	3.6894	1.62566	0.000224782	0.00539247	0.182418	0.0651801
CCDC69	3.68214	1.84534	0.000231285	0.00554336	0.169231	0.0523156
BHLHE40	3.68043	1.69298	0.000232843	0.00557557	0.175824	0.0591767
OXSR1	3.19077	0.6373	0.00141894	0.02803	0.325275	0.221269
USO1	3.08467	0.619092	0.0020378	0.0386378	0.318681	0.216981
HDAC4	7.26379	0.964888	3.76405e-13	2.8652e-11	0.692308	0.471698
APOE	8.33586	1.23022	7.69379e-17	7.86251e-15	0.694505	0.473413
KIFC3	3.65888	1.98557	0.000253324	0.00601603	0.151648	0.0334477
SOS2	4.11576	0.675761	3.859e-05	0.00108407	0.437363	0.298456
MIR99AHG	5.25527	0.757142	1.47811e-07	6.2386e-06	0.632967	0.432247
SLC25A13	4.90578	0.725707	9.30567e-07	3.53656e-05	0.545055	0.372213
H1-2	3.64199	1.76216	0.000270539	0.00638399	0.167033	0.0497427
HLA-B	3.63998	0.641518	0.000272657	0.00641647	0.38022	0.259863
UBXN4	3.09246	0.642879	0.00198504	0.0377201	0.318681	0.217839
BMF	3.63815	1.63834	0.000274602	0.0064447	0.171429	0.0548885
CHD2	4.80287	0.759528	1.56411e-06	5.67368e-05	0.505495	0.345626
ZNF292	9.98722	1.24947	1.73379e-23	2.74415e-21	0.753846	0.515437
STRN	3.4286	0.688946	0.000606698	0.0132226	0.347253	0.237564
VDAC3	3.61672	2.07313	0.000298362	0.00695829	0.156044	0.0411664
PPIP5K2	3.00496	0.547467	0.00265618	0.0486567	0.32967	0.225557
LIMS1	9.12416	1.25392	7.22927e-20	9.28962e-18	0.725275	0.496569
FBXO42	4.02241	0.632064	5.76047e-05	0.00155431	0.448352	0.307033
SORT1	9.06376	1.27195	1.26029e-19	1.56523e-17	0.674725	0.462264
FBXL5	3.51717	0.60734	0.000436176	0.00986221	0.369231	0.253002
MICU3	3.32185	0.629865	0.000894229	0.0185849	0.351648	0.240995
GPR160	3.58035	1.55319	0.000343138	0.00788915	0.178022	0.0626072
RREB1	6.8761	0.90778	6.15139e-12	4.17989e-10	0.701099	0.481132
AKAP10	6.22519	0.866333	4.8097e-10	2.75597e-08	0.584615	0.401372
MARCKS	3.25129	0.599085	0.00114882	0.0231701	0.347253	0.238422
IRAK3	7.73378	1.00007	1.04399e-14	9.00293e-13	0.734066	0.504288
TAX1BP1	4.81857	0.733276	1.4459e-06	5.31603e-05	0.518681	0.356775
MTMR3	5.29382	0.823071	1.19787e-07	5.11398e-06	0.50989	0.350772
CD9	3.52845	1.67175	0.000418006	0.00946788	0.175824	0.0651801
ZBTB16	6.12883	0.917714	8.85276e-10	4.84791e-08	0.604396	0.415952
PCMTD1	5.25633	0.786559	1.4696e-07	6.21278e-06	0.531868	0.366209
EMSY	3.36117	0.611293	0.000776121	0.016392	0.364835	0.251286
BRWD1	6.85886	0.92955	6.94134e-12	4.70434e-10	0.646154	0.445111
HUWE1	4.39741	0.683699	1.09552e-05	0.000340427	0.450549	0.310463
CDC42SE2	5.51961	0.771173	3.39757e-08	1.54721e-06	0.582418	0.401372
SIK2	3.72943	0.665549	0.00019191	0.00465552	0.395604	0.272727
FBXW2	3.46852	1.47033	0.000523341	0.011571	0.173626	0.0608919
PPP4R3B	3.15942	0.564591	0.00158085	0.0308063	0.351648	0.24271
SEC24B	4.3993	0.724485	1.08603e-05	0.000338823	0.43956	0.303602
UBR5	7.4584	0.961752	8.75818e-14	7.14893e-12	0.701099	0.484563
FBXO34	3.24131	0.795683	0.00118981	0.0238854	0.30989	0.214408
STXBP3	3.47088	0.581273	0.000518759	0.0114795	0.397802	0.2753
TRPS1	4.88535	0.744307	1.03245e-06	3.90091e-05	0.575824	0.398799
PFKFB4	3.43817	1.87334	0.000585666	0.0127964	0.156044	0.0463122
MARK2	4.74996	0.790768	2.03455e-06	7.23437e-05	0.463736	0.321612
ARIH1	5.92247	0.814986	3.17143e-09	1.62689e-07	0.621978	0.431389
USP9X	6.05597	0.879328	1.39575e-09	7.33389e-08	0.573626	0.397942
ST8SIA4	4.3494	0.630178	1.36509e-05	0.000415887	0.545055	0.378216
PCNX2	5.84176	0.830314	5.16537e-09	2.59337e-07	0.635165	0.440823
RILPL2	3.40947	1.44382	0.000650888	0.0141028	0.175824	0.0660377
ABCC4	9.69766	1.34219	3.08483e-22	4.54959e-20	0.76044	0.528302
CDC27	3.63839	0.642513	0.00027435	0.00644462	0.395604	0.2753
ALG13	3.97648	0.716919	6.99437e-05	0.00185775	0.417582	0.290738
PHF21A	8.05215	1.07407	8.13527e-16	7.54169e-14	0.685714	0.477702
ZNF141	3.39335	1.40976	0.000690427	0.0148111	0.18022	0.0711835
ZFP36L1	6.50601	0.966616	7.71746e-11	4.73575e-09	0.608791	0.424528
PUM1	6.36932	0.828711	1.8987e-10	1.13821e-08	0.665934	0.464837
DGKD	3.30325	0.644388	0.00095571	0.0196728	0.353846	0.246998
SETD3	3.79769	0.527717	0.000146051	0.00364173	0.525275	0.367067
ASAH1	4.42628	0.678955	9.58726e-06	0.000302341	0.507692	0.35506
TRAK1	5.28798	0.770993	1.23677e-07	5.25416e-06	0.551648	0.386792
PPIG	3.37062	0.592577	0.000749991	0.0159309	0.38022	0.266724
RALGAPA1	3.97736	0.58616	6.96838e-05	0.00185516	0.49011	0.343911
AKT3	8.52008	1.09158	1.59446e-17	1.72448e-15	0.795604	0.558319
ATAD2B	4.76649	0.717725	1.87459e-06	6.6931e-05	0.516484	0.362779
MIR34AHG	3.03926	0.518119	0.00237158	0.0441918	0.362637	0.254717
KMT2E	8.11592	1.00521	4.82129e-16	4.60096e-14	0.771429	0.542024
CUL1	4.94528	0.782329	7.60341e-07	2.91094e-05	0.496703	0.349057
POGZ	3.84256	0.628319	0.000121756	0.00307732	0.430769	0.302744
NDST1	3.34145	1.40185	0.000833413	0.0174741	0.164835	0.0557461
CYTH1	7.52766	0.976947	5.16593e-14	4.28409e-12	0.72967	0.512864
SLC39A11	5.71168	0.845548	1.11866e-08	5.41738e-07	0.586813	0.412521
THRAP3	4.31073	0.676046	1.62718e-05	0.000489416	0.454945	0.319897
MTHFD1L	7.84602	1.02094	4.29434e-15	3.77858e-13	0.804396	0.566038
MANBA	10.1141	1.27183	4.7837e-24	7.80946e-22	0.795604	0.560034
HIVEP1	3.32161	1.26663	0.000894986	0.0185849	0.182418	0.0746141
HERC2	3.13503	0.514621	0.00171835	0.033113	0.371429	0.261578
TM9SF3	3.31701	0.556828	0.000909871	0.0188187	0.373626	0.263293
ANGEL1	3.31394	1.11976	0.00091992	0.0189812	0.2	0.0909091
ZNF445	3.29853	1.28885	0.000971936	0.0199435	0.182418	0.077187
IQSEC2	3.29032	1.29844	0.00100074	0.0204837	0.175824	0.067753
SH2B3	3.01169	0.56427	0.00259799	0.047827	0.345055	0.243568
ZNF609	5.70123	0.794	1.18947e-08	5.7282e-07	0.646154	0.456261
CTDSP1	3.28867	1.23274	0.00100663	0.020558	0.18022	0.0728988
KLF9	3.28837	1.31248	0.00100769	0.0205633	0.173626	0.0651801
SDK1	5.50609	0.899538	3.66898e-08	1.66788e-06	0.578022	0.408233
PRKN	5.85191	0.832796	4.85957e-09	2.44932e-07	0.696703	0.492281
SRSF11	4.07555	0.590987	4.59049e-05	0.0012609	0.487912	0.344768
CAST	3.26186	0.461281	0.00110684	0.022393	0.476923	0.33705
HNRNPM	4.35543	0.658525	1.32809e-05	0.000406523	0.47033	0.332762
NUDCD3	3.02338	0.509475	0.00249969	0.0462469	0.364835	0.258148
AP1B1	4.38223	0.668718	1.1747e-05	0.000362996	0.494505	0.349914
TNKS2	3.54362	0.616924	0.000394672	0.00897067	0.389011	0.2753
MAPK1	3.44313	0.49034	0.000575029	0.0125852	0.450549	0.319039
GCC2	3.70345	0.5691	0.000212683	0.00511168	0.443956	0.314751
WAPL	4.67686	0.695802	2.91295e-06	0.000100815	0.496703	0.352487
GPRIN3	5.14532	0.710833	2.67059e-07	1.08824e-05	0.635165	0.451115
ARMH3	5.19988	0.714869	1.99416e-07	8.25556e-06	0.602198	0.427959
THOC2	3.94914	0.612496	7.84327e-05	0.0020606	0.443956	0.315609
ALPK1	4.30642	0.599489	1.65919e-05	0.000498468	0.562637	0.400515
TM9SF2	3.21026	0.546659	0.00132617	0.0263176	0.389011	0.277015
PTPRO	3.1949	1.28465	0.00139878	0.0276738	0.169231	0.0651801
TMEM232	3.19307	1.27211	0.00140767	0.0278286	0.193407	0.0926244
PTDSS1	3.18705	1.3539	0.00143732	0.0283714	0.171429	0.0686106
ID2	3.18363	1.15318	0.00145443	0.0286874	0.173626	0.067753
ABL1	4.10472	0.689803	4.04801e-05	0.00112862	0.446154	0.318182
PRDX6-AS1	3.17129	1.18114	0.00151766	0.0298438	0.193407	0.0926244
FOXO3	6.677	0.912347	2.43883e-11	1.56695e-09	0.676923	0.482847
SAP130	3.16957	1.14489	0.00152663	0.0299522	0.193407	0.0917667
KIF13B	3.67305	0.630901	0.000239676	0.00571282	0.413187	0.295026
PPP2R5E	3.25968	0.495234	0.0011154	0.022531	0.430769	0.30789
TNPO1	4.45934	0.692624	8.22109e-06	0.000264103	0.50989	0.364494
ARID4B	5.36668	0.716543	8.01981e-08	3.51639e-06	0.643956	0.460549
ACVR1B	3.15428	1.28299	0.00160894	0.0313068	0.171429	0.0694683
HIPK3	4.71595	0.681612	2.40583e-06	8.43895e-05	0.553846	0.396226
GAB3	4.44889	0.673924	8.6314e-06	0.000276258	0.516484	0.36964
APH1B	3.13627	1.18469	0.0017111	0.0329978	0.175824	0.0728988
SPTLC2	5.53951	0.823139	3.03326e-08	1.38861e-06	0.615385	0.440823
CUX1	9.25099	1.09303	2.22421e-20	2.91585e-18	0.795604	0.570326
PRRC2B	5.17012	0.727277	2.3394e-07	9.6082e-06	0.58022	0.415952
MTERF1	3.11443	1.11851	0.00184303	0.0353321	0.2	0.101201
ARHGEF3	3.11254	1.32381	0.00185487	0.0355066	0.162637	0.0608919
WDR26	3.92753	0.633186	8.5823e-05	0.0022389	0.435165	0.312178
RUNX2	6.22265	0.873814	4.88821e-10	2.79478e-08	0.668132	0.479417
IFNGR1	5.37471	0.732407	7.6705e-08	3.38036e-06	0.643956	0.462264
USP33	3.38644	0.526173	0.000708046	0.0151266	0.426374	0.306175
ACER3	4.04225	0.607251	5.29401e-05	0.00143741	0.525275	0.377358
SYPL1	3.37038	0.581041	0.000750634	0.0159315	0.391209	0.281304
PKD2	3.67789	0.622576	0.000235173	0.00562097	0.421978	0.303602
CDC37	3.08419	0.996858	0.00204104	0.0386504	0.2	0.0994854
MARCHF2	3.06093	0.976805	0.0022065	0.0414729	0.195604	0.0943396
HNRNPC	6.55614	0.838754	5.52199e-11	3.41272e-09	0.67033	0.482847
R3HDM2	4.31156	0.644703	1.6211e-05	0.000488285	0.525275	0.379074
OGA	3.81759	0.570454	0.000134763	0.00338301	0.47033	0.339623
DDX50	3.04487	1.12505	0.0023278	0.0434383	0.189011	0.0909091
RALGPS2	3.59127	0.591061	0.00032907	0.00760613	0.443956	0.320755
TCIRG1	3.03359	1.14094	0.0024166	0.0449016	0.18022	0.0814751
CCM2	3.42134	0.561193	0.000623134	0.0135467	0.41978	0.303602
CPSF6	3.20317	0.587634	0.00135924	0.0269326	0.375824	0.27187
VIM	3.0137	0.955851	0.00258086	0.0476469	0.2	0.100343
SCRN1	3.0124	1.10025	0.00259194	0.0477833	0.189011	0.0917667
KLHDC1	3.00992	1.08045	0.00261319	0.0480387	0.193407	0.0977702
XRN1	3.54132	0.524762	0.000398133	0.00904141	0.481319	0.349057
ATP8B4	7.51715	1.01031	5.59849e-14	4.61334e-12	0.824176	0.59777
FAM13B	4.63878	0.651598	3.50471e-06	0.000119857	0.549451	0.398799
SSH1	4.86799	0.724994	1.12738e-06	4.22882e-05	0.536264	0.389365
ATP11A	4.82861	0.652831	1.3749e-06	5.07658e-05	0.61978	0.450257
OSTF1	3.3943	0.562239	0.00068805	0.0147723	0.413187	0.300172
UBAC2	4.43289	0.612327	9.29775e-06	0.000295039	0.606593	0.440823
GMDS-DT	3.36147	0.507237	0.000775292	0.0163878	0.512088	0.372213
CMTM7	4.04278	0.592749	5.28202e-05	0.00143566	0.514286	0.373928
PLEKHA2	4.80074	0.688094	1.58081e-06	5.70695e-05	0.564835	0.410806
LAPTM5	3.32769	0.552488	0.000875677	0.0182539	0.404396	0.294168
PAFAH1B1	4.27324	0.585573	1.92657e-05	0.000574144	0.536264	0.390223
EFR3A	3.01281	0.493572	0.00258841	0.0477522	0.391209	0.284734
ARPC2	3.3878	0.502961	0.00070455	0.0150767	0.441758	0.321612
XRN2	4.23751	0.625541	2.26009e-05	0.000665893	0.507692	0.36964
ALCAM	3.14029	0.482794	0.00168782	0.0326702	0.459341	0.334477
VPS13D	4.59414	0.652177	4.34532e-06	0.00014535	0.575824	0.419383
ZFR	3.73138	0.601309	0.000190432	0.00462398	0.446154	0.325043
TBL1XR1	7.53982	0.968896	4.70624e-14	3.91538e-12	0.751648	0.548027
BABAM2	6.16916	0.8377	6.86548e-10	3.79973e-08	0.685714	0.5
BAZ1A	3.03283	0.486734	0.00242275	0.0449516	0.386813	0.282161
STK4	4.42604	0.621458	9.59775e-06	0.000302341	0.573626	0.418525
PRKAG2	10.6042	1.22253	2.84788e-26	5.39579e-24	0.837363	0.611492
UBE2K	6.69902	0.866907	2.09816e-11	1.35478e-09	0.67033	0.489708
CDK19	4.8638	0.705825	1.15154e-06	4.31319e-05	0.586813	0.428816
TCF4	11.6489	1.36195	2.32412e-31	5.63805e-29	0.859341	0.628645
TRIP12	4.13785	0.589279	3.50582e-05	0.000995629	0.562637	0.411664
MRTFA	5.82841	0.784804	5.59576e-09	2.79325e-07	0.646154	0.473413
ETV6	17.4108	1.87266	6.83485e-68	7.39218e-65	0.967033	0.709262
PABPC1	3.03631	0.581116	0.00239493	0.0445629	0.349451	0.256432
ARHGAP6	5.8714	0.819996	4.32142e-09	2.18657e-07	0.683516	0.501715
MDM4	3.09648	0.513461	0.00195836	0.037295	0.406593	0.298456
SUCLG2	4.43189	0.631307	9.34115e-06	0.000296054	0.578022	0.424528
ATP11C	3.32852	0.560167	0.000873082	0.0182175	0.415385	0.305317
MLLT10	4.94558	0.677741	7.5919e-07	2.91083e-05	0.661538	0.486278
FOXJ3	3.45582	0.54776	0.000548618	0.012058	0.435165	0.319897
BMPR2	3.55673	0.503963	0.000375501	0.00855741	0.531868	0.391081
BRAF	3.42181	0.489511	0.000622053	0.0135345	0.518681	0.381647
MGAT1	4.78568	0.744118	1.70406e-06	6.12998e-05	0.525275	0.386792
PDCD6IP	3.45092	0.543234	0.000558677	0.0122687	0.437363	0.32247
RSRC1	4.55039	0.642268	5.35464e-06	0.00017616	0.584615	0.431389
PSME4	4.42947	0.624839	9.44661e-06	0.000298667	0.586813	0.433105
RBM26	3.76616	0.526881	0.000165777	0.00408262	0.523077	0.386792
SCAPER	4.21738	0.578788	2.47158e-05	0.000722465	0.608791	0.450257
PHC3	3.62929	0.535483	0.000284197	0.00664585	0.485714	0.359348
USP25	3.7491	0.575265	0.000177473	0.00434181	0.487912	0.361063
NT5C2	3.84941	0.542803	0.000118401	0.00300424	0.575824	0.427101
CDK8	3.03371	0.486383	0.00241565	0.0449016	0.437363	0.325043
GALNT10	3.12346	0.601992	0.00178738	0.0343922	0.378022	0.281304
PTPRC	9.06742	1.05791	1.21867e-19	1.52082e-17	0.876923	0.652659
LUC7L3	4.41293	0.573699	1.01979e-05	0.00032008	0.595604	0.443396
XPR1	3.44561	0.545215	0.000569778	0.0124835	0.463736	0.346484
SENP7	3.41343	0.550026	0.000641512	0.0139228	0.43956	0.328473
ATP9B	4.0168	0.558582	5.89926e-05	0.00158681	0.569231	0.425386
DNAJC5	4.12137	0.582246	3.76622e-05	0.00105915	0.525275	0.392796
PTBP3	3.84404	0.554669	0.000121025	0.00306184	0.547253	0.409949
ETNK1	3.46574	0.51873	0.000528772	0.0116712	0.494505	0.370497
ZNF644	3.67234	0.537296	0.000240341	0.00572343	0.564835	0.423671
FAM13A	7.17197	0.953403	7.39255e-13	5.46315e-11	0.762637	0.572041
ATXN2	3.90551	0.596072	9.40286e-05	0.00242614	0.49011	0.367925
STK3	4.47889	0.597077	7.5033e-06	0.000241642	0.694505	0.521441
ARID2	3.31807	0.487131	0.000906415	0.0187772	0.551648	0.414237
TET2	4.98354	0.660082	6.24308e-07	2.4223e-05	0.668132	0.502573
PIK3R1	6.28276	0.817909	3.32616e-10	1.94892e-08	0.738462	0.555746
KCNQ3	5.47875	0.827335	4.28344e-08	1.93365e-06	0.725275	0.54717
ARFGEF1	4.09775	0.585905	4.17177e-05	0.00115815	0.538462	0.406518
RAPGEF1	16.3425	1.64503	4.92066e-60	3.54793e-57	0.951648	0.718696
USP32	3.94631	0.565767	7.93664e-05	0.00208303	0.545055	0.411664
UBE2E1	3.98197	0.595043	6.83469e-05	0.00182144	0.527473	0.398799
UBE2H	3.0849	0.471463	0.00203618	0.0386354	0.457143	0.345626
MKNK1	3.36808	0.555888	0.000756932	0.016052	0.424176	0.320755
RHOT1	3.14359	0.510087	0.00166887	0.0323516	0.426374	0.32247
CD86	5.02287	0.72896	5.09062e-07	1.99603e-05	0.615385	0.466552
GTDC1	3.00679	0.43925	0.00264024	0.0484331	0.527473	0.400515
DDX17	7.1738	0.829373	7.29433e-13	5.44078e-11	0.76044	0.578045
CLASP2	3.78565	0.526159	0.00015331	0.00380811	0.586813	0.446827
PACSIN2	3.28678	0.476826	0.00101341	0.0206639	0.538462	0.410806
RSF1	3.48877	0.49852	0.000485251	0.0108583	0.514286	0.392796
OXR1	4.43915	0.633995	9.03146e-06	0.00028737	0.738462	0.564322
MIS18BP1	3.16975	0.460732	0.0015257	0.0299522	0.531868	0.406518
KDM2A	4.68088	0.606725	2.85647e-06	9.91249e-05	0.663736	0.507719
ZSWIM6	12.0911	1.34098	1.17707e-33	3.28529e-31	0.938462	0.718696
MT-CO1	9.51699	1.33274	1.78273e-21	2.44838e-19	0.747253	0.572899
RIN2	3.06678	0.455087	0.0021638	0.0407886	0.498901	0.382504
MAN1A1	3.5546	0.5391	0.00037855	0.00861931	0.582418	0.446827
FAM135A	3.9766	0.57159	6.9909e-05	0.00185775	0.615385	0.472556
LRRFIP1	4.31486	0.585347	1.59703e-05	0.000482024	0.615385	0.473413
PUM2	6.08095	0.746697	1.19476e-09	6.36806e-08	0.70989	0.546312
FAM168A	3.817	0.54297	0.000135085	0.00338784	0.578022	0.445111
DISP1	3.71137	0.565404	0.000206143	0.0049683	0.762637	0.587479
RABGAP1L	5.01584	0.677959	5.28025e-07	2.06104e-05	0.734066	0.566038
JAK1	3.76297	0.525768	0.000167906	0.00413113	0.58022	0.447684
MERTK	7.97976	0.98892	1.46618e-15	1.33068e-13	0.802198	0.619211
MAPKAP1	3.18121	0.463564	0.00146664	0.0289062	0.523077	0.403945
ROCK1	4.29786	0.575213	1.72457e-05	0.000516318	0.734066	0.567753
UBR3	3.13875	0.43857	0.00169669	0.032793	0.56044	0.433962
CHD7	3.32026	0.482534	0.000899352	0.0186457	0.597802	0.463122
PTPRE	5.28213	0.721361	1.2769e-07	5.40694e-06	0.745055	0.578045
USP15	6.06536	0.750417	1.31661e-09	6.95128e-08	0.797802	0.620069
SLCO2B1	5.2235	0.690989	1.75573e-07	7.32694e-06	0.835165	0.650086
NSD1	3.20819	0.474594	0.00133574	0.0264872	0.481319	0.374786
SMAP2	11.6411	1.23304	2.54836e-31	6.12481e-29	0.883516	0.688679
SIK3	3.96585	0.57323	7.31351e-05	0.0019312	0.593407	0.463122
MARK3	3.01588	0.428869	0.00256234	0.0473386	0.525275	0.410806
SBF2	6.94583	0.825302	3.76241e-12	2.61825e-10	0.837363	0.655232
WDR70	3.88502	0.535849	0.000102323	0.00262191	0.643956	0.504288
EVI5	3.16379	0.449162	0.00155731	0.0304161	0.632967	0.496569
BCL2	3.48818	0.518295	0.000486324	0.0108636	0.608791	0.477702
USP34	5.47042	0.686568	4.48961e-08	2.02321e-06	0.784615	0.61578
TNS3	6.02952	0.743852	1.6445e-09	8.58881e-08	0.740659	0.581475
RIN3	5.54134	0.723133	3.00172e-08	1.37904e-06	0.824176	0.647513
PAN3	6.21244	0.737236	5.2169e-10	2.95022e-08	0.778022	0.61235
MAP4K3	3.723	0.546231	0.000196871	0.00476251	0.534066	0.421098
ARHGAP12	3.70847	0.506872	0.000208512	0.00502074	0.63956	0.504288
NCOR1	3.21155	0.448575	0.00132019	0.026219	0.573626	0.45283
PRRC2C	3.6068	0.468221	0.000309998	0.00719733	0.703297	0.556604
SPIDR	4.35507	0.618283	1.33024e-05	0.000406702	0.830769	0.657804
NBAS	3.09193	0.434321	0.0019886	0.0377601	0.525275	0.415952
MED13	3.57462	0.500595	0.000350738	0.00803539	0.536264	0.425386
SIPA1L2	4.68271	0.632886	2.83107e-06	9.83751e-05	0.712088	0.56518
ASAP1	3.85744	0.556882	0.000114579	0.00291296	0.593407	0.471698
MKLN1	6.03772	0.718382	1.56303e-09	8.17974e-08	0.784615	0.624357
SRGAP1	9.69518	1.10679	3.16069e-22	4.61178e-20	0.874725	0.696398
LYN	3.77142	0.491111	0.000162324	0.00401471	0.714286	0.571184
FKBP5	18.034	1.82737	1.05396e-72	1.36788e-69	0.973626	0.780446
KLHL6	3.26239	0.473481	0.00110476	0.0223685	0.567033	0.454545
SETD2	3.1668	0.436243	0.00154127	0.0301938	0.538462	0.433105
PIP4K2A	3.58507	0.478917	0.000336987	0.00775459	0.731868	0.589194
CAMK1D	3.23057	0.458599	0.00123545	0.0247252	0.687912	0.554889
DPYD	8.11054	0.959577	5.03935e-16	4.77396e-14	0.863736	0.697256
ERC1	3.95233	0.510325	7.73946e-05	0.00203539	0.668132	0.540309
UGCG	3.28991	0.513435	0.00100221	0.0204837	0.507692	0.410806
WNK1	3.3767	0.465201	0.000733605	0.0156212	0.703297	0.569468
CEP170	3.46238	0.467454	0.000535429	0.0118081	0.70989	0.575472
COP1	4.74807	0.593648	2.05365e-06	7.29228e-05	0.789011	0.639794
CEP350	3.76646	0.497838	0.000165582	0.00408167	0.659341	0.535163
CMIP	6.79745	0.762524	1.06486e-11	7.10478e-10	0.857143	0.697256
CCNY	5.10559	0.64067	3.29769e-07	1.32465e-05	0.795604	0.64837
EPS15	3.14395	0.435096	0.00166685	0.0323366	0.67033	0.548027
RHBDF2	3.33354	0.437894	0.000857482	0.0179353	0.707692	0.578902
HELZ	4.20646	0.541334	2.59407e-05	0.000754868	0.632967	0.51801
RUNX1	3.74957	0.549933	0.000177139	0.00433773	0.753846	0.617496
ATXN1	5.29128	0.65777	1.21462e-07	5.16849e-06	0.810989	0.664666
BIRC6	4.35318	0.542893	1.34176e-05	0.000409742	0.736264	0.603774
PIAS1	3.51126	0.475379	0.00044598	0.0100489	0.786813	0.646655
KMT2C	5.7425	0.628917	9.32882e-09	4.58614e-07	0.808791	0.669811
PREX1	8.53124	0.876791	1.44791e-17	1.57253e-15	0.861538	0.715266
PDE3B	5.11102	0.658187	3.20425e-07	1.2915e-05	0.848352	0.705832
AKAP13	9.69406	0.961964	3.19562e-22	4.63401e-20	0.920879	0.769297
MAML3	6.95847	0.819695	3.43998e-12	2.41329e-10	0.89011	0.744425
FGD4	6.3336	0.745119	2.39511e-10	1.42591e-08	0.914286	0.765009
FTX	7.41329	0.761895	1.23207e-13	9.90122e-12	0.903297	0.758148
DENND1A	3.22112	0.474956	0.00127691	0.0254372	0.804396	0.675815
INPP5D	4.3226	0.550268	1.54204e-05	0.000466511	0.885714	0.745283
PALD1	3.05202	0.423965	0.0022731	0.04254	0.72967	0.614923
WWOX	2.99681	0.431051	0.00272822	0.0497306	0.712088	0.602058
SSH2	8.06059	0.873664	7.59255e-16	7.08921e-14	0.914286	0.7753
EIF4G3	4.49766	0.541962	6.87042e-06	0.00022181	0.804396	0.685249
SLC8A1	3.23765	0.543875	0.00120518	0.024138	0.90989	0.778731
SRGAP2	5.32789	0.62995	9.93603e-08	4.28406e-06	0.885714	0.758148
FOXN3	4.15898	0.49614	3.19666e-05	0.00091383	0.797802	0.684391
RBM47	3.97252	0.512605	7.11159e-05	0.00188555	0.89011	0.764151
PICALM	4.95798	0.612475	7.12315e-07	2.74326e-05	0.923077	0.79331
LDLRAD4	16.5795	1.52849	9.79625e-62	7.47886e-59	0.982418	0.844768
TBC1D22A	4.42333	0.547758	9.71926e-06	0.000305427	0.923077	0.795026
AUTS2	4.2482	0.603484	2.15495e-05	0.000638538	0.703297	0.609777
FMNL2	5.7415	0.657977	9.3843e-09	4.60469e-07	0.898901	0.791595
ZFAND3	4.81922	0.515191	1.4412e-06	5.30627e-05	0.907692	0.801887
RERE	4.08654	0.441886	4.37861e-05	0.00121168	0.81978	0.730703
CHST11	8.25514	0.840635	1.51719e-16	1.52053e-14	0.962637	0.864494
MEF2A	4.8736	0.54663	1.09582e-06	4.13434e-05	0.951648	0.862779
FRMD4A	3.56517	0.514198	0.000363617	0.00832311	0.978022	0.892796
ARHGAP26	9.19986	0.769664	3.58423e-20	4.65179e-18	0.971429	0.891938
DOCK4	20.4517	1.56744	5.80255e-93	1.50617e-89	0.997802	0.919383
QKI	9.99767	0.685626	1.56027e-23	2.48465e-21	0.964835	0.909091
CELF2	4.56072	0.348512	5.09777e-06	0.00016835	0.978022	0.933105
LRMDA	6.80696	0.545229	9.96844e-12	6.66884e-10	0.995604	0.951973
MALAT1	10.391	0.7617	2.72412e-25	4.77771e-23	1	0.97084
NEAT1	4.66281	0.320604	3.11918e-06	0.000107666	1	0.990566
MT-RNR2	3.63172	0.362864	0.000281543	0.00658974	0.885714	0.885935

## Sheet: M1
M1_names	M1_scores	M1_logfoldchanges	M1_pvals	M1_pvals_adj	M1_pct_nz_group	M1_pct_nz_reference
EDNRB-AS1	5.33197	2.85857	9.71503e-08	8.18743e-06	0.220472	0.0435484
GASK1B-AS1	4.56932	2.53149	4.89316e-06	0.000294691	0.2021	0.0532258
KCNIP1	10.4302	2.63351	1.80525e-25	9.76227e-23	0.48294	0.158871
RASGEF1C	12.8655	2.89424	7.03699e-38	1.01477e-34	0.566929	0.187097
ERC2	5.70232	2.01652	1.18185e-08	1.20777e-06	0.291339	0.109677
GRID2	6.59556	2.58816	4.23643e-11	6.39331e-09	0.325459	0.123387
PRKCQ	4.31804	1.82306	1.57422e-05	0.000842517	0.228346	0.0879032
DLGAP2	4.16011	1.91491	3.1809e-05	0.0015757	0.228346	0.0967742
MLXIPL	5.78385	1.86687	7.30095e-09	7.6725e-07	0.307087	0.130645
FOXP2	10.4363	2.06392	1.69351e-25	9.35289e-23	0.598425	0.258065
KHDRBS3	8.70891	2.08332	3.06818e-18	1.02104e-15	0.456693	0.210484
ETV5	4.28538	1.63434	1.8243e-05	0.000964424	0.251969	0.120161
SPNS2	3.55863	1.57349	0.000372789	0.0137061	0.215223	0.106452
SYNDIG1	14.8527	2.68518	6.68021e-50	3.35222e-46	0.700787	0.347581
TLN2	10.1822	1.89575	2.38046e-24	1.18826e-21	0.566929	0.290323
ADGRG1	4.00488	1.55205	6.20494e-05	0.00289159	0.246719	0.126613
PIP5K1B	3.41135	1.23833	0.000646432	0.02176	0.23622	0.128226
ST6GALNAC3	14.5274	2.38259	8.12201e-48	2.34248e-44	0.776903	0.429032
NAV3	15.5242	2.4313	2.38131e-54	1.54529e-50	0.766404	0.433065
TMEM163	7.60988	1.53342	2.74359e-14	6.2621e-12	0.535433	0.304032
TMEM156	6.01492	1.44691	1.79976e-09	2.11386e-07	0.39895	0.233065
FAM177B	6.41274	1.38283	1.42931e-10	2.01633e-08	0.435696	0.255645
HIVEP3	10.7231	1.83376	7.9265e-27	5.07974e-24	0.627297	0.374194
OTULINL	4.61718	1.36336	3.88985e-06	0.000239263	0.317585	0.190323
COPG2	3.41041	1.19037	0.000648661	0.0217817	0.254593	0.153226
SHOC1	8.56569	1.54614	1.07434e-17	3.31985e-15	0.577428	0.354032
KCNK13	4.8515	1.30378	1.22528e-06	8.32583e-05	0.343832	0.212097
DEPTOR	3.17746	1.22779	0.00148571	0.0437735	0.238845	0.147581
CDH12	5.1026	1.19768	3.35026e-07	2.5959e-05	0.383202	0.241935
FGD2	5.97118	1.33742	2.35538e-09	2.70525e-07	0.417323	0.26371
NIBAN1	3.18328	1.01079	0.00145617	0.042952	0.270341	0.173387
SDK1	8.34263	1.44582	7.26586e-17	2.05e-14	0.614173	0.407258
NAALADL2	5.077	1.099	3.83431e-07	2.91015e-05	0.430446	0.289516
KCNQ3	12.4907	1.88299	8.39507e-36	1.03767e-32	0.795276	0.53629
RASSF8	7.75848	1.38866	8.59544e-15	2.0469e-12	0.553806	0.375
IGSF21	8.78386	1.37469	1.57951e-18	5.32458e-16	0.637795	0.433065
HTRA1	3.77281	1.15208	0.00016142	0.00669326	0.304462	0.208065
CACNA1A	3.51239	1.04067	0.000444088	0.0158996	0.307087	0.214516
SLC2A5	7.27651	1.27142	3.42576e-13	6.84019e-11	0.559055	0.393548
ITGAM	3.88487	1.02869	0.000102384	0.0045429	0.338583	0.23871
BROX	5.59107	1.18788	2.25668e-08	2.16951e-06	0.451444	0.321774
SPRED1	8.29245	1.30839	1.10944e-16	3.06358e-14	0.593176	0.424194
MPZL1	5.0526	1.10977	4.3583e-07	3.27908e-05	0.417323	0.3
IL4R	4.0438	0.87889	5.25925e-05	0.00248208	0.383202	0.275806
SPATA6	6.2306	1.17808	4.64662e-10	5.88353e-08	0.501312	0.364516
MIR646HG	5.93051	1.05832	3.01988e-09	3.37875e-07	0.543307	0.395161
FRG1HP	4.72217	1.18211	2.33337e-06	0.000150665	0.375328	0.275806
DENND3	8.98653	1.29017	2.55165e-19	9.07302e-17	0.716535	0.530645
MARCHF3	3.33664	0.905065	0.000847985	0.027377	0.343832	0.257258
ABCC4	10.1804	1.41255	2.42683e-24	1.18855e-21	0.734908	0.55
ATP8B4	11.9665	1.46756	5.32143e-33	5.31263e-30	0.818898	0.612903
C3	9.354	1.39522	8.43962e-21	3.47726e-18	0.650919	0.492742
HEATR5B	4.71079	0.911648	2.46763e-06	0.000157764	0.44357	0.33629
HS3ST4	6.14037	0.94944	8.23287e-10	9.98601e-08	0.653543	0.495968
SERPINB9	3.89563	0.900545	9.79429e-05	0.00436822	0.391076	0.298387
SH3TC1	4.11481	0.735597	3.87494e-05	0.00186955	0.480315	0.367742
PRKCA	8.53152	1.24695	1.44433e-17	4.41066e-15	0.669291	0.520161
ARHGAP12	8.41076	1.15836	4.07348e-17	1.16193e-14	0.653543	0.508065
KLHL2	3.19842	0.760162	0.00138182	0.0414658	0.351706	0.274194
SCFD2	3.74446	0.832573	0.000180779	0.00736652	0.393701	0.307258
CYFIP1	10.6198	1.35097	2.41138e-26	1.42255e-23	0.732283	0.573387
EML4	6.65657	1.07976	2.80294e-11	4.40944e-09	0.545932	0.430645
ARHGAP25	6.09338	0.997456	1.1055e-09	1.32237e-07	0.545932	0.431452
SH3RF3	11.9497	1.4397	6.51691e-33	6.26516e-30	0.834646	0.666935
BLNK	3.88118	0.744358	0.000103951	0.00460455	0.44357	0.355645
CMKLR1	3.58185	0.843336	0.000341174	0.0126875	0.380577	0.305645
PCNX2	5.96311	0.913234	2.47478e-09	2.82986e-07	0.582677	0.468548
FAM168A	5.83603	0.924588	5.3458e-09	5.75771e-07	0.566929	0.456452
RPS6KA2	6.32314	0.896863	2.56306e-10	3.46508e-08	0.661417	0.533871
ZNRF2	3.70135	0.763025	0.000214452	0.00855073	0.406824	0.329839
GAREM1	3.21275	0.763289	0.00131471	0.0396351	0.367454	0.298387
TIAM1	3.29597	0.670189	0.000980834	0.0308226	0.409449	0.333065
MTHFD1L	7.84364	0.963427	4.37687e-15	1.06178e-12	0.737533	0.600806
PALD1	9.73523	1.15627	2.13329e-22	9.71468e-20	0.753281	0.614516
GLDN	3.87142	0.809543	0.000108204	0.00473635	0.440945	0.362097
LRRK1	5.79993	0.956296	6.6342e-09	7.02873e-07	0.551181	0.453226
CHSY3	5.08977	0.772221	3.585e-07	2.74501e-05	0.595801	0.491935
BACH1	7.15112	0.972991	8.60744e-13	1.59879e-10	0.658793	0.546774
PPP6R2	4.00331	0.855991	6.24612e-05	0.00290557	0.422572	0.354032
CSF2RA	3.43925	0.610362	0.000583326	0.0199754	0.496063	0.416129
BIN1	3.74859	0.818603	0.000177828	0.00728059	0.422572	0.356452
GMDS-DT	3.8183	0.70472	0.000134376	0.0057463	0.467192	0.394355
ST6GAL1	14.3308	1.50793	1.40434e-46	3.31387e-43	0.895013	0.756452
EPB41L2	12.7934	1.27585	1.78407e-37	2.31545e-34	0.91601	0.781452
SRGAP2C	4.65623	0.819922	3.22059e-06	0.000200954	0.472441	0.404839
PTPRE	6.96648	0.882156	3.2498e-12	5.62368e-10	0.700787	0.601613
LHFPL2	6.57385	0.833274	4.90299e-11	7.35647e-09	0.734908	0.631452
A2M	3.41472	0.715511	0.000638467	0.0216071	0.414698	0.357258
RUNX1	7.50488	0.965148	6.14827e-14	1.35246e-11	0.732283	0.632258
PTK2	4.20885	0.78369	2.56668e-05	0.00130812	0.475066	0.41129
PTPRJ	10.2828	1.10838	8.42636e-25	4.37446e-22	0.811024	0.708065
FAM149A	5.16886	0.73802	2.3553e-07	1.87536e-05	0.598425	0.524194
SPTLC2	5.34718	0.840248	8.93354e-08	7.64637e-06	0.540682	0.474194
APBB1IP	9.15152	0.965748	5.61364e-20	2.08162e-17	0.860892	0.759677
MCF2L	3.8509	0.681526	0.000117687	0.00511691	0.47769	0.422581
SIPA1L2	5.94046	0.785934	2.84219e-09	3.2076e-07	0.664042	0.58871
AUTS2	5.06712	0.656222	4.03882e-07	3.04755e-05	0.695538	0.617742
ZNF609	4.36722	0.654995	1.25839e-05	0.000698951	0.55643	0.495161
MVB12B	3.32218	0.539889	0.000893158	0.0285866	0.511811	0.455645
CSF1R	5.7515	0.724152	8.84536e-09	9.11107e-07	0.650919	0.579839
SRGAP2	11.4928	1.07829	1.43376e-30	1.24054e-27	0.866142	0.771774
SRGAP2B	6.79754	0.842352	1.06422e-11	1.75949e-09	0.648294	0.578226
SUCLG2	3.1702	0.509062	0.00152333	0.0447296	0.509186	0.454839
ARHGAP22	5.65095	0.756732	1.5956e-08	1.5629e-06	0.643045	0.575806
LPCAT2	5.55253	0.772498	2.81561e-08	2.648e-06	0.603675	0.541129
WASF2	4.64928	0.679435	3.33095e-06	0.000206846	0.545932	0.489516
TBC1D14	3.71881	0.544903	0.000200163	0.00803032	0.593176	0.533065
TTC28	3.23803	0.594516	0.00120359	0.0365826	0.467192	0.420161
ADAM10	4.73669	0.685832	2.17237e-06	0.000140619	0.553806	0.498387
PLCXD3	4.23445	4.32658	2.29116e-05	0.00118234	0.154856	0.0129032
ZDHHC14	3.28327	0.525942	0.00102612	0.0320517	0.551181	0.499194
TLR2	3.6961	0.53341	0.000218938	0.00867629	0.627297	0.568548
SLCO2B1	8.44167	0.886389	3.12826e-17	9.22731e-15	0.753281	0.68629
DCAF6	3.53173	0.577371	0.000412852	0.0149324	0.498688	0.454839
AOAH	5.89303	0.674755	3.79167e-09	4.15275e-07	0.737533	0.674194
CHD9	7.52003	0.786987	5.47652e-14	1.21499e-11	0.737533	0.676613
TBL1XR1	4.49104	0.565425	7.08754e-06	0.000408825	0.645669	0.592742
ZFP36L1	3.25836	0.57302	0.00112057	0.0343154	0.506562	0.466935
MEF2C	5.68981	0.59072	1.27181e-08	1.28453e-06	0.824147	0.760484
PIK3AP1	3.53736	0.587323	0.000404148	0.014703	0.488189	0.450806
FMNL3	3.55601	0.56161	0.000376536	0.0138242	0.514436	0.476613
DTNB	3.41235	0.540083	0.000644062	0.0217365	0.501312	0.465323
SKI	3.40221	0.520116	0.000668432	0.0223014	0.52231	0.48629
FRMD4A	9.1529	0.826691	5.54255e-20	2.08162e-17	0.965879	0.901613
CHD7	3.22182	0.469042	0.00127378	0.0384907	0.527559	0.492742
SP100	4.50424	0.600255	6.66094e-06	0.00038941	0.582677	0.545161
MAML3	6.35273	0.62955	2.11524e-10	2.90504e-08	0.824147	0.773387
SSH2	5.76001	0.574265	8.41078e-09	8.73275e-07	0.853018	0.802419
ZSWIM6	4.86984	0.511535	1.1169e-06	7.71047e-05	0.816273	0.769355
TGFBR1	4.38061	0.543717	1.18349e-05	0.000662065	0.637795	0.601613
SUSD6	3.86992	0.494436	0.000108873	0.00475759	0.635171	0.599194
MEF2A	12.3349	0.955503	5.87869e-35	6.63449e-32	0.926509	0.875806
DOCK4	4.71504	0.561705	2.41662e-06	0.000155653	0.979003	0.929839
LYN	3.83763	0.466523	0.000124227	0.00536533	0.635171	0.604032
SETX	4.48084	0.554187	7.43485e-06	0.000427908	0.60105	0.575
PREX1	6.53681	0.580652	6.28443e-11	9.32143e-09	0.782152	0.748387
CHST11	10.9824	0.885769	4.64273e-28	3.34754e-25	0.92126	0.883065
MARCHF1	3.69641	0.414839	0.000218668	0.00867629	0.695538	0.670161
ITPR2	5.30901	0.473417	1.10221e-07	9.1406e-06	0.889764	0.859677
LDLRAD4	5.24763	0.485509	1.54067e-07	1.24922e-05	0.905512	0.876613
QKI	4.44311	0.374192	8.8666e-06	0.000505372	0.947507	0.917742
ETV6	5.15553	0.527877	2.52915e-07	1.99542e-05	0.800525	0.775806
FCHSD2	6.35674	0.553612	2.06085e-10	2.8454e-08	0.7979	0.773387
INPP5D	5.72341	0.529971	1.04407e-08	1.07119e-06	0.800525	0.779839
RHBDF2	4.33887	0.49288	1.43215e-05	0.00077608	0.627297	0.61129
LRMDA	9.18137	0.601536	4.25646e-20	1.62478e-17	0.981627	0.958871
UBE2E2	3.83575	0.314652	0.00012518	0.0053975	0.88189	0.862097
OXR1	4.02703	0.526438	5.64863e-05	0.00265619	0.622047	0.610484
SORL1	4.54786	0.378293	5.41953e-06	0.000319715	0.824147	0.812903
DIP2B	4.88911	0.450916	1.01293e-06	7.06794e-05	0.729659	0.720161
PICALM	8.33161	0.628843	7.97477e-17	2.22582e-14	0.83727	0.827419
ANKRD44	4.81296	0.393295	1.4871e-06	0.000100001	0.761155	0.754839
EIF4G3	5.34011	0.494468	9.28906e-08	7.87962e-06	0.721785	0.717742
MGAT4A	4.80996	0.441994	1.50961e-06	0.000101253	0.737533	0.733871
DOCK8	6.24486	0.452158	4.24173e-10	5.45063e-08	0.855643	0.853226
TAB2	3.4634	0.377195	0.000533389	0.0184485	0.619423	0.617742
MACF1	3.4452	0.382244	0.000570647	0.019593	0.635171	0.633871
TBXAS1	4.8047	0.312182	1.54981e-06	0.000103415	0.855643	0.855645
ARHGAP26	9.18512	0.594869	4.11058e-20	1.59251e-17	0.913386	0.914516
SFMBT2	5.09315	0.358239	3.52167e-07	2.70986e-05	0.887139	0.889516
TCF12	5.56855	0.376115	2.56868e-08	2.44232e-06	0.839895	0.842742
IFI16	3.45177	0.395077	0.000556932	0.0191728	0.590551	0.596774
ANKS1A	3.98429	0.375879	6.76813e-05	0.00312043	0.674541	0.683871
JMJD1C	3.58616	0.287588	0.000335578	0.0125332	0.716535	0.733065
ABR	3.33326	0.213496	0.000858351	0.0276087	0.813648	0.833065
MROCKI	3.53048	2.50753	0.00041481	0.0149753	0.154856	0.0379032
FYB1	3.66901	0.246537	0.000243495	0.00954744	0.776903	0.797581
SUSD3	3.37462	2.22452	0.000739185	0.0242874	0.154856	0.0427419
TBC1D22A	3.38932	0.151877	0.00070066	0.0231682	0.7979	0.841129
MED13L	4.0107	0.137899	6.05396e-05	0.00283651	0.816273	0.870161
SOX5	3.90783	2.23334	9.31275e-05	0.00416778	0.186352	0.058871
CX3CR1	3.85215	2.13476	0.000117087	0.00509937	0.194226	0.0725806
UHRF1	3.22852	1.75859	0.00124434	0.0376448	0.173228	0.0677419
OSBPL6	3.43813	1.65615	0.000585757	0.0200323	0.191601	0.0798387
IL3RA	3.61288	1.77916	0.000302813	0.0115931	0.199475	0.0846774
MRC2	3.20818	1.62678	0.00133577	0.0401767	0.186352	0.0846774
SLAIN1	3.29027	1.65014	0.0010009	0.0313394	0.194226	0.0903226

## Sheet: M2
M2_names	M2_scores	M2_logfoldchanges	M2_pvals	M2_pvals_adj	M2_pct_nz_group	M2_pct_nz_reference
P2RY12	10.4431	3.59546	1.57531e-25	9.08671e-23	0.421965	0.067451
VSIR	6.02126	3.1096	1.73061e-09	1.97023e-07	0.251445	0.0454902
MAMDC2	7.03059	2.66622	2.05659e-12	3.27503e-10	0.315029	0.0768627
FCGR3A	4.76983	2.54736	1.84378e-06	0.000118463	0.216763	0.0541176
NEK10	11.038	2.98617	2.50574e-28	1.71162e-25	0.485549	0.129412
HECTD2	7.58984	2.36044	3.20299e-14	6.59841e-12	0.361272	0.112941
SESN3	13.142	2.60119	1.8919e-39	2.72822e-36	0.67052	0.211765
ADGRG6	4.93352	2.16049	8.07596e-07	5.65034e-05	0.245665	0.0784314
SLA	7.45658	2.32854	8.87941e-14	1.72002e-11	0.361272	0.116863
THRB	11.4592	2.65129	2.11479e-30	1.82979e-27	0.546243	0.179608
B3GNT5	5.52398	2.14886	3.31403e-08	3.11675e-06	0.274566	0.0909804
OGFRL1	9.5082	2.34765	1.93992e-21	8.25482e-19	0.468208	0.164706
HPGDS	8.65893	2.35964	4.76198e-18	1.5847e-15	0.424855	0.150588
WIPF1	10.9648	2.34042	5.64514e-28	3.7572e-25	0.552023	0.199216
IL2RA	7.19234	2.13372	6.36909e-13	1.10215e-10	0.372832	0.134902
SLC30A5	4.66572	1.92087	3.07545e-06	0.000189619	0.248555	0.0917647
CHIC2	4.29806	1.85308	1.72297e-05	0.000907164	0.231214	0.0870588
PIN4	4.67018	1.83823	3.00931e-06	0.000185983	0.257225	0.101961
TM6SF1	6.05325	1.82162	1.41952e-09	1.65231e-07	0.33526	0.134902
HSPH1	12.5737	2.37743	2.9446e-36	3.82165e-33	0.82948	0.334902
RTN1	6.09437	2.0037	1.09871e-09	1.29948e-07	0.33237	0.135686
FBXL14	4.45003	1.87097	8.58575e-06	0.000486595	0.245665	0.100392
RCBTB2	3.95521	1.68009	7.64675e-05	0.00333031	0.225434	0.092549
C2CD5	4.62894	1.79899	3.67547e-06	0.000224481	0.260116	0.108235
CLECL1	5.14014	1.79542	2.74532e-07	2.10829e-05	0.291908	0.123137
SNAP23	9.11607	1.89511	7.78972e-20	2.9304e-17	0.526012	0.223529
DCAF10	3.83594	1.66026	0.000125085	0.0051374	0.222543	0.094902
NLGN4Y	4.95664	1.62019	7.17232e-07	5.12997e-05	0.294798	0.127059
CMSS1	4.72807	1.85525	2.26664e-06	0.000143851	0.268786	0.117647
METTL21A	8.22116	1.84753	2.0155e-16	5.3384e-14	0.465318	0.204706
RNF13	7.81323	1.56479	5.5741e-15	1.31534e-12	0.517341	0.230588
SPATS2L	12.0061	2.17912	3.29896e-33	3.72309e-30	0.67341	0.301961
NAV1	3.68132	1.69541	0.000232033	0.00865358	0.219653	0.0996078
TMLHE	3.48564	1.60235	0.000490961	0.0163593	0.210983	0.0956863
SYT6	3.74969	1.45684	0.000177052	0.0068593	0.239884	0.11451
CCDC30	4.45133	1.57802	8.53413e-06	0.000484727	0.277457	0.134902
IL18	5.4264	1.58526	5.75013e-08	5.11151e-06	0.33526	0.163137
ADAM28	11.2326	2.0693	2.82165e-29	2.15416e-26	0.606936	0.296471
DPH6-DT	4.30253	1.54847	1.68858e-05	0.000894501	0.271676	0.133333
CPED1	18.5209	2.99863	1.4017e-76	1.2128e-72	0.83815	0.414118
NKTR	5.16203	1.53901	2.4429e-07	1.89852e-05	0.323699	0.160784
CCT4	4.92517	1.38847	8.42871e-07	5.86552e-05	0.323699	0.160784
RAB39A	5.35576	1.44127	8.51977e-08	7.2035e-06	0.346821	0.172549
BMT2	5.44978	1.51903	5.0433e-08	4.54545e-06	0.349711	0.177255
ACER2	3.44116	1.43418	0.000579233	0.0188647	0.228324	0.116863
CHORDC1	7.07851	1.31467	1.45715e-12	2.40913e-10	0.537572	0.276078
P3H2	3.17989	1.25535	0.00147331	0.0413436	0.219653	0.112941
HIBCH	11.7148	1.96538	1.07093e-31	1.11192e-28	0.748555	0.385098
LCP1	5.994	1.43396	2.04737e-09	2.32068e-07	0.395954	0.203922
ZBTB1	6.93314	1.5492	4.11592e-12	6.28453e-10	0.447977	0.231373
HECA	3.12569	1.34105	0.00177386	0.048315	0.210983	0.10902
C17orf67	3.16441	1.34657	0.00155396	0.0433721	0.213873	0.110588
ZFYVE16	5.17064	1.4011	2.33296e-07	1.82399e-05	0.343931	0.178039
TSHZ1	5.12	1.37882	3.0553e-07	2.3257e-05	0.349711	0.181176
DNAJB1	5.61761	1.23205	1.93617e-08	1.94795e-06	0.416185	0.218824
BAG3	5.5469	1.23577	2.90774e-08	2.78627e-06	0.416185	0.218824
IQCJ-SCHIP1	3.97729	1.31001	6.97052e-05	0.00308655	0.280347	0.148235
MRC1	6.71992	1.4564	1.81824e-11	2.62201e-09	0.462428	0.244706
SEM1	6.15996	1.62157	7.27638e-10	8.78479e-08	0.387283	0.206275
FCGBP	7.32903	1.63558	2.31831e-13	4.23777e-11	0.473988	0.252549
NUAK1	6.70729	1.61795	1.98267e-11	2.82601e-09	0.424855	0.226667
SLTM	5.01219	1.31412	5.38128e-07	3.92365e-05	0.346821	0.185098
KATNAL2	4.0581	1.29533	4.9474e-05	0.00228912	0.286127	0.152941
KLF12	4.88671	1.3342	1.02536e-06	6.98563e-05	0.343931	0.184314
NAV2	4.15587	1.41457	3.2405e-05	0.00155478	0.289017	0.156078
CLIC2	6.64967	1.40553	2.93759e-11	4.12168e-09	0.468208	0.254902
PRKY	4.51899	1.23999	6.2135e-06	0.000360814	0.32659	0.178039
ITGB3BP	5.52741	1.37809	3.24988e-08	3.06753e-06	0.378613	0.207059
CLIP2	7.58214	1.49107	3.39913e-14	6.94734e-12	0.514451	0.283137
SH3RF1	5.44343	1.4352	5.22638e-08	4.67797e-06	0.369942	0.204706
CMAHP	5.34903	1.44378	8.8429e-08	7.42832e-06	0.372832	0.207059
GIT2	4.58925	1.23633	4.44852e-06	0.000267292	0.33237	0.185098
STIP1	5.03097	1.20278	4.87999e-07	3.58839e-05	0.372832	0.207843
RP9P	4.13153	1.17694	3.60364e-05	0.00171318	0.312139	0.174118
DNAJA4	3.1975	1.07069	0.00138624	0.0393252	0.248555	0.138824
STARD13	11.2488	2.02714	2.34717e-29	1.84623e-26	0.789017	0.442353
NRIP1	11.3099	1.87001	1.17253e-29	9.81789e-27	0.66185	0.371765
MS4A14	5.50028	1.38266	3.79183e-08	3.51516e-06	0.381503	0.215686
HSP90AA1	11.7168	2.07498	1.04506e-31	1.11192e-28	0.884393	0.501176
USP9Y	5.46823	1.24133	4.54549e-08	4.13991e-06	0.413295	0.23451
MIB1	11.2873	1.75612	1.51658e-29	1.23019e-26	0.699422	0.398431
PARP4	3.64214	1.1531	0.000270379	0.00976109	0.280347	0.160784
SPECC1	10.7989	1.74221	3.48475e-27	2.20618e-24	0.684971	0.393725
CCNH	8.38575	1.57787	5.04025e-17	1.43769e-14	0.566474	0.326275
PLB1	3.76633	1.18451	0.000165663	0.00654507	0.283237	0.164706
BLNK	8.2883	1.50092	1.14876e-16	3.13877e-14	0.560694	0.326275
ABHD3	10.1409	1.62818	3.63827e-24	1.88877e-21	0.693642	0.404706
MCPH1	5.3171	1.35216	1.05432e-07	8.77147e-06	0.381503	0.223529
MS4A6A	10.4112	1.66922	2.20408e-25	1.24373e-22	0.687861	0.407843
NLRP1	5.63283	1.24585	1.7728e-08	1.79053e-06	0.424855	0.253333
PDE4DIPP7	3.70728	1.16572	0.000209497	0.00798517	0.289017	0.172549
PHACTR2	7.65375	1.4494	1.95203e-14	4.15318e-12	0.543353	0.327843
TBC1D4	7.03208	1.34203	2.03475e-12	3.26025e-10	0.514451	0.310588
SCARB2	3.89564	1.05088	9.794e-05	0.00414044	0.320809	0.196078
IWS1	3.1253	1.1111	0.00177621	0.0483282	0.251445	0.153725
DNAJA1	4.47425	0.954947	7.66805e-06	0.000438413	0.398844	0.243922
ELP4	3.58082	1.16762	0.000342513	0.0119646	0.283237	0.174118
ST13	4.25364	0.865394	2.10319e-05	0.00107891	0.404624	0.25098
RNF150	7.74207	1.42927	9.7812e-15	2.22711e-12	0.557803	0.346667
UTY	6.04613	1.05187	1.48368e-09	1.71164e-07	0.554913	0.345098
SPP1	4.17834	1.13882	2.93645e-05	0.00143543	0.343931	0.214118
BANP	6.98132	1.33189	2.92426e-12	4.57258e-10	0.511561	0.32
SAMD12	5.36754	1.24425	7.98159e-08	6.83756e-06	0.419075	0.263529
LNCAROD	21.6842	3.10504	2.89387e-104	7.51161e-100	0.953757	0.600784
TAPT1-AS1	3.79372	1.01015	0.000148406	0.0059264	0.323699	0.203922
P2RX7	4.52799	1.01512	5.9547e-06	0.00034734	0.387283	0.24549
MT-ND3	13.7176	2.25227	7.97093e-43	1.88092e-39	0.884393	0.560784
PTGES3	8.06699	1.26948	7.20548e-16	1.8434e-13	0.725434	0.461176
HSPB1	3.55207	0.851536	0.000382207	0.0131752	0.34104	0.217255
DLEU1	15.6371	2.14432	4.0698e-55	2.11279e-51	0.849711	0.542745
GLS	7.15834	1.34452	8.16572e-13	1.38534e-10	0.514451	0.33098
LY86	6.32248	1.25791	2.57395e-10	3.22763e-08	0.479769	0.30902
HSPA4	5.37706	1.04464	7.57109e-08	6.50737e-06	0.462428	0.298824
GAB1	8.4338	1.36324	3.34628e-17	9.65104e-15	0.635838	0.412549
ITPR1	6.38205	1.21639	1.7473e-10	2.21242e-08	0.50289	0.327059
CERS6	9.05372	1.35519	1.38183e-19	4.9817e-17	0.716763	0.467451
RUBCNL	8.35189	1.42095	6.71806e-17	1.89544e-14	0.569364	0.372549
MIRLET7BHG	3.52449	0.957305	0.000424298	0.0144534	0.317919	0.208627
ATP2C1	14.7076	2.0792	5.76261e-49	1.662e-45	0.855491	0.561569
NAA16	5.49569	1.01412	3.89196e-08	3.5824e-06	0.50289	0.33098
MACROH2A1	4.59702	0.961788	4.28586e-06	0.000258717	0.419075	0.276078
AHSA2P	3.53673	0.928128	0.000405116	0.0138545	0.317919	0.210196
PWWP3A	3.44064	0.952894	0.000580343	0.0188771	0.309249	0.204706
KANSL1L	7.39365	1.23934	1.42855e-13	2.70664e-11	0.598266	0.401569
SLC15A2	3.5726	0.928287	0.000353454	0.0122819	0.33526	0.225882
NEDD4L	10.4731	1.48868	1.1481e-25	6.77298e-23	0.708092	0.477647
LYVE1	5.04703	3.49487	4.48731e-07	3.34704e-05	0.199422	0.0243137
HSPA1A	4.58096	0.790651	4.62853e-06	0.000276826	0.609827	0.418039
CDK6	5.56115	1.11309	2.68006e-08	2.59576e-06	0.476879	0.327059
ZNF618	4.57468	0.994215	4.76957e-06	0.000284606	0.416185	0.28549
SNCA	8.05708	1.35376	7.8139e-16	1.96918e-13	0.609827	0.418824
SYT17	5.36139	1.07616	8.25826e-08	7.02819e-06	0.462428	0.318431
DNAJB6	7.96993	1.17238	1.5877e-15	3.88793e-13	0.656069	0.454118
MS4A4E	4.9071	3.2554	9.24307e-07	6.38513e-05	0.199422	0.0290196
MSN	7.26214	1.16217	3.81016e-13	6.9161e-11	0.618497	0.432157
SUGT1	3.24283	0.761346	0.0011835	0.0344783	0.34104	0.238431
CACNA1D	4.7699	0.997184	1.84319e-06	0.000118463	0.445087	0.311373
SHTN1	7.84593	1.18783	4.29762e-15	1.02343e-12	0.630058	0.440784
GARNL3	3.23447	0.948427	0.00121867	0.0353047	0.312139	0.221961
ANAPC16	4.32746	0.860152	1.50839e-05	0.000803969	0.445087	0.317647
ADCY7	5.50222	0.986184	3.75028e-08	3.4891e-06	0.50578	0.366275
HDAC9	13.2395	1.84759	5.18916e-40	8.41844e-37	0.849711	0.616471
IL6ST	8.66042	1.33014	4.70017e-18	1.58445e-15	0.647399	0.469804
MBNL2	11.694	1.51385	1.36723e-31	1.31441e-28	0.774566	0.563137
SOCS6	3.818	0.744291	0.000134536	0.00547358	0.436416	0.317647
HSP90AB1	3.89674	0.668052	9.74961e-05	0.00413514	0.511561	0.373333
MT-ND2	7.35894	1.29832	1.85375e-13	3.44867e-11	0.644509	0.471373
MT-ND1	6.50857	1.15635	7.58671e-11	1.01509e-08	0.606936	0.443922
CTTNBP2	9.96883	1.35311	2.08666e-23	1.00303e-20	0.768786	0.562353
FOXN2	3.22748	0.755324	0.00124885	0.0359784	0.361272	0.264314
NPAS3	3.23998	0.863514	0.00119539	0.0347856	0.349711	0.258039
PAPOLA	4.04301	0.765359	5.27691e-05	0.0024243	0.459538	0.339608
LAT2	4.93501	0.926323	8.01458e-07	5.62256e-05	0.482659	0.358431
SSBP2	11.6995	1.54968	1.28237e-31	1.28025e-28	0.791908	0.588235
MT-CYB	8.47472	1.36059	2.35648e-17	7.36953e-15	0.757225	0.563922
SNX3	3.6637	0.799375	0.000248594	0.00913989	0.401734	0.299608
CCDC88A	5.98021	1.03617	2.22847e-09	2.51498e-07	0.540462	0.404706
TMEM65	5.12428	0.952667	2.98681e-07	2.28698e-05	0.488439	0.367059
NUTM2A-AS1	3.82804	0.846686	0.000129168	0.00528834	0.404624	0.305098
PRKACB	4.50598	0.808958	6.60685e-06	0.000381098	0.511561	0.385882
AMPD3	3.42717	0.770844	0.000609905	0.0196907	0.378613	0.286275
DLEU2	7.03286	1.08297	2.02345e-12	3.26025e-10	0.604046	0.458039
RASA1	4.74057	0.854223	2.13121e-06	0.000135588	0.50289	0.381961
CCDC18-AS1	3.67924	0.80972	0.000233926	0.00868674	0.413295	0.31451
FXR1	4.5355	0.753454	5.74665e-06	0.000337479	0.523121	0.398431
CCDC50	3.30486	0.757692	0.000950247	0.0286809	0.378613	0.288627
CWF19L2	3.75384	0.739697	0.000174149	0.00675691	0.447977	0.341961
ATM	9.48113	1.20402	2.51536e-21	1.05308e-18	0.716763	0.54902
ATP6V0A1	3.63968	0.704725	0.000272976	0.00984115	0.439306	0.338039
NCK2	6.46195	0.94267	1.03359e-10	1.35848e-08	0.682081	0.526275
MT-ATP6	7.21235	1.17215	5.49959e-13	9.64547e-11	0.791908	0.611765
MT-RNR1	11.1391	1.69208	8.0964e-29	6.00452e-26	0.910405	0.703529
IKZF1	6.59165	0.942949	4.34967e-11	6.03766e-09	0.66185	0.512157
HP1BP3	4.18792	0.775593	2.8152e-05	0.00138398	0.482659	0.374118
MYO1E	4.55078	0.79748	5.34465e-06	0.000315298	0.563584	0.436863
GALNT1	3.68967	0.723506	0.000224546	0.00843495	0.447977	0.348235
EMID1	3.80797	2.22098	0.000140114	0.00565619	0.176301	0.0431373
OSBPL3	7.85027	1.0632	4.15154e-15	9.97791e-13	0.716763	0.558431
SLC2A13	3.91073	0.761861	9.2019e-05	0.00392851	0.459538	0.358431
DSCAM	4.15108	0.772829	3.30911e-05	0.00158477	0.526012	0.41098
BIN1	3.61883	0.708378	0.000295936	0.0105662	0.447977	0.351373
MTSS1	4.07325	0.67965	4.63617e-05	0.00215279	0.540462	0.429804
KCNQ1	4.3329	0.750847	1.47159e-05	0.000787588	0.50289	0.401569
POU2F2	3.28835	0.666281	0.00100778	0.030137	0.427746	0.343529
XPO1	3.25558	0.581377	0.0011316	0.033265	0.462428	0.371765
TMEM168	3.46855	2.61698	0.000523282	0.0173251	0.153179	0.0337255
HS3ST4	7.10719	1.08867	1.18428e-12	1.97053e-10	0.630058	0.506667
MAP2K5	4.37822	0.734483	1.1965e-05	0.000658001	0.511561	0.411765
LHFPL2	8.81492	1.14888	1.19774e-18	4.19832e-16	0.774566	0.623529
MT-ND4	7.26	1.15163	3.87083e-13	6.97744e-11	0.812139	0.654118
MEF2C-AS1	3.88949	0.784809	0.000100456	0.00422615	0.459538	0.370196
MACROD1	3.30686	1.81148	0.000943465	0.0285093	0.176301	0.0635294
MT-CO3	6.20049	0.970461	5.62867e-10	6.85931e-08	0.794798	0.642353
RCSD1	6.55882	0.922469	5.42348e-11	7.40934e-09	0.641618	0.519216
ARHGAP15	16.9061	1.85827	4.05547e-64	2.6317e-60	0.887283	0.719216
RYR1	4.449	0.746738	8.62726e-06	0.000487882	0.531792	0.431373
GAB2	8.26473	1.05018	1.40007e-16	3.78559e-14	0.722543	0.58902
USP6NL	4.78343	0.772114	1.72328e-06	0.000111828	0.546243	0.44549
BBS9	3.50422	0.697962	0.00045794	0.0153774	0.468208	0.381961
MAP3K5	7.21591	0.896273	5.35755e-13	9.46026e-11	0.751445	0.614902
ZDHHC14	5.36437	0.836742	8.12316e-08	6.93595e-06	0.595376	0.488627
ZNF654	3.13282	1.63645	0.00173138	0.0475068	0.184971	0.0807843
BTBD1	3.13139	1.82528	0.0017398	0.0476372	0.16763	0.0611765
CSGALNACT1	10.3174	1.25722	5.87638e-25	3.24539e-22	0.852601	0.703529
LRP8	3.11527	1.78043	0.00183778	0.0498987	0.179191	0.0768627
PARP8	5.72464	0.792902	1.03652e-08	1.0762e-06	0.638728	0.529412
CFLAR	4.51388	0.695628	6.36535e-06	0.000368807	0.563584	0.470588
SGMS1	5.97205	0.826289	2.34286e-09	2.62127e-07	0.624277	0.521569
FLI1	9.27762	1.09175	1.73301e-20	6.61527e-18	0.757225	0.632941
KIAA1109	5.1865	0.683812	2.1428e-07	1.70094e-05	0.66474	0.559216
P4HA1	7.35849	0.944638	1.86005e-13	3.44867e-11	0.751445	0.633725
MT-CO2	5.33821	0.859797	9.38675e-08	7.85974e-06	0.742775	0.627451
L3MBTL4	3.72619	0.639499	0.000194398	0.00747552	0.531792	0.449412
ARHGAP22	5.64778	0.757494	1.62529e-08	1.65442e-06	0.67052	0.570196
ST3GAL6	3.34986	0.59633	0.000808527	0.0251944	0.468208	0.398431
TBCK	3.75669	0.633441	0.000172179	0.00671579	0.5	0.430588
LYST	3.51057	0.489369	0.000447148	0.0150931	0.604046	0.521569
NFATC2	4.8836	0.615039	1.04166e-06	7.07812e-05	0.67341	0.581961
RASAL2	5.29664	0.736138	1.17951e-07	9.75051e-06	0.635838	0.551373
FER	4.57371	0.586497	4.79174e-06	0.000285273	0.734104	0.637647
DOCK10	9.6331	1.03144	5.79528e-22	2.59359e-19	0.846821	0.737255
NFIA	4.39189	0.708688	1.12372e-05	0.000623254	0.566474	0.493333
NUFIP2	3.45385	0.53058	0.000552649	0.0181354	0.546243	0.476078
HERC4	6.27308	0.829782	3.5398e-10	4.33408e-08	0.66185	0.578039
SLC4A7	5.92893	0.754043	3.04916e-09	3.36795e-07	0.66185	0.578824
MT-RNR2	8.44053	1.28511	3.159e-17	9.21328e-15	0.979769	0.860392
ATG7	7.44946	0.837204	9.37216e-14	1.80202e-11	0.823699	0.72549
CCND3	3.97697	0.507677	6.98002e-05	0.00308655	0.66474	0.585882
NR3C1	3.17497	0.496368	0.00149853	0.0419604	0.540462	0.477647
KCNMA1	9.50852	1.11098	1.93389e-21	8.25482e-19	0.945087	0.836078
MEF2C	10.1122	1.02929	4.87813e-24	2.38909e-21	0.849711	0.755294
TGFBR2	3.44446	0.463501	0.000572203	0.0186591	0.647399	0.576471
SLC9A9	14.8602	1.32436	5.97436e-50	1.93846e-46	0.936416	0.83451
SMARCA2	3.49535	0.47173	0.000473435	0.0158363	0.598266	0.534902
NCOA2	5.41209	0.633985	6.22925e-08	5.48111e-06	0.699422	0.625882
MARCHF1	5.89856	0.687677	3.66684e-09	4.01604e-07	0.736994	0.659608
DISC1	8.67577	0.892839	4.10766e-18	1.40293e-15	0.852601	0.763137
SYK	3.8599	0.463034	0.000113435	0.00471108	0.702312	0.62902
FBXO11	3.68268	0.530149	0.000230799	0.0086521	0.598266	0.538039
ITPR2	15.2529	1.42315	1.57447e-52	5.83834e-49	0.939306	0.847059
ARL15	6.48598	0.715741	8.81587e-11	1.1735e-08	0.757225	0.683922
FHIT	7.46934	0.787611	8.05978e-14	1.58491e-11	0.890173	0.804706
GRK3	4.16701	0.520256	3.08623e-05	0.00150018	0.65896	0.596863
IMMP2L	5.20055	0.648553	1.98696e-07	1.58694e-05	0.713873	0.647059
DIAPH2	7.79594	0.773029	6.39302e-15	1.48164e-12	0.820809	0.748235
PAG1	3.40859	0.458238	0.000653001	0.0208487	0.641618	0.585882
PIK3R5	4.35265	0.51381	1.34503e-05	0.000730398	0.693642	0.635294
MAML2	15.2916	1.29234	8.70265e-53	3.76491e-49	0.973988	0.892549
ZFHX3	7.64948	0.718344	2.018e-14	4.25864e-12	0.83815	0.768627
ARHGAP6	3.31399	0.494633	0.000919757	0.0279557	0.589595	0.542745
FRMD4A	6.70975	0.725675	1.94953e-11	2.79579e-09	0.976879	0.900392
EPB41L2	4.93547	0.53938	7.99599e-07	5.62256e-05	0.864162	0.799216
SH3BGRL	3.28951	0.421123	0.00100361	0.0300818	0.647399	0.6
SLC8A1	6.92647	0.70367	4.31461e-12	6.54937e-10	0.864162	0.802353
BNC2	4.03777	0.466575	5.39625e-05	0.00246603	0.722543	0.672941
DOCK2	7.07274	0.67364	1.51899e-12	2.49547e-10	0.820809	0.76549
VTI1A	5.47807	0.612969	4.29982e-08	3.92995e-06	0.702312	0.655686
CAPZB	3.6604	0.451172	0.00025182	0.0092454	0.647399	0.604706
TBC1D5	6.4053	0.577839	1.50076e-10	1.92848e-08	0.84104	0.788235
CSF1R	3.86728	0.490362	0.000110057	0.00458545	0.627168	0.588235
ZEB2	6.5236	0.713468	6.8641e-11	9.27977e-09	0.748555	0.702745
ANKS1A	3.68157	0.379496	0.000231798	0.00865358	0.713873	0.672941
FYB1	4.18993	0.425578	2.79041e-05	0.00137701	0.82948	0.782745
LRCH1	4.00157	0.426893	6.29233e-05	0.00281119	0.725434	0.68549
ARHGAP24	10.1744	0.798602	2.57944e-24	1.36642e-21	0.973988	0.920784
PPP3CA	3.95935	0.496524	7.51528e-05	0.00328961	0.638728	0.603922
CYRIB	8.45549	0.705876	2.77922e-17	8.29199e-15	0.864162	0.817255
AOAH	3.41286	0.393999	0.000642847	0.0205751	0.719653	0.680784
ANKRD44	5.02935	0.482414	4.92137e-07	3.60859e-05	0.786127	0.748235
JAZF1	5.18236	0.570706	2.19098e-07	1.73388e-05	0.728324	0.693333
DOCK8	7.80009	0.653873	6.18654e-15	1.4467e-12	0.887283	0.844706
TAB2	3.76232	0.412525	0.000168345	0.00661081	0.641618	0.611765
BMP2K	4.90044	0.453562	9.56245e-07	6.58389e-05	0.84104	0.803922
ARID1B	3.46065	0.331859	0.000538879	0.0177509	0.794798	0.761569
APBB1IP	5.25786	0.515166	1.45744e-07	1.18964e-05	0.809249	0.776471
AFF1	3.48104	0.342411	0.000499465	0.0166	0.757225	0.727059
SORL1	4.23778	0.375301	2.2574e-05	0.00114444	0.84104	0.808627
ELMO1	12.4965	0.851199	7.80186e-36	9.64348e-33	0.973988	0.936471
DISP1	4.21972	0.548139	2.44611e-05	0.00122575	0.656069	0.631373
ABR	3.76452	0.379442	0.000166869	0.00658271	0.852601	0.821961
PLXDC2	13.3695	0.797266	9.12052e-41	1.82109e-37	0.991329	0.962353
SFMBT2	5.28538	0.427628	1.25447e-07	1.03045e-05	0.907514	0.883922
GNAQ	4.20437	0.335924	2.61811e-05	0.00130689	0.916185	0.892549
UBE2E2	6.43657	0.509313	1.22202e-10	1.5781e-08	0.884393	0.861961
MYCBP2	3.22152	0.315204	0.00127511	0.0366128	0.702312	0.686275
SLC1A3	4.20754	0.341394	2.58164e-05	0.00129117	0.893064	0.872941
MED13L	4.23014	0.343514	2.33546e-05	0.00118111	0.872832	0.853333
FGD4	3.33419	0.323302	0.000855484	0.0263102	0.820809	0.803137
MBNL1	8.15828	0.615898	3.39818e-16	8.90975e-14	0.867052	0.85098
ZBTB20	3.98894	0.383332	6.63679e-05	0.00295998	0.760116	0.74902
BAZ2B	3.85647	0.350298	0.000115038	0.00477005	0.722543	0.71451
SDCCAG8	3.97107	0.334392	7.15494e-05	0.00315316	0.754335	0.746667
CELF2	4.33711	0.270536	1.4437e-05	0.000774259	0.950867	0.944314
TRIO	3.1898	0.26367	0.00142373	0.0402131	0.748555	0.746667
NEAT1	11.0972	0.724811	1.29475e-28	9.33554e-26	0.99422	0.992941

## Sheet: M3
M3_names	M3_scores	M3_logfoldchanges	M3_pvals	M3_pvals_adj	M3_pct_nz_group	M3_pct_nz_reference
SULT1C2	12.4866	5.3779	8.8302e-36	2.79519e-33	0.464615	0.0169753
PLPP3	6.58651	5.22599	4.50276e-11	2.2607e-09	0.246154	0.0115741
STARD13-AS	6.53854	4.59013	6.21237e-11	3.05406e-09	0.246154	0.0115741
HS3ST2	6.23318	5.22962	4.57053e-10	2.03844e-08	0.233846	0.0115741
PCBP1	8.03853	3.99347	9.09192e-16	7.66645e-14	0.310769	0.0208333
CHRNA5	5.80742	3.80805	6.34416e-09	2.45784e-07	0.224615	0.0154321
ANKUB1	8.6892	4.08224	3.64998e-18	3.75962e-16	0.335385	0.0231481
LGALS3	13.2484	4.47857	4.60699e-40	2.02684e-37	0.510769	0.0385802
CYP39A1	8.60484	3.43456	7.64205e-18	7.60018e-16	0.344615	0.0316358
HSPE1-MOB4	9.62998	3.50446	5.97412e-22	8.33711e-20	0.387692	0.0393519
TMEM255A	10.9849	3.7264	4.51631e-28	9.2307e-26	0.44	0.0447531
MIR155HG	5.62393	3.03671	1.86659e-08	6.7293e-07	0.227692	0.0239198
DLEU7	7.20908	3.5056	5.63301e-13	3.4323e-11	0.289231	0.0308642
TECR	5.59014	2.9937	2.26891e-08	8.05664e-07	0.227692	0.0246914
CRYM-AS1	5.0111	3.15053	5.41186e-07	1.5945e-05	0.203077	0.0223765
P4HA2	9.30428	3.24671	1.349e-20	1.66743e-18	0.381538	0.0424383
GPNMB	22.2463	5.42262	1.22477e-109	1.58957e-105	0.846154	0.0949074
FKBP4	7.52935	3.1317	5.0995e-14	3.60675e-12	0.307692	0.0347222
HEXA	5.00481	3.1994	5.59175e-07	1.64563e-05	0.203077	0.0231481
RRAGD	7.23314	3.17406	4.71962e-13	2.90302e-11	0.295385	0.0339506
7SK-6	14.0373	3.63667	9.21991e-45	5.56561e-42	0.572308	0.066358
TUBA1B	5.64978	3.14746	1.60657e-08	5.88176e-07	0.230769	0.0270062
ZFAND2A	5.53076	2.87726	3.18842e-08	1.11239e-06	0.227692	0.0270062
RPS28	12.7949	3.78001	1.7505e-37	6.14024e-35	0.516923	0.0617284
CPEB2	9.74661	3.47746	1.90735e-22	2.73531e-20	0.396923	0.0478395
CTSZ	10.0325	3.21782	1.09726e-23	1.71575e-21	0.415385	0.0509259
ACTN1	8.35562	3.17537	6.50913e-17	5.9492e-15	0.344615	0.0424383
SLAMF8	6.30356	2.89503	2.90891e-10	1.327e-08	0.261538	0.0324074
PNLDC1	5.18041	2.75818	2.21394e-07	6.87407e-06	0.215385	0.0270062
FBXL3	5.04589	2.79431	4.51406e-07	1.34417e-05	0.209231	0.0262346
DPEP2	5.56131	2.87831	2.67755e-08	9.40477e-07	0.230769	0.029321
SERPINH1	10.095	3.26789	5.81497e-24	9.26007e-22	0.418462	0.0532407
DYRK4	9.00609	3.11999	2.13544e-19	2.44183e-17	0.375385	0.0478395
IGSF6	5.33587	2.9954	9.50854e-08	3.10848e-06	0.221538	0.029321
LGALS1	6.2573	2.85822	3.91691e-10	1.76513e-08	0.261538	0.0347222
ZC3H12C	13.7281	3.6622	6.88822e-43	3.64893e-40	0.566154	0.0756173
HSPA4L	8.52208	3.1508	1.56716e-17	1.51222e-15	0.356923	0.0478395
RPS15A	7.02851	2.9456	2.08754e-12	1.20682e-10	0.295385	0.0408951
PRDX1	6.7598	2.84446	1.38184e-11	7.2903e-10	0.286154	0.0401235
BACE2	6.42622	2.94626	1.3082e-10	6.20785e-09	0.270769	0.0385802
KNOP1	5.08844	2.76227	3.61027e-07	1.08714e-05	0.215385	0.0308642
MCOLN1	7.64313	2.81719	2.12012e-14	1.54584e-12	0.326154	0.0470679
HSPA8	9.08454	2.93053	1.04134e-19	1.22864e-17	0.387692	0.0563272
DEDD2	5.02707	2.79416	4.98019e-07	1.47569e-05	0.212308	0.0308642
CACYBP	13.0451	3.32348	6.77389e-39	2.58573e-36	0.550769	0.0802469
SLC25A27	5.40353	2.86864	6.53414e-08	2.19983e-06	0.227692	0.033179
JPX	7.02553	2.70838	2.13262e-12	1.22916e-10	0.301538	0.0455247
PPP1R15A	9.42469	2.97429	4.31388e-21	5.6269e-19	0.403077	0.0609568
MRPL18	7.25891	2.77982	3.90209e-13	2.44064e-11	0.310769	0.0470679
S100A11	5.47596	2.75595	4.35145e-08	1.49914e-06	0.233846	0.0354938
TNS1	6.66968	2.75226	2.56367e-11	1.31253e-09	0.286154	0.0439815
RPL27	7.24381	2.79498	4.36266e-13	2.69622e-11	0.310769	0.0478395
DNAJA4	11.6109	3.1355	3.62621e-31	8.55686e-29	0.498462	0.0779321
DOC2A	9.80658	2.96433	1.05484e-22	1.55571e-20	0.421538	0.0671296
UBA52	7.0566	2.78142	1.7062e-12	9.93004e-11	0.304615	0.0493827
WTAP	6.23901	2.61202	4.40338e-10	1.97066e-08	0.270769	0.0439815
RPL30	7.28622	2.88309	3.18781e-13	2.02313e-11	0.313846	0.0516975
RPL26	5.8782	2.8435	4.14763e-09	1.65123e-07	0.252308	0.0416667
DENND2D	5.20752	2.5305	1.91385e-07	6.04351e-06	0.227692	0.0385802
CEBPA	5.19088	2.4685	2.09298e-07	6.5376e-06	0.227692	0.0385802
LDOC1	7.08901	2.49003	1.35076e-12	7.98673e-11	0.313846	0.0532407
PPID	9.62832	2.83264	6.07121e-22	8.42729e-20	0.421538	0.0725309
PPP2R3C	7.65194	2.38566	1.97972e-14	1.45163e-12	0.344615	0.0594136
SNW1	4.97459	2.49036	6.53853e-07	1.89844e-05	0.218462	0.0378086
MITD1	5.63354	2.41543	1.76546e-08	6.41823e-07	0.249231	0.0432099
UBB	7.30967	2.71517	2.67791e-13	1.72055e-11	0.32	0.0555556
IER5	11.4878	3.12899	1.51906e-30	3.48941e-28	0.495385	0.0864198
TMLHE	7.93755	2.49317	2.06222e-15	1.65213e-13	0.353846	0.0617284
EFCAB7	4.82934	2.47544	1.36989e-06	3.78278e-05	0.212308	0.037037
CCT5	8.88257	2.54579	6.5336e-19	7.21671e-17	0.396923	0.0694444
DNAJB1	17.6704	3.54814	7.08471e-70	1.22599e-66	0.766154	0.134259
LTA4H	5.81544	2.38928	6.04741e-09	2.35341e-07	0.258462	0.0455247
BAG3	17.9678	3.78252	3.48015e-72	6.45245e-69	0.763077	0.135031
CDC42EP3	5.4631	2.35816	4.67878e-08	1.60432e-06	0.243077	0.0432099
EIF2S2	6.38884	2.34881	1.67147e-10	7.85986e-09	0.286154	0.0509259
EMP2	6.60262	2.54585	4.03966e-11	2.04003e-09	0.292308	0.0524691
DAPK1	10.8452	3.00044	2.10101e-27	4.06983e-25	0.476923	0.0856481
SLC38A6	11.2907	3.13592	1.45915e-29	3.15626e-27	0.489231	0.087963
ZNF562	5.92717	2.22477	3.08207e-09	1.24226e-07	0.267692	0.0486111
SORBS3	8.76633	2.62932	1.84577e-18	1.94759e-16	0.390769	0.0709877
SOD1	8.28591	2.4536	1.17214e-16	1.05643e-14	0.375385	0.0686728
FBXL14	8.29956	2.37817	1.04501e-16	9.45131e-15	0.378462	0.0694444
HSPB1	16.1383	3.38051	1.37273e-58	1.3197e-55	0.701538	0.128858
MALT1	9.03836	2.67603	1.59045e-19	1.83481e-17	0.403077	0.0740741
TMSB10	10.0406	2.9834	1.01026e-23	1.5893e-21	0.44	0.0810185
DCAF10	7.7844	2.52696	7.00424e-15	5.34733e-13	0.350769	0.0648148
DGKE	5.61916	2.3696	1.91887e-08	6.89861e-07	0.252308	0.0470679
RENBP	6.19077	2.33501	5.98701e-10	2.6284e-08	0.28	0.0524691
DDX3Y	8.10208	2.41899	5.40258e-16	4.62821e-14	0.369231	0.0694444
CD84	8.99654	2.4266	2.32937e-19	2.65191e-17	0.412308	0.0787037
HSPD1	17.2094	3.71109	2.25926e-66	3.44963e-63	0.716923	0.137346
AHSA1	8.425	2.48685	3.60756e-17	3.38056e-15	0.384615	0.0740741
CCT4	12.0912	2.76394	1.17605e-33	3.31811e-31	0.550769	0.106481
ZNF654	6.32801	2.28667	2.48344e-10	1.14296e-08	0.289231	0.0563272
KCNJ5	8.84751	2.55621	8.94933e-19	9.71957e-17	0.403077	0.0787037
WIPF3	7.84749	2.78404	4.24448e-15	3.29862e-13	0.347692	0.0679012
DAB2IP	6.24577	2.40688	4.21709e-10	1.89382e-08	0.283077	0.0555556
ACOT11	6.59413	2.46968	4.27746e-11	2.15175e-09	0.298462	0.058642
RNF13	19.0191	3.74415	1.1854e-80	3.84617e-77	0.815385	0.160494
ASTN2	7.311	2.60104	2.65162e-13	1.71214e-11	0.329231	0.0648148
RPL27A	7.30967	2.56716	2.67791e-13	1.72055e-11	0.329231	0.0648148
COLEC12	5.3101	2.45904	1.09567e-07	3.55504e-06	0.24	0.0478395
PARP4	11.3479	2.69966	7.59419e-30	1.68481e-27	0.516923	0.103395
RCBTB2	7.31126	2.3651	2.64639e-13	1.71214e-11	0.335385	0.0671296
RPL41	7.24076	2.73173	4.46185e-13	2.75098e-11	0.323077	0.0648148
RPL23A	6.19057	2.49074	5.99457e-10	2.6284e-08	0.28	0.0563272
RP9P	12.3772	2.78743	3.47086e-35	1.07254e-32	0.563077	0.113426
GPR89B	6.97324	2.50454	3.0972e-12	1.7515e-10	0.316923	0.0640432
APOC1	12.9138	3.17757	3.76296e-38	1.37571e-35	0.566154	0.114969
MIR3142HG	6.76735	2.25714	1.3116e-11	6.94798e-10	0.313846	0.0640432
RPL35A	5.91517	2.51564	3.31529e-09	1.33419e-07	0.267692	0.054784
CRYZ	5.85745	2.18311	4.70017e-09	1.85132e-07	0.270769	0.0555556
MORC4	4.41319	2.15034	1.01861e-05	0.000249669	0.203077	0.0416667
SBF2-AS1	5.63248	2.44299	1.77636e-08	6.43978e-07	0.255385	0.0524691
HRH1	5.86898	2.29595	4.38473e-09	1.73762e-07	0.270769	0.0563272
RPL32	8.01753	2.68132	1.07894e-15	8.94764e-14	0.363077	0.0756173
ITSN1	6.66219	2.23407	2.69779e-11	1.37577e-09	0.310769	0.0648148
NBPF14	6.37691	2.17186	1.80692e-10	8.43875e-09	0.298462	0.0625
THUMPD3-AS1	6.06407	2.15437	1.32718e-09	5.56537e-08	0.283077	0.0594136
RPS13	5.37119	2.35916	7.8217e-08	2.59959e-06	0.246154	0.0516975
NUDC	10.1795	2.52383	2.44922e-24	4.0237e-22	0.473846	0.099537
BTBD1	4.92655	2.18982	8.36947e-07	2.39258e-05	0.227692	0.0478395
ACER2	8.24164	2.43014	1.69866e-16	1.51519e-14	0.381538	0.0802469
FXYD5	8.01647	2.4288	1.08829e-15	8.99644e-14	0.369231	0.0779321
ANKMY2	6.68286	2.18924	2.34317e-11	1.20918e-09	0.313846	0.066358
CAPG	6.89942	2.41007	5.22148e-12	2.86675e-10	0.316923	0.0671296
RPS27	5.19592	2.25243	2.0371e-07	6.37071e-06	0.24	0.0509259
HIKESHI	8.41015	2.42102	4.09471e-17	3.79809e-15	0.390769	0.0833333
CCNG2	10.9638	2.77703	5.70215e-28	1.15633e-25	0.501538	0.107253
TCP1	6.28096	2.15977	3.36488e-10	1.52964e-08	0.295385	0.0640432
CASP7	6.45749	2.05033	1.06452e-10	5.11697e-09	0.307692	0.0671296
STIP1	13.5943	2.70115	4.33004e-42	2.16144e-39	0.646154	0.141975
TGFA	10.4896	2.45863	9.63856e-26	1.67912e-23	0.498462	0.109568
ARL17A	5.34336	2.05125	9.12382e-08	2.99781e-06	0.252308	0.0555556
BAG2	4.36958	1.9493	1.24484e-05	0.000297262	0.206154	0.0455247
GPR34	4.96525	2.03087	6.86133e-07	1.9855e-05	0.233846	0.0516975
CASP1	6.56306	2.00528	5.27164e-11	2.61637e-09	0.316923	0.070216
MYO1D	11.1707	3.07264	5.67119e-29	1.20662e-26	0.495385	0.11034
TMF1	5.3425	2.05278	9.1673e-08	3.00449e-06	0.252308	0.0563272
SNAP23	16.3473	3.10991	4.5467e-60	5.13125e-57	0.76	0.169753
RPL38	6.31721	2.30032	2.66331e-10	1.21977e-08	0.295385	0.066358
SCARB2	12.498	2.69461	7.65143e-36	2.4826e-33	0.584615	0.131944
HIF1A-AS3	4.36077	2.30747	1.29606e-05	0.000308641	0.203077	0.0462963
WIPF1	14.3986	2.63768	5.27896e-47	3.42565e-44	0.716923	0.16358
DNAJA1	15.9059	3.10668	5.76649e-57	4.82841e-54	0.72	0.165895
HGF	6.37174	2.20457	1.8689e-10	8.67816e-09	0.301538	0.070216
RPS25	4.66891	2.08064	3.02807e-06	7.9959e-05	0.221538	0.0516975
UTP23	6.7541	2.09376	1.43725e-11	7.56727e-10	0.326154	0.0763889
RPL5	6.40441	2.22951	1.50948e-10	7.12392e-09	0.304615	0.0717593
CGAS	9.3239	2.25005	1.12144e-20	1.40624e-18	0.455385	0.108025
CEBPZ	7.51358	2.09595	5.75342e-14	4.04719e-12	0.366154	0.0871914
SQSTM1	11.7137	2.57875	1.08422e-31	2.70607e-29	0.553846	0.131944
RPL36	7.91442	2.3703	2.48412e-15	1.97187e-13	0.375385	0.0895062
PLIN2	5.87488	2.05854	4.23144e-09	1.68202e-07	0.283077	0.0679012
BET1	4.39755	1.98313	1.09481e-05	0.000266586	0.212308	0.0509259
CHCHD10	4.7699	2.12863	1.84321e-06	4.9994e-05	0.227692	0.054784
MGLL	8.07273	2.25805	6.87447e-16	5.86976e-14	0.390769	0.0941358
CHIC2	6.10032	2.00008	1.05857e-09	4.50447e-08	0.298462	0.0725309
SMCR8	4.2947	2.01957	1.74928e-05	0.000408328	0.206154	0.0501543
ZNF561-AS1	4.35567	1.7988	1.32662e-05	0.000315341	0.212308	0.0516975
MAFG	6.89935	2.14594	5.22392e-12	2.86675e-10	0.335385	0.0817901
TM6SF1	9.18646	2.24844	4.05978e-20	4.90138e-18	0.449231	0.109568
IQCH-AS1	4.83013	2.01332	1.36443e-06	3.77172e-05	0.233846	0.0570988
ARMCX5-GPRASP2	7.33022	2.03664	2.29781e-13	1.4986e-11	0.363077	0.0887346
SERPINE1	5.99105	2.24428	2.08495e-09	8.53613e-08	0.289231	0.0709877
SLC37A2	5.90994	1.99766	3.42239e-09	1.37303e-07	0.289231	0.0709877
TMEM243	13.2732	2.66149	3.31042e-40	1.50752e-37	0.633846	0.155864
ANKRD6	7.2723	2.103	3.53417e-13	2.22122e-11	0.356923	0.087963
GPR89A	4.53863	1.92638	5.66216e-06	0.000144232	0.221538	0.054784
PRKD2	5.22408	1.96587	1.7502e-07	5.547e-06	0.255385	0.0632716
B3GNT5	6.47671	1.8374	9.3744e-11	4.51449e-09	0.326154	0.0810185
CDR2	6.88776	2.14555	5.66783e-12	3.09075e-10	0.335385	0.0833333
TOGARAM1	7.06979	2.06423	1.55167e-12	9.13303e-11	0.347692	0.0864198
EYA2	10.4504	2.71691	1.4598e-25	2.50941e-23	0.486154	0.121142
CHORDC1	18.7924	3.41808	8.71699e-79	2.26267e-75	0.827692	0.207562
RPS12	7.35421	2.30938	1.92067e-13	1.26857e-11	0.356923	0.0895062
C2CD5	7.02533	1.94491	2.13566e-12	1.22916e-10	0.350769	0.087963
NUCB1	5.42971	1.9084	5.64467e-08	1.91278e-06	0.267692	0.0671296
CFAP161	5.17843	1.92115	2.23766e-07	6.93113e-06	0.255385	0.0640432
SESN3	16.1606	3.15664	9.55789e-59	9.92377e-56	0.769231	0.194444
EIF4B	5.28916	1.91106	1.22882e-07	3.94757e-06	0.261538	0.066358
CLIC2	15.8785	3.03931	8.92369e-57	7.2385e-54	0.744615	0.189043
NEK9	4.70674	1.63363	2.51704e-06	6.70789e-05	0.236923	0.0601852
SSB	4.55407	1.87048	5.26185e-06	0.000134696	0.224615	0.0570988
HSDL2	4.30564	2.04138	1.66507e-05	0.000390779	0.209231	0.0532407
RPS21	4.19756	2.09418	2.69811e-05	0.000603748	0.203077	0.0516975
PLEKHF2	8.11805	2.14482	4.73719e-16	4.08516e-14	0.4	0.101852
CD63	7.74312	2.18561	9.7006e-15	7.34106e-13	0.378462	0.0964506
RPS7	5.40539	2.06868	6.46685e-08	2.18e-06	0.264615	0.0679012
ITGB3BP	12.0644	2.41332	1.62854e-33	4.49703e-31	0.6	0.154321
CDK18	4.38661	1.82656	1.15129e-05	0.000277992	0.218462	0.0563272
PMPCB	4.3057	1.71178	1.66457e-05	0.000390779	0.215385	0.0555556
RPS23	5.57615	2.2163	2.45893e-08	8.67208e-07	0.270769	0.070216
NUDT9	7.06648	1.96999	1.58915e-12	9.3325e-11	0.353846	0.091821
PLEKHM2	8.41671	2.12173	3.87189e-17	3.6152e-15	0.421538	0.109568
ENGASE	8.00381	2.03969	1.20626e-15	9.93999e-14	0.403077	0.104938
RPL29	6.5722	2.20111	4.95773e-11	2.47002e-09	0.32	0.0833333
ZBTB40	7.60436	2.07661	2.86318e-14	2.06444e-12	0.378462	0.0987654
NOL7	4.11684	1.75123	3.84096e-05	0.000831524	0.206154	0.0540123
NBPF1	9.04909	2.09162	1.44162e-19	1.6856e-17	0.458462	0.12037
OSER1	5.10003	1.78077	3.39594e-07	1.02534e-05	0.258462	0.0679012
METTL9	6.22404	1.8184	4.8452e-10	2.15724e-08	0.316923	0.0833333
PLA2G15	4.86313	1.86698	1.15543e-06	3.24582e-05	0.243077	0.0640432
IWS1	8.26503	1.94517	1.39657e-16	1.25003e-14	0.424615	0.111883
HECTD2	7.83815	1.96766	4.57247e-15	3.54291e-13	0.403077	0.106481
ABCC5	12.2839	2.48664	1.10581e-34	3.29927e-32	0.606154	0.160494
PLOD1	5.45814	1.90247	4.81162e-08	1.64769e-06	0.273846	0.0725309
NSA2	4.28026	1.772	1.86678e-05	0.000434195	0.215385	0.0570988
RANGAP1	9.9513	2.14426	2.48901e-23	3.75623e-21	0.507692	0.135031
ST13	14.9714	2.93794	1.12997e-50	7.71859e-48	0.686154	0.18287
IL18	9.47134	2.09626	2.76279e-21	3.67763e-19	0.483077	0.128858
TSNARE1	7.63471	2.05663	2.2633e-14	1.64562e-12	0.384615	0.102623
TRAF6	7.48448	1.97016	7.18287e-14	4.93243e-12	0.381538	0.101852
CCDC117	4.19457	1.58561	2.73385e-05	0.000610168	0.215385	0.0578704
ZFYVE16	10.0233	2.1572	1.20371e-23	1.85981e-21	0.513846	0.138117
PLXNA1	5.52692	1.81007	3.25903e-08	1.13398e-06	0.28	0.0756173
ATPSCKMT	6.22338	1.92406	4.86572e-10	2.16266e-08	0.313846	0.0848765
GALNTL6	4.92058	2.91498	8.6286e-07	2.46124e-05	0.230769	0.0625
ZNF804A	19.5584	3.76631	3.5019e-85	1.29855e-81	0.861538	0.233796
DENND4B	5.64898	1.90091	1.61402e-08	5.9007e-07	0.286154	0.0779321
TEX2	5.60206	1.96999	2.11813e-08	7.57306e-07	0.283077	0.0771605
M6PR	4.80257	1.77206	1.56646e-06	4.29646e-05	0.243077	0.066358
CCT3	8.0502	1.97063	8.26606e-16	7.01183e-14	0.412308	0.112654
AP1S2	4.51941	1.74166	6.20121e-06	0.000157039	0.230769	0.0632716
METTL21A	11.7197	2.21529	1.00975e-31	2.54466e-29	0.618462	0.170525
AP1AR	5.48809	1.94309	4.06309e-08	1.40434e-06	0.276923	0.0763889
GTF3C3	6.84727	1.81619	7.52726e-12	4.06206e-10	0.356923	0.0987654
ENTPD1	6.94932	2.06168	3.67052e-12	2.06224e-10	0.350769	0.0972222
ATP5F1E	5.62864	1.78735	1.81639e-08	6.56657e-07	0.289231	0.0802469
LAMTOR5-AS1	4.41001	1.67412	1.03368e-05	0.000252649	0.227692	0.0632716
TTC14	4.25468	1.69723	2.09351e-05	0.000482175	0.218462	0.0609568
ANKAR	9.32509	2.06657	1.1089e-20	1.39726e-18	0.486154	0.136574
EIF4G2	5.38146	1.79498	7.3882e-08	2.47133e-06	0.276923	0.0779321
PPM1H	4.83073	1.80704	1.36035e-06	3.76445e-05	0.246154	0.0694444
ITGB1BP1	4.1521	1.77305	3.29442e-05	0.000725303	0.212308	0.0601852
GYPC	9.54364	2.09836	1.37912e-21	1.87422e-19	0.492308	0.13966
PIP4P2	6.71076	1.83681	1.93611e-11	1.00713e-09	0.350769	0.099537
ABAT	6.69055	1.85374	2.22332e-11	1.15191e-09	0.347692	0.0987654
LCP1	11.0353	2.22845	2.58045e-28	5.31593e-26	0.572308	0.162809
ZFYVE26	5.82439	1.81573	5.73225e-09	2.24084e-07	0.301538	0.0864198
TSPO	6.49102	1.82569	8.52551e-11	4.13638e-09	0.338462	0.0972222
SPART	7.11942	1.94992	1.08379e-12	6.49696e-11	0.369231	0.106481
TPST2	6.64397	1.85042	3.05354e-11	1.55413e-09	0.347692	0.100309
MED28	4.32764	1.71095	1.50718e-05	0.000356301	0.224615	0.0648148
SUGT1	11.6693	2.25214	1.83028e-31	4.44005e-29	0.603077	0.174383
TRIM26	6.40282	1.87297	1.52529e-10	7.18549e-09	0.332308	0.0964506
RPL31	4.135	1.80036	3.54953e-05	0.000774897	0.212308	0.0617284
PPFIA1	11.3095	2.32114	1.17769e-29	2.56884e-27	0.572308	0.166667
CGGBP1	8.14728	1.90074	3.7221e-16	3.25302e-14	0.430769	0.125772
UBE2D1	4.20432	1.56928	2.61874e-05	0.000588015	0.221538	0.0648148
C17orf67	5.65534	1.63892	1.55536e-08	5.71847e-07	0.304615	0.0895062
RPS16	6.78763	1.92533	1.1399e-11	6.08815e-10	0.353846	0.104167
CTR9	4.25826	1.55028	2.06028e-05	0.000474944	0.224615	0.066358
SLC17A9	5.46516	1.63906	4.62492e-08	1.59005e-06	0.292308	0.0864198
RPL35	7.488	1.92058	6.9933e-14	4.83755e-12	0.393846	0.116512
NQO2	4.84816	1.6906	1.24614e-06	3.48182e-05	0.255385	0.0756173
SLBP	4.74074	1.59152	2.1294e-06	5.72776e-05	0.252308	0.0748457
G3BP1	4.97525	1.5381	6.5162e-07	1.89815e-05	0.267692	0.0794753
RPS4X	4.47442	1.80086	7.66206e-06	0.000191419	0.230769	0.0686728
SPP1	10.8615	2.38472	1.75771e-27	3.43044e-25	0.550769	0.164352
SLA	7.01897	1.65914	2.23517e-12	1.28076e-10	0.384615	0.114969
RACK1	5.72446	1.77784	1.03764e-08	3.91484e-07	0.301538	0.0902778
KCNAB2	6.94852	1.9174	3.69126e-12	2.06942e-10	0.363077	0.108796
TANGO2	8.44832	1.99457	2.95515e-17	2.77923e-15	0.446154	0.134259
MGST3	5.2812	1.78704	1.28337e-07	4.11265e-06	0.276923	0.0833333
PPARG	12.5568	2.49489	3.65011e-36	1.21469e-33	0.636923	0.19213
MBOAT7	7.90554	1.86098	2.66778e-15	2.1112e-13	0.424615	0.128086
FAU	6.25922	1.9054	3.86895e-10	1.74655e-08	0.326154	0.0987654
RPS2	6.72879	1.88913	1.71084e-11	8.97138e-10	0.353846	0.107253
COL9A2	4.97459	1.68566	6.53853e-07	1.89844e-05	0.264615	0.0802469
PDCD7	4.34069	1.54632	1.42036e-05	0.000336696	0.233846	0.0709877
SNX3	13.9976	2.47468	1.61282e-44	9.51452e-42	0.723077	0.220679
RASGRP3	6.11503	1.85754	9.65387e-10	4.14191e-08	0.323077	0.0987654
TRAF2	4.38098	1.48823	1.18146e-05	0.000284471	0.236923	0.0725309
CYP27A1	10.7779	2.26636	4.37735e-27	8.35463e-25	0.556923	0.170525
CARNMT1	3.95496	1.81951	7.65487e-05	0.00154268	0.206154	0.0632716
CHPT1	8.59126	2.05283	8.6021e-18	8.48992e-16	0.452308	0.138889
SPATS2L	16.5332	2.83952	2.11681e-61	2.49755e-58	0.852308	0.263117
GPX1	7.66678	1.84688	1.76365e-14	1.29686e-12	0.412308	0.127315
NKTR	7.8893	1.77065	3.03878e-15	2.39749e-13	0.436923	0.135031
IL16	4.55526	1.55349	5.23208e-06	0.000134066	0.246154	0.0763889
SLTM	9.0365	1.92615	1.61767e-19	1.85795e-17	0.489231	0.152006
KLHL28	5.65919	1.66119	1.52093e-08	5.59981e-07	0.307692	0.095679
EIF5	8.6511	1.87709	5.10063e-18	5.15164e-16	0.470769	0.146605
FAM20C	6.9855	1.78197	2.83841e-12	1.61218e-10	0.378462	0.118056
MACROH2A1	13.4781	2.48057	2.10414e-41	9.93039e-39	0.68	0.212963
RAP2B	6.56272	1.56361	5.28337e-11	2.61719e-09	0.366154	0.114969
NCK1-DT	4.72013	1.57418	2.35694e-06	6.30062e-05	0.255385	0.0802469
ELP4	8.00109	1.86516	1.23318e-15	1.00977e-13	0.436923	0.137346
NT5DC1	5.60114	1.78692	2.1295e-08	7.59279e-07	0.301538	0.0949074
CLCN7	4.69767	1.66437	2.63151e-06	6.98428e-05	0.252308	0.0794753
RPS5	5.41453	1.82669	6.14492e-08	2.07687e-06	0.286154	0.0902778
RASGEF1B	7.43903	1.81977	1.01431e-13	6.89569e-12	0.403077	0.127315
PHTF1	5.19711	1.6011	2.02407e-07	6.34527e-06	0.283077	0.0895062
KATNAL2	7.36733	1.83023	1.74085e-13	1.15273e-11	0.4	0.126543
RPS8	9.41753	2.13764	4.6182e-21	5.99373e-19	0.492308	0.155864
AGPAT4	5.61174	1.70852	2.00303e-08	7.18404e-07	0.304615	0.0964506
RPL12	6.05725	2.03979	1.38472e-09	5.77863e-08	0.313846	0.099537
SIGLEC1	3.87047	1.46278	0.000108627	0.00212162	0.209231	0.066358
FAM107B	6.53642	1.74289	6.30105e-11	3.0918e-09	0.356923	0.113426
RPS15	8.03741	1.86112	9.17587e-16	7.70803e-14	0.433846	0.138117
RPL10A	3.79499	1.64466	0.000147649	0.00279543	0.203077	0.0648148
SUPT20H	5.59637	1.47238	2.18891e-08	7.79392e-07	0.313846	0.100309
IRF2BP2	7.70807	1.65792	1.27739e-14	9.50062e-13	0.433846	0.138889
RPL14	6.93766	1.97678	3.98657e-12	2.22536e-10	0.366154	0.117284
GIT2	8.57058	1.82357	1.02961e-17	1.00851e-15	0.473846	0.152006
HECA	5.19672	1.58131	2.02841e-07	6.35118e-06	0.286154	0.091821
CLIP4	4.20577	1.51299	2.60191e-05	0.000585593	0.230769	0.0740741
OGFRL1	8.83346	1.80163	1.01485e-18	1.08853e-16	0.501538	0.161265
MKNK2	4.70283	1.47106	2.56574e-06	6.83066e-05	0.261538	0.0841049
ENTPD1-AS1	5.84148	1.41159	5.17378e-09	2.03171e-07	0.335385	0.108025
SRP14	3.9085	1.44411	9.28696e-05	0.00184016	0.215385	0.0694444
SCARB1	14.2696	2.47006	3.38531e-46	2.0922e-43	0.738462	0.238426
CCDC30	6.44722	1.63795	1.13919e-10	5.43565e-09	0.36	0.116512
IDH1	8.14999	1.91815	3.63942e-16	3.1915e-14	0.44	0.142747
RPL37	8.2655	2.07886	1.39115e-16	1.24949e-14	0.436923	0.141975
SMG1P3	5.55574	1.56052	2.7643e-08	9.67022e-07	0.310769	0.10108
EEF1D	5.10361	1.39526	3.33232e-07	1.0093e-05	0.289231	0.0941358
PWWP3A	8.83731	1.83992	9.80548e-19	1.0605e-16	0.492308	0.160494
RPL4	4.46819	1.5456	7.88855e-06	0.000196255	0.246154	0.0802469
MXD4	7.34161	1.66174	2.11032e-13	1.38327e-11	0.418462	0.136574
TREM2	3.68857	1.50559	0.000225521	0.00408788	0.203077	0.066358
HNRNPU	11.4171	2.13845	3.43471e-30	7.68577e-28	0.618462	0.20216
NAV1	4.82291	1.43301	1.4148e-06	3.8985e-05	0.270769	0.0887346
TLR7	5.16186	1.51283	2.44509e-07	7.51091e-06	0.289231	0.0949074
RGL3	5.25582	1.47031	1.47363e-07	4.70491e-06	0.298462	0.0979938
BMT2	8.46847	1.97176	2.4864e-17	2.34689e-15	0.461538	0.152006
GRN	6.93043	1.69283	4.19552e-12	2.33197e-10	0.387692	0.128086
SUSD1	6.33265	1.72583	2.40989e-10	1.11108e-08	0.350769	0.116512
SPATA7	4.79561	1.63233	1.62183e-06	4.43135e-05	0.264615	0.087963
PLD3	5.2054	1.53163	1.93583e-07	6.10551e-06	0.292308	0.0972222
RPL6	5.1333	1.69942	2.84707e-07	8.66371e-06	0.28	0.0933642
HPS1	5.13489	1.42998	2.8231e-07	8.60085e-06	0.295385	0.0987654
RPS29	4.39052	1.61613	1.13078e-05	0.00027406	0.24	0.0802469
STK40	5.73427	1.52352	9.79358e-09	3.70571e-07	0.329231	0.11034
BST2	5.05066	1.57492	4.40274e-07	1.31359e-05	0.283077	0.0949074
TRIM25	4.53021	1.46688	5.89246e-06	0.000149512	0.255385	0.0856481
HPGDS	7.42266	1.5085	1.14793e-13	7.75958e-12	0.446154	0.149691
C11orf80	5.62175	1.49055	1.89037e-08	6.8056e-07	0.323077	0.108796
RIPK2	9.38493	1.93008	6.29595e-21	8.09029e-19	0.52	0.175154
GKAP1	7.31551	1.65555	2.56414e-13	1.66393e-11	0.418462	0.141204
SNRNP48	4.20663	1.31905	2.59202e-05	0.000584037	0.24	0.0810185
DNAJB2	3.92076	1.40733	8.82691e-05	0.00175976	0.221538	0.0748457
HSPH1	22.0146	4.20969	2.0883e-107	1.35515e-103	0.935385	0.316358
ATXN2L	4.09014	1.24814	4.31115e-05	0.000920268	0.236923	0.0802469
MCU	9.66815	2.02518	4.11758e-22	5.77729e-20	0.535385	0.182099
VAC14	5.67582	1.53502	1.38027e-08	5.14026e-07	0.326154	0.111111
RPS14	7.11551	1.8366	1.11496e-12	6.66843e-11	0.393846	0.134259
SH3PXD2A	7.40834	1.62268	1.27886e-13	8.62216e-12	0.433846	0.148148
CERS4	4.27158	1.40592	1.94097e-05	0.000449436	0.246154	0.0841049
ITFG2	3.58963	1.40154	0.000331146	0.00575724	0.203077	0.0694444
GATM	6.41263	1.61946	1.43029e-10	6.7625e-09	0.363077	0.124228
WARS2-AS1	4.07788	1.56664	4.54483e-05	0.000964596	0.227692	0.0779321
RPL19	7.86432	2.01772	3.71104e-15	2.9102e-13	0.421538	0.14429
MMP24OS	5.67304	1.49821	1.40289e-08	5.21702e-07	0.326154	0.111883
TMED5	5.55926	1.38987	2.70926e-08	9.49044e-07	0.326154	0.111883
PLA2G7	8.74148	1.98746	2.30067e-18	2.41775e-16	0.473846	0.162809
EIF1	7.06369	1.93366	1.62133e-12	9.49994e-11	0.381538	0.131173
RPS20	5.38246	1.57114	7.34751e-08	2.46089e-06	0.304615	0.104938
RPL34	7.23281	1.87231	4.73116e-13	2.90323e-11	0.4	0.138117
TSHZ1	8.16099	1.92618	3.32278e-16	2.92371e-14	0.455385	0.157407
SIGLEC8	4.23301	1.43145	2.30586e-05	0.000527806	0.243077	0.0841049
LRIG1	6.55046	1.67073	5.73584e-11	2.83591e-09	0.372308	0.128858
SLC25A24	3.91056	1.34303	9.20832e-05	0.00182598	0.224615	0.0779321
RPS6	7.25388	1.81267	4.05004e-13	2.52103e-11	0.4	0.138889
ABCG1	5.66939	1.52283	1.43306e-08	5.31399e-07	0.326154	0.113426
PATL1	5.14529	1.39679	2.67104e-07	8.18561e-06	0.301538	0.104938
USPL1	9.10436	1.78268	8.67785e-20	1.02854e-17	0.526154	0.183642
AHSA2P	8.2315	1.66015	1.84882e-16	1.64348e-14	0.486154	0.169753
KIZ	4.95789	1.59007	7.12619e-07	2.05985e-05	0.28	0.0979938
PABPC4	3.84674	1.24665	0.000119698	0.00231693	0.224615	0.0787037
PXDC1	4.91542	1.39732	8.85941e-07	2.5243e-05	0.286154	0.100309
KRCC1	6.38202	1.48521	1.74772e-10	8.18871e-09	0.378462	0.132716
RPS3	7.05965	1.80459	1.66919e-12	9.73646e-11	0.393846	0.138117
GFM2	3.70142	1.28814	0.000214394	0.00390803	0.215385	0.0756173
RPL24	5.2001	1.53407	1.99187e-07	6.26702e-06	0.298462	0.104938
HERC2P2	3.50375	1.19558	0.000458755	0.00770738	0.206154	0.0725309
HSPA4	12.6917	2.20935	6.5713e-37	2.21521e-34	0.692308	0.243827
TEKT4P2	6.41707	1.50931	1.38921e-10	6.58026e-09	0.378462	0.133488
ITGA6	3.78757	1.35201	0.000152129	0.00287395	0.218462	0.0771605
XRRA1	6.18441	1.49903	6.23349e-10	2.72854e-08	0.366154	0.12963
BID	6.48996	1.53075	8.58572e-11	4.15556e-09	0.384615	0.136574
TMEM135	6.33457	1.59968	2.38005e-10	1.09927e-08	0.369231	0.131173
RPL23	4.5872	1.60376	4.49229e-06	0.000116258	0.258462	0.091821
DUSP10	8.00275	1.73898	1.2167e-15	9.99426e-14	0.464615	0.165123
TTC28-AS1	5.37477	1.47402	7.66795e-08	2.55503e-06	0.316923	0.112654
TTTY14	6.80632	1.682	1.00129e-11	5.36991e-10	0.396923	0.141204
ZBTB1	10.0271	1.90051	1.15856e-23	1.80076e-21	0.572308	0.203704
RPL8	6.42628	1.70857	1.30763e-10	6.20785e-09	0.366154	0.130401
DIP2C	9.9578	2.12536	2.3317e-23	3.53941e-21	0.541538	0.192901
HS6ST1	4.9783	1.42584	6.41443e-07	1.87078e-05	0.292308	0.104167
ADCY10P1	3.62435	1.35456	0.000289684	0.00510823	0.209231	0.0748457
INPP5A	4.65996	1.25728	3.1627e-06	8.30913e-05	0.28	0.100309
KAT2A	3.67551	1.26611	0.000237373	0.00427584	0.215385	0.0771605
DENND5B	3.64185	1.21641	0.000270687	0.00479933	0.215385	0.0771605
MAP3K2	12.2102	2.11641	2.7428e-34	8.09031e-32	0.673846	0.241512
RPS27A	6.23583	1.66565	4.4938e-10	2.00767e-08	0.356923	0.128086
PTPRG	9.07593	2.25561	1.12711e-19	1.32382e-17	0.498462	0.179012
CLECL1	5.47583	1.38829	4.35471e-08	1.49914e-06	0.326154	0.117284
JUN	3.79744	1.2226	0.000146197	0.00277401	0.224615	0.0810185
RPLP1	9.69598	2.16032	3.1361e-22	4.44829e-20	0.526154	0.189815
BRI3	4.28973	1.29222	1.78889e-05	0.000416824	0.252308	0.0910494
XPNPEP3	3.46339	1.27599	0.000533406	0.00881886	0.203077	0.0733025
APP	13.2323	2.30759	5.70865e-40	2.42917e-37	0.713846	0.257716
CRBN	4.02188	1.30948	5.77343e-05	0.00119506	0.236923	0.0856481
CTSH	8.03317	1.65242	9.49882e-16	7.94516e-14	0.48	0.173611
CD37	5.61167	1.47992	2.00379e-08	7.18404e-07	0.332308	0.12037
REEP5	3.78134	1.09839	0.000155987	0.00293615	0.227692	0.0825617
PRKY	6.77617	1.34721	1.23406e-11	6.56707e-10	0.427692	0.155093
RNF169	6.62389	1.51883	3.49874e-11	1.77377e-09	0.396923	0.14429
IRF8	11.0534	2.08364	2.10971e-28	4.41627e-26	0.615385	0.223765
BCL2L1	5.17644	1.42404	2.26162e-07	6.99277e-06	0.307692	0.111883
ABI2	5.44826	1.45364	5.08646e-08	1.73494e-06	0.326154	0.118827
SETDB2	5.75759	1.61517	8.53227e-09	3.2379e-07	0.332308	0.121142
RPLP2	6.20972	1.7507	5.30776e-10	2.34309e-08	0.350769	0.128086
ATP6V1A	6.75125	1.5616	1.46576e-11	7.70178e-10	0.403077	0.147377
VPS26C	4.00075	1.39155	6.31431e-05	0.00129361	0.233846	0.0856481
AP5M1	3.60096	1.31106	0.000317041	0.00553425	0.212308	0.0779321
LARP7	3.56498	1.20428	0.000363883	0.00628013	0.212308	0.0779321
HSPA9	5.42812	1.34239	5.69519e-08	1.92738e-06	0.329231	0.121142
CHCHD6	4.9341	1.50158	8.05199e-07	2.30945e-05	0.289231	0.106481
CASD1	3.62807	1.38202	0.000285553	0.00504224	0.212308	0.0787037
SLC45A4	4.91475	1.5027	8.88943e-07	2.53008e-05	0.289231	0.107253
CCT6A	4.79892	1.36248	1.59523e-06	4.36787e-05	0.289231	0.107253
CCDC93	8.71922	1.70144	2.80126e-18	2.9085e-16	0.52	0.192901
LAP3	8.33819	1.52419	7.54365e-17	6.87055e-15	0.526154	0.195216
CLCN6	4.38443	1.21635	1.16292e-05	0.000280538	0.267692	0.099537
RPS18	4.7143	1.53792	2.42545e-06	6.47709e-05	0.273846	0.101852
PPP2CB	4.67321	1.26525	2.96523e-06	7.83793e-05	0.286154	0.106481
CPM	16.3445	2.8182	4.7643e-60	5.15279e-57	0.812308	0.302469
ARHGAP5	12.1556	2.12671	5.35384e-34	1.54411e-31	0.676923	0.252315
RPS11	5.94135	1.56362	2.8269e-09	1.14653e-07	0.347692	0.12963
IQCJ-SCHIP1	6.1697	1.78084	6.84198e-10	2.98985e-08	0.353846	0.131944
XAF1	7.38568	1.6168	1.51674e-13	1.00949e-11	0.44	0.164352
SAMD12	10.2451	1.94321	1.24546e-24	2.10069e-22	0.593846	0.222222
C2CD3	3.73038	1.24536	0.000191191	0.0035322	0.224615	0.0841049
CCDC144CP	3.67386	1.12133	0.000238918	0.00429473	0.224615	0.0841049
SAMD4A	17.0595	2.97865	2.97274e-65	3.85818e-62	0.821538	0.30787
ANAPC16	12.3843	2.10612	3.17736e-35	9.93672e-33	0.689231	0.258488
ITPK1	7.73822	1.6246	1.00821e-14	7.58552e-13	0.464615	0.174383
DNAJC7	4.31186	1.22938	1.61883e-05	0.000381653	0.264615	0.099537
EFCAB2	4.70098	1.49421	2.58917e-06	6.88597e-05	0.276923	0.104167
RPL37A	8.58477	1.89818	9.10219e-18	8.94945e-16	0.489231	0.184414
IQGAP2	13.8189	2.32423	1.95985e-43	1.08238e-40	0.769231	0.290123
CMSS1	4.92218	1.37162	8.55875e-07	2.444e-05	0.298462	0.112654
SELENOW	3.38659	1.19676	0.000707665	0.0113178	0.206154	0.0779321
PARVG	13.2656	2.20861	3.66477e-40	1.64011e-37	0.726154	0.274691
HACD4	5.35907	1.31972	8.36527e-08	2.76256e-06	0.332308	0.125772
SERP1	4.53982	1.31687	5.63022e-06	0.000143842	0.276923	0.104938
MTHFR	3.85894	1.27369	0.000113881	0.00221757	0.233846	0.0887346
TPT1	12.1123	2.29738	9.09024e-34	2.59292e-31	0.661538	0.251543
CPNE8	6.10655	1.55004	1.01809e-09	4.33933e-08	0.363077	0.138117
TMX1	4.04521	1.19184	5.22761e-05	0.00109784	0.249231	0.0949074
PSMG2	3.68101	1.23442	0.00023231	0.00419921	0.224615	0.0856481
OTULIN	9.22874	1.79672	2.73837e-20	3.33708e-18	0.544615	0.208333
PDE4DIP	3.32106	1.14824	0.000896778	0.0139137	0.203077	0.0779321
ATP5F1B	3.29693	1.12508	0.000977464	0.0150665	0.203077	0.0779321
HSP90AB1	15.9978	2.69493	1.32339e-57	1.22683e-54	0.793846	0.304784
AKR1B1	5.24211	1.20601	1.58753e-07	5.04993e-06	0.335385	0.128858
NACA	4.80243	1.54293	1.5675e-06	4.29646e-05	0.283077	0.108796
HIBCH	18.7304	3.04484	2.80009e-78	6.60744e-75	0.910769	0.350309
VIM	4.28503	1.50041	1.82717e-05	0.000425361	0.252308	0.0972222
UTY	12.0655	1.98046	1.60641e-33	4.48361e-31	0.766154	0.295525
CCT8	3.84906	1.14901	0.000118571	0.00229744	0.24	0.0925926
WASHC2C	3.76351	1.16503	0.000167543	0.00312954	0.233846	0.0902778
FAM50A	3.54537	1.06093	0.000392069	0.00669871	0.221538	0.0856481
NAA50	5.66581	1.24515	1.46329e-08	5.41836e-07	0.363077	0.140432
EEPD1	4.59197	1.32218	4.39078e-06	0.000113858	0.283077	0.109568
FCGR2A	6.06685	1.34198	1.30439e-09	5.47867e-08	0.384615	0.14892
LENG8	3.91347	0.911107	9.09779e-05	0.00180544	0.252308	0.0979938
PPFIBP2	5.45621	1.32898	4.86396e-08	1.66342e-06	0.344615	0.134259
SPIRE1	11.8339	2.0713	2.60877e-32	6.70454e-30	0.673846	0.263117
NAA16	13.0131	2.21228	1.03128e-38	3.87957e-36	0.716923	0.280093
RIPOR1	3.38215	1.1535	0.000719202	0.0114741	0.209231	0.0817901
UBE3A	6.05731	1.45906	1.38415e-09	5.77863e-08	0.378462	0.148148
RBBP4	4.05475	1.23131	5.01874e-05	0.00105826	0.252308	0.0987654
SEM1	7.29496	1.39003	2.9874e-13	1.90059e-11	0.476923	0.186728
TRIM14	7.64916	1.57179	2.02304e-14	1.47921e-12	0.470769	0.184414
PAIP2	4.30378	1.28308	1.67908e-05	0.000393712	0.267692	0.104938
PEPD	4.41266	1.12764	1.0211e-05	0.000250045	0.283077	0.111111
ACSS1	4.85697	1.36371	1.19196e-06	3.34097e-05	0.298462	0.117284
P2RX7	8.61405	1.60256	7.05208e-18	7.04041e-16	0.535385	0.210648
CSPP1	5.02111	1.4057	5.13736e-07	1.51707e-05	0.307692	0.121142
HNRNPF	6.01921	1.29138	1.75271e-09	7.23292e-08	0.393846	0.155093
BRD2	5.02721	1.21625	4.97675e-07	1.47569e-05	0.323077	0.127315
KIF26B	5.6513	1.40197	1.59238e-08	5.83807e-07	0.353846	0.13966
PIN4	4.14646	1.16675	3.37648e-05	0.00074023	0.261538	0.103395
FEM1B	4.01897	1.14639	5.84533e-05	0.00120802	0.255385	0.10108
CYP20A1	6.57956	1.47118	4.71858e-11	2.36448e-09	0.412308	0.16358
ARAP1	9.99458	1.73734	1.60975e-23	2.47245e-21	0.612308	0.243056
MTFR1	4.29503	1.28319	1.74667e-05	0.000408086	0.267692	0.106481
CDS2	7.61768	1.65961	2.58278e-14	1.86744e-12	0.461538	0.183642
GSDME	3.6667	1.33312	0.000245702	0.00440144	0.224615	0.0895062
YBX1	6.13736	1.50403	8.39031e-10	3.63585e-08	0.378462	0.151235
ATP6V0B	4.53869	1.22113	5.66038e-06	0.000144232	0.289231	0.115741
CLK4	3.46684	1.07113	0.000526614	0.00872325	0.221538	0.0887346
ARRDC2	3.95582	1.14445	7.62734e-05	0.00153833	0.252308	0.10108
PPT1	4.94113	1.27408	7.76722e-07	2.23024e-05	0.313846	0.125772
PKNOX1	4.90521	1.25851	9.33269e-07	2.64753e-05	0.313846	0.125772
ZADH2	4.70005	1.13597	2.60096e-06	6.91025e-05	0.307692	0.123457
SYNE1	5.63288	1.27529	1.77226e-08	6.43394e-07	0.363077	0.145833
RBM5	4.23102	1.17145	2.32634e-05	0.000531555	0.270769	0.108796
ZNF83	4.97088	1.38866	6.66494e-07	1.93083e-05	0.310769	0.125
TFEB	4.27966	1.33458	1.87179e-05	0.00043497	0.264615	0.106481
OSTM1	3.67001	1.1397	0.000242539	0.00435379	0.233846	0.0941358
POLB	6.51223	1.41283	7.40438e-11	3.6127e-09	0.415385	0.167438
AKIRIN2	4.13354	1.06498	3.57213e-05	0.000777868	0.270769	0.109568
MAP3K20	3.41171	1.16328	0.000645574	0.0104276	0.215385	0.0871914
USP9Y	7.98552	1.54461	1.39929e-15	1.13151e-13	0.52	0.210648
CCNH	12.9065	2.22871	4.13658e-38	1.4913e-35	0.72	0.291667
TBC1D2	3.29667	1.31746	0.000978386	0.0150718	0.203077	0.0825617
EIF1B-AS1	3.41674	1.28528	0.00063375	0.0102686	0.212308	0.0864198
HEATR6	3.31065	1.09695	0.000930791	0.0143898	0.212308	0.0864198
ACBD3	4.82609	1.24188	1.3924e-06	3.84086e-05	0.310769	0.126543
ABHD3	17.1963	2.73829	2.83025e-66	4.08138e-63	0.886154	0.361111
RPS24	7.49476	1.58983	6.64221e-14	4.60994e-12	0.467692	0.190586
B3GLCT	3.54563	1.24657	0.000391675	0.00669871	0.221538	0.0902778
SERBP1	5.08771	1.25475	3.62417e-07	1.09007e-05	0.329231	0.134259
RANBP3	7.94033	1.45048	2.01647e-15	1.62048e-13	0.529231	0.216049
PLXNC1	8.32248	1.74317	8.61384e-17	7.81781e-15	0.498462	0.203704
ILRUN	6.68253	1.30668	2.34848e-11	1.20951e-09	0.449231	0.183642
RAD21	3.57823	1.06033	0.000345924	0.00599313	0.233846	0.095679
NUTM2A-AS1	9.78305	1.68897	1.33131e-22	1.9414e-20	0.618462	0.253086
STARD13	22.0279	3.93078	1.5565e-107	1.34673e-103	0.978462	0.400463
PRKACB	13.8054	2.25222	2.36447e-43	1.27863e-40	0.781538	0.320216
PPM1K	5.0227	1.05391	5.09499e-07	1.50799e-05	0.344615	0.141204
VEZF1	3.5781	1.18367	0.0003461	0.00599313	0.227692	0.0933642
ARPC5	3.46969	1.003	0.00052106	0.00864992	0.227692	0.0933642
RAB39A	5.77595	1.17894	7.65215e-09	2.91669e-07	0.396923	0.162809
RPL11	7.25693	1.73991	3.95984e-13	2.47081e-11	0.430769	0.176698
LASP1	4.06986	1.14383	4.70411e-05	0.000993528	0.264615	0.108796
RPL7A	5.73029	1.49787	1.00259e-08	3.78811e-07	0.350769	0.14429
P2RY8	3.78525	1.05315	0.000153555	0.00289457	0.249231	0.102623
TPRG1	7.92131	1.88167	2.35021e-15	1.8713e-13	0.467692	0.192901
HSD17B4	7.56301	1.56252	3.93849e-14	2.80855e-12	0.476923	0.196759
UNC13B	3.27467	1.17552	0.00105786	0.0161238	0.209231	0.0864198
MIRLET7BHG	6.72746	1.41048	1.72649e-11	9.03519e-10	0.436923	0.180556
NUP210	4.99421	1.16586	5.90782e-07	1.72691e-05	0.332308	0.137346
KHDRBS1	8.92749	1.63145	4.3577e-19	4.87555e-17	0.569231	0.23534
CASP4	4.36826	1.02175	1.25242e-05	0.000298796	0.298462	0.123457
RPL18	7.04309	1.51483	1.88028e-12	1.09187e-10	0.443077	0.183642
NOD1	4.39728	1.23371	1.09615e-05	0.000266661	0.286154	0.118827
DEGS1	3.1428	0.951156	0.0016734	0.0241046	0.206154	0.0856481
LRRC58	3.58844	1.12439	0.000332664	0.00577976	0.233846	0.0972222
IGF1R	7.83682	1.57869	4.62097e-15	3.56984e-13	0.504615	0.209877
NOP58	6.09555	1.39683	1.09063e-09	4.61819e-08	0.387692	0.161265
TMEM273	3.97954	1.16242	6.90485e-05	0.00140462	0.261538	0.108796
CCDC40	4.14256	1.1807	3.43458e-05	0.000752332	0.270769	0.112654
TBRG1	4.42929	1.1802	9.45445e-06	0.000232615	0.289231	0.12037
NKAPP1	3.15632	0.949186	0.00159775	0.0231691	0.209231	0.0871914
NCOA4	3.42841	0.936555	0.000607136	0.00986198	0.227692	0.0949074
ZNF706	5.35257	1.15524	8.67122e-08	2.85633e-06	0.366154	0.152778
CDK14	5.37623	1.49111	7.60616e-08	2.5377e-06	0.335385	0.140432
LGALS9	4.81489	1.23456	1.47281e-06	4.04975e-05	0.316923	0.132716
AGAP3	4.10975	1.1498	3.96082e-05	0.000852495	0.270769	0.113426
PTCD3	4.03401	1.0666	5.48326e-05	0.00114321	0.270769	0.113426
ZNF451	3.98975	1.14059	6.61442e-05	0.00134871	0.261538	0.109568
NOL4L	7.38389	1.45821	1.53728e-13	1.02054e-11	0.486154	0.203704
TRMT1L	3.52071	1.04898	0.000430385	0.00726729	0.233846	0.0979938
LIPA	5.56085	1.31783	2.68468e-08	9.41706e-07	0.366154	0.153549
HNRNPH3	5.24496	1.07525	1.56319e-07	4.98472e-06	0.366154	0.153549
NRP2	7.33737	1.43701	2.17826e-13	1.42421e-11	0.486154	0.204475
MS4A6A	15.495	2.42157	3.75029e-54	2.78133e-51	0.870769	0.366512
VPS29	4.18218	1.11357	2.88724e-05	0.000642746	0.28	0.118056
CLIP2	9.24603	1.59154	2.32976e-20	2.85253e-18	0.618462	0.260802
CD83	3.96682	1.17459	7.28387e-05	0.00147709	0.258462	0.109568
PANK3	4.06781	0.988367	4.74576e-05	0.00100151	0.28	0.118827
NCEH1	6.01404	1.48084	1.80955e-09	7.44382e-08	0.381538	0.162037
PTCHD4	4.4766	1.15133	7.58403e-06	0.000189652	0.301538	0.128086
UBE4A	4.94736	1.15715	7.52282e-07	2.16726e-05	0.332308	0.141204
HMOX1	6.31734	1.38608	2.66103e-10	1.21977e-08	0.415385	0.176698
MARF1	2.98442	0.799477	0.00284113	0.0382308	0.203077	0.0864198
KMT2A	4.39072	1.23391	1.12975e-05	0.00027406	0.286154	0.121914
ASAH1	11.9604	1.87088	5.72688e-33	1.51686e-30	0.732308	0.314043
LRRC37B	3.14075	0.942439	0.00168519	0.024178	0.212308	0.0910494
CEP95	3.98279	0.968216	6.81116e-05	0.00138664	0.276923	0.118827
FARP1	8.73101	1.56232	2.52398e-18	2.63112e-16	0.587692	0.252315
[truncated: 969 more rows]

## Sheet: M4
M4_names	M4_scores	M4_logfoldchanges	M4_pvals	M4_pvals_adj	M4_pct_nz_group	M4_pct_nz_reference
[truncated: 66 more rows]

[truncated: 9 more sheets: A0, A1, A2, A3, OP0, OP1, OP2, OP3, OP4]
