# Supplementary material for: Deciphering glial contributions to CSF1R-related disorder via single-nuclear transcriptomic profiling: a case study
Source: Acta Neuropathol Commun. 2024 Aug 28;12:139. doi: 10.1186/s40478-024-01853-5 (PMC11365264; doi:10.1186/s40478-024-01853-5)
Supplement: Supplementary file 2 — Additional file 2 (XLSX 6148 KB). Supplementary Table 2. Lists of differentially expressed genes (MAST test) for the following comparisons: (1) A1-CSF1R-RD versus A0-Control, (2) A2-CSF1R-RD versus A0-Control, (3) M0-AD versus M1-Control, (4) M2-CSF1R-RD versus M1-Control, (4) M3-CSF1R-RD versus M1-Control, (5) M3-CSF1R-RD versus M2-CSF1R-RD, (6) O3-CSF1R-RD versus O1-Control, (7) OP0-CSF1R-RD versus OP0-Control, (8) OP1-CSF1R-RD versus OP0-Control, (9) OP1-CSF1R-RD versus OP2 + OP3-Control. [file 40478_2024_1853_MOESM2_ESM.xlsx]

## Sheet: Field Description
Supplementary Table 2. Lists of differentially expressed genes (MAST test) for the following comparisons: 1) A1-CSF1R-RD vs A0-Control, 2) A2-CSF1R-RD vs A0-Control, 3) M0-AD vs M1-Control, 4) M2-CSF1R-RD vs M1-Control, 4) M3-CSF1R-RD vs M1-Control, 5) M3-CSF1R-RD vs M2-CSF1R-RD, 6) O3-CSF1R-RD vs O1-Control, 7) OP0-CSF1R-RD vs OP0-Control, 8) OP1-CSF1R-RD vs OP0-Control, 9) OP1-CSF1R-RD vs OP2+O…
Gene	Gene name
Pr(>Chisq)	p-value
coef	Coefficient (Log2 Fold Change)
ci.hi	Coefficient confidence interval upper
ci.lo	Coefficient confidence interval lower
z	Z-score
fdr	P-value adjusted by false discovery rate
n_cells	Cells included in the analysis
perc_cells	Percentage of the total number of cells

## Sheet: A1_Vs_A0_Deg_Mast
Gene	Pr(>Chisq)	coef	ci.hi	ci.lo	z	fdr	n_cells	perc_cells
ANK2	0	1.14531	1.19903	1.09159	41.7847	0	6829	0.976269
AQP4-AS1	0	1.92771	2.00714	1.84828	47.5659	0	1826	0.261044
GPC5	0	-0.898379	-0.853554	-0.943204	-39.2816	0	6979	0.997713
GRAMD2B	0	1.65711	1.72063	1.59359	51.1305	0	1819	0.260043
HMGB1	0	1.91484	1.97158	1.85809	66.1381	0	4792	0.685061
ITSN1	0	1.46586	1.53517	1.39654	41.448	0	1041	0.148821
NEAT1	0	1.3284	1.38864	1.26815	43.2161	0	6966	0.995854
RFX4	0	2.08295	2.13908	2.02682	72.7328	0	872	0.12466
SLC1A2	0	-1.49104	-1.43411	-1.54798	-51.3288	0	6985	0.99857
SLC7A11	0	1.89286	1.95723	1.82848	57.6301	0	5315	0.759828
PTGES3	3.07478e-303	1.23184	1.29564	1.16804	37.8405	1.97876e-300	2329	0.332952
CERS6	8.01857e-275	1.38634	1.45562	1.31705	39.2182	4.73029e-272	2071	0.296069
HSPH1	5.16679e-274	1.26218	1.34606	1.1783	29.4916	2.81352e-271	1107	0.158256
OGFRL1	9.91306e-271	1.10986	1.18349	1.03623	29.5425	5.01247e-268	723	0.10336
PALLD	6.46862e-270	1.37669	1.44679	1.30658	38.4897	3.05276e-267	3840	0.548964
CDH12	9.87758e-256	-1.66593	-1.62847	-1.70339	-87.1605	4.37021e-253	5998	0.85747
DDAH1	5.21429e-255	1.19099	1.25865	1.12333	34.5006	2.17129e-252	2626	0.375411
DLC1	1.04438e-238	-1.75134	-1.65283	-1.84984	-34.8469	4.10732e-236	6507	0.930236
ENSG00000286757.3	1.28026e-223	1.07221	1.13413	1.0103	33.9435	4.76997e-221	5969	0.853324
MIB1	1.96594e-221	1.13925	1.19862	1.07988	37.6106	6.95844e-219	3801	0.543388
ENSG00000228436.4	8.44092e-220	0.98015	1.05685	0.903452	25.0472	2.84539e-217	762	0.108935
JDP2	3.13776e-205	1.01854	1.09077	0.946304	27.6366	1.00965e-202	1762	0.251894
LRP1B	6.04866e-203	0.745671	0.79192	0.699422	31.6003	1.86167e-200	6989	0.999142
LGI1	3.75676e-201	1.03325	1.09808	0.96842	31.2373	1.10809e-198	2957	0.422731
ENSG00000285106.2	5.03858e-196	0.956829	1.03189	0.881769	24.9846	1.42673e-193	1817	0.259757
FAM184A	6.61564e-193	0.923115	0.99954	0.846691	23.6741	1.80123e-190	1130	0.161544
HSP90AA1	1.74399e-190	1.03792	1.10218	0.97367	31.6606	4.57249e-188	3939	0.563117
CAP2	9.57114e-189	0.910561	0.990704	0.830418	22.2686	2.41979e-186	730	0.10436
MALAT1	1.32212e-188	-0.591618	-0.553447	-0.629789	-30.3778	3.22733e-186	6991	0.999428
STARD13	2.87553e-188	1.06033	1.12279	0.997863	33.27	6.78528e-186	4209	0.601716
ELP4	2.47836e-178	1.05106	1.11953	0.982584	30.0851	5.65944e-176	2688	0.384274
GLUL	1.84849e-176	-1.27122	-1.17468	-1.36776	-25.8078	4.08922e-174	6510	0.930665
HSPA1A	2.21497e-175	0.913541	0.999861	0.82722	20.7425	4.75146e-173	753	0.107648
HSPB1	4.64675e-173	0.883097	0.961004	0.805191	22.2169	9.6748e-171	979	0.139957
LINC00486-1	1.08104e-170	-0.609666	-0.568025	-0.651307	-28.696	2.18647e-168	6978	0.99757
HIBCH	1.24073e-169	0.938334	0.995756	0.880912	32.0277	2.43975e-167	4875	0.696926
CCNH	7.3421e-167	0.851278	0.932035	0.77052	20.6603	1.40472e-164	1404	0.200715
TTN-AS1	1.62644e-162	0.781499	0.876947	0.686051	16.0475	3.02988e-160	857	0.122516
PCDH9	1.62337e-161	0.544874	0.583035	0.506714	27.9855	2.94663e-159	6991	0.999428
MBNL2	5.35202e-158	0.918423	0.976398	0.860448	31.0491	9.47174e-156	5236	0.748535
PRICKLE2	2.31829e-156	0.988659	1.06495	0.912367	25.399	4.00272e-154	3861	0.551966
LINC00609	2.96173e-155	1.15572	1.25213	1.05931	23.4946	4.99192e-153	1427	0.204003
EYA2	2.76425e-151	0.887573	0.94841	0.826736	28.5945	4.55073e-149	5502	0.786562
ATP1B2	4.00268e-148	-1.27524	-1.20114	-1.34934	-33.7286	6.43976e-146	5870	0.839171
SORBS1	2.23389e-146	0.657006	0.705693	0.608319	26.4485	3.51416e-144	6959	0.994853
ALOX12-AS1	2.5558e-146	0.787261	0.861945	0.712577	20.6604	3.93315e-144	1133	0.161973
PDE7B	2.65177e-146	0.96964	1.03469	0.90459	29.2154	3.99402e-144	4615	0.659757
WLS	4.29015e-144	0.899481	0.975679	0.823282	23.1364	6.32708e-142	1827	0.261187
PRKG1	1.34914e-143	0.843204	0.906088	0.780319	26.2807	1.94909e-141	6831	0.976555
RPS6KA2	2.58374e-141	0.806288	0.866644	0.745933	26.1832	3.65805e-139	6746	0.964403
BMT2	4.41659e-140	0.749581	0.826618	0.672545	19.0709	6.1304e-138	981	0.140243
ENSG00000239268.4	2.08743e-136	0.720988	0.776426	0.66555	25.49	2.84172e-134	6921	0.989421
PRKCQ	2.19948e-134	-1.12451	-1.09663	-1.1524	-79.0382	2.93776e-132	4522	0.646462
GNPTAB	2.95389e-134	-1.18237	-1.13315	-1.23159	-47.0841	3.87233e-132	5234	0.748249
BAG3	4.99682e-131	0.906613	0.987703	0.825522	21.9129	6.43136e-129	2641	0.377555
DLGAP1	1.47059e-130	1.17406	1.26564	1.08248	25.1268	1.85899e-128	3325	0.47534
SEM1	5.54849e-130	1.00573	1.07935	0.932114	26.7758	6.89084e-128	2721	0.388992
RFX2	1.69529e-127	0.884262	0.948557	0.819966	26.9555	2.06913e-125	4355	0.622588
MTSS2	3.82153e-127	-0.999739	-0.918975	-1.0805	-24.2614	4.58519e-125	6601	0.943674
NRG3	1.857e-124	0.47534	0.513549	0.437131	24.3832	2.19095e-122	6987	0.998856
MT-ND3	4.18323e-121	0.993357	1.07205	0.914661	24.7401	4.85461e-119	2720	0.388849
PRRX1	3.00107e-120	0.975284	1.04847	0.902096	26.1182	3.42654e-118	3204	0.458041
OSBPL1A	1.57274e-118	0.853746	0.917456	0.790037	26.2646	1.76722e-116	5423	0.775268
SMAD1	1.10001e-117	0.842229	0.911974	0.772485	23.6684	1.21671e-115	3605	0.515368
ABHD3	2.00018e-116	0.818745	0.895386	0.742104	20.938	2.17835e-114	2159	0.308649
SPATA6L	3.08652e-116	0.678917	0.756659	0.601174	17.1161	3.31053e-114	862	0.123231
TPD52L1	5.35057e-116	0.88461	0.953021	0.8162	25.344	5.65324e-114	5554	0.793996
CTNND2	4.83086e-114	0.489141	0.530362	0.44792	23.2574	5.02907e-112	6980	0.997856
FGFR3	5.00228e-114	-1.02349	-0.948059	-1.09892	-26.5934	5.13205e-112	5822	0.832309
NEBL	6.16846e-113	0.572298	0.620751	0.523845	23.1501	6.23808e-111	6944	0.992709
FRMD5	1.04828e-112	1.11741	1.20232	1.03249	25.7912	1.04517e-110	3417	0.488492
CRYAB	8.02941e-112	0.711975	0.789422	0.634528	18.018	7.89447e-110	1081	0.154539
ATP1A2	8.31945e-112	-0.69542	-0.633171	-0.757668	-21.896	8.06758e-110	6777	0.968835
NUMB	4.52669e-109	-1.06492	-0.979259	-1.15057	-24.3673	4.33033e-107	5950	0.850608
MIR9-1HG	4.85406e-108	-0.938139	-0.851329	-1.02495	-21.181	4.58158e-106	6321	0.903645
SPATS2L	1.03114e-107	0.823002	0.901647	0.744357	20.5106	9.60453e-106	2406	0.34396
AHCYL1	3.42768e-106	-0.764764	-0.691607	-0.83792	-20.489	3.15124e-104	6650	0.950679
DNM3	8.96027e-105	0.752005	0.816339	0.687671	22.9101	8.13202e-103	6383	0.912509
GLIS3	2.46534e-101	0.65699	0.716498	0.597482	21.6386	2.20913e-99	6835	0.977127
NAV3	2.67887e-101	0.704448	0.767127	0.64177	22.0281	2.37047e-99	6805	0.972838
EFCAB13	1.1821e-100	-0.886982	-0.856975	-0.91699	-57.9344	1.0331e-98	3997	0.571408
CD44	1.21539e-99	0.758591	0.851795	0.665387	15.9522	1.04924e-97	917	0.131094
CNTN1	2.71864e-99	0.733062	0.798401	0.667723	21.9896	2.31871e-97	6684	0.95554
RGS17	6.80753e-99	-0.879105	-0.847052	-0.911157	-53.7561	5.73697e-97	4009	0.573124
GRIA4	5.20651e-98	-1.07124	-1.02931	-1.11318	-50.0685	4.3361e-96	4195	0.599714
HSPA4L	9.38156e-98	0.731391	0.812242	0.65054	17.7302	7.72233e-96	2409	0.344389
CHORDC1	5.26757e-97	0.57761	0.652224	0.502995	15.1725	4.28611e-95	845	0.120801
LRRC7	9.09817e-97	-1.09658	-1.05048	-1.14268	-46.6203	7.31886e-95	4128	0.590136
ENSG00000287704.2	7.56785e-96	1.10693	1.21674	0.997123	19.7575	6.01942e-94	1817	0.259757
GRIA2	7.9419e-96	-0.926635	-0.832959	-1.02031	-19.3879	6.24674e-94	6139	0.877627
ENSG00000271904.1	1.57102e-95	-1.06985	-0.990354	-1.14935	-26.3764	1.22211e-93	5454	0.7797
NKTR	6.94262e-95	0.601772	0.675288	0.528257	16.0435	5.34205e-93	1120	0.160114
ENSG00000251034.2	1.38179e-94	0.576516	0.654679	0.498353	14.4564	1.05179e-92	971	0.138813
COL27A1	1.73288e-94	0.67967	0.755312	0.604027	17.6108	1.30501e-92	1322	0.188992
APP	4.74934e-94	0.792104	0.872168	0.71204	19.3906	3.53901e-92	2488	0.355683
FHOD3	5.96512e-94	0.820137	0.886864	0.753409	24.0895	4.39866e-92	3669	0.524518
VCAN	1.2867e-93	0.642761	0.720573	0.564949	16.1902	9.39029e-92	957	0.136812
RFX3-AS1	3.33897e-93	-1.02681	-0.948719	-1.1049	-25.7709	2.4119e-91	5465	0.781272
PLCE1	3.44811e-93	0.785087	0.867482	0.702692	18.6753	2.46557e-91	1718	0.245604
JAK1	1.40225e-91	-0.845752	-0.759765	-0.931738	-19.2779	9.92651e-90	6307	0.901644
KCNQ3	3.63605e-91	-1.07096	-1.00436	-1.13756	-31.5157	2.54847e-89	4690	0.670479
DNAJB6	7.76848e-91	0.67064	0.743753	0.597528	17.9782	5.39148e-89	1906	0.27248
MIR99AHG	1.52588e-90	0.4986	0.54587	0.45133	20.6735	1.04871e-88	6957	0.994568
PRKD1	2.14852e-90	0.732206	0.796675	0.667736	22.26	1.46244e-88	5703	0.815297
JARID2	2.26968e-89	-0.814571	-0.726629	-0.902513	-18.1544	1.5302e-87	6457	0.923088
MAP2	2.82979e-89	0.800071	0.883558	0.716584	18.7828	1.88982e-87	3090	0.441744
PAMR1	6.67298e-89	-0.979187	-0.884619	-1.07375	-20.2942	4.41477e-87	6098	0.871766
BICD1	1.01062e-88	0.73953	0.805438	0.673623	21.9922	6.62423e-87	5234	0.748249
SGIP1	4.24928e-88	0.672215	0.731526	0.612904	22.2136	2.75969e-86	5851	0.836455
ANKDD1A	2.09809e-87	-0.945227	-0.863122	-1.02733	-22.5639	1.35022e-85	5650	0.80772
ATP2C1	2.71795e-87	0.717557	0.79287	0.642244	18.6739	1.73337e-85	4486	0.641315
MAML2	2.67605e-85	0.683712	0.74979	0.617633	20.2796	1.6914e-83	6631	0.947963
CHPT1	7.20958e-85	0.730633	0.799934	0.661332	20.6636	4.51652e-83	4841	0.692066
NCAM2	3.67358e-84	0.655458	0.720343	0.590572	19.7991	2.28116e-82	6779	0.969121
BANP	2.85284e-83	0.656117	0.729042	0.583191	17.6339	1.75611e-81	1606	0.229593
SRGAP1	1.82236e-82	0.768509	0.836088	0.700931	22.2889	1.11211e-80	4502	0.643603
ANAPC16	2.16008e-81	0.637984	0.709275	0.566693	17.5397	1.30694e-79	1925	0.275197
ZNF516	2.40324e-81	0.668707	0.73187	0.605544	20.7502	1.44174e-79	5066	0.724232
LINC02649	2.67218e-81	-0.915027	-0.851117	-0.978937	-28.0615	1.58961e-79	4885	0.698356
NALF1	1.04845e-80	-0.796643	-0.698907	-0.894378	-15.9757	6.18501e-79	6726	0.961544
CHL1	1.22656e-80	0.747404	0.817263	0.677544	20.969	7.1759e-79	4874	0.696783
DPH6-DT	5.42895e-80	0.881163	0.962955	0.799371	21.1151	3.15012e-78	3106	0.444031
IL3RA	5.25972e-79	-0.715951	-0.678613	-0.753288	-37.5824	3.02712e-77	3978	0.568692
SRPX2	4.98083e-77	-0.616019	-0.593239	-0.638799	-53.0013	2.84349e-75	3077	0.439886
CDH10	1.56032e-76	0.651644	0.74549	0.557798	13.6095	8.83638e-75	3076	0.439743
CDH4	2.02004e-76	0.71396	0.780213	0.647706	21.1209	1.13491e-74	5296	0.757112
NEO1	2.05247e-76	-0.657657	-0.586859	-0.728456	-18.2064	1.14405e-74	6629	0.947677
F3	2.95945e-76	-0.932826	-0.859049	-1.0066	-24.7816	1.63672e-74	5104	0.729664
FLRT2	4.63927e-76	0.775095	0.848036	0.702154	20.8273	2.54585e-74	5681	0.812152
PLEKHA5	7.66003e-76	0.857093	0.942031	0.772156	19.7778	4.17118e-74	3533	0.505075
KAZN	4.60201e-75	0.706516	0.801193	0.61184	14.6261	2.48684e-73	1438	0.205575
SNTB1	6.53667e-75	0.709141	0.793189	0.625093	16.5369	3.50554e-73	1706	0.243888
PSAT1	1.06897e-74	0.716321	0.783341	0.6493	20.9484	5.68967e-73	3411	0.487634
SPARCL1	1.12749e-74	-0.683433	-0.609262	-0.757603	-18.0598	5.95635e-73	6770	0.967834
MFAP3L	1.16707e-74	0.683259	0.755979	0.610539	18.4153	6.11975e-73	3122	0.446319
SHOC1	2.43964e-73	-0.682131	-0.654288	-0.709974	-48.0174	1.26987e-71	3406	0.486919
MT-CO1	3.13329e-73	-0.841411	-0.770195	-0.912628	-23.1567	1.61902e-71	4347	0.621444
KNOP1	4.44756e-73	0.471028	0.542614	0.399442	12.8963	2.28147e-71	848	0.121229
GLUD1	1.79732e-72	-0.768993	-0.683317	-0.85467	-17.5918	9.15339e-71	6074	0.868335
ENSG00000274642.1	2.52529e-72	0.452894	0.520508	0.38528	13.1282	1.2769e-70	771	0.110222
KITLG	2.55977e-72	0.54738	0.627986	0.466773	13.3096	1.28515e-70	824	0.117798
LINC01376	7.62197e-72	-0.75466	-0.711763	-0.797556	-34.481	3.79971e-70	3945	0.563974
NPAS2	6.2578e-71	0.754099	0.831575	0.676623	19.0769	3.09783e-69	3710	0.530379
TAFA5	3.12562e-70	0.666559	0.731143	0.601974	20.2282	1.53655e-68	4560	0.651894
PPFIA2	5.24919e-70	0.739011	0.833976	0.644046	15.2523	2.56269e-68	3445	0.492495
KCNIP1	3.7164e-69	-0.621439	-0.59146	-0.651417	-40.6289	1.80195e-67	3315	0.47391
PDE4B	4.31379e-69	0.638415	0.705945	0.570884	18.5289	2.07737e-67	6335	0.905647
MED12L	1.08966e-68	0.582813	0.643647	0.52198	18.7774	5.21197e-67	5944	0.84975
CARS1	7.18455e-68	0.488385	0.557003	0.419767	13.9499	3.41339e-66	1034	0.14782
GNG12	9.82086e-68	0.653745	0.727432	0.580057	17.3885	4.62961e-66	2384	0.340815
SLC39A12	9.87529e-68	0.69046	0.764978	0.615943	18.1605	4.62961e-66	4171	0.596283
FKBP5	5.52578e-67	-0.991132	-0.895889	-1.08638	-20.3961	2.57348e-65	5514	0.788277
ENSG00000249592.7	8.96427e-67	0.539006	0.61335	0.464661	14.2099	4.14759e-65	1348	0.192709
ENSG00000286406.1	1.32197e-66	-0.555764	-0.531706	-0.579822	-45.2778	6.07677e-65	3103	0.443603
NFIB	2.10052e-66	0.531882	0.590652	0.473112	17.7381	9.59329e-65	6573	0.939671
ZDHHC14	4.87739e-66	0.672482	0.754124	0.590841	16.1443	2.21327e-64	1960	0.2802
ENSG00000273118.1	5.03319e-66	0.82946	0.925503	0.733418	16.927	2.26942e-64	2668	0.381415
NME7	1.98851e-65	0.452812	0.523045	0.382579	12.6365	8.9093e-64	738	0.105504
PITPNC1	9.3999e-65	-0.430533	-0.381816	-0.479251	-17.3209	4.18502e-63	6983	0.998284
OSBPL3	1.37162e-64	0.705538	0.79342	0.617656	15.7351	6.06855e-63	2837	0.405575
ENSG00000283674.3	1.73136e-64	-0.723269	-0.669836	-0.776702	-26.53	7.61261e-63	4263	0.609435
FGFR2	5.04549e-64	-0.74495	-0.657197	-0.832703	-16.6385	2.20476e-62	6060	0.866333
ETNPPL	2.83062e-63	-0.820203	-0.730581	-0.909825	-17.9372	1.22932e-61	5728	0.818871
EHBP1	3.09892e-63	0.644189	0.713514	0.574865	18.2128	1.33764e-61	4990	0.713367
LINC02250	3.31287e-63	-0.588677	-0.564376	-0.612979	-47.4779	1.42132e-61	2866	0.409721
RHOBTB3	5.35212e-63	0.584496	0.666098	0.502894	14.0388	2.28239e-61	3830	0.547534
SAMD12	5.55927e-63	0.553068	0.639023	0.467114	12.6112	2.35653e-61	1051	0.15025
DUBR	1.18996e-62	0.443549	0.516638	0.370461	11.8943	5.01413e-61	710	0.101501
CTBP2	1.31856e-62	0.638672	0.705302	0.572041	18.7868	5.52315e-61	4510	0.644746
ERBB4	1.5182e-62	0.452141	0.503827	0.400455	17.1455	6.32198e-61	6941	0.99228
ADGRL3	4.85549e-62	0.477887	0.53349	0.422285	16.8454	2.01006e-60	6887	0.98456
METRN	2.22993e-61	0.48974	0.558945	0.420534	13.8699	9.17773e-60	1297	0.185418
CDKL1	1.1561e-60	0.563866	0.639857	0.487874	14.5431	4.73065e-59	1462	0.209006
CLU	2.57982e-60	0.567696	0.631213	0.50418	17.5177	1.04957e-58	6344	0.906934
FUT9	2.62772e-60	0.578139	0.643032	0.513246	17.4615	1.06295e-58	6291	0.899357
ACACB	4.17446e-60	-0.693397	-0.608335	-0.778458	-15.9771	1.67904e-58	6311	0.902216
MAPK10	1.56761e-59	0.418874	0.46909	0.368657	16.3488	6.26956e-58	6892	0.985275
ANGPT1	3.05655e-59	0.545154	0.635034	0.455274	11.8879	1.21558e-57	850	0.121515
ZBTB20	3.64254e-59	0.362953	0.405996	0.319909	16.5267	1.44053e-57	6965	0.995711
PSMD7-DT	3.94825e-59	-0.785688	-0.722698	-0.848677	-24.4472	1.55276e-57	4213	0.602287
DDR2	5.66822e-59	0.54596	0.63944	0.452479	11.4469	2.21687e-57	2353	0.336383
ENSG00000255557.1	9.24255e-59	-0.485006	-0.463767	-0.506245	-44.7564	3.59495e-57	2664	0.380843
TLN2	1.57033e-58	0.697015	0.777124	0.616906	17.0533	6.07452e-57	3952	0.564975
SLCO1C1	1.7424e-58	-0.76097	-0.670161	-0.851779	-16.4242	6.7035e-57	5748	0.82173
ZBTB1	3.72547e-58	0.492782	0.564838	0.420726	13.404	1.42555e-56	1281	0.183131
DPY19L2P2	4.26884e-58	-0.539928	-0.511576	-0.56828	-37.3247	1.62468e-56	3026	0.432595
FERMT2	4.74949e-58	0.519847	0.594448	0.445247	13.6579	1.79795e-56	1914	0.273624
SDC4	6.81409e-57	-0.685445	-0.621471	-0.74942	-20.9998	2.5658e-55	4618	0.660186
CAMK2D	7.04792e-57	0.657113	0.735581	0.578644	16.4131	2.6398e-55	3769	0.538813
CC2D2A	1.87301e-56	-0.773545	-0.702468	-0.844622	-21.3307	6.97845e-55	4612	0.659328
AASS	4.01309e-56	-0.702206	-0.635112	-0.7693	-20.5129	1.48736e-54	4736	0.677055
ENSG00000270207.2	5.61197e-56	0.412553	0.495325	0.329781	9.76886	2.06912e-54	930	0.132952
CAPZA1	4.51853e-55	-0.692829	-0.619045	-0.766613	-18.4041	1.65734e-53	5067	0.724375
ASTN2	1.09385e-54	0.576276	0.643042	0.50951	16.9171	3.99142e-53	5824	0.832595
TSHZ1	1.45748e-54	0.572835	0.655027	0.490643	13.66	5.29103e-53	2541	0.363259
CACNA1C	2.83514e-54	0.6804	0.763	0.597799	16.1447	1.02398e-52	3765	0.538242
AMZ2	3.30473e-54	-0.568143	-0.497273	-0.639013	-15.7124	1.18752e-52	6685	0.955683
ATP13A4	3.45893e-54	-0.481279	-0.42066	-0.541899	-15.5608	1.23666e-52	6649	0.950536
ENSG00000250166.4	3.56011e-54	0.614455	0.70891	0.52	12.7501	1.26643e-52	3006	0.429736
WDR49	6.72863e-54	0.562144	0.644605	0.479684	13.3614	2.3816e-52	1424	0.203574
PKIA	2.24807e-53	0.568274	0.651625	0.484924	13.3628	7.91746e-52	2021	0.288921
CASTOR3	3.28477e-53	0.51434	0.585587	0.443093	14.1492	1.15113e-51	1881	0.268906
REV3L	4.87278e-53	0.606235	0.68174	0.53073	15.7367	1.69923e-51	4705	0.672623
SEPTIN7	6.22322e-53	-0.611704	-0.529367	-0.694041	-14.5612	2.15952e-51	6058	0.866047
BOC	6.7068e-53	0.57593	0.652053	0.499808	14.8287	2.31597e-51	2743	0.392137
ST8SIA1	9.47479e-53	0.683933	0.768861	0.599004	15.7836	3.25592e-51	2734	0.390851
RHOT1	1.25567e-52	0.585767	0.657303	0.51423	16.0489	4.29414e-51	3913	0.5594
SLC4A4	2.58995e-52	-0.581921	-0.506243	-0.657599	-15.071	8.81455e-51	6770	0.967834
ACSL3	3.72869e-52	-0.700834	-0.615257	-0.78641	-16.0513	1.26294e-50	5506	0.787134
PDE4DIP	2.00583e-51	0.537493	0.610105	0.464881	14.5082	6.76155e-50	3811	0.544818
RORA	2.10445e-51	0.359991	0.40572	0.314262	15.4292	7.06039e-50	6984	0.998427
SEC14L1	3.13545e-51	-0.696826	-0.617555	-0.776098	-17.2288	1.04698e-49	5179	0.740386
NEDD4L	4.30149e-51	0.64409	0.722854	0.565326	16.0275	1.42959e-49	3585	0.512509
ENSG00000289228.1	5.66529e-51	-0.600149	-0.552451	-0.647847	-24.6609	1.87405e-49	3606	0.515511
LRP2BP	6.5808e-51	0.404647	0.475844	0.333449	11.1393	2.16677e-49	993	0.141959
IWS1	8.74587e-51	0.394314	0.461152	0.327476	11.5629	2.8663e-49	869	0.124232
DNAJA1	1.66071e-50	0.379945	0.447196	0.312693	11.0731	5.4176e-49	814	0.116369
SLC9A9	1.80606e-50	0.571005	0.637261	0.50475	16.8915	5.86474e-49	5412	0.773695
CD47	5.64121e-50	-0.593316	-0.539727	-0.646906	-21.6997	1.82348e-48	4054	0.579557
GABBR1	7.54861e-50	0.560415	0.632614	0.488216	15.2134	2.4267e-48	4448	0.635883
LUC7L3	7.57594e-50	-0.610833	-0.529032	-0.692634	-14.6356	2.4267e-48	5991	0.856469
OSBPL11	9.32022e-50	-0.708651	-0.627269	-0.790032	-17.0669	2.97197e-48	5209	0.744675
ENSG00000287542.1	4.43107e-49	-0.441107	-0.418816	-0.463397	-38.7862	1.40662e-47	2523	0.360686
SLC7A2	4.92827e-49	0.618513	0.695571	0.541456	15.7319	1.55747e-47	3530	0.504646
ATP2B4	9.23392e-49	0.523129	0.591488	0.454769	14.9989	2.89234e-47	5022	0.717941
FBXO21	9.20659e-49	-0.585289	-0.531018	-0.639559	-21.1376	2.89234e-47	4024	0.575268
KANSL1L	1.10103e-48	0.552145	0.620955	0.483335	15.7271	3.43357e-47	4707	0.672909
AHCYL2	1.38743e-48	-0.459323	-0.398625	-0.520021	-14.8318	4.30772e-47	6857	0.980272
SLTM	1.63652e-48	0.347637	0.409989	0.285284	10.9275	5.05893e-47	706	0.100929
SAMD4A	2.35698e-48	0.666033	0.747582	0.584484	16.0075	7.25438e-47	5663	0.809578
PPFIA1	2.97617e-48	0.523513	0.592674	0.454353	14.8361	9.12049e-47	2738	0.391422
PRDM16	6.15217e-48	0.50079	0.562468	0.439113	15.914	1.87721e-46	5892	0.842316
SMURF2	7.17591e-48	-0.67582	-0.59905	-0.75259	-17.2539	2.18018e-46	4909	0.701787
GNG12-AS1	1.63198e-47	-0.578201	-0.532011	-0.624391	-24.5346	4.93709e-46	3352	0.479199
HEPACAM	3.29844e-47	0.536357	0.610036	0.462678	14.2678	9.93602e-46	3787	0.541387
RBFOX2	4.23509e-47	-0.537955	-0.462817	-0.613093	-14.0325	1.27035e-45	6241	0.892209
MYO6	4.50277e-47	-0.519001	-0.444689	-0.593312	-13.6886	1.34494e-45	6304	0.901215
MCPH1	4.67643e-47	0.496226	0.57161	0.420843	12.9018	1.39094e-45	1697	0.242602
ACSS1	6.36207e-47	-0.65353	-0.566954	-0.740105	-14.7951	1.8844e-45	5751	0.822159
SPDYE10P	8.18455e-47	-0.499766	-0.458736	-0.540795	-23.8736	2.4141e-45	3342	0.47777
ZFPM2	2.32004e-46	0.609239	0.691627	0.526851	14.4935	6.81474e-45	2829	0.404432
FAM13A	2.80668e-46	0.569831	0.643964	0.495698	15.0655	8.21011e-45	3295	0.471051
WHRN	3.04504e-46	0.448125	0.521709	0.37454	11.9361	8.87072e-45	1300	0.185847
SREBF2	3.88616e-46	-0.630105	-0.556594	-0.703616	-16.8	1.12746e-44	4886	0.698499
BCO1	4.31065e-46	-0.441684	-0.414164	-0.469204	-31.4568	1.24551e-44	2593	0.370693
HSPD1	6.52571e-46	0.420332	0.491818	0.348845	11.5243	1.87786e-44	1278	0.182702
ST6GAL1	1.11006e-45	0.434647	0.512803	0.356491	10.8999	3.18144e-44	929	0.132809
PRANCR	1.62386e-45	-0.560312	-0.516214	-0.60441	-24.9035	4.63521e-44	2966	0.424017
ENSG00000286619.1	1.87408e-45	0.571627	0.645746	0.497508	15.1158	5.32795e-44	3354	0.479485
KLF9	1.3753e-44	-0.508016	-0.463252	-0.55278	-22.243	3.89429e-43	3429	0.490207
DPY19L3	1.38474e-44	-0.609782	-0.543947	-0.675617	-18.1536	3.9054e-43	4384	0.626733
IL2RA	2.40105e-44	0.440952	0.519584	0.36232	10.9911	6.74485e-43	1296	0.185275
GAB1	2.62394e-44	0.580737	0.655955	0.50552	15.1324	7.34184e-43	4234	0.605289
AKT3	3.62444e-44	-0.464203	-0.400108	-0.528299	-14.1947	1.01013e-42	6751	0.965118
BCL6	3.64006e-44	0.544084	0.617271	0.470896	14.5707	1.01051e-42	4322	0.61787
ATL2	3.88618e-44	-0.59668	-0.530778	-0.662583	-17.7455	1.07462e-42	4423	0.632309
LRIG1	5.72912e-44	-0.585452	-0.503526	-0.667379	-14.006	1.57807e-42	6474	0.925518
PLEKHA7	2.45591e-43	0.546098	0.62017	0.472027	14.45	6.73853e-42	4246	0.607005
INSIG1	4.41826e-43	-0.379847	-0.359079	-0.400615	-35.8477	1.2076e-41	2109	0.301501
ANP32AP1	4.53998e-43	-0.344932	-0.327183	-0.362681	-38.089	1.23136e-41	2149	0.307219
LINC02340	4.52383e-43	-0.466954	-0.430826	-0.503081	-25.3327	1.23136e-41	3043	0.435025
LIFR	6.07146e-43	-0.513362	-0.439606	-0.587118	-13.6419	1.64045e-41	6555	0.937098
NAV1	1.15495e-42	0.52148	0.600743	0.442218	12.8949	3.1087e-41	2806	0.401144
LINC01301	1.68358e-42	0.55747	0.645894	0.469046	12.3566	4.51441e-41	2311	0.330379
F11-AS1	2.43931e-42	-0.664505	-0.588109	-0.740902	-17.048	6.51617e-41	4526	0.647034
DST	2.55161e-42	0.380059	0.43386	0.326258	13.8455	6.79055e-41	6968	0.99614
AFDN	2.87942e-42	-0.55952	-0.477369	-0.641671	-13.3491	7.63423e-41	5821	0.832166
DOK5	5.35648e-42	0.57944	0.655382	0.503499	14.9547	1.41487e-40	3295	0.471051
ACTB	5.62713e-42	-0.510573	-0.458557	-0.56259	-19.2381	1.48083e-40	3750	0.536097
ATP2B2	8.3019e-42	-0.610692	-0.527253	-0.69413	-14.3451	2.17664e-40	5434	0.776841
SLC27A1	8.92421e-42	0.412488	0.483978	0.340998	11.3087	2.33116e-40	1507	0.21544
PAPOLA	1.30699e-41	0.477854	0.554205	0.401503	12.2667	3.40153e-40	2830	0.404575
MSMO1	1.61363e-41	-0.39161	-0.367397	-0.415823	-31.6996	4.18422e-40	2282	0.326233
ZFYVE16	6.23968e-41	0.421128	0.492163	0.350093	11.6196	1.61207e-39	1645	0.235168
DGKG	8.6935e-41	-0.565846	-0.480716	-0.650976	-13.0276	2.23786e-39	6382	0.912366
HSDL2	9.11505e-41	0.342047	0.408029	0.276065	10.1604	2.33788e-39	873	0.124803
WDFY2	1.07903e-40	0.506479	0.571209	0.441748	15.3356	2.75757e-39	4924	0.703931
DENND1B	1.27323e-40	-0.609701	-0.540688	-0.678713	-17.3156	3.24216e-39	4302	0.615011
PHGDH	2.12575e-40	0.339996	0.405035	0.274957	10.2459	5.39362e-39	907	0.129664
CHKA	4.11738e-40	-0.547919	-0.466077	-0.629762	-13.1216	1.04096e-38	5651	0.807863
CRYL1	4.94227e-40	-0.53187	-0.476495	-0.587245	-18.8251	1.24506e-38	3824	0.546676
PLCH1	5.42428e-40	0.543584	0.628549	0.458618	12.5392	1.36165e-38	2323	0.332094
LRRC8A	6.295e-40	-0.523219	-0.464615	-0.581822	-17.4987	1.57464e-38	4037	0.577127
TMTC1	6.83643e-40	0.560574	0.648061	0.473087	12.5585	1.70405e-38	2693	0.384989
SETD3	7.83673e-40	-0.563253	-0.486788	-0.639718	-14.4375	1.94653e-38	4964	0.70965
UBA6-DT	9.15794e-40	0.551754	0.64062	0.462888	12.169	2.26675e-38	3044	0.435168
DCLK2	1.24598e-39	0.470247	0.536084	0.404411	13.9993	3.07328e-38	6241	0.892209
KLHL22	1.81389e-39	0.435773	0.507811	0.363736	11.8563	4.45852e-38	1728	0.247034
ST13	1.84606e-39	0.426746	0.499582	0.35391	11.4834	4.5219e-38	1723	0.246319
PRXL2A	2.52646e-39	-0.526058	-0.465955	-0.586162	-17.1547	6.16718e-38	4112	0.587848
DNAJB2	2.71877e-39	0.398894	0.469359	0.328428	11.095	6.61381e-38	1370	0.195854
PLOD2	3.00372e-39	0.526675	0.612531	0.44082	12.0233	7.28197e-38	2496	0.356826
ABLIM1	3.51861e-39	0.372261	0.427471	0.31705	13.2151	8.5011e-38	6896	0.985847
FN1	3.57376e-39	-0.39167	-0.363816	-0.419524	-27.5605	8.60499e-38	2443	0.349249
LINC01138	3.85177e-39	0.496416	0.567189	0.425643	13.7476	9.24293e-38	4848	0.693066
ZNF717	4.26223e-39	0.371078	0.441725	0.300432	10.295	1.01933e-37	1170	0.167262
POU2F1	5.81015e-39	-0.496937	-0.419501	-0.574373	-12.5779	1.38485e-37	6217	0.888778
FADS2	1.23493e-38	-0.500036	-0.447617	-0.552455	-18.6964	2.93359e-37	3618	0.517227
HP1BP3	1.78492e-38	0.479396	0.548794	0.409998	13.5393	4.21181e-37	3256	0.465475
SNX3	1.78137e-38	0.394752	0.470377	0.319127	10.2308	4.21181e-37	1552	0.221873
CCDC88A	2.2874e-38	0.497133	0.573278	0.420988	12.7961	5.37956e-37	3881	0.554825
SUGT1	3.2732e-38	0.449636	0.523947	0.375325	11.8592	7.67251e-37	2179	0.311508
ENOSF1	3.32974e-38	-0.418927	-0.382187	-0.455668	-22.3483	7.77927e-37	2848	0.407148
TSEN15	4.39646e-38	0.370331	0.439719	0.300944	10.4606	1.02377e-36	1151	0.164546
PDZRN3	5.43989e-38	0.527751	0.601086	0.454416	14.1048	1.26259e-36	5824	0.832595
MARCHF3	5.46662e-38	0.55821	0.645781	0.470638	12.4934	1.26465e-36	2709	0.387277
ADAMTS9-AS2	6.388e-38	0.555076	0.649892	0.460259	11.4741	1.47299e-36	2032	0.290493
USP45	7.7412e-38	-0.558859	-0.491026	-0.626691	-16.1477	1.77922e-36	4287	0.612866
DIO2	8.91541e-38	-0.361634	-0.335649	-0.387619	-27.2771	2.04247e-36	2283	0.326376
LINC00461	1.02319e-37	-0.4967	-0.417764	-0.575636	-12.333	2.3365e-36	6291	0.899357
WSB1	1.11546e-37	-0.520654	-0.457241	-0.584068	-16.0923	2.53901e-36	4238	0.605861
FTO	1.16195e-37	0.458528	0.520538	0.396518	14.4928	2.63635e-36	5441	0.777841
ZC2HC1A	1.3695e-37	0.298443	0.359449	0.237437	9.58824	3.09734e-36	715	0.102216
TXNIP	1.4221e-37	-0.462154	-0.419	-0.505309	-20.9897	3.20607e-36	2974	0.425161
HSPB8	1.4445e-37	0.369345	0.440366	0.298324	10.1928	3.24624e-36	1104	0.157827
LRRTM4	2.72458e-37	-0.679158	-0.611912	-0.746404	-19.7949	6.10358e-36	3266	0.466905
KCNMA1	3.39156e-37	0.344849	0.401013	0.288686	12.0344	7.57376e-36	6675	0.954253
FMNL3	3.49871e-37	-0.414298	-0.376926	-0.45167	-21.7279	7.78849e-36	2679	0.382988
SEPTIN7P14	4.04471e-37	0.462195	0.540014	0.384376	11.6409	8.9757e-36	2581	0.368978
YARS1	4.73562e-37	0.405003	0.474024	0.335982	11.5008	1.04761e-35	1598	0.228449
GRIK2	5.08969e-37	-0.465503	-0.426543	-0.504462	-23.4184	1.12243e-35	2686	0.383989
SPATC1	5.74799e-37	-0.337579	-0.315721	-0.359437	-30.2697	1.26366e-35	2141	0.306076
SPI1	6.18458e-37	-0.307891	-0.28836	-0.327421	-30.8981	1.35544e-35	1989	0.284346
CA8	1.03585e-36	0.566961	0.649029	0.484893	13.5402	2.26321e-35	3219	0.460186
SYCP2	1.40155e-36	-0.554681	-0.49109	-0.618272	-17.096	3.05279e-35	3936	0.562688
TRAK2	1.42201e-36	0.327203	0.393623	0.260783	9.65533	3.08786e-35	991	0.141673
SLC16A1-AS1	2.62686e-36	0.371937	0.443975	0.299899	10.1195	5.68671e-35	1276	0.182416
ENSG00000253300.2	2.83624e-36	0.287016	0.350516	0.223516	8.8589	6.12126e-35	724	0.103503
DDX17	3.8136e-36	-0.383206	-0.322153	-0.444258	-12.302	8.20561e-35	6631	0.947963
FUT8	4.54789e-36	0.467693	0.535585	0.399802	13.5018	9.75592e-35	5850	0.836312
OTUD7A	5.52885e-36	-0.555499	-0.466561	-0.644436	-12.2418	1.18244e-34	5946	0.850036
TOX	7.17758e-36	0.483885	0.552313	0.415458	13.8599	1.53042e-34	5816	0.831451
ENSG00000286044.1	9.68195e-36	0.353109	0.428157	0.278062	9.22189	2.05821e-34	751	0.107362
ENSG00000234062.9	1.15031e-35	0.433112	0.508225	0.357999	11.3014	2.43804e-34	1676	0.2396
KIF1B	1.42495e-35	-0.358534	-0.302642	-0.414425	-12.5728	3.01111e-34	6765	0.967119
H3-3B	1.68719e-35	-0.415212	-0.376367	-0.454057	-20.9501	3.55465e-34	2697	0.385561
MTERF1	1.72561e-35	-0.558125	-0.495215	-0.621035	-17.3884	3.6248e-34	3718	0.531523
PPP2R2B	1.87787e-35	0.321158	0.37096	0.271356	12.6393	3.93296e-34	6978	0.99757
GTF2I	2.96856e-35	0.430874	0.506147	0.355601	11.2191	6.19894e-34	2324	0.332237
ENSG00000275390.1	3.05933e-35					6.36972e-34	1594	0.227877
CRADD	3.23564e-35	0.559391	0.642746	0.476036	13.1532	6.71704e-34	4414	0.631022
RMST	3.6276e-35	-0.551566	-0.490619	-0.612513	-17.7375	7.50871e-34	3658	0.522945
ZHX2	3.89931e-35	0.4391	0.503173	0.375026	13.4317	8.04758e-34	6149	0.879056
SLC25A36	5.42153e-35	-0.459388	-0.406771	-0.512006	-17.1118	1.11567e-33	3626	0.51837
SDK2	6.63923e-35	0.329731	0.396672	0.26279	9.65418	1.36229e-33	927	0.132523
DPP10	8.58031e-35	1.12301	1.27898	0.967044	14.1124	1.75549e-33	5564	0.795425
ENSG00000234997.3	1.16807e-34	0.344814	0.415511	0.274118	9.55953	2.38292e-33	880	0.125804
SPAG9	1.41356e-34	-0.462891	-0.386322	-0.53946	-11.8488	2.87545e-33	5955	0.851322
HNRNPK	1.65351e-34	-0.435591	-0.388076	-0.483106	-17.9678	3.35392e-33	3313	0.473624
SHISA6	1.66478e-34	-0.54966	-0.489688	-0.609633	-17.9635	3.36713e-33	3231	0.461901
SPATA6	1.75121e-34	-0.526822	-0.442263	-0.611381	-12.211	3.53185e-33	5577	0.797284
DENND1A	1.89458e-34	0.371497	0.42869	0.314305	12.731	3.81014e-33	6452	0.922373
SLC9A7	2.2904e-34	-0.345004	-0.320188	-0.36982	-27.2482	4.59312e-33	2151	0.307505
PFKFB3	2.71184e-34	-0.565372	-0.487917	-0.642827	-14.3065	5.42291e-33	4667	0.667191
TRPS1	2.86185e-34	0.34785	0.403904	0.291797	12.1629	5.70678e-33	6835	0.977127
TRPM3	3.50488e-34	0.628111	0.719943	0.53628	13.4058	6.96939e-33	6251	0.893638
SLC18B1	3.71296e-34	-0.531916	-0.457728	-0.606105	-14.0526	7.36247e-33	4639	0.663188
ENSG00000274265.5	5.29082e-34	0.286945	0.354941	0.218949	8.27112	1.04619e-32	968	0.138385
TBCD	6.3058e-34	0.450709	0.525252	0.376166	11.8506	1.24342e-32	2606	0.372552
CLYBL	7.82008e-34	-0.569003	-0.490416	-0.647589	-14.1911	1.53773e-32	4599	0.65747
PRMT3	7.99706e-34	0.454471	0.531633	0.377308	11.5438	1.56818e-32	2202	0.314796
IRAK1BP1	9.70102e-34	0.427019	0.503875	0.350163	10.8897	1.89706e-32	1922	0.274768
SLC14A1	1.14049e-33	0.436664	0.523951	0.349377	9.80498	2.22412e-32	3801	0.543388
ENSG00000251488.1	1.23396e-33	-0.472192	-0.425044	-0.51934	-19.6291	2.39979e-32	2962	0.423445
NR2F1-AS1	1.2574e-33	0.485077	0.555395	0.41476	13.5207	2.43866e-32	5276	0.754253
IARS1	1.35998e-33	0.387168	0.45833	0.316005	10.6634	2.6304e-32	1575	0.225161
COPG2	1.51445e-33	-0.469867	-0.418802	-0.520933	-18.0342	2.92119e-32	3250	0.464618
CLASP2	1.52032e-33	-0.439433	-0.365188	-0.513677	-11.6005	2.92456e-32	6293	0.899643
TSPAN7	1.72572e-33	-0.345116	-0.314628	-0.375604	-22.1863	3.31068e-32	2464	0.352252
RANGAP1	1.79839e-33	0.291828	0.354172	0.229483	9.1744	3.44076e-32	797	0.113939
TTLL11	2.07598e-33	0.401591	0.476818	0.326364	10.4631	3.96115e-32	1494	0.213581
FXR1	2.36849e-33	0.448967	0.520256	0.377679	12.3437	4.50714e-32	3910	0.558971
EFNA5	2.51877e-33	0.478046	0.548195	0.407897	13.3566	4.78027e-32	5760	0.823445
MIRLET7BHG	2.97611e-33	0.472862	0.544199	0.401525	12.9917	5.63313e-32	4003	0.572266
TAOK1	4.03665e-33	-0.481244	-0.402001	-0.560488	-11.9028	7.62011e-32	5435	0.776984
CELF2	4.25568e-33	0.349683	0.405448	0.293917	12.2901	8.01223e-32	6807	0.973124
CARMIL1	4.64166e-33	0.372848	0.431272	0.314424	12.508	8.71574e-32	6536	0.934382
DENND2B	6.61e-33	0.404551	0.47624	0.332862	11.0603	1.23789e-31	1815	0.259471
LNC-LBCS	1.00711e-32	-0.588944	-0.513771	-0.664117	-15.3554	1.88109e-31	3948	0.564403
SOS1	1.04174e-32	0.46587	0.540597	0.391144	12.2191	1.94066e-31	4263	0.609435
ENSG00000279762.3	1.0799e-32					2.00646e-31	1495	0.213724
RHOQ	1.22471e-32	0.411003	0.482716	0.339291	11.233	2.26955e-31	2133	0.304932
SGCZ	1.53186e-32	-0.411747	-0.374075	-0.449419	-21.4219	2.83134e-31	2532	0.361973
CLIC4	1.6628e-32	0.473887	0.553336	0.394439	11.6906	3.06535e-31	2490	0.355969
FSIP2	1.81062e-32	-0.281949	-0.263433	-0.300466	-29.8443	3.32919e-31	1870	0.267334
HPCAL1	2.1101e-32	0.362173	0.432165	0.292181	10.1419	3.86979e-31	1324	0.189278
CIRBP	2.84372e-32	-0.392744	-0.35034	-0.435148	-18.1531	5.20173e-31	3001	0.429021
LINC00271	4.48875e-32	-0.451639	-0.400863	-0.502415	-17.4333	8.18965e-31	2983	0.426447
GPCPD1	4.50933e-32	-0.402009	-0.358289	-0.445729	-18.022	8.20605e-31	2976	0.425447
GPM6A	4.54055e-32	0.237264	0.275711	0.198817	12.0954	8.24168e-31	6995	1
GPR37L1	5.6375e-32	-0.513017	-0.439678	-0.586357	-13.7102	1.02066e-30	4547	0.650036
C1QTNF7-AS1	7.38396e-32	-0.561433	-0.499183	-0.623684	-17.6769	1.33345e-30	3075	0.4396
CFAP54	8.00881e-32	0.427532	0.508219	0.346845	10.3851	1.4426e-30	1835	0.26233
TOM1L2	9.42184e-32	0.413808	0.47681	0.350807	12.8735	1.69282e-30	5382	0.769407
CHST11	1.12402e-31	0.487413	0.565698	0.409128	12.203	2.01442e-30	5397	0.771551
ZSWIM7	1.61648e-31	-0.410346	-0.365613	-0.455079	-17.9791	2.88966e-30	3079	0.440172
AHSA2P	2.61763e-31	0.373108	0.441916	0.304301	10.6279	4.66756e-30	1854	0.265046
ZMYM2	2.94532e-31	-0.502113	-0.417757	-0.586468	-11.6664	5.23868e-30	5469	0.781844
EPHX1	3.08693e-31	0.410134	0.483316	0.336951	10.9842	5.47679e-30	2091	0.298928
DCTN4	3.98176e-31	-0.400431	-0.354877	-0.445985	-17.2286	7.04673e-30	3129	0.44732
CALN1	4.05752e-31	-0.431297	-0.393614	-0.468981	-22.4324	7.1629e-30	2233	0.319228
ENSG00000223646.2	4.08216e-31	-0.364824	-0.335927	-0.393721	-24.7448	7.18846e-30	2086	0.298213
TAFA1	4.49636e-31	-0.553171	-0.485923	-0.620419	-16.1224	7.8982e-30	3422	0.489207
PIN4	5.13628e-31	0.276679	0.337441	0.215917	8.92466	8.99994e-30	759	0.108506
ARHGEF26-AS1	5.26795e-31	0.477342	0.557035	0.397649	11.7397	9.20786e-30	4822	0.68935
ZNF706	5.59194e-31	0.391134	0.464585	0.317683	10.4371	9.75009e-30	1839	0.262902
DLEU2	8.05511e-31	0.462231	0.541222	0.383241	11.4691	1.40103e-29	3794	0.542387
ZNF248	8.20812e-31	-0.499355	-0.430714	-0.567995	-14.2585	1.42415e-29	4163	0.595139
GPHN	8.3769e-31	-0.325383	-0.2713	-0.379466	-11.7918	1.44988e-29	6841	0.977984
PACS1	8.57861e-31	0.478766	0.549775	0.407758	13.2149	1.48117e-29	4984	0.712509
EFCAB2	1.19393e-30	0.497807	0.58235	0.413264	11.5407	2.0564e-29	3231	0.461901
CDR2	1.45016e-30	0.344077	0.415384	0.27277	9.45742	2.49167e-29	1349	0.192852
MAD2L1-DT	1.68281e-30	-0.618988	-0.513661	-0.724316	-11.5183	2.88441e-29	5590	0.799142
RNF213-AS1	1.69335e-30	0.308091	0.373514	0.242667	9.22982	2.89547e-29	1016	0.145247
VDAC3	2.22969e-30	-0.303427	-0.276585	-0.33027	-22.1557	3.80337e-29	2189	0.312938
DNHD1	2.44861e-30	-0.445553	-0.387516	-0.503589	-15.0469	4.16676e-29	3715	0.531094
DPYSL3	2.46849e-30	0.406119	0.486399	0.32584	9.9151	4.19051e-29	1822	0.260472
IGFBP7	2.72442e-30	0.534084	0.617815	0.450352	12.5017	4.61392e-29	3952	0.564975
ENSG00000271860.8	2.80915e-30	-0.493067	-0.405399	-0.580736	-11.0233	4.74606e-29	6719	0.960543
KLHL32	2.98653e-30	-0.538843	-0.451649	-0.626036	-12.1123	5.03372e-29	5150	0.73624
ENSG00000287277.1	3.76286e-30	0.510802	0.596309	0.425296	11.7085	6.32715e-29	3677	0.525661
BIRC6	3.91608e-30	-0.420515	-0.345427	-0.495604	-10.9764	6.56918e-29	6098	0.871766
KIF3A	4.07242e-30	0.275865	0.336755	0.214976	8.87976	6.81528e-29	825	0.117941
BICC1	4.08463e-30	-0.521049	-0.447467	-0.594631	-13.8789	6.8196e-29	3983	0.569407
RNF169	4.1436e-30	0.37247	0.451437	0.293504	9.2448	6.90177e-29	2417	0.345533
ENSG00000280828.1	4.98551e-30	-0.409632	-0.360181	-0.459083	-16.2356	8.2846e-29	3211	0.459042
SGCD	5.06412e-30	-0.546383	-0.45134	-0.641426	-11.2674	8.39553e-29	6212	0.888063
SDCCAG8	6.02729e-30	0.445927	0.512201	0.379654	13.1878	9.96896e-29	4978	0.711651
ADGRB3	6.36132e-30	0.281117	0.328743	0.233492	11.5689	1.04969e-28	6963	0.995425
MTMR1	7.1925e-30	-0.473426	-0.403942	-0.542911	-13.354	1.18409e-28	4350	0.621873
IRS2	1.362e-29	0.459113	0.536071	0.382156	11.6928	2.23703e-28	3605	0.515368
ENSG00000287862.1	1.73072e-29	-0.619846	-0.514877	-0.724816	-11.5736	2.83605e-28	5729	0.819014
PAPPA	1.83635e-29	-0.270223	-0.251479	-0.288967	-28.2556	3.00219e-28	1647	0.235454
ARHGEF3	1.95722e-29	0.469019	0.55701	0.381029	10.4473	3.19244e-28	2079	0.297212
TMEM132B	2.18284e-29	-0.537356	-0.455849	-0.618863	-12.9216	3.55226e-28	4574	0.653896
TPCN1	3.32229e-29	-0.499524	-0.416887	-0.582161	-11.8476	5.39415e-28	5134	0.733953
GALNT2	3.46482e-29	0.457709	0.529103	0.386314	12.5653	5.6127e-28	4099	0.58599
GOLGA8B	3.94999e-29	-0.310468	-0.279173	-0.341763	-19.4442	6.38402e-28	2297	0.328377
SYTL4	4.42348e-29	0.459984	0.538912	0.381056	11.4224	7.13299e-28	3106	0.444031
AMMECR1	6.15491e-29	-0.446961	-0.396384	-0.497538	-17.3207	9.9024e-28	2878	0.411437
PDE4DIPP2	8.03171e-29	0.410153	0.486495	0.333811	10.53	1.28926e-27	3447	0.492781
SQSTM1	8.70873e-29	0.38723	0.4617	0.312761	10.1915	1.39478e-27	1913	0.273481
AQP1	9.49459e-29	0.294203	0.362203	0.226204	8.47991	1.51721e-27	708	0.101215
PJA2	9.70026e-29	-0.463365	-0.392422	-0.534307	-12.8016	1.54658e-27	4442	0.635025
AKAP10	1.02963e-28	-0.477083	-0.399666	-0.554499	-12.0783	1.63792e-27	4807	0.687205
COL21A1	1.24762e-28	0.40649	0.493301	0.31968	9.17757	1.98025e-27	1564	0.223588
CYP2J2	2.05573e-28	-0.384416	-0.340202	-0.42863	-17.0407	3.2556e-27	2883	0.412152
CDC37	3.12561e-28	-0.273418	-0.249348	-0.297487	-22.2639	4.93888e-27	1940	0.277341
ENSG00000228113.7	3.24437e-28	0.294263	0.36576	0.222766	8.06668	5.11511e-27	738	0.105504
WASF2	3.76455e-28	-0.466085	-0.388629	-0.543542	-11.7938	5.92205e-27	4968	0.710222
FIGN	3.81018e-28	0.454302	0.528693	0.379911	11.9694	5.98054e-27	5107	0.730093
CEMIP	4.02284e-28	-0.274517	-0.247745	-0.301289	-20.0973	6.30037e-27	1865	0.266619
ECT2L	4.34464e-28	-0.318962	-0.28752	-0.350404	-19.8825	6.78935e-27	2275	0.325232
USP54	4.77549e-28	-0.498746	-0.422348	-0.575145	-12.7951	7.44618e-27	4472	0.639314
MAPK4	5.59338e-28	0.443188	0.515044	0.371332	12.0885	8.70231e-27	5852	0.836598
HES1	5.8683e-28	-0.257473	-0.23729	-0.277655	-25.0039	9.11003e-27	1666	0.23817
PLXDC2	6.56546e-28	0.52168	0.616489	0.426872	10.7847	1.017e-26	2613	0.373553
CSRNP3	7.87507e-28	0.451433	0.533269	0.369596	10.8117	1.2172e-26	2719	0.388706
FSTL1	8.02524e-28	0.364913	0.439286	0.290539	9.61655	1.23771e-26	1725	0.246605
TMEM161B-DT	9.14869e-28	0.481573	0.557774	0.405372	12.3865	1.4079e-26	5066	0.724232
CTDSPL	9.26694e-28	0.431179	0.500719	0.36164	12.1527	1.42301e-26	5426	0.775697
RXRG	1.5596e-27	0.254496	0.316567	0.192424	8.03594	2.38971e-26	708	0.101215
ZFHX4	1.91284e-27	0.373075	0.438343	0.307808	11.2033	2.92462e-26	5971	0.85361
XIST	1.93486e-27					2.95191e-26	1163	0.166262
CRY2	2.01233e-27	-0.36805	-0.320979	-0.415122	-15.3249	3.06351e-26	3022	0.432023
ME3	2.14768e-27	0.264903	0.328015	0.20179	8.22657	3.26253e-26	740	0.10579
WNK2	2.3865e-27	0.393805	0.469896	0.317714	10.1437	3.61757e-26	2412	0.344818
ADGRV1	2.89071e-27	0.292557	0.344192	0.240922	11.1049	4.36319e-26	6978	0.99757
MT-ND6	2.88702e-27	-0.159993	-0.147662	-0.172324	-25.4301	4.36319e-26	1154	0.164975
P4HA1	3.05576e-27	0.458102	0.536597	0.379607	11.4384	4.6025e-26	3480	0.497498
SLC35G2	3.06399e-27	0.317112	0.388585	0.245638	8.69595	4.60509e-26	1502	0.214725
RCOR3	3.13945e-27	-0.426046	-0.361604	-0.490488	-12.9579	4.70852e-26	3999	0.571694
ZHX3	3.64241e-27	0.378782	0.443349	0.314214	11.4979	5.4513e-26	6262	0.895211
SH2D4A	4.22236e-27	-0.342002	-0.305563	-0.378442	-18.3952	6.30593e-26	2373	0.339242
CEP350	4.72922e-27	-0.44942	-0.366824	-0.532017	-10.6645	7.04803e-26	5859	0.837598
PHACTR2	4.87947e-27	0.365801	0.444712	0.286891	9.08568	7.25667e-26	1810	0.258756
REPS1	5.04934e-27	-0.386419	-0.314015	-0.458823	-10.4603	7.49356e-26	6127	0.875911
ENSG00000259336.1	5.13157e-27	-0.419044	-0.367136	-0.470953	-15.8223	7.59966e-26	3080	0.440315
MGLL	5.21342e-27	0.435233	0.505396	0.365069	12.1579	7.70476e-26	5020	0.717655
JAKMIP2	5.22777e-27	0.466645	0.545969	0.38732	11.53	7.70987e-26	3807	0.544246
ENSG00000213121.2	5.86747e-27	-0.235211	-0.215828	-0.254595	-23.7837	8.63531e-26	1433	0.204861
EEF1D	7.32949e-27	0.274144	0.33637	0.211918	8.63487	1.07646e-25	949	0.135668
GNAO1	1.08217e-26	0.420166	0.489325	0.351007	11.9075	1.58606e-25	5215	0.745533
ADGRG1	1.12852e-26	-0.362399	-0.31558	-0.409217	-15.1711	1.65057e-25	3028	0.432881
RTN1	1.35673e-26	0.308294	0.383356	0.233231	8.0499	1.98026e-25	1222	0.174696
SYNM	1.89386e-26	0.29707	0.364124	0.230016	8.68328	2.75856e-25	1235	0.176555
ATP8A1	1.92405e-26	-0.490648	-0.40479	-0.576507	-11.2004	2.79679e-25	5086	0.727091
ABCA1	2.0107e-26	0.458049	0.536957	0.379141	11.3773	2.91675e-25	3860	0.551823
AK3	2.84967e-26	0.405758	0.479185	0.332332	10.8308	4.12532e-25	3653	0.52223
RERG	2.96983e-26	-0.565673	-0.47555	-0.655797	-12.302	4.2905e-25	4483	0.640886
SCML1	2.99743e-26	-0.323978	-0.286946	-0.36101	-17.1472	4.32154e-25	2507	0.358399
LSAMP	3.47304e-26	0.16724	0.197341	0.137139	10.8894	4.99708e-25	6994	0.999857
PLCB1	3.7269e-26	-0.461513	-0.372345	-0.550681	-10.1443	5.35147e-25	6551	0.936526
ENSG00000272568.6	4.30209e-26	0.313357	0.384823	0.24189	8.59379	6.16488e-25	1275	0.182273
UTP23	5.0696e-26	0.358286	0.434173	0.282399	9.25364	7.25004e-25	1540	0.220157
PER1	5.1464e-26	-0.331263	-0.291345	-0.371181	-16.2648	7.34503e-25	2451	0.350393
GALNT18	5.26837e-26	0.418109	0.486836	0.349382	11.9237	7.50398e-25	5044	0.721086
NRP1	6.4905e-26	-0.518405	-0.442047	-0.594764	-13.3064	9.22615e-25	3892	0.556397
GOLGB1	6.50628e-26	-0.453891	-0.374898	-0.532884	-11.2619	9.23005e-25	4980	0.711937
IQCJ-SCHIP1	6.75346e-26	0.397113	0.485207	0.309018	8.83516	9.56154e-25	1335	0.190851
SHROOM3	7.8479e-26	0.428078	0.500888	0.355267	11.5233	1.10889e-24	5846	0.83574
PTPRE	7.88397e-26	0.308358	0.384328	0.232389	7.95544	1.11177e-24	1098	0.156969
WIF1	1.02464e-25	-0.30255	-0.275351	-0.32975	-21.8011	1.44203e-24	1743	0.249178
CCT3	1.02839e-25	0.277703	0.341151	0.214255	8.57844	1.44444e-24	997	0.14253
PTPRK	1.35714e-25	0.456739	0.54025	0.373228	10.7195	1.90241e-24	4077	0.582845
PIK3IP1	1.44479e-25	-0.258397	-0.232938	-0.283857	-19.8922	2.02128e-24	1839	0.262902
ENSG00000259628.1	1.47776e-25	0.309205	0.379263	0.239146	8.65035	2.06333e-24	1454	0.207863
ERI3	1.64896e-25	0.413785	0.481422	0.346148	11.9906	2.29783e-24	4364	0.623874
SRP54	1.79412e-25	-0.333213	-0.291473	-0.374954	-15.6464	2.4952e-24	2742	0.391994
B3GALT1	1.88251e-25	0.448709	0.525508	0.37191	11.4514	2.61299e-24	5696	0.814296
ENSG00000287912.1	2.09856e-25	-0.260194	-0.242685	-0.277703	-29.1264	2.90719e-24	1332	0.190422
MAP3K2	2.13947e-25	0.30906	0.37742	0.2407	8.8611	2.95807e-24	1381	0.197427
GLS	2.23324e-25	0.270283	0.332621	0.207945	8.49796	3.0817e-24	996	0.142387
UFL1-AS1	2.29491e-25	-0.463298	-0.398712	-0.527885	-14.0593	3.16064e-24	3399	0.485919
ATAD5	3.00119e-25	-0.253604	-0.230922	-0.276286	-21.9138	4.12533e-24	1738	0.248463
LINC01995	3.04212e-25	-0.219431	-0.203411	-0.235452	-26.845	4.17349e-24	1425	0.203717
LMCD1-AS1	3.67619e-25	0.512046	0.60155	0.422542	11.2128	5.03361e-24	4772	0.682202
QKI	4.0063e-25	0.261651	0.31201	0.211293	10.1835	5.47502e-24	6950	0.993567
GPR135	4.56681e-25	0.285247	0.350969	0.219526	8.50673	6.22899e-24	1105	0.15797
MAP3K20	4.68195e-25	0.271959	0.337401	0.206517	8.14505	6.37376e-24	1017	0.14539
TMEM72-AS1	5.16679e-25	-0.336224	-0.297108	-0.37534	-16.8471	7.02029e-24	2385	0.340958
PIP4K2A	5.23781e-25	-0.494885	-0.405991	-0.583778	-10.9114	7.10316e-24	5174	0.739671
TOB1	5.83303e-25	-0.391359	-0.337049	-0.445669	-14.1236	7.89523e-24	3240	0.463188
ASRGL1	6.25836e-25	-0.41751	-0.354894	-0.480126	-13.0686	8.45475e-24	3679	0.525947
ANKRD33B	7.63946e-25	-0.214359	-0.198302	-0.230416	-26.1647	1.03009e-23	1269	0.181415
LHFPL6	7.80602e-25	0.452474	0.52857	0.376377	11.6541	1.05055e-23	5627	0.804432
SIPA1L3	8.0298e-25	0.405245	0.4818	0.328689	10.3751	1.07861e-23	2895	0.413867
ENSG00000274422.1	8.73589e-25	0.283332	0.34851	0.218155	8.52009	1.17124e-23	1108	0.158399
CYFIP2	9.60443e-25	0.396174	0.471678	0.32067	10.284	1.28525e-23	3988	0.570122
FAM107A	1.09489e-24	0.410497	0.485043	0.33595	10.7927	1.46241e-23	5562	0.795139
PRSS23	1.35633e-24	-0.27528	-0.244402	-0.306157	-17.4734	1.80818e-23	1900	0.271623
ARGLU1	1.47889e-24	-0.430372	-0.348489	-0.512254	-10.3015	1.96786e-23	5279	0.754682
CEP70	1.78734e-24	-0.380854	-0.326893	-0.434815	-13.8334	2.37384e-23	3221	0.460472
ZNRF3	2.02635e-24	-0.408118	-0.331712	-0.484525	-10.469	2.68624e-23	6790	0.970693
SLC25A18	2.0579e-24	0.397567	0.472437	0.322697	10.4076	2.72297e-23	4289	0.613152
ENSG00000229321.2	2.38463e-24	0.359797	0.439094	0.280501	8.89306	3.1494e-23	1495	0.213724
GPAM	2.41524e-24	-0.385267	-0.328584	-0.441951	-13.3215	3.18389e-23	3424	0.489492
RYR1	2.60105e-24	0.320349	0.394885	0.245814	8.42385	3.42247e-23	1934	0.276483
CATSPERE	2.6892e-24	-0.317177	-0.281133	-0.353221	-17.2471	3.53188e-23	2275	0.325232
NEK7	2.89419e-24	-0.443655	-0.366103	-0.521207	-11.2124	3.79407e-23	4604	0.658184
GREB1	3.03329e-24	-0.371915	-0.318496	-0.425333	-13.6458	3.96906e-23	3211	0.459042
AKAP12	3.36135e-24	-0.427178	-0.356236	-0.498121	-11.8019	4.39023e-23	3843	0.549392
VEZT	3.52777e-24	-0.416591	-0.34409	-0.489091	-11.262	4.59909e-23	4449	0.636026
RNF212B	3.54365e-24	-0.209045	-0.1944	-0.223691	-27.9762	4.6113e-23	1286	0.183846
ENSG00000286162.3	4.4218e-24	0.361502	0.439986	0.283018	9.02767	5.74347e-23	1828	0.26133
WBP2NL	4.49342e-24	-0.384012	-0.328745	-0.439279	-13.6185	5.82581e-23	3232	0.462044
STK40	4.69759e-24	0.243638	0.303452	0.183823	7.98338	6.07938e-23	805	0.115082
RGMA	4.98819e-24	0.421912	0.498651	0.345173	10.7759	6.44368e-23	4010	0.573267
RBM39	5.50356e-24	-0.412643	-0.336223	-0.489063	-10.5832	7.09649e-23	4902	0.700786
HSPA4	5.92506e-24	0.320106	0.389246	0.250965	9.07426	7.62609e-23	1695	0.242316
LRRIQ1	6.08091e-24	0.290441	0.361073	0.21981	8.05949	7.81248e-23	905	0.129378
STMP1	6.16203e-24	0.256216	0.316713	0.19572	8.30089	7.90236e-23	994	0.142102
MTUS1-DT	7.19048e-24	-0.454103	-0.38031	-0.527896	-12.0611	9.2046e-23	4100	0.586133
PTN	8.55356e-24	-0.499354	-0.400989	-0.597718	-9.94989	1.09297e-22	5505	0.786991
MAPRE3	8.98791e-24	0.255712	0.316722	0.194703	8.21487	1.1464e-22	979	0.139957
ANO6	9.56941e-24	0.414481	0.492699	0.336263	10.386	1.21838e-22	2965	0.423874
CEBPD	1.117e-23	-0.235967	-0.211843	-0.26009	-19.1716	1.41962e-22	1607	0.229736
ATP10B	1.33677e-23	0.408624	0.499551	0.317696	8.80798	1.69587e-22	2059	0.294353
PEBP1	1.67993e-23	-0.334437	-0.286665	-0.382209	-13.7212	2.12361e-22	2934	0.419442
ZEB1-AS1	1.6778e-23	0.245633	0.312932	0.178334	7.15363	2.12361e-22	805	0.115082
USO1	1.87191e-23	-0.374154	-0.317963	-0.430345	-13.0506	2.36208e-22	3393	0.485061
RASD1	1.94693e-23	-0.240038	-0.21443	-0.265646	-18.3718	2.45237e-22	1577	0.225447
GCFC2	2.06417e-23	0.28243	0.347389	0.217471	8.52156	2.59542e-22	1230	0.17584
IRAG1	2.18496e-23	-0.41815	-0.334432	-0.501868	-9.78952	2.74243e-22	6210	0.887777
GRM3	2.20828e-23	-0.512361	-0.407942	-0.616781	-9.61709	2.76679e-22	5407	0.772981
NRGN	2.36689e-23	-0.161723	-0.149096	-0.17435	-25.1024	2.96029e-22	1045	0.149392
ALDH1A1	2.39161e-23	-0.537692	-0.445974	-0.62941	-11.4902	2.98592e-22	4312	0.61644
TRPC1	2.72547e-23	-0.43487	-0.358153	-0.511587	-11.1101	3.39676e-22	4453	0.636598
CFAP418-AS1	2.84007e-23	-0.399928	-0.339098	-0.460758	-12.8858	3.53337e-22	2886	0.41258
AFF4	3.1689e-23	-0.411088	-0.3325	-0.489676	-10.2525	3.93555e-22	5144	0.735382
RAB11FIP4	3.4078e-23	-0.23661	-0.212799	-0.26042	-19.4766	4.22483e-22	1672	0.239028
NAA16	3.64679e-23	0.343019	0.421142	0.264896	8.60574	4.51322e-22	2385	0.340958
MED14	4.3064e-23	-0.33968	-0.29201	-0.38735	-13.966	5.32024e-22	2906	0.41544
PDCD6IP	4.57252e-23	-0.375956	-0.315348	-0.436564	-12.1578	5.63918e-22	3648	0.521515
MPDZ	4.80095e-23	0.404123	0.483219	0.325028	10.014	5.91059e-22	3843	0.549392
TMEM164	5.31957e-23	-0.477733	-0.39321	-0.562255	-11.078	6.53772e-22	4609	0.658899
ZFYVE21	5.85207e-23	0.282408	0.347433	0.217384	8.5123	7.17969e-22	1332	0.190422
ENSG00000282278.1	6.67703e-23	-0.274811	-0.24378	-0.305843	-17.3572	8.17763e-22	2034	0.290779
ENSG00000258234.1	6.93721e-23	-0.207859	-0.192133	-0.223585	-25.9055	8.48161e-22	1264	0.180701
MFHAS1	7.54874e-23	-0.438944	-0.351539	-0.526349	-9.84282	9.21336e-22	5710	0.816297
RAB6A	8.91347e-23	-0.428462	-0.352073	-0.504851	-10.9934	1.08603e-21	4480	0.640457
MAN2A1	9.5745e-23	-0.463319	-0.377889	-0.54875	-10.6296	1.16457e-21	4904	0.701072
IFT88	1.16379e-22	-0.430829	-0.355883	-0.505775	-11.2669	1.41311e-21	4255	0.608292
RAP1GDS1	1.28142e-22	0.382395	0.464874	0.299915	9.08686	1.55328e-21	4145	0.592566
ACO1	1.52163e-22	-0.360636	-0.306757	-0.414516	-13.1187	1.8413e-21	3186	0.455468
ARNT2	1.61345e-22	0.356537	0.420797	0.292277	10.8746	1.94908e-21	5705	0.815583
SLC25A33	1.68007e-22	-0.412519	-0.343736	-0.481303	-11.7546	2.0261e-21	3920	0.5604
STAG3	1.74116e-22	-0.204215	-0.18556	-0.222869	-21.4559	2.09621e-21	1347	0.192566
FAS	1.74541e-22	-0.282295	-0.247091	-0.317498	-15.7168	2.09775e-21	2114	0.302216
NAALADL2	1.87302e-22	-0.498852	-0.39988	-0.597823	-9.87892	2.2473e-21	5673	0.811008
RALGDS	2.15763e-22	-0.331635	-0.283831	-0.37944	-13.5969	2.58441e-21	2805	0.401001
GAB2	2.26022e-22	0.369983	0.453337	0.286629	8.69964	2.70272e-21	2372	0.339099
CDH2	2.58981e-22	0.39761	0.470828	0.324391	10.6435	3.09161e-21	5315	0.759828
ARHGAP24	3.12962e-22	-0.375244	-0.290009	-0.460479	-8.6287	3.72972e-21	6533	0.933953
ENSG00000286856.1	3.2487e-22	-0.16561	-0.153456	-0.177763	-26.7079	3.86513e-21	1174	0.167834
TFCP2L1	3.25886e-22	-0.225653	-0.204555	-0.24675	-20.9634	3.87072e-21	1304	0.186419
RB1	3.3387e-22	0.373769	0.450232	0.297307	9.58081	3.95891e-21	2721	0.388992
POGZ	3.73224e-22	-0.385495	-0.305591	-0.465398	-9.4558	4.41815e-21	5726	0.818585
ITGB8	3.81867e-22	0.375957	0.450507	0.301406	9.88408	4.51292e-21	5127	0.732952
COLGALT2	3.83518e-22	0.32114	0.396089	0.246191	8.39803	4.52487e-21	1445	0.206576
LENG8	4.7913e-22	0.229306	0.286586	0.172026	7.84627	5.64352e-21	870	0.124375
ZNF404	4.85256e-22	-0.265594	-0.234036	-0.297151	-16.4955	5.70619e-21	2092	0.299071
UBE2D3	5.3205e-22	0.36399	0.438083	0.289896	9.62846	6.24608e-21	3820	0.546104
FOS	5.4399e-22	0.205418	0.265744	0.145093	6.67401	6.37567e-21	837	0.119657
DIP2C	5.51398e-22	0.315161	0.374258	0.256063	10.4523	6.45181e-21	6058	0.866047
SYT11	5.6495e-22	-0.400533	-0.328507	-0.472559	-10.8993	6.59947e-21	4278	0.61158
UNC79	5.91789e-22	-0.437143	-0.365884	-0.508403	-12.0235	6.90161e-21	3567	0.509936
SCG3	6.0459e-22	-0.374791	-0.314083	-0.435498	-12.1003	7.03929e-21	3373	0.482202
SRSF11	6.12769e-22	-0.397056	-0.324954	-0.469158	-10.7933	7.12281e-21	4329	0.618871
SLC30A5	6.51226e-22	0.222547	0.280329	0.164765	7.54878	7.55742e-21	728	0.104074
KANK1	6.54622e-22	0.35929	0.426311	0.292269	10.5071	7.5844e-21	6043	0.863903
FGFR1	7.07507e-22	0.33537	0.412056	0.258685	8.57152	8.18373e-21	2548	0.36426
SCD	8.29016e-22	-0.253059	-0.222265	-0.283853	-16.1065	9.57359e-21	1889	0.27005
NR2F1	8.49719e-22	0.302669	0.376157	0.229182	8.07242	9.79668e-21	1730	0.24732
RFTN1	9.40077e-22	0.264335	0.335087	0.193583	7.3226	1.08208e-20	895	0.127949
ALDH1L1	1.0105e-21	-0.443558	-0.354706	-0.532411	-9.78429	1.16125e-20	5781	0.826447
DPH6	1.02032e-21	-0.477737	-0.389854	-0.56562	-10.6544	1.17064e-20	4529	0.647462
MMD2	1.16541e-21	-0.421217	-0.344727	-0.497708	-10.7931	1.33494e-20	4366	0.62416
NSRP1	1.17361e-21	-0.403604	-0.332204	-0.475004	-11.0791	1.34216e-20	4104	0.586705
AEBP1	1.25869e-21	0.26629	0.334846	0.197734	7.61308	1.43714e-20	1098	0.156969
CLIP4	1.40306e-21	-0.399892	-0.31925	-0.480534	-9.71916	1.5994e-20	5017	0.717227
NFASC	1.41721e-21	0.286242	0.35664	0.215845	7.96935	1.61293e-20	1205	0.172266
NUCKS1	1.50962e-21	-0.370937	-0.296845	-0.44503	-9.81241	1.71535e-20	4665	0.666905
ENSG00000287544.1	1.60019e-21	-0.482862	-0.402164	-0.563559	-11.7277	1.81534e-20	3660	0.523231
PSMG2	1.60859e-21	0.288814	0.357629	0.219999	8.22588	1.82195e-20	1608	0.229878
TTYH1	1.61254e-21	-0.389904	-0.315829	-0.46398	-10.3165	1.8235e-20	4695	0.671194
P4HA2	1.8236e-21	0.252547	0.314356	0.190739	8.00835	2.05889e-20	1080	0.154396
DIPK2A	1.85523e-21	-0.319587	-0.275768	-0.363407	-14.2945	2.09127e-20	2523	0.360686
TUBA1C	1.8676e-21	0.230253	0.291611	0.168894	7.35492	2.10187e-20	743	0.106219
ENSG00000257060.8	1.99258e-21	-0.456053	-0.37565	-0.536456	-11.1171	2.23896e-20	4183	0.597999
GNA12	2.0385e-21	0.352259	0.423783	0.280734	9.65281	2.28693e-20	2853	0.407863
CLEC16A	2.04551e-21	-0.337582	-0.26362	-0.411544	-8.94578	2.29116e-20	6053	0.865332
USP24	2.20038e-21	-0.384168	-0.305607	-0.462729	-9.58436	2.46074e-20	4838	0.691637
LRP4-AS1	2.23015e-21	-0.23578	-0.208478	-0.263081	-16.9266	2.4901e-20	1844	0.263617
ENSG00000226994.9	2.27667e-21	-0.450643	-0.381557	-0.51973	-12.7846	2.53804e-20	2870	0.410293
CADM1	2.73945e-21	0.255868	0.310799	0.200937	9.12946	3.04915e-20	6910	0.987848
FRS2	3.03453e-21	-0.388182	-0.307861	-0.468503	-9.47227	3.37228e-20	5133	0.73381
AP3B1	3.37521e-21	-0.436409	-0.350507	-0.522311	-9.95721	3.74501e-20	5072	0.725089
OLMALINC	3.5941e-21	0.274243	0.341103	0.207383	8.03926	3.98163e-20	1373	0.196283
SLF2	3.70006e-21	-0.34425	-0.288432	-0.400068	-12.0878	4.09262e-20	3226	0.461187
MAILR	3.71695e-21	-0.40593	-0.336358	-0.475502	-11.4357	4.10488e-20	3813	0.545104
ARHGAP42	3.95271e-21	0.38697	0.460546	0.313393	10.3083	4.35661e-20	4630	0.661901
ENSG00000255197.7	3.9572e-21	-0.158232	-0.146565	-0.169899	-26.5809	4.35661e-20	1103	0.157684
PIK3C2A	4.00281e-21	-0.416223	-0.332742	-0.499705	-9.77204	4.39999e-20	5036	0.719943
PAICS	4.115e-21	-0.22356	-0.199169	-0.247951	-17.9645	4.51629e-20	1682	0.240457
ARL17B	4.31338e-21	-0.258061	-0.227367	-0.288755	-16.4783	4.72669e-20	1897	0.271194
MCL1	4.47803e-21	-0.268262	-0.232361	-0.304164	-14.6454	4.89954e-20	2074	0.296497
ENSG00000281016.1	5.17925e-21	-0.168138	-0.154871	-0.181405	-24.8397	5.65801e-20	1139	0.162831
TCF7L1	5.72121e-21	0.406571	0.489762	0.32338	9.57874	6.24044e-20	3320	0.474625
TUBB2B	5.86791e-21	-0.317822	-0.270324	-0.36532	-13.1146	6.39061e-20	2738	0.391422
HMGN3	6.1429e-21	-0.405279	-0.334198	-0.47636	-11.175	6.67982e-20	3867	0.552823
UTY	6.46853e-21	0.0101883	0.0953212	-0.0749447	0.234558	7.02311e-20	4457	0.637169
SPRED1	6.79423e-21	-0.406152	-0.321494	-0.490811	-9.40297	7.36544e-20	5384	0.769693
BCL2L1	7.505e-21	0.264118	0.330088	0.198148	7.84693	8.12353e-20	1250	0.178699
CTXND1	7.53299e-21	0.314274	0.395168	0.23338	7.61444	8.14138e-20	1575	0.225161
GRIP1	8.26174e-21	0.31763	0.400177	0.235084	7.54173	8.91538e-20	1031	0.147391
ENSG00000258416.1	8.53725e-21	-0.207037	-0.190545	-0.223528	-24.6059	9.19866e-20	1169	0.167119
VPS13A	1.13535e-20	-0.421924	-0.345045	-0.498803	-10.7566	1.22145e-19	4222	0.603574
KCNJ3	1.19415e-20	0.232712	0.307453	0.15797	6.10244	1.28275e-19	907	0.129664
ZNF708	1.23907e-20	-0.372071	-0.307385	-0.436757	-11.2736	1.329e-19	3763	0.537956
SCN11A	1.44955e-20	-0.274128	-0.239848	-0.308409	-15.673	1.5524e-19	1925	0.275197
MACROD2	1.49676e-20	-0.525492	-0.416943	-0.634041	-9.48831	1.60054e-19	5565	0.795568
USP34	1.55497e-20	-0.337577	-0.262801	-0.412353	-8.8483	1.66028e-19	6170	0.882059
PZP	1.59667e-20	-0.175813	-0.160822	-0.190804	-22.9862	1.70224e-19	1163	0.166262
GASK1B-AS1	1.602e-20	0.377508	0.460129	0.294888	8.95541	1.70535e-19	2500	0.357398
ENSG00000235939.1	1.63621e-20	-0.170034	-0.155923	-0.184144	-23.6178	1.73915e-19	1206	0.172409
RAI1	1.76321e-20	0.296535	0.36667	0.2264	8.28688	1.87132e-19	1785	0.255182
PPP1R1B	1.82353e-20	-0.316374	-0.265948	-0.3668	-12.2969	1.93246e-19	2940	0.4203
ENSG00000280029.4	1.88955e-20	-0.168491	-0.155205	-0.181778	-24.8551	1.99942e-19	1157	0.165404
YME1L1	2.08302e-20	-0.341654	-0.284398	-0.39891	-11.6953	2.20085e-19	3377	0.482773
FAM189A2	2.17124e-20	-0.404886	-0.319383	-0.490389	-9.28111	2.29064e-19	5889	0.841887
NTRK2	2.32676e-20	-0.320216	-0.253889	-0.386543	-9.46237	2.45106e-19	6892	0.985275
NLGN4Y	2.88438e-20	0.392127	0.476302	0.307952	9.13047	3.03396e-19	2849	0.407291
TRAF3IP2-AS1	3.06613e-20	0.372248	0.447801	0.296695	9.65671	3.22035e-19	4795	0.68549
PDXDC1	3.2504e-20	-0.369335	-0.304588	-0.434083	-11.1802	3.40882e-19	3723	0.532237
FNBP1	3.63386e-20	-0.26133	-0.207344	-0.315315	-9.48769	3.79972e-19	6750	0.964975
IL6R	3.63114e-20	-0.313345	-0.264766	-0.361924	-12.6422	3.79972e-19	2754	0.39371
LINC00882	3.71926e-20	0.424601	0.506499	0.342703	10.1615	3.88328e-19	4347	0.621444
NME3	3.77941e-20	-0.288212	-0.244247	-0.332178	-12.8484	3.94027e-19	2590	0.370264
GABRG1	4.05673e-20	0.384547	0.461974	0.30712	9.73433	4.22318e-19	4108	0.587277
USP11	4.24578e-20	-0.257276	-0.221374	-0.293179	-14.045	4.41349e-19	2132	0.304789
RCN2	4.37649e-20	-0.27849	-0.238207	-0.318774	-13.5498	4.5427e-19	2457	0.351251
ID1	4.51912e-20	-0.176534	-0.162267	-0.1908	-24.2523	4.68387e-19	1082	0.154682
SLC39A10	4.80526e-20	-0.307295	-0.262053	-0.352538	-13.3124	4.97317e-19	2586	0.369693
RIC1	5.07311e-20	-0.388296	-0.319416	-0.457176	-11.0489	5.2427e-19	3821	0.546247
PAX6	5.16985e-20	0.281869	0.350557	0.21318	8.04286	5.33489e-19	1565	0.223731
CHL1-AS2	5.74902e-20	0.26541	0.336648	0.194173	7.30226	5.92392e-19	946	0.135239
POM121C	8.03351e-20	-0.344518	-0.286022	-0.403015	-11.5433	8.26587e-19	3364	0.480915
LAMA4	8.58585e-20	0.239893	0.308635	0.17115	6.83969	8.82137e-19	1006	0.143817
MTF2	8.79995e-20	-0.298335	-0.253293	-0.343378	-12.9816	9.02824e-19	2664	0.380843
JUND	9.00239e-20	-0.231597	-0.201758	-0.261437	-15.2121	9.22256e-19	1801	0.25747
ENSG00000279669.1	9.34262e-20	-0.137209	-0.126237	-0.14818	-24.5114	9.55729e-19	1073	0.153395
HIF3A	1.03268e-19	-0.314461	-0.246308	-0.382614	-9.04337	1.05488e-18	6563	0.938242
BHLHE40	1.13761e-19	-0.270574	-0.232175	-0.308973	-13.8107	1.16039e-18	2232	0.319085
PCTP	1.14253e-19	-0.24325	-0.21332	-0.27318	-15.9292	1.16374e-18	1814	0.259328
LINC02427	1.14512e-19	-0.239596	-0.209102	-0.27009	-15.3998	1.1647e-18	1893	0.270622
MMUT	1.26123e-19	-0.241075	-0.208764	-0.273385	-14.6237	1.28096e-18	1948	0.278485
NFATC1	1.37661e-19	0.236736	0.297718	0.175753	7.60865	1.39614e-18	1041	0.148821
POLR3H	1.4896e-19	0.215029	0.272255	0.157803	7.3646	1.50857e-18	842	0.120372
FGF7P3	1.53354e-19	-0.435491	-0.35376	-0.517223	-10.4433	1.55085e-18	4172	0.596426
ANKRD17-DT	1.61712e-19	-0.384463	-0.306783	-0.462142	-9.70055	1.63304e-18	4430	0.63331
RGL1	1.68044e-19	-0.358818	-0.280558	-0.437078	-8.98634	1.69456e-18	6166	0.881487
MIDN	1.69737e-19	-0.271762	-0.230976	-0.312549	-13.0593	1.7092e-18	2288	0.327091
LRIG2	1.85965e-19	-0.28105	-0.237618	-0.324483	-12.6829	1.86995e-18	2597	0.371265
FAM199X	2.0919e-19	-0.301775	-0.254222	-0.349327	-12.4382	2.1005e-18	2706	0.386848
VPS13C	2.10822e-19	0.333422	0.407856	0.258988	8.77951	2.11389e-18	4422	0.632166
ZNF98	2.20249e-19	-0.402865	-0.307918	-0.497812	-8.31625	2.20529e-18	5805	0.829878
EVC2	2.21334e-19	0.27952	0.347237	0.211803	8.09026	2.21303e-18	1519	0.217155
RAMP1	2.2939e-19	0.359643	0.432903	0.286383	9.6217	2.29034e-18	4038	0.577269
VSNL1	2.31839e-19	-0.140459	-0.127422	-0.153496	-21.1164	2.31154e-18	941	0.134525
LINC01572	2.39434e-19	-0.252907	-0.218917	-0.286898	-14.5831	2.3839e-18	1901	0.271766
ANKRD6	2.59067e-19	0.284349	0.355858	0.212841	7.7937	2.57214e-18	1270	0.181558
ZNF714	2.58799e-19	-0.239377	-0.207867	-0.270886	-14.8897	2.57214e-18	1897	0.271194
PKNOX1	2.72735e-19	0.310533	0.383508	0.237557	8.34024	2.70405e-18	1926	0.27534
LDLRAD4	2.84412e-19	0.393898	0.471792	0.316005	9.91129	2.81588e-18	4891	0.699214
PDGFRB	3.00613e-19	-0.381279	-0.30944	-0.453118	-10.4023	2.97213e-18	4064	0.580986
RANBP3	3.05595e-19	0.269959	0.335405	0.204514	8.08474	3.01716e-18	1550	0.221587
MSRA	3.06102e-19	0.387366	0.463245	0.311486	10.0057	3.01796e-18	4578	0.654467
DPYSL2	3.08616e-19	-0.316333	-0.248994	-0.383672	-9.20719	3.03851e-18	6619	0.946247
IDH3A	3.18362e-19	-0.249891	-0.215416	-0.284367	-14.2067	3.13011e-18	2089	0.298642
LINC00467	3.50529e-19	-0.205337	-0.182417	-0.228257	-17.5589	3.44161e-18	1487	0.21258
FRMD6	3.58017e-19	0.263577	0.331033	0.196121	7.65837	3.51025e-18	1239	0.177127
GRAMD1C	3.64434e-19	-0.385425	-0.300024	-0.470826	-8.84553	3.56823e-18	5653	0.808149
INPP4B	3.75114e-19	0.426883	0.51295	0.340817	9.72132	3.66772e-18	3877	0.554253
ENSG00000275674.1	3.77762e-19	0.233699	0.295551	0.171846	7.40539	3.68852e-18	1016	0.145247
MED13L	3.78594e-19	-0.318149	-0.249199	-0.387099	-9.04366	3.69156e-18	6441	0.920801
DOCK3	3.84974e-19	0.32561	0.390348	0.260872	9.85796	3.7486e-18	5888	0.841744
ENSG00000289127.1	4.24721e-19	-0.176056	-0.159517	-0.192596	-20.863	4.12994e-18	1064	0.152109
MRAS	4.60719e-19	0.401215	0.481943	0.320486	9.74089	4.47384e-18	4441	0.634882
TTC14	4.74006e-19	0.218698	0.277614	0.159781	7.27539	4.59656e-18	943	0.134811
TSC1	4.85262e-19	-0.3052	-0.253182	-0.357217	-11.4996	4.69928e-18	3034	0.433738
ADCY8	5.74179e-19	0.399981	0.48366	0.316301	9.36844	5.55275e-18	3793	0.542244
WDR37	5.7909e-19	-0.354891	-0.287581	-0.422202	-10.3338	5.5926e-18	3901	0.557684
PARN	6.16644e-19	-0.359921	-0.288964	-0.430878	-9.94167	5.94717e-18	4063	0.580843
CNIH3	6.58242e-19	-0.377763	-0.310721	-0.444806	-11.0438	6.33972e-18	3526	0.504074
RAPGEF3	6.59772e-19	0.232	0.295231	0.16877	7.19134	6.34582e-18	1069	0.152823
MIPOL1	6.74851e-19	0.328735	0.40656	0.25091	8.27893	6.48205e-18	2004	0.28649
NTRK3	6.94603e-19	-0.30496	-0.239262	-0.370659	-9.0978	6.66273e-18	6554	0.936955
NRBP2	7.04682e-19	-0.282177	-0.235073	-0.32928	-11.7413	6.75026e-18	2777	0.396998
C2orf72	7.9973e-19	-0.356515	-0.2927	-0.420331	-10.9497	7.65039e-18	3470	0.496069
THSD7A	8.4197e-19	0.399785	0.486287	0.313284	9.05837	8.0436e-18	4115	0.588277
NPAS3	8.61566e-19	0.171997	0.208904	0.135089	9.13381	8.21971e-18	6990	0.999285
TMEM41B	8.77485e-19	-0.257206	-0.218751	-0.295662	-13.1089	8.36032e-18	2210	0.31594
COMMD1	8.79119e-19	0.35178	0.427156	0.276405	9.14724	8.36462e-18	2979	0.425876
MOB1B	1.19121e-18	0.301276	0.373657	0.228895	8.15809	1.13037e-17	1788	0.255611
USP53	1.19059e-18	-0.370556	-0.301441	-0.439671	-10.5082	1.13037e-17	3786	0.541244
ENSG00000288565.1	1.20373e-18	-0.200218	-0.17549	-0.224945	-15.8697	1.14072e-17	1430	0.204432
ENSG00000286608.1	1.3072e-18	-0.247778	-0.213261	-0.282294	-14.0695	1.23713e-17	2072	0.296212
HGSNAT	1.31658e-18	-0.305227	-0.253594	-0.35686	-11.5863	1.24433e-17	2971	0.424732
ITGA9-AS1	1.3449e-18	0.330721	0.406744	0.254698	8.52639	1.26941e-17	2392	0.341959
ENSG00000228852.6	1.34932e-18					1.27188e-17	891	0.127377
DNMT3A	1.3646e-18	0.331792	0.404832	0.258753	8.9034	1.28458e-17	2831	0.404718
TENT2	1.37139e-18	-0.35507	-0.274778	-0.435361	-8.66742	1.28926e-17	5445	0.778413
NCKAP1	1.40751e-18	-0.340814	-0.263035	-0.418592	-8.58829	1.32145e-17	5728	0.818871
FARS2	1.46053e-18	0.367978	0.448324	0.287632	8.97644	1.36942e-17	4065	0.581129
NCBP1	1.5037e-18	-0.305867	-0.255187	-0.356547	-11.8288	1.40803e-17	2911	0.416154
TRIO	1.81564e-18	0.28912	0.350346	0.227895	9.25538	1.69787e-17	6244	0.892638
BEX3	1.96724e-18	-0.201033	-0.175681	-0.226384	-15.5423	1.83721e-17	1531	0.218871
LINC01006	2.05487e-18	-0.253961	-0.218499	-0.289423	-14.0363	1.91653e-17	1924	0.275054
RBL2	2.1457e-18	-0.328062	-0.268972	-0.387153	-10.8814	1.99861e-17	3320	0.474625
COBL	2.19104e-18	0.369994	0.451852	0.288135	8.85892	2.03815e-17	2966	0.424017
RAPGEF1	2.1978e-18	0.315267	0.391234	0.239301	8.13401	2.04176e-17	2365	0.338099
CKB	2.31051e-18	-0.37132	-0.288763	-0.453878	-8.81532	2.14365e-17	5718	0.817441
FAM13C	2.45917e-18	-0.358799	-0.294031	-0.423568	-10.8577	2.2776e-17	3496	0.499786
IL17RB	2.46132e-18	0.30711	0.381512	0.232707	8.09013	2.2776e-17	2350	0.335954
GARS1	2.59289e-18	0.208758	0.266814	0.150701	7.04755	2.39622e-17	821	0.11737
MSI2	2.64735e-18	-0.214244	-0.167753	-0.260734	-9.03219	2.44336e-17	6955	0.994282
RBM4	2.6701e-18	-0.211158	-0.183975	-0.238342	-15.2247	2.46115e-17	1662	0.237598
ARAP2	2.75751e-18	0.297977	0.364751	0.231203	8.74629	2.53841e-17	6147	0.878771
TBC1D4	2.77888e-18	-0.202508	-0.178418	-0.226599	-16.4757	2.55476e-17	1404	0.200715
LPIN1	2.88594e-18	0.340259	0.414093	0.266426	9.03242	2.64975e-17	5020	0.717655
TLK2	2.92271e-18	-0.334989	-0.2694	-0.400578	-10.0104	2.68003e-17	3793	0.542244
XPA	3.14599e-18	-0.268066	-0.225918	-0.310214	-12.4657	2.88104e-17	2471	0.353252
NRXN3	3.63246e-18	-0.291488	-0.248803	-0.334173	-13.3841	3.32224e-17	2111	0.301787
ENSG00000258603.5	3.74736e-18	0.299771	0.374902	0.224639	7.82012	3.42291e-17	2143	0.306362
FBXL2	3.79663e-18	0.238558	0.304497	0.172619	7.09086	3.46345e-17	905	0.129378
NORAD	4.46982e-18	-0.233473	-0.198963	-0.267984	-13.2596	4.07231e-17	2033	0.290636
TCF4	4.50846e-18	0.264162	0.321416	0.206908	9.04301	4.10223e-17	6653	0.951108
EGLN3	4.78506e-18	-0.458142	-0.363999	-0.552285	-9.53806	4.34832e-17	4721	0.674911
ABCC4	4.96587e-18	0.279535	0.351588	0.207482	7.60384	4.50685e-17	1394	0.199285
POLE2	5.63664e-18	-0.17901	-0.159621	-0.198399	-18.0953	5.10906e-17	1340	0.191565
OLFM2	5.8314e-18	-0.397251	-0.312568	-0.481935	-9.19424	5.27884e-17	4896	0.699929
OGA	6.01473e-18	-0.342278	-0.262949	-0.421606	-8.45665	5.43784e-17	5497	0.785847
STON2	8.27553e-18	-0.328504	-0.252305	-0.404704	-8.4496	7.47226e-17	6164	0.881201
TMEM39A	8.83475e-18	-0.257367	-0.214854	-0.29988	-11.8652	7.96703e-17	2342	0.334811
RALGAPA2	9.67565e-18	-0.33294	-0.255568	-0.410312	-8.43398	8.71424e-17	5950	0.850608
PALM	9.73592e-18	0.314858	0.390476	0.23924	8.16087	8.75738e-17	3538	0.50579
VGLL4	1.03066e-17	0.334488	0.401736	0.267241	9.74879	9.25891e-17	4815	0.688349
PARD3	1.10505e-17	0.217216	0.268349	0.166084	8.32613	9.91462e-17	6927	0.990279
ZNF207	1.14988e-17	-0.272158	-0.226959	-0.317357	-11.8016	1.03038e-16	2635	0.376698
CYP3A4	1.24629e-17					1.11536e-16	852	0.121801
PRKCA	1.27914e-17	0.240176	0.295815	0.184537	8.46056	1.14331e-16	6923	0.989707
EPB41L2	1.33136e-17	-0.373286	-0.288104	-0.458468	-8.589	1.18848e-16	5233	0.748106
PPP2R3A	1.34039e-17	-0.355935	-0.289453	-0.422417	-10.4933	1.19504e-16	3489	0.498785
ARNTL	1.45509e-17	0.325996	0.40445	0.247542	8.14415	1.29567e-16	2633	0.376412
SENP6	1.52406e-17	-0.361731	-0.278292	-0.44517	-8.49697	1.35538e-16	5431	0.776412
CACNB1	1.6638e-17	-0.174065	-0.152331	-0.195798	-15.6973	1.4778e-16	1266	0.180986
ARMCX4	1.69122e-17	-0.329693	-0.269578	-0.389807	-10.7493	1.50027e-16	3243	0.463617
HTRA1	1.71557e-17	-0.364924	-0.285687	-0.444161	-9.02654	1.51997e-16	4569	0.653181
SEPTIN9	1.72235e-17	0.298344	0.370755	0.225933	8.07534	1.52406e-16	2116	0.302502
FOXN3	1.9574e-17	0.339248	0.40876	0.269736	9.56546	1.72989e-16	4962	0.709364
ENSG00000269707.2	1.98962e-17	-0.305175	-0.253088	-0.357261	-11.4834	1.75617e-16	2806	0.401144
INPP4A	2.08159e-17	0.32163	0.398925	0.244334	8.15553	1.83278e-16	2840	0.406004
PIP5K1B	2.0794e-17	-0.216086	-0.188144	-0.244028	-15.1572	1.83278e-16	1539	0.220014
NPTN	2.28365e-17	0.322403	0.401939	0.242867	7.94478	2.00819e-16	3328	0.475768
ACTN4	2.36224e-17	0.24238	0.30602	0.17874	7.46472	2.07473e-16	1460	0.208721
ANOS1	2.46332e-17	0.349797	0.431956	0.267639	8.34469	2.16082e-16	2753	0.393567
INPP1	2.49281e-17	-0.240246	-0.203783	-0.276708	-12.9139	2.18398e-16	2101	0.300357
SLC9B1	2.603e-17	-0.222681	-0.191336	-0.254026	-13.9239	2.27771e-16	1669	0.238599
PNN	2.80156e-17	-0.225746	-0.191758	-0.259734	-13.0179	2.44842e-16	1937	0.276912
LINC01414	2.90553e-17	-0.277619	-0.236152	-0.319086	-13.1219	2.53616e-16	1810	0.258756
CPSF6	2.93721e-17	-0.32873	-0.264139	-0.393321	-9.97507	2.56065e-16	3683	0.526519
SERP1	2.99003e-17	0.258094	0.327881	0.188308	7.2486	2.6035e-16	1638	0.234167
RAD54L2	3.17829e-17	-0.290049	-0.239023	-0.341075	-11.1411	2.76402e-16	2814	0.402287
ITGB3BP	3.69973e-17	0.280655	0.351704	0.209606	7.74217	3.21354e-16	1727	0.246891
TOGARAM1	3.89944e-17	0.225364	0.288289	0.16244	7.01965	3.38286e-16	1077	0.153967
ADCY2	4.00509e-17	0.278091	0.341166	0.215016	8.64124	3.47026e-16	6906	0.987277
SYCP2L	4.08441e-17	-0.204125	-0.175215	-0.233035	-13.8388	3.53467e-16	1559	0.222873
GARNL3	4.23719e-17	-0.340103	-0.264331	-0.415875	-8.79731	3.66241e-16	4104	0.586705
ENSG00000262879.6	4.26961e-17	0.256064	0.323086	0.189041	7.48816	3.68592e-16	1441	0.206004
CTNNA2	4.36659e-17	0.259816	0.31849	0.201141	8.67892	3.76505e-16	6987	0.998856
HIP1R	4.39619e-17	-0.325881	-0.260656	-0.391107	-9.79241	3.78596e-16	3739	0.534525
ARHGEF12	4.71909e-17	-0.297812	-0.228581	-0.367043	-8.43121	4.05911e-16	6332	0.905218
ARIH1	4.83012e-17	-0.370522	-0.287032	-0.454012	-8.69819	4.14957e-16	4979	0.711794
ABI1	5.01876e-17	-0.298958	-0.228887	-0.36903	-8.36216	4.3064e-16	6228	0.89035
RPRD2	5.2683e-17	-0.329805	-0.251518	-0.408093	-8.25685	4.51505e-16	4946	0.707076
CCDC192	5.37166e-17	-0.172762	-0.154108	-0.191415	-18.1526	4.59806e-16	1185	0.169407
FRMPD4	5.57782e-17	0.24384	0.319881	0.167799	6.285	4.76877e-16	809	0.115654
CDC34	5.59382e-17	-0.177023	-0.152007	-0.202038	-13.8699	4.77668e-16	1386	0.198142
PELI2	6.66495e-17	0.358898	0.446869	0.270926	7.99607	5.68448e-16	4116	0.58842
ANKS1B	6.87779e-17	0.393187	0.481258	0.305115	8.75007	5.85895e-16	4560	0.651894
LINC00298	7.09844e-17	0.271298	0.342631	0.199966	7.45431	6.03965e-16	1576	0.225304
ENSG00000272297.2	7.21317e-17	-0.133011	-0.121177	-0.144844	-22.03	6.1299e-16	928	0.132666
RCOR1	7.26624e-17	-0.332569	-0.267025	-0.398113	-9.94481	6.16759e-16	3508	0.501501
CFAP47	7.49235e-17	0.307489	0.387269	0.227709	7.55414	6.3519e-16	1668	0.238456
MDM4	7.58614e-17	-0.31238	-0.242835	-0.381925	-8.80371	6.42372e-16	4070	0.581844
NEK11	7.92119e-17	0.359909	0.443068	0.276749	8.48257	6.69942e-16	3047	0.435597
ADGRB1	8.04815e-17	-0.216062	-0.179483	-0.252642	-11.5767	6.79867e-16	1898	0.271337
ADAMTS16	8.11138e-17	-0.157502	-0.14179	-0.173213	-19.6475	6.84391e-16	1054	0.150679
NUDC	8.3898e-17	0.201872	0.25893	0.144814	6.93439	7.07041e-16	964	0.137813
ENSG00000267699.2	8.79999e-17	-0.179903	-0.157087	-0.202719	-15.4541	7.39847e-16	1383	0.197713
LHFPL2	8.798e-17	0.269939	0.340726	0.199152	7.47411	7.39847e-16	1531	0.218871
ARHGEF10L	8.89841e-17	0.329971	0.400112	0.25983	9.22047	7.47235e-16	4155	0.593996
IFT140	8.9856e-17	0.199553	0.256805	0.142301	6.83152	7.53662e-16	834	0.119228
ZBTB16	9.20313e-17	0.345682	0.418371	0.272993	9.32084	7.70993e-16	5138	0.734525
WNK3	9.298e-17	-0.269462	-0.225245	-0.313678	-11.9444	7.78021e-16	2301	0.328949
SERINC1	9.60266e-17	-0.249431	-0.207309	-0.291553	-11.6063	8.02565e-16	2356	0.336812
PRSS51	1.00471e-16	-0.129052	-0.116978	-0.141125	-20.9496	8.38722e-16	914	0.130665
OLFM1	1.00968e-16	-0.166518	-0.145882	-0.187154	-15.8158	8.41873e-16	1285	0.183703
ENSG00000268981.5	1.03297e-16	-0.135605	-0.120318	-0.150891	-17.3863	8.60286e-16	967	0.138242
CTDSPL2	1.05884e-16	-0.289447	-0.23434	-0.344553	-10.2947	8.8079e-16	3074	0.439457
ENSG00000258631.3	1.08657e-16	-0.336857	-0.276762	-0.396952	-10.9864	9.02797e-16	2718	0.388563
TFRC	1.1252e-16	-0.213	-0.184926	-0.241074	-14.8704	9.338e-16	1585	0.22659
RHBDD3	1.13725e-16	0.206267	0.264628	0.147906	6.92718	9.4269e-16	953	0.13624
OSBPL9	1.22223e-16	-0.327795	-0.25136	-0.40423	-8.40543	1.01195e-15	4546	0.649893
FKBP9	1.3034e-16	-0.205614	-0.175864	-0.235363	-13.5463	1.0779e-15	1777	0.254039
HES5	1.33826e-16	-0.136211	-0.123304	-0.149119	-20.683	1.10543e-15	896	0.128091
UFL1	1.36425e-16	-0.271581	-0.221926	-0.321235	-10.7198	1.12558e-15	2800	0.400286
TRAF3IP2	1.42001e-16	0.190964	0.246555	0.135372	6.73271	1.17022e-15	769	0.109936
LINC01877	1.43385e-16	-0.191238	-0.168202	-0.214274	-16.2712	1.18026e-15	1349	0.192852
PIGL	1.44386e-16	-0.237671	-0.199561	-0.275781	-12.2232	1.18712e-15	2132	0.304789
SUMF1	1.53375e-16	-0.402956	-0.313467	-0.492446	-8.8254	1.25956e-15	4749	0.678914
ULK2	1.62426e-16	-0.342556	-0.275324	-0.409788	-9.98627	1.33235e-15	3530	0.504646
RHBDL3	1.65693e-16	-0.20177	-0.172566	-0.230974	-13.5414	1.35757e-15	1550	0.221587
FAM135B	1.67867e-16	0.354742	0.437475	0.272009	8.40392	1.37379e-15	2993	0.427877
ENSG00000288857.1	1.76623e-16					1.44378e-15	780	0.111508
LINC00511	1.77506e-16	-0.365572	-0.278175	-0.452968	-8.19835	1.44933e-15	6318	0.903217
DDR1	1.808e-16	-0.272645	-0.22172	-0.323571	-10.4933	1.47452e-15	2826	0.404003
NUDT13	1.98371e-16	-0.14741	-0.13147	-0.16335	-18.1253	1.6141e-15	1137	0.162545
SGK1	1.98264e-16	0.206355	0.270498	0.142211	6.30534	1.6141e-15	741	0.105933
NXN	1.99748e-16	0.287174	0.360613	0.213735	7.66421	1.62344e-15	1921	0.274625
GTF2A1	2.19993e-16	-0.22597	-0.19087	-0.26107	-12.6179	1.78593e-15	1893	0.270622
TTTY14	2.28436e-16	0.319719	0.409793	0.229645	6.95689	1.85235e-15	3482	0.497784
ICA1L	2.45306e-16	-0.341868	-0.262971	-0.420766	-8.49269	1.98687e-15	4606	0.65847
B3GALNT2	2.70365e-16	-0.251655	-0.209557	-0.293752	-11.7165	2.18733e-15	2262	0.323374
PRAG1	2.83552e-16	0.229417	0.294584	0.16425	6.9	2.2914e-15	1351	0.193138
TBC1D5	2.90617e-16	0.305534	0.371386	0.239681	9.0936	2.34582e-15	5683	0.812437
SENP7	2.91229e-16	-0.308077	-0.231666	-0.384488	-7.90225	2.34808e-15	4867	0.695783
SPON1	2.93294e-16	0.329806	0.401793	0.257819	8.97954	2.36204e-15	5814	0.831165
GOLGA4	3.3822e-16	-0.324803	-0.246251	-0.403355	-8.10423	2.72075e-15	4909	0.701787
ARMH4	3.45069e-16	0.331494	0.412668	0.25032	8.00401	2.77269e-15	2766	0.395425
PANTR1	3.50606e-16	0.3182	0.387213	0.249187	9.03686	2.81399e-15	5427	0.77584
SRGAP3	3.70827e-16	0.303541	0.369098	0.237984	9.07501	2.97291e-15	5455	0.779843
GRAMD1B	3.7286e-16	-0.336264	-0.256989	-0.415539	-8.31365	2.98583e-15	4682	0.669335
TBC1D1	3.84e-16	-0.330133	-0.265922	-0.394344	-10.0769	3.07156e-15	3321	0.474768
UBE2K	4.17878e-16	-0.314569	-0.237451	-0.391687	-7.99484	3.33878e-15	4865	0.695497
RPRD1B	4.32884e-16	-0.273639	-0.224567	-0.322711	-10.9293	3.45478e-15	2688	0.384274
SECISBP2	4.55513e-16	-0.264032	-0.21721	-0.310854	-11.0524	3.63128e-15	2527	0.361258
BCL2L14	4.59686e-16	-0.157852	-0.140101	-0.175603	-17.4288	3.66042e-15	1200	0.171551
MARS1	4.69538e-16	0.219218	0.280419	0.158017	7.02047	3.73468e-15	1126	0.160972
RHOB	4.87922e-16	-0.283812	-0.230296	-0.337328	-10.3943	3.87655e-15	2892	0.413438
TANC2	5.2298e-16	0.29819	0.376606	0.219775	7.45315	4.15042e-15	1948	0.278485
ATAD2	5.33664e-16	-0.220843	-0.183777	-0.257908	-11.6779	4.23047e-15	1821	0.260329
ARHGAP39	5.44096e-16	0.34318	0.421459	0.264901	8.59258	4.30834e-15	3683	0.526519
CEP85L	5.57919e-16	-0.311601	-0.233778	-0.389423	-7.84772	4.41286e-15	5780	0.826305
BBS2	5.68405e-16	-0.244362	-0.201938	-0.286785	-11.2894	4.49078e-15	2392	0.341959
HSPA12A	6.0255e-16	0.285011	0.358172	0.21185	7.63537	4.75524e-15	1997	0.28549
ENSG00000247679.3	6.32752e-16	-0.137829	-0.122991	-0.152667	-18.2065	4.98803e-15	1062	0.151823
ESCO1	6.51388e-16	-0.231981	-0.194043	-0.269918	-11.9848	5.12922e-15	2095	0.2995
EPM2A	6.5623e-16	-0.350899	-0.282395	-0.419403	-10.0396	5.16161e-15	3341	0.477627
LHX2	6.73457e-16	0.314266	0.395434	0.233098	7.5886	5.29123e-15	3280	0.468906
UPF3B	6.82002e-16	-0.206577	-0.175099	-0.238054	-12.8627	5.35243e-15	1768	0.252752
DHODH	7.07249e-16	-0.153742	-0.134623	-0.172862	-15.7606	5.54442e-15	1204	0.172123
KHDC4	7.75786e-16	-0.20037	-0.169008	-0.231732	-12.5222	6.07499e-15	1765	0.252323
ZNF337	7.86849e-16	0.22486	0.28898	0.160739	6.87329	6.15481e-15	1253	0.179128
C1QTNF7	7.9485e-16	-0.13997	-0.125457	-0.154482	-18.9033	6.21054e-15	1016	0.145247
ELF2	8.15864e-16	-0.367272	-0.285065	-0.449479	-8.75645	6.36769e-15	4615	0.659757
C2CD2	8.19948e-16	0.294161	0.368848	0.219474	7.71946	6.39253e-15	2430	0.347391
NCOR1	8.24092e-16	-0.299522	-0.223382	-0.375663	-7.7101	6.41777e-15	5517	0.788706
ENSG00000229180.8	8.26466e-16	0.230319	0.294581	0.166057	7.02463	6.42918e-15	1319	0.188563
FASN	8.85571e-16	-0.189579	-0.16208	-0.217078	-13.512	6.8814e-15	1488	0.212723
UBR3	9.19273e-16	-0.308728	-0.232105	-0.385351	-7.89703	7.13545e-15	5722	0.818013
TATDN3	9.4827e-16	-0.183233	-0.157311	-0.209154	-13.8546	7.35247e-15	1447	0.206862
LUC7L2	9.79537e-16	-0.167519	-0.145465	-0.189574	-14.8872	7.58251e-15	1355	0.19371
ZNRF1	9.80081e-16	0.293503	0.36934	0.217666	7.5854	7.58251e-15	1981	0.283202
NUP50-DT	9.86182e-16	0.268594	0.339887	0.197302	7.38416	7.62138e-15	1731	0.247462
CDC40	1.00089e-15	-0.247351	-0.205275	-0.289428	-11.5218	7.72664e-15	2301	0.328949
PAPLN	1.06088e-15	-0.312002	-0.233398	-0.390607	-7.77962	8.18079e-15	5479	0.783274
ZNF682	1.18968e-15	-0.175574	-0.151878	-0.19927	-14.5223	9.16406e-15	1311	0.18742
ITGB1BP1	1.1918e-15	0.22424	0.287286	0.161194	6.97111	9.17038e-15	1241	0.177412
PPA1	1.24111e-15	-0.206497	-0.175138	-0.237857	-12.9059	9.53943e-15	1626	0.232452
AMY2B	1.36217e-15	-0.221624	-0.186344	-0.256903	-12.3123	1.04586e-14	2011	0.287491
PRPS1	1.39531e-15	-0.140676	-0.128119	-0.153233	-21.9574	1.07014e-14	808	0.115511
IPMK	1.40336e-15	-0.211951	-0.178133	-0.245769	-12.2839	1.07515e-14	1881	0.268906
ENSG00000283380.1	1.40869e-15	-0.231956	-0.199207	-0.264706	-13.882	1.07807e-14	1519	0.217155
ZNF680	1.42926e-15	-0.35197	-0.271395	-0.432545	-8.56158	1.09263e-14	4612	0.659328
GPR155	1.48693e-15	-0.22422	-0.185475	-0.262965	-11.3425	1.13427e-14	2025	0.289492
ZNF621	1.48679e-15	-0.170946	-0.148321	-0.193571	-14.8088	1.13427e-14	1323	0.189135
EPHA4	1.51363e-15	-0.30145	-0.236661	-0.36624	-9.11926	1.15339e-14	3072	0.439171
TENT4B	1.55812e-15	0.228164	0.294046	0.162283	6.78783	1.18602e-14	1241	0.177412
AMER2	1.66558e-15	-0.282752	-0.221523	-0.343981	-9.05097	1.26645e-14	3248	0.464332
ENSG00000273748.1	1.70105e-15	-0.271426	-0.22111	-0.321741	-10.573	1.29203e-14	2642	0.377698
NUTM2A-AS1	1.80381e-15	0.325035	0.4031	0.246971	8.16067	1.36862e-14	2917	0.417012
HRH1	1.93878e-15	0.292401	0.371583	0.213219	7.2377	1.46945e-14	2129	0.30436
ENSG00000283108.2	1.9656e-15					1.48818e-14	736	0.105218
UNC5C	1.98827e-15	-0.428328	-0.32857	-0.528086	-8.41541	1.50374e-14	4931	0.704932
NBPF1	2.06948e-15	0.217929	0.279761	0.156098	6.90803	1.56348e-14	1271	0.181701
ZKSCAN7-AS1	2.10206e-15	0.200418	0.260126	0.14071	6.57887	1.58641e-14	922	0.131808
ABCC9	2.18217e-15	0.294293	0.370104	0.218481	7.6084	1.64511e-14	2258	0.322802
GRID2	2.19428e-15	0.211984	0.285103	0.138865	5.68225	1.65248e-14	954	0.136383
PSMG4	2.27586e-15	-0.320175	-0.258994	-0.381356	-10.257	1.7121e-14	3035	0.433881
SLC6A1	2.44482e-15	-0.338221	-0.259209	-0.417233	-8.38984	1.83725e-14	4594	0.656755
EPS15	2.46755e-15	-0.283368	-0.211488	-0.355247	-7.72667	1.85236e-14	5961	0.85218
PRKCE	2.50439e-15	0.340643	0.418235	0.263051	8.60462	1.87803e-14	3927	0.561401
OAT	2.63608e-15	-0.227036	-0.187679	-0.266394	-11.3061	1.97469e-14	2138	0.305647
LINC01310	2.67786e-15	-0.136601	-0.121787	-0.151414	-18.0735	2.00387e-14	960	0.137241
LARGE1	3.11436e-15	0.336379	0.414485	0.258273	8.44095	2.32804e-14	4124	0.589564
LIN7A	3.14221e-15	0.216821	0.283918	0.149725	6.33358	2.34638e-14	982	0.140386
KANSL3	3.20779e-15	-0.218019	-0.175086	-0.260953	-9.95286	2.39283e-14	2301	0.328949
MYO10	3.26114e-15	-0.34255	-0.258568	-0.426532	-7.99438	2.43007e-14	5184	0.741101
DGKB	3.45221e-15	0.344478	0.441973	0.246982	6.92504	2.56973e-14	2013	0.287777
MAPKBP1	3.7032e-15	0.229615	0.294072	0.165158	6.98199	2.75367e-14	1376	0.196712
ACOX1	3.98475e-15	-0.223702	-0.185033	-0.262371	-11.3385	2.95992e-14	2051	0.293209
SMAD9	4.09556e-15	0.240474	0.312253	0.168695	6.56628	3.03904e-14	1210	0.172981
RPL13	4.28645e-15	-0.186336	-0.156156	-0.216516	-12.1012	3.17736e-14	1599	0.228592
FBXL13	4.32023e-15	-0.28697	-0.233169	-0.340771	-10.4543	3.19905e-14	2744	0.39228
TRIM8-DT	4.54337e-15	-0.142782	-0.126048	-0.159517	-16.7232	3.36076e-14	1022	0.146104
POLR2A	4.60839e-15	-0.215257	-0.17901	-0.251503	-11.6397	3.4053e-14	1934	0.276483
ZFAND3	4.72937e-15	0.222719	0.278723	0.166716	7.79452	3.49106e-14	6384	0.912652
MT-ATP6	4.96707e-15	0.323195	0.413333	0.233056	7.02752	3.66269e-14	3519	0.503074
PPWD1	5.04302e-15	-0.232251	-0.190679	-0.273824	-10.9496	3.71483e-14	2295	0.328091
ARMCX5-GPRASP2	5.28864e-15	0.253914	0.327163	0.180665	6.7941	3.89171e-14	1581	0.226019
ENSG00000279208.1	5.32165e-15	-0.107807	-0.097516	-0.118099	-20.5315	3.91194e-14	844	0.120658
HERC4	5.3369e-15	0.327064	0.400815	0.253313	8.6919	3.91908e-14	4507	0.644317
TNKS2	5.49721e-15	-0.310311	-0.243281	-0.37734	-9.07355	4.03262e-14	3695	0.528234
NRCAM	5.88425e-15	0.221897	0.277629	0.166164	7.80353	4.31207e-14	6795	0.971408
FANK1	5.9238e-15	0.266087	0.338662	0.193511	7.18589	4.33656e-14	1711	0.244603
PEPD	5.94193e-15	0.196742	0.255919	0.137565	6.51614	4.34535e-14	971	0.138813
URI1	6.02995e-15	-0.302634	-0.235309	-0.369959	-8.81023	4.40516e-14	3598	0.514367
KIF24	6.20789e-15	-0.191903	-0.163438	-0.220368	-13.2135	4.53048e-14	1469	0.210007
MON2	6.26378e-15	-0.327092	-0.247279	-0.406904	-8.03244	4.56656e-14	4858	0.694496
USP9X	6.45209e-15	-0.302576	-0.233317	-0.371835	-8.56258	4.69901e-14	3899	0.557398
YEATS2	6.58256e-15	-0.282697	-0.21824	-0.347153	-8.59613	4.7891e-14	3489	0.498785
SIN3A	6.59359e-15	-0.246964	-0.200211	-0.293716	-10.3533	4.7922e-14	2471	0.353252
SLC9A3R1	6.63315e-15	-0.283234	-0.225832	-0.340637	-9.67084	4.81601e-14	2949	0.421587
ZBTB43	6.96579e-15	-0.274144	-0.220361	-0.327928	-9.99026	5.05234e-14	2887	0.412723
MARK3	7.66719e-15	-0.304204	-0.22621	-0.382198	-7.64454	5.55538e-14	5714	0.816869
WRN	7.75437e-15	-0.326026	-0.247069	-0.404983	-8.09302	5.6128e-14	4482	0.640743
WDR20	8.75111e-15	-0.308829	-0.239921	-0.377736	-8.78419	6.32779e-14	3806	0.544103
SYPL1	8.92543e-15	-0.29501	-0.227271	-0.362749	-8.53582	6.44725e-14	3951	0.564832
ENSG00000280299.1	1.02852e-14					7.41945e-14	719	0.102788
LINC01937	1.02923e-14	-0.15877	-0.140943	-0.176598	-17.4552	7.41945e-14	986	0.140958
LTN1	1.03918e-14	-0.249658	-0.202982	-0.296334	-10.4834	7.48356e-14	2485	0.355254
HOOK1	1.10986e-14	-0.119597	-0.107623	-0.13157	-19.5771	7.98444e-14	781	0.111651
SIPA1L1	1.14066e-14	0.308465	0.379488	0.237442	8.51245	8.19773e-14	5713	0.816726
PCSK5	1.15726e-14	0.293943	0.364905	0.222981	8.11863	8.30856e-14	5775	0.82559
ZSWIM8	1.19739e-14	0.17629	0.230805	0.121775	6.33812	8.58797e-14	789	0.112795
BID	1.21564e-14	0.20692	0.268055	0.145785	6.6338	8.71004e-14	1097	0.156826
FYN	1.22945e-14	0.206887	0.264197	0.149577	7.07539	8.8001e-14	6794	0.971265
KIZ	1.2334e-14	0.243392	0.311132	0.175651	7.04213	8.81944e-14	1692	0.241887
MAIP1	1.24143e-14	0.17026	0.224599	0.115921	6.14111	8.86789e-14	716	0.102359
HNRNPC	1.26596e-14	-0.306861	-0.226339	-0.387383	-7.46923	9.03403e-14	5053	0.722373
ZRANB2	1.30006e-14	-0.325702	-0.250035	-0.401369	-8.43648	9.26799e-14	4349	0.62173
SETBP1	1.30927e-14	0.332284	0.419818	0.244751	7.44019	9.32424e-14	2434	0.347963
FAM167A-AS1	1.3882e-14	-0.154127	-0.1347	-0.173554	-15.5496	9.87644e-14	1132	0.16183
ZNF44	1.40234e-14	-0.252629	-0.196361	-0.308897	-8.79976	9.96703e-14	3098	0.442888
VPS26A	1.46198e-14	-0.195139	-0.162894	-0.227383	-11.8614	1.03805e-13	1727	0.246891
ALG6	1.49127e-14	-0.161455	-0.139337	-0.183573	-14.307	1.05778e-13	1300	0.185847
TMED4	1.49349e-14	-0.163501	-0.139567	-0.187434	-13.3893	1.0583e-13	1376	0.196712
IBTK	1.51155e-14	-0.265108	-0.212869	-0.317347	-9.94668	1.07003e-13	2767	0.395568
SEC23A	1.53056e-14	-0.256904	-0.206292	-0.307516	-9.94874	1.0824e-13	2670	0.381701
DCHS2	1.56186e-14	-0.273388	-0.210408	-0.336367	-8.50799	1.10233e-13	2521	0.3604
TEX10	1.56066e-14	-0.185066	-0.1568	-0.213332	-12.8325	1.10233e-13	1566	0.223874
NIPSNAP2	1.61145e-14	-0.302211	-0.23247	-0.371953	-8.49312	1.1362e-13	3932	0.562116
HS6ST1	1.63882e-14	0.266644	0.338901	0.194386	7.23261	1.15435e-13	1941	0.277484
LINC01241	1.64407e-14	-0.137013	-0.124054	-0.149971	-20.7231	1.1569e-13	792	0.113224
GOLM2	1.67731e-14	0.309178	0.385879	0.232477	7.90054	1.17911e-13	4251	0.60772
FNDC3A	1.87313e-14	-0.322144	-0.247078	-0.397211	-8.41105	1.31546e-13	4061	0.580558
ENC1	1.88321e-14	-0.102992	-0.0908523	-0.115131	-16.6286	1.32123e-13	701	0.100214
TMBIM6	2.03715e-14	-0.293644	-0.231342	-0.355947	-9.23774	1.42782e-13	3311	0.473338
RAB34	2.07167e-14	-0.187258	-0.156327	-0.218188	-11.8658	1.45058e-13	1628	0.232738
SEMA3D	2.12563e-14	0.244953	0.316763	0.173144	6.68576	1.48689e-13	1274	0.18213
FZD6	2.20802e-14	-0.174647	-0.148553	-0.200741	-13.1179	1.543e-13	1415	0.202287
EIF4A2	2.2355e-14	-0.180465	-0.149354	-0.211576	-11.3691	1.56066e-13	1708	0.244174
TMEM178B	2.2865e-14	0.333111	0.41284	0.253381	8.18875	1.59469e-13	5115	0.731237
ASAP1	2.32344e-14	0.257375	0.318581	0.196169	8.2418	1.61886e-13	5973	0.853896
CEP126	2.47118e-14	0.274334	0.348541	0.200126	7.24564	1.72011e-13	2133	0.304932
ENSG00000230910.5	2.49233e-14	-0.153419	-0.131664	-0.175173	-13.8224	1.73313e-13	1242	0.177555
SLC29A4	2.49857e-14	-0.147713	-0.128396	-0.16703	-14.9876	1.73576e-13	1101	0.157398
ZSCAN5A	2.56748e-14	0.225279	0.292332	0.158226	6.58493	1.78188e-13	1218	0.174124
APOLD1	2.65616e-14	0.225464	0.293608	0.157321	6.48488	1.84162e-13	1027	0.146819
NUP98	2.66808e-14	-0.281472	-0.216483	-0.346461	-8.48876	1.84808e-13	3531	0.504789
SIPA1L2	2.75166e-14	-0.247575	-0.201686	-0.293463	-10.5743	1.9041e-13	2030	0.290207
KIAA0319L	2.80207e-14	-0.334105	-0.25445	-0.41376	-8.22087	1.9371e-13	4506	0.644174
SLC49A4	2.83215e-14	-0.198802	-0.164626	-0.232979	-11.401	1.95598e-13	1773	0.253467
DPP8	3.0548e-14	-0.302626	-0.233191	-0.372062	-8.54229	2.10769e-13	3841	0.549107
ENSG00000265399.1	3.143e-14	-0.131577	-0.116703	-0.146451	-17.3382	2.16644e-13	917	0.131094
NAP1L4	3.16286e-14	-0.30571	-0.229182	-0.382239	-7.82951	2.178e-13	4563	0.652323
ZNF326	3.21158e-14	-0.238976	-0.192357	-0.285595	-10.047	2.20941e-13	2500	0.357398
TRIM66	3.25338e-14	-0.266555	-0.21387	-0.31924	-9.91628	2.23599e-13	2676	0.382559
ECPAS	3.38612e-14	-0.314504	-0.238182	-0.390827	-8.07652	2.32496e-13	4313	0.616583
LUC7L	3.66401e-14	-0.269689	-0.213065	-0.326314	-9.33488	2.51333e-13	3092	0.44203
CEP290	3.92414e-14	0.272463	0.34526	0.199666	7.33568	2.6879e-13	2208	0.315654
MAP1A	3.92956e-14	-0.212791	-0.173762	-0.25182	-10.6859	2.6879e-13	1996	0.285347
PUM1	3.92991e-14	-0.327616	-0.246591	-0.408641	-7.9249	2.6879e-13	4851	0.693495
STRN3	3.98008e-14	-0.286617	-0.207031	-0.366203	-7.05853	2.71959e-13	4931	0.704932
GPD2	3.98858e-14	-0.343559	-0.256211	-0.430907	-7.709	2.72277e-13	5135	0.734096
KYAT3	4.0302e-14	-0.194688	-0.161675	-0.227701	-11.5585	2.74854e-13	1718	0.245604
RBM25	4.059e-14	-0.302291	-0.230511	-0.37407	-8.25417	2.76551e-13	4067	0.581415
EXOC4	4.09321e-14	0.265182	0.330117	0.200246	8.00405	2.78614e-13	6027	0.861615
WBP2	4.21067e-14	-0.221325	-0.178314	-0.264336	-10.0856	2.86334e-13	2296	0.328234
SPPL2B	4.36542e-14	-0.235022	-0.187714	-0.28233	-9.73698	2.96572e-13	2548	0.36426
DPY19L1	4.4377e-14	-0.292193	-0.229945	-0.354441	-9.20003	3.01193e-13	3221	0.460472
EPHA1-AS1	4.5962e-14	-0.100684	-0.090209	-0.11116	-18.8382	3.11652e-13	760	0.108649
DDHD1	4.61552e-14	-0.292212	-0.229645	-0.354778	-9.1539	3.12663e-13	3293	0.470765
AOPEP	4.62456e-14	0.303948	0.373842	0.234054	8.52328	3.12976e-13	4839	0.69178
TENT5A	4.7674e-14	-0.170154	-0.149708	-0.1906	-16.3111	3.22334e-13	1004	0.143531
FNBP4	4.85666e-14	-0.295181	-0.230244	-0.360118	-8.90935	3.28056e-13	3551	0.507648
RGS20	4.86209e-14	-0.306415	-0.226365	-0.386466	-7.50231	3.2811e-13	6202	0.886633
VTI1A	4.98028e-14	0.309525	0.381023	0.238027	8.48498	3.35766e-13	5057	0.722945
NHS	5.27493e-14	0.247898	0.32364	0.172157	6.41486	3.55292e-13	1458	0.208435
RPS11	5.49948e-14	-0.146213	-0.126001	-0.166426	-14.1782	3.70065e-13	1128	0.161258
CREBL2	5.56209e-14	-0.208238	-0.170885	-0.245591	-10.9265	3.73922e-13	1967	0.281201
CNTNAP3P2	5.72291e-14	0.21541	0.279685	0.151135	6.56858	3.84369e-13	1309	0.187134
LCNL1	5.93388e-14	-0.221309	-0.178457	-0.264161	-10.1221	3.98161e-13	2161	0.308935
ENSG00000239920.2	6.02662e-14	0.200794	0.266104	0.135484	6.02589	4.03944e-13	898	0.128377
SEL1L3	6.03148e-14	0.295223	0.380535	0.209912	6.78253	4.03944e-13	2480	0.354539
DDX18	6.12129e-14	-0.19966	-0.164944	-0.234376	-11.2721	4.09571e-13	1813	0.259185
CAB39L	6.30533e-14	0.308683	0.390069	0.227297	7.43381	4.21089e-13	3694	0.528091
DCAF5	6.30174e-14	0.297653	0.371969	0.223338	7.85015	4.21089e-13	3442	0.492066
NAT8L	6.44142e-14	-0.311097	-0.238738	-0.383457	-8.42652	4.29772e-13	4021	0.574839
ENSG00000259347.8	6.46087e-14	-0.193534	-0.161886	-0.225183	-11.9854	4.30664e-13	1606	0.229593
CCDC191	6.54517e-14	0.190127	0.249292	0.130963	6.29844	4.35873e-13	926	0.13238
FRYL	6.56571e-14	-0.326683	-0.245768	-0.407598	-7.9131	4.3683e-13	4596	0.657041
RALGAPA1	6.57347e-14	-0.292028	-0.214226	-0.36983	-7.35665	4.36935e-13	5664	0.809721
LMOD1	6.73846e-14	-0.194878	-0.161962	-0.227794	-11.604	4.47482e-13	1441	0.206004
TTC7A	7.14414e-14	0.248436	0.317631	0.179241	7.03697	4.73977e-13	1829	0.261472
AKAP7	7.21365e-14	-0.333179	-0.255291	-0.411067	-8.38405	4.78141e-13	4079	0.583131
ATE1-AS1	7.41328e-14	0.205073	0.268238	0.141909	6.36332	4.90913e-13	1086	0.155254
PDZRN4	7.48989e-14	0.265126	0.351371	0.178881	6.02515	4.95523e-13	875	0.125089
ARHGAP23	7.87586e-14	-0.232784	-0.188289	-0.277279	-10.2539	5.20572e-13	2358	0.337098
U2SURP	7.97508e-14	-0.310797	-0.234753	-0.386841	-8.01048	5.26638e-13	4531	0.647748
MSL1	8.08531e-14	-0.191101	-0.158163	-0.22404	-11.3712	5.3342e-13	1765	0.252323
CCDC200	8.68539e-14	0.274282	0.351743	0.196821	6.94003	5.72475e-13	1850	0.264475
SFTPD	8.70841e-14	-0.156922	-0.134322	-0.179521	-13.6092	5.73459e-13	1259	0.179986
PTPRG	9.02948e-14	-0.319496	-0.234839	-0.404153	-7.39694	5.94049e-13	5990	0.856326
FARP1	9.14901e-14	0.252169	0.314067	0.190271	7.98477	6.01354e-13	6266	0.895783
FTH1	9.23759e-14	-0.182652	-0.153587	-0.211717	-12.3168	6.06613e-13	1525	0.218013
RHPN1	9.24622e-14	0.195337	0.256073	0.134602	6.30366	6.06617e-13	1066	0.152395
TRPM4	9.69811e-14	-0.193172	-0.159288	-0.227056	-11.1736	6.35675e-13	1678	0.239886
LMLN	1.08324e-13	-0.203203	-0.164902	-0.241503	-10.3985	7.09369e-13	1899	0.27148
PTCH1	1.09647e-13	-0.328429	-0.25061	-0.406249	-8.27181	7.16703e-13	4111	0.587706
SDS	1.09634e-13	-0.133391	-0.115486	-0.151295	-14.6019	7.16703e-13	953	0.13624
DNAJC10	1.1125e-13	-0.204005	-0.167231	-0.240779	-10.8729	7.2651e-13	1894	0.270765
DHX36	1.14419e-13	-0.2835	-0.218527	-0.348473	-8.55202	7.46515e-13	3586	0.512652
GOLGA8A	1.15382e-13	-0.269241	-0.211452	-0.32703	-9.13153	7.52105e-13	3114	0.445175
LIN54	1.158e-13	-0.192335	-0.159648	-0.225023	-11.5327	7.5414e-13	1674	0.239314
SFPQ	1.1646e-13	-0.308221	-0.234994	-0.381447	-8.24979	7.57742e-13	4051	0.579128
ENSG00000286863.2	1.22155e-13	-0.300808	-0.239358	-0.362258	-9.59434	7.94066e-13	2631	0.376126
ANKRD13C	1.22766e-13	-0.299107	-0.231625	-0.36659	-8.6873	7.97306e-13	3609	0.51594
DANT2	1.25367e-13	-0.224846	-0.15637	-0.293322	-6.43569	8.13447e-13	6023	0.861044
EPB41L5	1.2818e-13	-0.31055	-0.240299	-0.380801	-8.66422	8.3094e-13	3654	0.522373
SPRY3	1.2848e-13	0.200137	0.269675	0.130599	5.64096	8.32122e-13	1193	0.17055
HADHA	1.28827e-13	-0.255531	-0.201053	-0.310009	-9.19328	8.33606e-13	2910	0.416011
TIAM2	1.29999e-13	0.325508	0.406719	0.244296	7.85579	8.40425e-13	3725	0.532523
RPL24	1.30174e-13	-0.12697	-0.111448	-0.142492	-16.0326	8.40785e-13	945	0.135096
CNTNAP3	1.30487e-13	0.294705	0.378419	0.210991	6.89982	8.42041e-13	2825	0.40386
LIN52	1.38356e-13	-0.305297	-0.236746	-0.373848	-8.72886	8.92007e-13	3531	0.504789
LINC02884	1.44658e-13	0.3372	0.426347	0.248054	7.41365	9.31786e-13	2881	0.411866
INTS6L	1.55423e-13	-0.18938	-0.157076	-0.221685	-11.4899	1.00022e-12	1600	0.228735
ALDH5A1	1.57202e-13	-0.209817	-0.171673	-0.24796	-10.7812	1.01074e-12	1962	0.280486
HDAC4	1.58171e-13	0.282961	0.355824	0.210097	7.61141	1.01605e-12	5095	0.728377
TSPOAP1	1.73668e-13	-0.230872	-0.183433	-0.278311	-9.53855	1.11459e-12	2464	0.352252
CTH	1.75462e-13	-0.206549	-0.169204	-0.243894	-10.8402	1.12361e-12	1821	0.260329
LINC01748	1.75389e-13	-0.375738	-0.278812	-0.472663	-7.59794	1.12361e-12	5194	0.74253
PPP3CA	1.75548e-13	0.263412	0.328059	0.198765	7.98609	1.12361e-12	6081	0.869335
ACTN1	1.8027e-13	0.182672	0.241384	0.123959	6.09802	1.15279e-12	886	0.126662
MAFG	1.83003e-13	0.164678	0.217151	0.112204	6.15094	1.1692e-12	825	0.117941
PROS1	1.84239e-13	-0.227173	-0.184535	-0.269811	-10.4426	1.17604e-12	1878	0.268477
RNPC3	1.91945e-13	-0.30946	-0.231069	-0.387851	-7.73728	1.22412e-12	4658	0.665904
ARAP1	1.93047e-13	0.205363	0.267276	0.14345	6.50111	1.23004e-12	1251	0.178842
BRINP2	2.01318e-13	-0.338925	-0.261989	-0.415862	-8.63414	1.28159e-12	3540	0.506076
MAP1LC3B2	2.02358e-13	-0.124957	-0.110032	-0.139881	-16.4099	1.28706e-12	849	0.121372
KDM4B	2.15659e-13	0.261231	0.331811	0.190651	7.25425	1.37042e-12	2386	0.341101
ELOVL2	2.25004e-13	-0.308015	-0.232185	-0.383846	-7.96115	1.42853e-12	4053	0.579414
ZZEF1	2.25595e-13	-0.269309	-0.208553	-0.330064	-8.68789	1.43099e-12	3309	0.473052
MT-RNR1	2.2951e-13	0.299379	0.369285	0.229472	8.3937	1.45452e-12	4311	0.616297
CD46	2.37689e-13	-0.245753	-0.195274	-0.296232	-9.54195	1.50501e-12	2671	0.381844
ZBTB46	2.38821e-13	0.206072	0.268653	0.14349	6.45385	1.51082e-12	1163	0.166262
UBXN4	2.54161e-13	-0.278163	-0.213226	-0.3431	-8.39572	1.60644e-12	3567	0.509936
PPP1R9A	2.61541e-13	0.279074	0.348151	0.209998	7.91845	1.65161e-12	5887	0.841601
KDM6A	2.6461e-13	-0.293758	-0.212533	-0.374983	-7.08838	1.6695e-12	5196	0.742816
GTPBP3	2.69604e-13	-0.162821	-0.137794	-0.187847	-12.7514	1.69949e-12	1241	0.177412
VPS36	2.72131e-13	-0.228829	-0.181934	-0.275725	-9.56377	1.71389e-12	2469	0.352966
ENSG00000230021.10	2.78677e-13	-0.167446	-0.137949	-0.196944	-11.1259	1.75356e-12	1625	0.232309
ST7	2.80094e-13	0.256735	0.329346	0.184125	6.93005	1.76091e-12	1982	0.283345
JMY	2.82008e-13	-0.251281	-0.196639	-0.305924	-9.01317	1.77137e-12	2825	0.40386
NRXN1	2.87935e-13	-0.173094	-0.125381	-0.220806	-7.11048	1.807e-12	6984	0.998427
A2M	3.00788e-13	-0.172193	-0.144933	-0.199452	-12.3807	1.88599e-12	1429	0.204289
TRIM44	3.08149e-13	0.30375	0.379385	0.228114	7.87113	1.93043e-12	4049	0.578842
TAF15	3.15902e-13	0.221859	0.286254	0.157465	6.75265	1.97725e-12	1624	0.232166
HFM1	3.16746e-13	-0.239361	-0.190336	-0.288387	-9.56928	1.98078e-12	2347	0.335525
MAML3	3.19505e-13	-0.225439	-0.184982	-0.265896	-10.9215	1.99627e-12	1560	0.223016
SLC19A2	3.36186e-13	-0.172763	-0.144098	-0.201428	-11.8127	2.09864e-12	1476	0.211008
GABRA2	3.48525e-13	-0.348904	-0.255748	-0.44206	-7.3408	2.17375e-12	5436	0.777127
CPVL	3.50815e-13	-0.116843	-0.104888	-0.128798	-19.1565	2.18611e-12	712	0.101787
FZD4-DT	3.5446e-13	-0.128829	-0.112601	-0.145057	-15.5595	2.20688e-12	918	0.131237
RAB6B	3.61092e-13	0.198404	0.260296	0.136512	6.28293	2.24619e-12	1163	0.166262
ARL4C	3.62176e-13	-0.124712	-0.109104	-0.14032	-15.6609	2.25096e-12	927	0.132523
GOPC	3.7052e-13	-0.196228	-0.160516	-0.23194	-10.7695	2.3008e-12	1873	0.267763
RTN4	3.72874e-13	-0.29142	-0.211129	-0.371712	-7.11377	2.31339e-12	5385	0.769836
PRPF3	3.7391e-13	-0.251757	-0.19809	-0.305425	-9.19435	2.31778e-12	2782	0.397713
ABCC5	3.88742e-13	0.176911	0.23509	0.118732	5.95984	2.40762e-12	1084	0.154968
AP1G1	4.04994e-13	-0.270769	-0.209501	-0.332037	-8.66187	2.50608e-12	3271	0.46762
UBR2	4.10771e-13	-0.296996	-0.216345	-0.377648	-7.2175	2.5396e-12	5260	0.751966
AGAP1	4.36009e-13	0.295689	0.367268	0.224111	8.0966	2.69329e-12	5052	0.72223
CA5B	4.63677e-13	-0.197556	-0.161196	-0.233916	-10.6492	2.8617e-12	1770	0.253038
TPM1	4.66166e-13	0.187408	0.245567	0.12925	6.31576	2.87455e-12	1110	0.158685
APC2	5.05744e-13	0.171652	0.227993	0.115311	5.97137	3.11589e-12	915	0.130808
ZRANB3	5.15828e-13	-0.28688	-0.224758	-0.349002	-9.05117	3.17526e-12	2973	0.425018
BBS9	5.39206e-13	0.31669	0.393698	0.239681	8.06014	3.31628e-12	4857	0.694353
KCNMB2-AS1	5.44465e-13	0.270745	0.360252	0.181238	5.92857	3.34572e-12	2130	0.304503
RDX	5.5186e-13	-0.260657	-0.202373	-0.318941	-8.76532	3.38822e-12	3039	0.434453
CAPZA2	5.63713e-13	-0.25523	-0.199425	-0.311035	-8.96404	3.45799e-12	2907	0.415583
CYP4F11	5.7026e-13	-0.186193	-0.152781	-0.219605	-10.9223	3.49512e-12	1678	0.239886
HERPUD2	6.00221e-13	-0.287199	-0.215788	-0.35861	-7.88257	3.67557e-12	3908	0.558685
ENSG00000257283.1	6.02499e-13	-0.123633	-0.108471	-0.138795	-15.9816	3.68633e-12	943	0.134811
RASSF4	6.10827e-13	-0.268099	-0.202044	-0.334154	-7.95498	3.73406e-12	3499	0.500214
SLC38A2	6.23183e-13	0.163435	0.219562	0.107309	5.70724	3.80631e-12	1087	0.155397
LINC01410	6.27392e-13	-0.116189	-0.101599	-0.130778	-15.6089	3.82871e-12	937	0.133953
RAB11FIP2	6.33363e-13	0.228567	0.29803	0.159104	6.44927	3.86182e-12	1850	0.264475
TMSB4X	6.35479e-13	-0.123309	-0.103927	-0.142691	-12.4694	3.86806e-12	969	0.138528
ZNF423	6.35429e-13	0.307571	0.383724	0.231418	7.91603	3.86806e-12	4122	0.589278
ENSG00000280441.3	6.62296e-13	0.250274	0.316357	0.184191	7.42289	4.02783e-12	6474	0.925518
OSBPL6	6.62887e-13	-0.320867	-0.234356	-0.407378	-7.26945	4.02797e-12	5290	0.756254
EP300	6.67629e-13	-0.286269	-0.216671	-0.355867	-8.06169	4.0533e-12	3804	0.543817
GADD45G	6.68267e-13	-0.144096	-0.122954	-0.165238	-13.3584	4.0537e-12	990	0.14153
TNIK	7.05707e-13	-0.214564	-0.157811	-0.271317	-7.40995	4.27714e-12	6951	0.99371
PTK2B	7.15431e-13	-0.176549	-0.145731	-0.207367	-11.2283	4.33237e-12	1561	0.223159
HDGFL3	7.18302e-13	0.185867	0.244931	0.126802	6.16769	4.34233e-12	1053	0.150536
USP38-DT	7.17756e-13	-0.345174	-0.253301	-0.437047	-7.36372	4.34233e-12	4953	0.708077
SEPTIN7P2	7.767e-13	-0.190115	-0.154873	-0.225357	-10.5731	4.69135e-12	1788	0.255611
TRIL	7.85025e-13	-0.198555	-0.161123	-0.235987	-10.3963	4.73759e-12	1937	0.276912
DHRSX	7.92985e-13	0.311506	0.389781	0.233231	7.79993	4.78155e-12	4180	0.59757
ENSG00000237153.4	7.93717e-13	-0.161632	-0.137782	-0.185482	-13.2825	4.78189e-12	1101	0.157398
CCSAP	8.09128e-13	-0.165445	-0.137415	-0.193475	-11.5684	4.87059e-12	1430	0.204432
CCDC7	8.17035e-13	-0.258395	-0.17879	-0.338001	-6.36196	4.91401e-12	4080	0.583274
DDX3Y	8.24213e-13	0.164776	0.218921	0.11063	5.96455	4.95297e-12	829	0.118513
NCAM1	8.8142e-13	0.211061	0.268212	0.153909	7.23811	5.29226e-12	6765	0.967119
RB1CC1	8.87142e-13	-0.300384	-0.226479	-0.374289	-7.96617	5.3221e-12	4069	0.581701
PDE3A	8.89037e-13	0.332229	0.426118	0.23834	6.9354	5.32895e-12	2486	0.355397
STARD3	8.90187e-13	0.252613	0.322683	0.182543	7.06598	5.33133e-12	2394	0.342244
PSD2	9.10521e-13	-0.245311	-0.167825	-0.322796	-6.20504	5.44851e-12	5379	0.768978
RLIM	9.1626e-13	-0.191127	-0.15376	-0.228494	-10.0249	5.47821e-12	1867	0.266905
KCNN3	9.178e-13	0.280442	0.350067	0.210818	7.89459	5.48279e-12	5599	0.800429
FCHSD2	9.28795e-13	-0.324589	-0.237487	-0.411692	-7.30385	5.53912e-12	4950	0.707648
THRAP3	9.28222e-13	-0.272263	-0.207768	-0.336758	-8.27395	5.53912e-12	3524	0.503788
ACOT11	9.78583e-13	0.265916	0.331957	0.199875	7.89183	5.83114e-12	5397	0.771551
MTARC2	9.92048e-13	-0.228262	-0.181073	-0.27545	-9.48081	5.9064e-12	2375	0.339528
ITFG2	1.01375e-12	0.165142	0.2201	0.110184	5.88947	6.03053e-12	806	0.115225
ANOS2P	1.02814e-12	0.311355	0.396414	0.226296	7.17436	6.11101e-12	2894	0.413724
MACF1	1.03048e-12	0.169921	0.216504	0.123338	7.14935	6.11977e-12	6972	0.996712
NBDY	1.03725e-12	0.293184	0.370789	0.215578	7.40447	6.1548e-12	3291	0.470479
TENM4	1.13499e-12	0.365261	0.459626	0.270895	7.58641	6.72912e-12	4077	0.582845
RPLP1	1.15908e-12	-0.130949	-0.110371	-0.151527	-12.4723	6.86622e-12	1035	0.147963
LIMCH1	1.16436e-12	0.282022	0.352105	0.211938	7.88708	6.89174e-12	5720	0.817727
APH1B	1.19168e-12	-0.191261	-0.155288	-0.227234	-10.4207	7.04752e-12	1796	0.256755
RAD9A	1.21912e-12	0.233872	0.30183	0.165913	6.745	7.20382e-12	1875	0.268049
KDM3B	1.24935e-12	-0.251782	-0.190108	-0.313457	-8.0015	7.37625e-12	3344	0.478056
ENPP7P6	1.28949e-12	-0.119694	-0.10282	-0.136569	-13.9023	7.60694e-12	961	0.137384
ZNF770	1.30388e-12	0.184157	0.243242	0.125072	6.10882	7.6854e-12	1099	0.157112
FLVCR1	1.30804e-12	-0.16848	-0.139314	-0.197646	-11.3219	7.70351e-12	1430	0.204432
DNM1L	1.34477e-12	-0.281159	-0.215733	-0.346585	-8.42265	7.91322e-12	3416	0.488349
ZNF609	1.44203e-12	-0.291553	-0.20978	-0.373326	-6.98803	8.47849e-12	5350	0.764832
CGGBP1	1.50702e-12	0.163133	0.217472	0.108794	5.88406	8.85328e-12	859	0.122802
ZNF141	1.51446e-12	-0.183087	-0.148339	-0.217835	-10.3271	8.88961e-12	1743	0.249178
PCED1B	1.54614e-12	0.242122	0.317523	0.166721	6.29365	9.06802e-12	1387	0.198284
PKD1	1.57242e-12	0.159976	0.213726	0.106226	5.8334	9.21455e-12	946	0.135239
LMF1	1.57573e-12	0.209433	0.276609	0.142257	6.11055	9.22627e-12	1532	0.219014
FAM227B	1.63673e-12	-0.241129	-0.191226	-0.291033	-9.47035	9.57555e-12	2409	0.344389
RPL10P19	1.74198e-12	-0.174111	-0.142364	-0.205858	-10.7491	1.01829e-11	1548	0.221301
MEGF9	1.77082e-12	0.275488	0.35567	0.195305	6.73395	1.03429e-11	5221	0.74639
SRP14	1.78533e-12	-0.179496	-0.14503	-0.213963	-10.2072	1.04191e-11	1657	0.236883
TEKT4P2	1.80966e-12	0.257992	0.33336	0.182625	6.70922	1.05524e-11	2073	0.296355
OBI1	1.86133e-12	-0.175681	-0.144421	-0.206941	-11.015	1.08448e-11	1627	0.232595
FAXDC2	1.91361e-12	-0.273772	-0.210508	-0.337036	-8.4817	1.11402e-11	3219	0.460186
MARK4	1.96496e-12	0.225877	0.294276	0.157478	6.47251	1.14297e-11	1761	0.251751
TBC1D8	1.99164e-12	0.201119	0.265281	0.136956	6.14351	1.15754e-11	1223	0.174839
SLC35C2	1.99747e-12	-0.219079	-0.173412	-0.264746	-9.4026	1.15998e-11	2246	0.321086
CBFA2T2	2.00284e-12	-0.2939	-0.211584	-0.376217	-6.99781	1.16214e-11	5394	0.771122
RAPH1	2.14709e-12	-0.200801	-0.163024	-0.238579	-10.4179	1.24482e-11	1808	0.25847
HNRNPU	2.17838e-12	0.205905	0.274146	0.137664	5.91386	1.26193e-11	1676	0.2396
ETNK1	2.27868e-12	-0.271464	-0.203482	-0.339445	-7.8265	1.31895e-11	3577	0.511365
GFM2	2.29447e-12	0.175718	0.233325	0.11811	5.97842	1.32701e-11	1127	0.161115
RASA1	2.31254e-12	0.26951	0.343997	0.195022	7.09151	1.33637e-11	2688	0.384274
ZNF521	2.32795e-12	0.308237	0.385994	0.230481	7.76956	1.34417e-11	4504	0.643888
PSME4	2.43784e-12	-0.284866	-0.20755	-0.362182	-7.22136	1.40648e-11	4428	0.633024
KHDRBS1	2.50911e-12	0.217447	0.28444	0.150453	6.36166	1.44642e-11	1676	0.2396
BBS4	2.53553e-12	-0.22674	-0.178424	-0.275056	-9.1978	1.46045e-11	2371	0.338956
KIAA1328	2.5962e-12	-0.319958	-0.240236	-0.39968	-7.86619	1.49419e-11	4004	0.572409
TAF7	2.61563e-12	-0.114373	-0.0996618	-0.129084	-15.2381	1.50415e-11	814	0.116369
LINC02345	2.65253e-12	-0.111784	-0.0985866	-0.124981	-16.6013	1.52413e-11	751	0.107362
ADPGK-AS1	2.6947e-12	-0.13654	-0.115719	-0.157362	-12.8529	1.5471e-11	1157	0.165404
SLC13A3	2.70072e-12	-0.282433	-0.217973	-0.346892	-8.58768	1.5493e-11	3155	0.451036
PDGFC	2.72409e-12	-0.313275	-0.234389	-0.39216	-7.78354	1.56144e-11	4048	0.578699
S100A13	2.7293e-12	-0.163255	-0.132635	-0.193875	-10.4498	1.56317e-11	1488	0.212723
CDK7	2.73437e-12	-0.17336	-0.142257	-0.204464	-10.9243	1.56481e-11	1571	0.224589
C2orf88	2.75022e-12	-0.204617	-0.166588	-0.242647	-10.5456	1.5726e-11	1813	0.259185
PREPL	2.75297e-12	-0.231566	-0.177612	-0.28552	-8.41197	1.5729e-11	2740	0.391708
SLC9A8	2.80735e-12	-0.240929	-0.183724	-0.298134	-8.2547	1.60268e-11	3007	0.429878
APMAP	2.83223e-12	-0.14497	-0.121078	-0.168862	-11.8925	1.61558e-11	1267	0.181129
BORCS5	2.90159e-12	-0.27081	-0.205547	-0.336072	-8.13292	1.65381e-11	3291	0.470479
PDC-AS1	2.91625e-12	0.191332	0.254529	0.128136	5.93395	1.66083e-11	1039	0.148535
ENSG00000277196.4	2.98293e-12	-0.131519	-0.110871	-0.152168	-12.484	1.6964e-11	1111	0.158828
TASOR2	2.98349e-12	0.262844	0.339659	0.18603	6.7066	1.6964e-11	2370	0.338813
EIF2S3	3.00062e-12	-0.240176	-0.183313	-0.297039	-8.27844	1.70477e-11	2957	0.422731
CLASRP	3.08241e-12	0.219645	0.285115	0.154175	6.57547	1.74983e-11	1830	0.261615
SLC8B1	3.15985e-12	-0.161322	-0.13264	-0.190003	-11.0241	1.79235e-11	1414	0.202144
LINC01896	3.16554e-12	-0.163283	-0.133574	-0.192993	-10.7721	1.79414e-11	1528	0.218442
MDM2	3.23935e-12	-0.210627	-0.159477	-0.261778	-8.07074	1.83451e-11	2608	0.372838
ST6GALNAC3	3.24891e-12	0.368241	0.468195	0.268287	7.22069	1.83845e-11	3437	0.491351
SOD1	3.25998e-12	0.170344	0.226135	0.114552	5.98424	1.84324e-11	1061	0.15168
RABGAP1	3.27266e-12	-0.27546	-0.195475	-0.355446	-6.74988	1.84894e-11	5197	0.742959
ADAM22	3.28961e-12	-0.211235	-0.169688	-0.252783	-9.96477	1.85703e-11	1977	0.28263
PRTFDC1	3.41561e-12	-0.306695	-0.22756	-0.38583	-7.59603	1.92662e-11	4235	0.605432
PCAT1	3.64918e-12	-0.174955	-0.122643	-0.227267	-6.55498	2.05673e-11	1877	0.268335
PREX2	3.815e-12	-0.205649	-0.150069	-0.261229	-7.25197	2.14848e-11	6819	0.974839
PPP4R3B	3.8482e-12	-0.245741	-0.184402	-0.30708	-7.85217	2.16545e-11	3233	0.462187
FRMD4A	3.91283e-12	-0.289923	-0.219904	-0.359942	-8.11548	2.20008e-11	3462	0.494925
PPIL3	4.01974e-12	-0.139858	-0.117198	-0.162517	-12.097	2.25839e-11	1187	0.169693
LUZP1	4.25784e-12	-0.291829	-0.220968	-0.362691	-8.07171	2.39027e-11	3615	0.516798
ENSG00000253553.8	4.27933e-12	-0.186012	-0.148982	-0.223042	-9.84538	2.40043e-11	1554	0.222159
SNHG31	4.30609e-12	-0.127868	-0.110937	-0.144799	-14.8026	2.41352e-11	820	0.117227
H2AC6	4.59133e-12	0.129927	0.182396	0.077458	4.8534	2.57136e-11	949	0.135668
THRB	4.66676e-12	0.312745	0.396108	0.229382	7.353	2.61154e-11	4269	0.610293
TBCK	4.87082e-12	0.290639	0.368231	0.213047	7.34149	2.72358e-11	4647	0.664332
GPC4	4.87501e-12	0.2524	0.333576	0.171224	6.09413	2.72377e-11	1954	0.279342
WAPL	4.89988e-12	-0.270139	-0.203945	-0.336333	-7.99866	2.73551e-11	3488	0.498642
TMX4	5.16436e-12	-0.15083	-0.124415	-0.177245	-11.1915	2.88089e-11	1336	0.190994
SH3BP2	5.32485e-12	-0.197513	-0.153235	-0.24179	-8.74295	2.96808e-11	2223	0.317798
PHC3	5.7716e-12	-0.198537	-0.126881	-0.270193	-5.43046	3.21457e-11	4189	0.598856
BAIAP2	5.87073e-12	0.158901	0.212056	0.105746	5.8591	3.26721e-11	813	0.116226
TMTC4	5.8903e-12	-0.174003	-0.140972	-0.207034	-10.3248	3.27552e-11	1634	0.233595
CCDC102B	5.95413e-12	-0.201836	-0.163435	-0.240237	-10.3015	3.30842e-11	1775	0.253753
MT-ND2	7.02794e-12	0.288183	0.37043	0.205937	6.86756	3.89984e-11	2565	0.36669
RHBDD1	7.02952e-12	0.298033	0.378554	0.217512	7.25445	3.89984e-11	3819	0.545961
BAALC	7.0772e-12	0.234351	0.3141	0.154603	5.75962	3.92322e-11	2936	0.419728
LINC01579	7.13338e-12	-0.118297	-0.100945	-0.135648	-13.3625	3.95127e-11	811	0.11594
LRMDA	7.3189e-12	0.37313	0.483808	0.262451	6.6076	4.05086e-11	3919	0.560257
TNPO1	7.39983e-12	-0.264751	-0.201274	-0.328229	-8.17462	4.09245e-11	3284	0.469478
CEP192	7.52487e-12	-0.24112	-0.167092	-0.315148	-6.3839	4.15836e-11	4173	0.596569
ABCD2	7.68251e-12	-0.250868	-0.187283	-0.314452	-7.73292	4.24216e-11	3130	0.447462
DDX5	7.69408e-12	-0.282986	-0.202269	-0.363703	-6.87144	4.24524e-11	5378	0.768835
GEMIN2	7.77861e-12	-0.114452	-0.0987691	-0.130135	-14.3036	4.28854e-11	876	0.125232
CDH20	8.03139e-12	0.213451	0.272712	0.15419	7.05951	4.42445e-11	6924	0.98985
ENSG00000235545.1	8.13944e-12	0.242058	0.316132	0.167984	6.40473	4.47976e-11	2031	0.29035
INPP5A	8.1448e-12	0.243663	0.315714	0.171611	6.62815	4.47976e-11	2197	0.314081
RFTN2	8.15077e-12	0.268752	0.346183	0.19132	6.80269	4.47976e-11	5373	0.76812
ZMAT1	8.2637e-12	-0.2883	-0.206734	-0.369867	-6.92757	4.53831e-11	4888	0.698785
KLHDC1	8.44053e-12	-0.261801	-0.198213	-0.325389	-8.06946	4.63182e-11	3253	0.465046
KMT2E	9.02491e-12	-0.261597	-0.184145	-0.339048	-6.6199	4.94867e-11	5370	0.767691
WAC	9.15645e-12	-0.284589	-0.202958	-0.36622	-6.83301	5.01691e-11	4962	0.709364
BAZ1B	9.50739e-12	-0.232778	-0.170967	-0.294588	-7.3812	5.20517e-11	3206	0.458327
TP53BP2	9.64073e-12	-0.291586	-0.213966	-0.369207	-7.36276	5.27409e-11	4358	0.623016
ARNT	9.67456e-12	-0.208083	-0.160091	-0.256076	-8.49789	5.28851e-11	2439	0.348678
GOLGA1	9.77154e-12	-0.223213	-0.173535	-0.272892	-8.8064	5.3374e-11	2464	0.352252
GLDC	9.82471e-12	-0.223576	-0.174473	-0.272678	-8.92422	5.3623e-11	2383	0.340672
MAN1C1	9.8604e-12	0.218351	0.288693	0.148009	6.08399	5.37764e-11	1361	0.194568
CCDC181	9.87367e-12	-0.148465	-0.122801	-0.17413	-11.3382	5.38073e-11	1297	0.185418
PARP14	9.89833e-12	-0.202307	-0.159824	-0.244791	-9.33339	5.39002e-11	2072	0.296212
ANGPTL4	1.00094e-11	-0.253945	-0.200037	-0.307853	-9.23279	5.4463e-11	2260	0.323088
ACSS3	1.04552e-11	0.259017	0.33031	0.187725	7.12087	5.68449e-11	5800	0.829164
SIAE	1.07741e-11	-0.148039	-0.121809	-0.174269	-11.0618	5.85338e-11	1331	0.190279
ENSG00000269514.3	1.10305e-11	-0.129951	-0.108683	-0.151219	-11.9756	5.9881e-11	1013	0.144818
ARSD	1.10664e-11	-0.098619	-0.0866547	-0.110583	-16.1555	6.00299e-11	708	0.101215
GUSBP1	1.14653e-11	0.240974	0.304116	0.177832	7.47994	6.21459e-11	5850	0.836312
LRSAM1	1.14885e-11	0.223463	0.293244	0.153683	6.27651	6.21765e-11	1808	0.25847
OLAH	1.14859e-11	-0.105763	-0.0934317	-0.118094	-16.8103	6.21765e-11	706	0.100929
ENSG00000289405.1	1.16271e-11	0.151549	0.20527	0.0978283	5.52915	6.28789e-11	782	0.111794
GAD1	1.18518e-11	-0.0972205	-0.0856003	-0.108841	-16.3981	6.40449e-11	713	0.10193
RNF220	1.19629e-11	-0.290511	-0.226236	-0.354786	-8.85865	6.45958e-11	2658	0.379986
GRID1	1.22121e-11	-0.203249	-0.138715	-0.267783	-6.17292	6.58915e-11	6321	0.903645
SENP5	1.23923e-11	-0.240209	-0.180141	-0.300277	-7.83782	6.68126e-11	3135	0.448177
TUT4	1.32867e-11	-0.270829	-0.191776	-0.349883	-6.71465	7.15804e-11	5184	0.741101
TMX3	1.33247e-11	-0.181758	-0.144426	-0.21909	-9.54253	7.17303e-11	1873	0.267763
CYB5B	1.34735e-11	-0.261734	-0.197646	-0.325822	-8.0045	7.24215e-11	3242	0.463474
TMCO1	1.34666e-11	-0.185505	-0.1477	-0.22331	-9.61737	7.24215e-11	1877	0.268335
ENSG00000288172.1	1.36649e-11	-0.130107	-0.109781	-0.150434	-12.5456	7.33944e-11	1021	0.145961
ATP6V1E1	1.38278e-11	-0.162056	-0.130494	-0.193618	-10.0634	7.4213e-11	1563	0.223445
RAB4A	1.43937e-11	-0.255196	-0.188388	-0.322004	-7.48675	7.71916e-11	3446	0.492638
ZNF254	1.48255e-11	-0.285552	-0.208151	-0.362952	-7.23087	7.94471e-11	4394	0.628163
HDAC3	1.49201e-11	0.154575	0.207647	0.101502	5.70843	7.98939e-11	805	0.115082
BRWD1	1.50492e-11	-0.280525	-0.200372	-0.360678	-6.85965	8.05239e-11	4814	0.688206
CUL4B	1.51674e-11	-0.162028	-0.130797	-0.193258	-10.1686	8.10953e-11	1559	0.222873
NMT2	1.57576e-11	0.17123	0.229015	0.113444	5.80774	8.4187e-11	978	0.139814
CADM2	1.62197e-11	0.172205	0.220661	0.123749	6.96543	8.65908e-11	6969	0.996283
ANKRD10	1.6545e-11	-0.253336	-0.189123	-0.317549	-7.73256	8.82605e-11	3414	0.488063
SLITRK2	1.76166e-11	-0.207613	-0.162768	-0.252457	-9.07389	9.39063e-11	2220	0.31737
ZNF91	1.79846e-11	-0.271463	-0.198784	-0.344141	-7.32071	9.57961e-11	3985	0.569693
E2F3	1.81535e-11	-0.253294	-0.193733	-0.312856	-8.33502	9.65503e-11	2907	0.415583
NPEPL1	1.81482e-11	-0.133408	-0.110822	-0.155993	-11.5771	9.65503e-11	1128	0.161258
DMGDH	1.88944e-11	-0.286443	-0.2147	-0.358186	-7.8254	1.00416e-10	3537	0.505647
DUSP16	1.98031e-11	-0.242471	-0.178043	-0.306898	-7.37625	1.05166e-10	3343	0.477913
HEATR5A	2.00349e-11	0.140941	0.192467	0.0894149	5.36116	1.06317e-10	769	0.109936
LRP6	2.07581e-11	0.22178	0.291354	0.152207	6.24781	1.10072e-10	1761	0.251751
RIMS1	2.1591e-11	0.300933	0.401445	0.20042	5.86808	1.14403e-10	1525	0.218013
TEF	2.28698e-11	-0.203628	-0.155944	-0.251312	-8.36972	1.21088e-10	2257	0.322659
COL5A3	2.38955e-11	0.270393	0.344084	0.196701	7.1916	1.26389e-10	5828	0.833167
PRPSAP2	2.39066e-11	-0.207355	-0.160956	-0.253754	-8.75897	1.26389e-10	2272	0.324803
ENSG00000233862.8	2.47542e-11	-0.157134	-0.128551	-0.185718	-10.7747	1.30772e-10	1348	0.192709
CAND1	2.48907e-11	-0.198685	-0.155708	-0.241661	-9.06111	1.31395e-10	2168	0.309936
ZFP36	2.59479e-11	-0.173718	-0.138005	-0.209431	-9.53389	1.36874e-10	1462	0.209006
ALMS1	2.61094e-11	-0.24786	-0.181004	-0.314716	-7.26633	1.37624e-10	3404	0.486633
DERA	2.77037e-11	-0.186165	-0.148359	-0.223971	-9.65125	1.45918e-10	1696	0.242459
PIP5K1A	2.79121e-11	-0.263833	-0.196119	-0.331547	-7.63661	1.46907e-10	3654	0.522373
EFEMP1	2.82512e-11	-0.343322	-0.245662	-0.440982	-6.89021	1.48581e-10	5530	0.790565
FLG-AS1	2.93396e-11	-0.235191	-0.181327	-0.289056	-8.55794	1.54191e-10	2374	0.339385
LYN	2.96112e-11	-0.214571	-0.169102	-0.260039	-9.2493	1.55503e-10	2031	0.29035
ZNF710	3.0102e-11	0.243335	0.316503	0.170166	6.51822	1.57963e-10	2377	0.339814
RAP2C-AS1	3.16107e-11	-0.186939	-0.145407	-0.228471	-8.82199	1.65757e-10	1627	0.232595
HEXIM1	3.22175e-11	-0.108545	-0.0922341	-0.124857	-13.0428	1.68814e-10	861	0.123088
LINC01344	3.29738e-11	-0.125798	-0.108405	-0.143192	-14.1755	1.72649e-10	788	0.112652
PTK2	3.48514e-11	-0.198544	-0.142066	-0.255022	-6.89011	1.82345e-10	6630	0.94782
PLAGL1	3.65818e-11	-0.164793	-0.134157	-0.19543	-10.5426	1.91258e-10	1344	0.192137
ENSG00000236501.6	3.66876e-11	-0.108423	-0.0920948	-0.124751	-13.0148	1.91669e-10	785	0.112223
METTL7A	3.77945e-11	-0.256502	-0.19382	-0.319184	-8.02044	1.97306e-10	3119	0.44589
FAM186A	4.00106e-11	-0.109042	-0.0943144	-0.123769	-14.5117	2.08721e-10	802	0.114653
ENSG00000257759.2	4.01151e-11	-0.271036	-0.20612	-0.335952	-8.18318	2.09113e-10	3053	0.436455
TEX15	4.01531e-11	0.16704	0.226523	0.107558	5.50402	2.09157e-10	811	0.11594
ZNF211	4.18485e-11	-0.13688	-0.111492	-0.162268	-10.5671	2.17827e-10	1243	0.177698
CCDC18	4.2211e-11	-0.221935	-0.174066	-0.269804	-9.08707	2.19553e-10	2165	0.309507
PRPF40B	4.23162e-11	0.203552	0.26946	0.137643	6.05315	2.19939e-10	1512	0.216154
PPIP5K2	4.34718e-11	-0.250422	-0.188544	-0.3123	-7.93199	2.25779e-10	3169	0.453038
SMTN	4.37601e-11	0.143519	0.194745	0.0922924	5.49114	2.2711e-10	794	0.11351
ZNF431	4.38102e-11	-0.182148	-0.143308	-0.220987	-9.19179	2.27203e-10	1805	0.258041
KCTD1	4.42879e-11	0.275511	0.358808	0.192214	6.48275	2.29512e-10	2868	0.410007
WDR17	4.53373e-11	-0.301188	-0.215892	-0.386483	-6.92085	2.34779e-10	4767	0.681487
AP1S2	4.58626e-11	0.141724	0.193507	0.089941	5.36418	2.37325e-10	734	0.104932
PRNP	4.61902e-11	-0.27249	-0.202993	-0.341987	-7.6848	2.38846e-10	3506	0.501215
ZC3H6	4.69112e-11	-0.233175	-0.178691	-0.287659	-8.38809	2.42397e-10	2589	0.370122
WDR59	4.75568e-11	-0.2288	-0.152847	-0.304753	-5.90419	2.45554e-10	4561	0.652037
ENAH	4.80199e-11	0.289737	0.369897	0.209578	7.08429	2.47764e-10	4050	0.578985
UBE2G2	4.93389e-11	0.232696	0.30305	0.162342	6.48257	2.54384e-10	2924	0.418013
PPM1A	5.04819e-11	-0.235266	-0.178328	-0.292203	-8.09856	2.60088e-10	2872	0.410579
EXOC2	5.19281e-11	0.258929	0.335111	0.182746	6.6615	2.67345e-10	2685	0.383846
PSMA1	5.20705e-11	0.244981	0.322136	0.167827	6.22328	2.67883e-10	2023	0.289207
GFRA1	5.33046e-11	-0.199805	-0.158591	-0.241018	-9.50198	2.74033e-10	1794	0.256469
WDR11-AS1	5.39702e-11	0.191502	0.256016	0.126989	5.818	2.77254e-10	1343	0.191994
EPB41L4A	5.5352e-11	0.188616	0.256048	0.121183	5.48221	2.84146e-10	1154	0.164975
SMC5	5.58521e-11	0.265846	0.342051	0.18964	6.83741	2.86505e-10	3326	0.475482
ABI2	5.68184e-11	0.270761	0.347051	0.194472	6.95621	2.91251e-10	3470	0.496069
ENSG00000285859.1	5.80924e-11	-0.122341	-0.102541	-0.14214	-12.1104	2.97566e-10	999	0.142816
UNK	5.85918e-11	0.222919	0.291749	0.154088	6.34765	2.99907e-10	2050	0.293066
HUWE1	6.03916e-11	-0.271124	-0.194192	-0.348056	-6.90732	3.08896e-10	4236	0.605575
MAP1LC3A	6.2629e-11	-0.122458	-0.101316	-0.143601	-11.3521	3.20109e-10	999	0.142816
FGF2	6.33549e-11	0.292525	0.372689	0.21236	7.15204	3.23585e-10	4313	0.616583
EFCAB6	6.40825e-11	-0.236507	-0.179215	-0.293798	-8.091	3.27065e-10	2688	0.384274
ENSG00000260995.3	6.47875e-11	-0.112671	-0.097232	-0.128111	-14.3032	3.30426e-10	757	0.10822
ZNF627	6.55866e-11	-0.143986	-0.11647	-0.171503	-10.2559	3.3426e-10	1282	0.183274
BTAF1	6.76553e-11	-0.267657	-0.197481	-0.337833	-7.47547	3.44555e-10	3706	0.529807
GMDS-DT	6.79494e-11	-0.288547	-0.202344	-0.374751	-6.56055	3.45804e-10	5303	0.758113
ENSG00000249787.2	6.97965e-11	-0.0974289	-0.0846717	-0.110186	-14.9686	3.54949e-10	735	0.105075
MFSD6	7.1556e-11	-0.121529	-0.102442	-0.140616	-12.4794	3.63636e-10	958	0.136955
PPP3CB	7.17417e-11	-0.225072	-0.156062	-0.294082	-6.39228	3.64318e-10	3670	0.52466
ZC4H2	7.36598e-11	0.163318	0.22564	0.100996	5.13618	3.7379e-10	1027	0.146819
MPRIP	7.4576e-11	0.257996	0.332945	0.183047	6.74675	3.78169e-10	3102	0.44346
ZBED5-AS1	7.69204e-11	-0.15151	-0.122945	-0.180076	-10.3956	3.89778e-10	1399	0.2
MEI4	7.90201e-11	-0.146705	-0.122915	-0.170495	-12.0864	4.00131e-10	976	0.139528
CHP1	8.62436e-11	-0.166046	-0.131839	-0.200253	-9.51387	4.36397e-10	1552	0.221873
FTL	8.77221e-11	-0.295785	-0.211753	-0.379817	-6.8989	4.43561e-10	4261	0.609149
C1QTNF3-AMACR	8.95015e-11	0.212901	0.283178	0.142625	5.93766	4.52235e-10	1675	0.239457
DYNC2I1	9.06207e-11	-0.282951	-0.201012	-0.36489	-6.76813	4.57564e-10	4849	0.693209
EIF4EBP2	9.09656e-11	-0.211691	-0.161068	-0.262314	-8.19607	4.58978e-10	2508	0.358542
ENSG00000237742.8	9.21905e-11	-0.111582	-0.0946413	-0.128523	-12.9095	4.64827e-10	788	0.112652
WDR93	9.25697e-11	-0.104786	-0.0884051	-0.121166	-12.5378	4.66406e-10	827	0.118227
DTWD2	9.41231e-11	-0.21086	-0.164564	-0.257157	-8.92678	4.73896e-10	2066	0.295354
BEX4	9.47988e-11	-0.11957	-0.0989645	-0.140175	-11.3734	4.76959e-10	995	0.142244
ANP32E	9.68433e-11	-0.154021	-0.122717	-0.185325	-9.6433	4.86833e-10	1444	0.206433
ORMDL1	9.68989e-11	-0.141368	-0.11383	-0.168906	-10.0616	4.86833e-10	1377	0.196855
XPO1	1.00659e-10	0.261949	0.334827	0.189071	7.04479	5.05367e-10	4594	0.656755
TXNDC15	1.01036e-10	-0.149182	-0.119791	-0.178574	-9.94815	5.06901e-10	1396	0.199571
TTC3	1.02858e-10	0.26316	0.336089	0.190231	7.07239	5.15675e-10	4899	0.700357
NUP88	1.05012e-10	0.157628	0.213251	0.102005	5.5543	5.26102e-10	936	0.13381
CPEB1	1.10141e-10	0.154098	0.211618	0.0965782	5.25082	5.51406e-10	871	0.124518
CCT6B	1.10784e-10	-0.123929	-0.101554	-0.146304	-10.8556	5.54232e-10	1062	0.151823
SLC20A1	1.15696e-10	-0.182561	-0.142737	-0.222385	-8.98479	5.78397e-10	1973	0.282059
RPS6KA5	1.20975e-10	-0.298998	-0.216985	-0.381012	-7.14547	6.04361e-10	4144	0.592423
NDRG4	1.21762e-10	-0.193748	-0.148255	-0.23924	-8.34722	6.07868e-10	2196	0.313939
THAP6	1.26601e-10	-0.170927	-0.133925	-0.207928	-9.05401	6.31579e-10	1783	0.254896
GSDME	1.27331e-10	-0.133587	-0.110122	-0.157051	-11.1582	6.34771e-10	1125	0.160829
NCOA2	1.29056e-10	0.234038	0.298737	0.169339	7.08982	6.42919e-10	5804	0.829736
C1orf159	1.2989e-10	0.161862	0.21879	0.104934	5.5727	6.46617e-10	992	0.141816
SFXN5	1.30864e-10	0.187201	0.247863	0.126539	6.04835	6.51011e-10	6547	0.935954
PURA	1.32699e-10	-0.22085	-0.164766	-0.276933	-7.71808	6.59672e-10	2856	0.408292
FBXL5	1.35867e-10	-0.240262	-0.168066	-0.312458	-6.52261	6.74949e-10	3947	0.56426
GLMN	1.38906e-10	-0.194385	-0.148735	-0.240036	-8.34575	6.89563e-10	2175	0.310936
GALNT10	1.39146e-10	0.190192	0.256472	0.123912	5.62418	6.90269e-10	1094	0.156397
RFLNA	1.42587e-10	-0.167508	-0.132413	-0.202603	-9.35485	7.06842e-10	1476	0.211008
NUDT2	1.43998e-10	-0.127082	-0.104258	-0.149905	-10.9132	7.13339e-10	1096	0.156683
BTG2	1.44375e-10	-0.0999149	-0.0853263	-0.114503	-13.4235	7.14709e-10	749	0.107076
GATAD2B	1.44857e-10	-0.257863	-0.184326	-0.3314	-6.87274	7.16592e-10	3979	0.568835
NECTIN3-AS1	1.45135e-10	-0.123747	-0.103778	-0.143716	-12.146	7.17464e-10	863	0.123374
FHIT	1.4686e-10	0.266596	0.344116	0.189076	6.74047	7.25488e-10	6514	0.931237
GLUD1P2	1.52057e-10	-0.15953	-0.126328	-0.192732	-9.41728	7.50637e-10	1624	0.232166
MARCHF7	1.54168e-10	-0.251153	-0.182383	-0.319924	-7.1579	7.60528e-10	3635	0.519657
PRMT2	1.54674e-10	0.20865	0.275982	0.141318	6.07359	7.62492e-10	1947	0.278342
TXNDC16	1.56526e-10	-0.175977	-0.13823	-0.213724	-9.13733	7.71082e-10	1743	0.249178
ATRX	1.59927e-10	-0.25304	-0.174442	-0.331637	-6.31	7.8729e-10	5611	0.802144
ATP8B2	1.62692e-10	-0.173886	-0.13247	-0.215303	-8.2289	8.00346e-10	1993	0.284918
UBASH3B	1.64969e-10	0.170929	0.231807	0.110051	5.50302	8.10983e-10	893	0.127663
RALY	1.65451e-10	0.185305	0.248548	0.122063	5.74283	8.12788e-10	1367	0.195425
RGN	1.67708e-10	-0.153456	-0.120192	-0.18672	-9.04193	8.23304e-10	1524	0.21787
TNS2	1.67859e-10	-0.150044	-0.118554	-0.181534	-9.33895	8.23475e-10	1428	0.204146
DTNA	1.68337e-10	-0.155021	-0.109838	-0.200205	-6.72452	8.25246e-10	6988	0.998999
ENSG00000287708.1	1.72093e-10	-0.109833	-0.0911319	-0.128534	-11.5111	8.43076e-10	854	0.122087
ZMIZ1	1.7383e-10	0.251939	0.321397	0.182481	7.1092	8.50997e-10	4864	0.695354
INTS10	1.74115e-10	-0.228198	-0.160877	-0.29552	-6.64364	8.51804e-10	3480	0.497498
ITGB5	1.75808e-10	0.260761	0.338826	0.182696	6.54688	8.59492e-10	3012	0.430593
YBX3	1.77242e-10	-0.167626	-0.131553	-0.2037	-9.10757	8.65906e-10	1605	0.22945
BASP1	1.77506e-10	-0.0933663	-0.078254	-0.108479	-12.109	8.66597e-10	708	0.101215
CDYL	1.81425e-10	-0.248427	-0.182904	-0.31395	-7.43107	8.84816e-10	3071	0.439028
MICOS10	1.81488e-10	-0.113948	-0.0952005	-0.132695	-11.913	8.84816e-10	920	0.131523
CENATAC	1.82137e-10	-0.184607	-0.140606	-0.228608	-8.22311	8.87371e-10	2180	0.311651
SRRM1	1.85051e-10	-0.230782	-0.170665	-0.290899	-7.52409	9.00945e-10	2893	0.413581
MAOA	1.85549e-10	-0.185182	-0.140347	-0.230018	-8.09516	9.02128e-10	2052	0.293352
PAQR6	1.85524e-10	-0.139937	-0.112664	-0.16721	-10.0564	9.02128e-10	1302	0.186133
PHACTR1	1.91305e-10	0.289926	0.370723	0.209129	7.03301	9.29479e-10	4845	0.692638
HIVEP3	1.94338e-10	0.266649	0.349717	0.183582	6.29154	9.43563e-10	2842	0.40629
MTMR3	1.9572e-10	-0.123431	-0.0495713	-0.197291	-3.2754	9.49623e-10	4807	0.687205
SPEN	2.05002e-10	-0.258526	-0.180142	-0.336909	-6.46439	9.93977e-10	4749	0.678914
ATP2A2	2.08239e-10	-0.257716	-0.189145	-0.326286	-7.36634	1.00898e-09	3518	0.502931
PIAS1	2.09893e-10	-0.266879	-0.185067	-0.348692	-6.39356	1.0163e-09	5097	0.728663
SEMA3A	2.14337e-10	0.248349	0.32621	0.170488	6.25162	1.03711e-09	2336	0.333953
ZFP69	2.15361e-10	-0.089668	-0.0771718	-0.102164	-14.064	1.04135e-09	720	0.102931
UBAP1	2.15718e-10	-0.245623	-0.170643	-0.320603	-6.42057	1.04237e-09	4197	0.6
CTSO	2.22594e-10	-0.096955	-0.0825524	-0.111358	-13.194	1.07486e-09	773	0.110508
KCTD20	2.27129e-10	-0.205041	-0.154651	-0.25543	-7.97534	1.09601e-09	2478	0.354253
FBXL7	2.27733e-10	0.20371	0.269484	0.137936	6.07027	1.09818e-09	6802	0.972409
C10orf90	2.2832e-10	-0.215797	-0.165901	-0.265693	-8.47667	1.10026e-09	2169	0.310079
SCAMP1	2.28723e-10	-0.212137	-0.158524	-0.265751	-7.75519	1.10145e-09	2605	0.372409
TOB2	2.2983e-10	0.258695	0.332962	0.184429	6.82719	1.10603e-09	3755	0.536812
VSIG10	2.31339e-10	-0.193324	-0.148136	-0.238512	-8.38516	1.11253e-09	2163	0.309221
RBFOX1	2.32222e-10	-0.264572	-0.198973	-0.33017	-7.90494	1.11602e-09	2824	0.403717
ZNF345	2.3856e-10	0.177293	0.240113	0.114473	5.53151	1.1457e-09	1331	0.190279
EFNB2	2.43189e-10	0.164759	0.22656	0.102958	5.22518	1.16714e-09	1181	0.168835
GNA14	2.45384e-10	0.287876	0.369286	0.206466	6.93067	1.17688e-09	5484	0.783989
ZNF429	2.45868e-10	-0.170319	-0.132572	-0.208067	-8.84341	1.1784e-09	1742	0.249035
SUCLG2	2.54741e-10	-0.280204	-0.204231	-0.356177	-7.22876	1.2201e-09	3690	0.52752
GPBP1L1	2.58664e-10	-0.227953	-0.158573	-0.297333	-6.4396	1.23805e-09	3800	0.543245
EPB41	2.65087e-10	-0.203483	-0.153506	-0.25346	-7.98008	1.26794e-09	2261	0.323231
TRIM23	2.70026e-10	-0.143924	-0.114867	-0.172982	-9.7079	1.29069e-09	1388	0.198427
NTM	2.76065e-10	-0.155742	-0.109547	-0.201936	-6.60784	1.3181e-09	6984	0.998427
SUPT6H	2.76132e-10	-0.188093	-0.141269	-0.234916	-7.87328	1.3181e-09	2289	0.327234
LINC01278	2.79068e-10	-0.241608	-0.158051	-0.325165	-5.66733	1.33121e-09	4984	0.712509
NFIC	2.83791e-10	-0.23318	-0.159071	-0.307288	-6.16697	1.35283e-09	4410	0.63045
BIN3	2.84549e-10	0.134984	0.185573	0.0843943	5.2296	1.35553e-09	753	0.107648
ST3GAL2	2.85042e-10	0.171649	0.233088	0.11021	5.47576	1.35697e-09	1511	0.216011
KLF15	2.85463e-10	0.213361	0.283449	0.143274	5.96658	1.35806e-09	2147	0.306934
ANO5	2.91795e-10	-0.288008	-0.211004	-0.365012	-7.33058	1.38725e-09	3442	0.492066
SH3YL1	3.015e-10	0.194183	0.261531	0.126836	5.65116	1.43243e-09	1846	0.263903
NMT1	3.06753e-10	0.22454	0.294268	0.154811	6.31144	1.45641e-09	2440	0.348821
C3orf70	3.10314e-10	-0.291233	-0.209099	-0.373366	-6.94971	1.47233e-09	4196	0.599857
PAPPA2	3.16829e-10	-0.15922	-0.128683	-0.189757	-10.2192	1.50223e-09	1276	0.182416
ACAP3	3.24126e-10	0.139026	0.190821	0.087231	5.26086	1.5358e-09	747	0.106791
SRSF5	3.26653e-10	-0.213985	-0.160432	-0.267538	-7.83158	1.54674e-09	2706	0.386848
TRIB2	3.49195e-10	-0.145602	-0.115423	-0.175781	-9.45614	1.65238e-09	1440	0.205861
NR2C1	3.49983e-10	-0.202834	-0.152811	-0.252856	-7.94733	1.655e-09	2436	0.348249
ENSG00000278931.1	3.56212e-10	-0.127381	-0.103394	-0.151367	-10.4086	1.68333e-09	1221	0.174553
ACTG1	3.57658e-10	-0.231624	-0.170043	-0.293205	-7.37196	1.68903e-09	3167	0.452752
LINC02210-CRHR1	3.59046e-10	-0.101949	-0.0841864	-0.119712	-11.2491	1.69446e-09	776	0.110936
HNRNPM	3.61176e-10	-0.226912	-0.165499	-0.288325	-7.24182	1.70337e-09	3181	0.454753
SCD5	3.72937e-10	0.217086	0.280353	0.153819	6.72518	1.75767e-09	6279	0.897641
VEGFA	3.79252e-10	-0.207083	-0.158265	-0.255901	-8.31411	1.78624e-09	2230	0.318799
NDFIP1	3.91873e-10	-0.228942	-0.159766	-0.298118	-6.48658	1.84446e-09	3728	0.532952
GATM	3.93343e-10	0.211001	0.280688	0.141314	5.93444	1.85015e-09	2019	0.288635
VPS39	3.94523e-10	-0.17781	-0.13511	-0.220511	-8.1615	1.85324e-09	2054	0.293638
YTHDF1	3.94495e-10	-0.17295	-0.133502	-0.212398	-8.59299	1.85324e-09	1807	0.258327
PON2	3.95183e-10	-0.251361	-0.172834	-0.329888	-6.27374	1.85511e-09	5879	0.840457
VPS13D	3.96619e-10	-0.265763	-0.184432	-0.347094	-6.40453	1.86061e-09	5026	0.718513
ENSG00000288884.1	3.9905e-10	-0.151567	-0.11915	-0.183985	-9.16381	1.86954e-09	1556	0.222445
TMEM144	3.99022e-10	0.222365	0.29576	0.148971	5.93814	1.86954e-09	1903	0.272051
PCDH10-DT	4.00844e-10	-0.241824	-0.179185	-0.304464	-7.56662	1.8767e-09	3003	0.429307
ENSG00000236021.3	4.09965e-10	-0.208272	-0.160098	-0.256447	-8.47354	1.91814e-09	2044	0.292209
GJB6	4.12895e-10	-0.18597	-0.142165	-0.229776	-8.32078	1.93057e-09	2087	0.298356
NEXMIF	4.14222e-10	-0.18813	-0.146229	-0.230032	-8.79985	1.9355e-09	1512	0.216154
CNN3	4.17585e-10	0.197822	0.266315	0.129329	5.6608	1.94992e-09	5183	0.740958
TACC2	4.18087e-10	0.178966	0.245198	0.112734	5.29601	1.95098e-09	1336	0.190994
ID2	4.2607e-10	-0.20054	-0.154984	-0.246096	-8.62785	1.98692e-09	2020	0.288778
FDFT1	4.30774e-10	-0.260472	-0.189281	-0.331664	-7.17104	2.00754e-09	3411	0.487634
ENSG00000224505.3	4.43962e-10	-0.127385	-0.102026	-0.152745	-9.84524	2.06764e-09	1201	0.171694
MED23	4.44792e-10	-0.12818	-0.100301	-0.15606	-9.0113	2.07014e-09	1285	0.183703
SEC23B	4.46942e-10	-0.151925	-0.119603	-0.184246	-9.21263	2.07801e-09	1433	0.204861
ZNF674	4.47071e-10	-0.136224	-0.109634	-0.162814	-10.0412	2.07801e-09	1246	0.178127
C2CD6	4.49963e-10	-0.173664	-0.13707	-0.210259	-9.30125	2.09008e-09	1596	0.228163
FBXL18	4.52941e-10	-0.135676	-0.106246	-0.165107	-9.03566	2.10254e-09	1295	0.185132
NUP133	4.54855e-10	-0.182143	-0.13807	-0.226215	-8.10013	2.11004e-09	2077	0.296926
AEBP2	4.59698e-10	-0.239071	-0.175774	-0.302369	-7.4027	2.13111e-09	3142	0.449178
NELL2	4.82165e-10	-0.136248	-0.10971	-0.162785	-10.0628	2.2338e-09	1130	0.161544
NUP50	4.92809e-10	-0.117243	-0.0948797	-0.139606	-10.2755	2.28162e-09	1048	0.149821
LINC00240	4.96813e-10	-0.174509	-0.134132	-0.214887	-8.4708	2.29865e-09	1779	0.254325
URB1	5.15596e-10	0.134659	0.186553	0.0827646	5.08586	2.384e-09	743	0.106219
LRRK2	5.1792e-10	-0.126717	-0.0991896	-0.154245	-9.0223	2.39318e-09	1261	0.180272
SRP14-DT	5.28408e-10	0.158545	0.216844	0.100247	5.33024	2.44005e-09	1290	0.184417
MFAP3	5.45948e-10	-0.164985	-0.129321	-0.200649	-9.06698	2.5194e-09	1604	0.229307
MAPK8	5.49264e-10	-0.285952	-0.199137	-0.372767	-6.45573	2.53306e-09	4966	0.709936
PAN3	5.59317e-10	-0.272179	-0.188589	-0.35577	-6.38185	2.57774e-09	4855	0.694067
TBC1D10A	5.60597e-10	-0.140037	-0.111289	-0.168786	-9.54726	2.58196e-09	1288	0.184132
NXPH1	5.62292e-10	0.106525	0.153527	0.0595224	4.44202	2.58808e-09	738	0.105504
ARID1A	5.71187e-10	-0.222417	-0.144539	-0.300296	-5.59756	2.62731e-09	5427	0.77584
FBXW7	5.92931e-10	0.237969	0.31518	0.160758	6.04073	2.72556e-09	2286	0.326805
NDUFS4	5.99839e-10	-0.241959	-0.17719	-0.306729	-7.32183	2.75552e-09	3223	0.460758
AMZ1	6.03303e-10	-0.109691	-0.0903197	-0.129061	-11.0986	2.76964e-09	911	0.130236
TMEM165	6.08417e-10	-0.245875	-0.179532	-0.312218	-7.26384	2.7913e-09	3376	0.48263
TM2D1	6.11271e-10	-0.212888	-0.159244	-0.266531	-7.77822	2.80258e-09	2642	0.377698
WBP1L	6.13149e-10	-0.206511	-0.151062	-0.261961	-7.29956	2.80937e-09	2702	0.386276
PKM	6.37218e-10	-0.216847	-0.156323	-0.27737	-7.02223	2.91777e-09	3071	0.439028
ZNF25	6.62775e-10	-0.162966	-0.126169	-0.199763	-8.68024	3.03283e-09	1722	0.246176
BTBD9	6.70046e-10	0.254185	0.329518	0.178853	6.61327	3.06161e-09	5654	0.808292
RANBP17	6.70363e-10	-0.155804	-0.125306	-0.186302	-10.0127	3.06161e-09	1172	0.167548
ZNF644	6.69574e-10	-0.258261	-0.175322	-0.3412	-6.10305	3.06161e-09	5179	0.740386
SGMS1	6.79051e-10	0.254445	0.326312	0.182578	6.93925	3.09929e-09	5127	0.732952
TMEM94	6.8119e-10	-0.210233	-0.156517	-0.263949	-7.67089	3.10705e-09	2617	0.374124
INIP	6.87866e-10	-0.174598	-0.134149	-0.215047	-8.46016	3.13548e-09	1792	0.256183
DIO2-AS1	6.88452e-10	-0.104924	-0.0884826	-0.121366	-12.5076	3.13614e-09	744	0.106362
PIAS2	6.9115e-10	-0.243449	-0.176235	-0.310663	-7.099	3.1464e-09	3446	0.492638
DAAM1	6.95966e-10	0.240167	0.309341	0.170993	6.80485	3.16629e-09	5916	0.845747
PDE7A	6.96573e-10	0.176678	0.240199	0.113158	5.4515	3.16701e-09	1253	0.179128
BARD1	6.99108e-10	-0.187173	-0.14258	-0.231767	-8.22658	3.17568e-09	1955	0.279485
ENSG00000284707.2	6.99377e-10	0.250276	0.328013	0.172539	6.31016	3.17568e-09	2844	0.406576
MICU3	7.03746e-10	-0.248628	-0.181332	-0.315924	-7.24114	3.19347e-09	3324	0.475197
YWHAE	7.20484e-10	-0.239566	-0.169621	-0.30951	-6.71305	3.26733e-09	3791	0.541959
ZNF641	7.36762e-10	-0.13326	-0.105287	-0.161233	-9.33702	3.33901e-09	1254	0.179271
TMEM260	7.45874e-10	0.17558	0.237484	0.113677	5.55915	3.37815e-09	1353	0.193424
DCAF6	7.62034e-10	-0.243876	-0.16349	-0.324261	-5.9462	3.44913e-09	4605	0.658327
DENND2A	7.73839e-10	-0.198801	-0.148288	-0.249315	-7.71362	3.50032e-09	2171	0.310365
TSGA10	7.75574e-10	0.193817	0.262692	0.124941	5.51539	3.50593e-09	1549	0.221444
RBM33	7.91147e-10	-0.234947	-0.157291	-0.312604	-5.9298	3.57405e-09	4690	0.670479
PAIP2	8.1418e-10	0.15078	0.205655	0.0959045	5.38536	3.67575e-09	956	0.136669
SMARCA5	8.19944e-10	-0.180688	-0.137075	-0.2243	-8.12023	3.69942e-09	2083	0.297784
UTRN	8.43525e-10	0.260621	0.335749	0.185492	6.7991	3.80338e-09	4846	0.692781
CIR1	9.042e-10	-0.204985	-0.149561	-0.260408	-7.24897	4.07437e-09	2702	0.386276
ZNF652	9.16727e-10	0.188049	0.255351	0.120747	5.47634	4.12819e-09	1821	0.260329
SYNE1	9.39563e-10	-0.222396	-0.151199	-0.293592	-6.12228	4.22833e-09	6601	0.943674
SAP130	9.49906e-10	-0.201648	-0.150506	-0.25279	-7.72795	4.27216e-09	2423	0.34639
RECK	9.66201e-10	-0.198963	-0.149645	-0.248282	-7.90703	4.34269e-09	2281	0.32609
ENSG00000254186.3	9.849e-10	-0.271626	-0.200243	-0.34301	-7.45801	4.42393e-09	2946	0.421158
TRIM33	9.90982e-10	-0.241603	-0.169137	-0.314069	-6.53454	4.44842e-09	3928	0.561544
PAPSS1	1.0283e-09	0.196697	0.26434	0.129054	5.6993	4.61008e-09	1710	0.24446
TTBK2	1.02766e-09	-0.232539	-0.155381	-0.309697	-5.90693	4.61008e-09	4343	0.620872
CDS1	1.04972e-09	-0.210338	-0.156067	-0.264609	-7.59621	4.70313e-09	2477	0.35411
BICRAL	1.05269e-09	-0.258326	-0.182484	-0.334168	-6.67587	4.71349e-09	4071	0.581987
CDC14A	1.05798e-09	0.262046	0.343249	0.180842	6.32485	4.73414e-09	5125	0.732666
RNF19A	1.06073e-09	-0.146653	-0.0622494	-0.231056	-3.40548	4.74348e-09	5246	0.749964
ENSG00000285082.2	1.10034e-09	-0.267905	-0.177398	-0.358411	-5.80161	4.91747e-09	5245	0.749821
MAP4K5	1.12473e-09	0.238329	0.309821	0.166836	6.53379	5.02333e-09	5073	0.725232
LINC02774	1.1491e-09	-0.112645	-0.0934369	-0.131853	-11.4942	5.12892e-09	866	0.123803
LAMTOR5-AS1	1.15418e-09	0.108752	0.155455	0.0620494	4.56397	5.14835e-09	778	0.111222
USP46	1.16642e-09	-0.193128	-0.145392	-0.240863	-7.92961	5.19968e-09	2224	0.317941
AGO4	1.2069e-09	-0.217521	-0.160483	-0.27456	-7.47448	5.37337e-09	2742	0.391994
GOSR1	1.20618e-09	-0.210225	-0.150924	-0.269526	-6.94814	5.37337e-09	2975	0.425304
CALM1	1.21719e-09	-0.210533	-0.133738	-0.287328	-5.37325	5.41576e-09	4242	0.606433
CCNL2	1.23959e-09	-0.21809	-0.158194	-0.277985	-7.13658	5.51197e-09	3098	0.442888
RTL8C	1.25229e-09	-0.115382	-0.0928094	-0.137956	-10.0184	5.56496e-09	1026	0.146676
ENSG00000243024.7	1.2531e-09	0.197016	0.273778	0.120254	5.03042	5.56506e-09	1927	0.275482
CNOT1	1.26604e-09	-0.214958	-0.156629	-0.273287	-7.22296	5.61901e-09	2932	0.419157
ZKSCAN8	1.29673e-09	-0.166541	-0.127071	-0.206011	-8.26998	5.74802e-09	1815	0.259471
ZNF43	1.29621e-09	-0.195068	-0.146057	-0.244079	-7.80076	5.74802e-09	2240	0.320229
MVB12B	1.30878e-09	0.253632	0.329	0.178265	6.59584	5.79777e-09	3885	0.555397
ENSG00000288696.2	1.31192e-09	0.242091	0.325506	0.158677	5.68834	5.80804e-09	2075	0.29664
YAE1	1.33361e-09	0.154824	0.212676	0.0969718	5.24527	5.90038e-09	1077	0.153967
PRDM16-DT	1.34715e-09	-0.158745	-0.119105	-0.198385	-7.84898	5.95659e-09	1841	0.263188
BCL2	1.39389e-09	0.21778	0.285275	0.150285	6.32403	6.1594e-09	6346	0.907219
SLC27A5	1.42234e-09	-0.117977	-0.0950769	-0.140877	-10.0974	6.28117e-09	1068	0.15268
UNC13A	1.44473e-09	-0.085798	-0.064792	-0.106804	-8.00535	6.3761e-09	718	0.102645
CD9	1.48139e-09	-0.118205	-0.095806	-0.140604	-10.3433	6.52974e-09	1031	0.147391
RNF217-AS1	1.48125e-09	-0.109483	-0.0905428	-0.128424	-11.3294	6.52974e-09	814	0.116369
SSX2IP	1.49858e-09	-0.185535	-0.140067	-0.231004	-7.99772	6.60139e-09	2108	0.301358
SNRNP70	1.56775e-09	-0.220489	-0.150691	-0.290286	-6.19147	6.90178e-09	3898	0.557255
LSM6	1.59826e-09	-0.151571	-0.117343	-0.185799	-8.67919	7.03176e-09	1615	0.230879
DAPK1	1.62172e-09	0.219499	0.286775	0.152224	6.39476	7.13054e-09	5361	0.766405
EMC2	1.66013e-09	-0.238028	-0.167378	-0.308677	-6.60337	7.2949e-09	3718	0.531523
APIP	1.71705e-09	0.178075	0.24444	0.11171	5.2591	7.54032e-09	1688	0.241315
DIXDC1	1.7336e-09	0.238098	0.313555	0.162641	6.1845	7.60784e-09	2863	0.409292
ESYT2	1.73457e-09	-0.238692	-0.167709	-0.309675	-6.59073	7.60784e-09	3624	0.518084
GPT2	1.76975e-09	0.234504	0.308342	0.160666	6.22472	7.75731e-09	3771	0.539099
SF1	1.77262e-09	-0.19862	-0.139169	-0.258071	-6.54803	7.76508e-09	3048	0.43574
RASAL2	1.78557e-09	0.222554	0.300078	0.14503	5.62662	7.81698e-09	2081	0.297498
TDRD3	1.81414e-09	-0.258453	-0.175538	-0.341369	-6.10935	7.93716e-09	5277	0.754396
ZNF140	1.90116e-09	-0.137073	-0.107416	-0.16673	-9.05887	8.31271e-09	1367	0.195425
IP6K1	1.90503e-09	-0.200147	-0.147327	-0.252968	-7.4267	8.32451e-09	2572	0.367691
AADAT	1.90956e-09	-0.118907	-0.0954094	-0.142405	-9.91805	8.33915e-09	1181	0.168835
BCLAF1	1.93109e-09	-0.21088	-0.154418	-0.267342	-7.32029	8.428e-09	2798	0.4
SHISA5	1.93385e-09	-0.174829	-0.131836	-0.217821	-7.97014	8.43484e-09	1913	0.273481
PCMTD2	1.93856e-09	0.101988	0.147045	0.0569298	4.43635	8.45015e-09	715	0.102216
FBXL4	1.94344e-09	-0.210457	-0.146056	-0.274858	-6.40501	8.46622e-09	3183	0.455039
SEMA3B	1.98122e-09	-0.173096	-0.12581	-0.220382	-7.17468	8.62551e-09	2100	0.300214
ITGB4	1.99632e-09	-0.237154	-0.167139	-0.307168	-6.63878	8.68588e-09	3697	0.52852
TSEN2	2.00491e-09	0.139982	0.194251	0.0857136	5.0556	8.71789e-09	1048	0.149821
ACBD7	2.04501e-09	-0.138074	-0.106581	-0.169567	-8.59302	8.88681e-09	1381	0.197427
ARRDC3	2.05745e-09	-0.142782	-0.110941	-0.174622	-8.78907	8.93541e-09	1324	0.189278
KCTD3	2.11374e-09	-0.222912	-0.161993	-0.283832	-7.17172	9.17423e-09	2909	0.415868
HLTF	2.1154e-09	-0.217395	-0.156894	-0.277896	-7.04264	9.17581e-09	3002	0.429164
CASC3	2.13052e-09	-0.196847	-0.145236	-0.248457	-7.47548	9.23574e-09	2496	0.356826
LRRC39	2.17431e-09	-0.101744	-0.0839521	-0.119537	-11.2079	9.41979e-09	882	0.12609
ZEB2	2.18375e-09	0.268249	0.352681	0.183817	6.227	9.45489e-09	3502	0.500643
TLK1	2.20608e-09	-0.256139	-0.173432	-0.338846	-6.06989	9.54576e-09	5424	0.775411
TANK	2.29608e-09	0.249095	0.327224	0.170966	6.24887	9.9291e-09	3123	0.446462
ENSG00000249240.2	2.34563e-09	-0.202947	-0.151009	-0.254885	-7.65854	1.01372e-08	2344	0.335096
CDH23	2.40901e-09	0.215695	0.289336	0.142055	5.74081	1.04047e-08	1921	0.274625
ACTR3	2.41568e-09	-0.188333	-0.137288	-0.239378	-7.23142	1.04258e-08	2411	0.344675
WARS2-AS1	2.41684e-09	0.208326	0.283809	0.132842	5.40929	1.04258e-08	1841	0.263188
WWC1	2.44277e-09	0.25098	0.326529	0.175431	6.51113	1.05313e-08	5286	0.755683
ENSG00000285729.1	2.44577e-09	-0.140827	-0.110037	-0.171617	-8.96458	1.05378e-08	1394	0.199285
LINC01135	2.47436e-09	0.170532	0.23385	0.107214	5.27869	1.06545e-08	1236	0.176698
PFKP	2.51664e-09	0.253076	0.330298	0.175853	6.42324	1.083e-08	3741	0.534811
NCOA1	2.5394e-09	-0.174012	-0.119281	-0.228743	-6.2315	1.09213e-08	6810	0.973553
INTS2	2.55778e-09	-0.165314	-0.125491	-0.205138	-8.13611	1.09936e-08	1837	0.262616
GNAQ	2.57041e-09	-0.171545	-0.117368	-0.225723	-6.20593	1.10412e-08	6816	0.97441
ZNF441	2.64165e-09	-0.129004	-0.0983586	-0.159649	-8.25068	1.13403e-08	1268	0.181272
CFAP36	2.69512e-09	-0.147334	-0.109448	-0.18522	-7.62205	1.15629e-08	1756	0.251036
GFPT2	2.78014e-09	0.144659	0.199635	0.0896841	5.15735	1.19135e-08	864	0.123517
ZKSCAN1	2.78021e-09	-0.238524	-0.170317	-0.30673	-6.85413	1.19135e-08	3476	0.496926
PPP2CB	2.91575e-09	0.23026	0.304312	0.156208	6.09439	1.24867e-08	2787	0.398427
DCBLD2	3.2464e-09	0.0773767	0.121117	0.0336365	3.46719	1.38944e-08	749	0.107076
NUP58	3.25916e-09	-0.182304	-0.132254	-0.232354	-7.13908	1.39406e-08	2391	0.341816
AP2B1	3.40747e-09	-0.216298	-0.145474	-0.287122	-5.98576	1.45661e-08	3769	0.538813
TET1	3.41072e-09	-0.225464	-0.16378	-0.287147	-7.164	1.45712e-08	2830	0.404575
CADM4	3.43434e-09	-0.139921	-0.107973	-0.171869	-8.58392	1.46633e-08	1460	0.208721
ZNF546	3.44349e-09	-0.163946	-0.124593	-0.203299	-8.16531	1.46935e-08	1834	0.262187
TOX4	3.47474e-09	-0.122016	-0.0958942	-0.148138	-9.155	1.48179e-08	1147	0.163974
CCAR2	3.51926e-09	-0.111262	-0.0889746	-0.133549	-9.78451	1.49987e-08	994	0.142102
UBE2Q2P1	3.60722e-09	-0.186574	-0.137286	-0.235861	-7.41928	1.53643e-08	2336	0.333953
FAM214B	3.6799e-09	-0.150852	-0.114528	-0.187177	-8.13949	1.56645e-08	1594	0.227877
MFSD8	3.70635e-09	-0.114755	-0.0906766	-0.138833	-9.34106	1.57676e-08	1101	0.157398
ENSG00000287759.1	3.71205e-09	-0.125975	-0.0999259	-0.152025	-9.47837	1.57824e-08	1144	0.163545
MYORG	3.73252e-09	-0.144783	-0.110314	-0.179253	-8.23245	1.58599e-08	1565	0.223731
EML4	3.75866e-09	-0.20531	-0.14993	-0.260691	-7.26608	1.59613e-08	2590	0.370264
PDE9A	3.78919e-09	-0.216655	-0.150915	-0.282394	-6.45939	1.60813e-08	3165	0.452466
GABRB2	3.79691e-09	-0.0852599	-0.0692442	-0.101276	-10.4339	1.61045e-08	703	0.1005
WDR47	3.86691e-09	-0.18416	-0.136949	-0.231371	-7.64536	1.63915e-08	2204	0.315082
SELENBP1	3.87351e-09	-0.129747	-0.101211	-0.158284	-8.91141	1.64097e-08	1257	0.1797
PACRGL	4.08995e-09	0.145031	0.200947	0.0891153	5.08364	1.73162e-08	1146	0.163831
TOP2B	4.15286e-09	-0.192098	-0.125315	-0.258881	-5.63772	1.75721e-08	3476	0.496926
RILPL1	4.23359e-09	0.202301	0.271967	0.132636	5.69153	1.7903e-08	1965	0.280915
SMARCD3	4.27203e-09	0.157187	0.215396	0.098979	5.29273	1.80547e-08	1125	0.160829
DYNC1LI2	4.28774e-09	0.146084	0.200713	0.0914549	5.24117	1.81103e-08	994	0.142102
PHF7	4.30942e-09	-0.103232	-0.0830767	-0.123388	-10.0385	1.8191e-08	920	0.131523
LRRC49	4.34265e-09	-0.204866	-0.14276	-0.266972	-6.4652	1.83204e-08	3022	0.432023
LAPTM4A	4.42678e-09	-0.134405	-0.103516	-0.165294	-8.52833	1.86642e-08	1436	0.205289
SIK3	4.44002e-09	-0.194979	-0.133374	-0.256584	-6.20325	1.87089e-08	6684	0.95554
YJU2B	4.48067e-09	-0.159426	-0.120243	-0.198609	-7.97462	1.88689e-08	1775	0.253753
ABCB7	4.50303e-09	-0.207724	-0.151427	-0.264021	-7.23185	1.89478e-08	2596	0.371122
P2RY1	4.50474e-09	-0.149904	-0.11515	-0.184657	-8.45398	1.89478e-08	1577	0.225447
LIMK2	4.52746e-09	-0.172429	-0.129279	-0.215578	-7.83219	1.9032e-08	1880	0.268763
STK3	4.54692e-09	-0.242034	-0.161139	-0.322929	-5.8641	1.91024e-08	5614	0.802573
CHST1	4.5501e-09	-0.136822	-0.10488	-0.168763	-8.39546	1.91045e-08	1437	0.205432
CAMK1D	4.57229e-09	0.260113	0.338623	0.181602	6.49357	1.91863e-08	4999	0.714653
GEMIN8	4.5761e-09	-0.16185	-0.120774	-0.202927	-7.72265	1.91909e-08	1870	0.267334
TMEM150C	4.61331e-09	-0.205897	-0.13961	-0.272185	-6.08787	1.93355e-08	3251	0.464761
TMEM116	4.64065e-09	-0.141492	-0.109631	-0.173352	-8.70406	1.94385e-08	1366	0.195282
PTPN13	4.65294e-09	0.230191	0.300051	0.16033	6.45811	1.94785e-08	5690	0.813438
EXOC1	4.68131e-09	-0.198053	-0.144461	-0.251646	-7.24313	1.95857e-08	2585	0.36955
CAMK2G	4.736e-09	0.217688	0.286978	0.148398	6.1576	1.97911e-08	6017	0.860186
SLC46A3	4.73431e-09	-0.114201	-0.090899	-0.137503	-9.60556	1.97911e-08	1050	0.150107
CAMSAP2	4.83476e-09	-0.233605	-0.152752	-0.314457	-5.66284	2.01868e-08	4952	0.707934
SLF1	4.83639e-09	-0.102756	-0.0833426	-0.12217	-10.374	2.01868e-08	833	0.119085
HMGCS1	4.87333e-09	-0.140636	-0.11	-0.171273	-8.99729	2.0329e-08	1266	0.180986
LEKR1	4.9291e-09	-0.135031	-0.105487	-0.164575	-8.95797	2.05495e-08	1147	0.163974
IPP	4.94087e-09	-0.124871	-0.0975946	-0.152147	-8.97271	2.05865e-08	1206	0.172409
PNPLA8	4.95435e-09	-0.258679	-0.180957	-0.336401	-6.52328	2.06305e-08	3987	0.569979
SPDYA	4.95894e-09	-0.100754	-0.082403	-0.119104	-10.7611	2.06375e-08	883	0.126233
CHASERR	4.9852e-09	-0.0993068	-0.0785813	-0.120032	-9.39122	2.07346e-08	876	0.125232
CHD1-DT	5.02226e-09	-0.255143	-0.175473	-0.334813	-6.27675	2.08764e-08	3956	0.565547
RALGPS1	5.03447e-09	0.247985	0.328311	0.167659	6.05088	2.09149e-08	3777	0.539957
ADGRG2	5.16009e-09	-0.0997741	-0.0829444	-0.116604	-11.6195	2.14075e-08	716	0.102359
COX7B	5.16211e-09	-0.141703	-0.108849	-0.174558	-8.45356	2.14075e-08	1469	0.210007
LMBRD1	5.1574e-09	-0.240701	-0.170776	-0.310626	-6.74674	2.14075e-08	3517	0.502788
ENSG00000247121.7	5.16535e-09	-0.12245	-0.0976243	-0.147276	-9.66719	2.14084e-08	1082	0.154682
ENSG00000274333.4	5.174e-09	0.138232	0.194574	0.0818901	4.80868	2.14317e-08	1001	0.143102
CAMK2N1	5.28319e-09	-0.173095	-0.128025	-0.218165	-7.52741	2.18712e-08	2067	0.295497
RIDA	5.40726e-09	-0.170758	-0.126106	-0.21541	-7.49534	2.23717e-08	1967	0.281201
STK33	5.463e-09	-0.256106	-0.171429	-0.340784	-5.92788	2.25891e-08	5742	0.820872
ENSG00000285534.1	5.53211e-09	-0.162249	-0.127688	-0.19681	-9.20118	2.28615e-08	1151	0.164546
SLC2A10	5.60673e-09	0.108227	0.156394	0.0600603	4.4039	2.31564e-08	838	0.1198
GPR107	5.66647e-09	-0.228496	-0.160478	-0.296514	-6.58418	2.33895e-08	3523	0.503645
LRRC8B	5.69141e-09	-0.118638	-0.0943606	-0.142915	-9.57794	2.34787e-08	1042	0.148964
C11orf80	5.69683e-09	0.162364	0.226072	0.0986572	4.99517	2.34874e-08	1531	0.218871
C1orf54	5.7213e-09	-0.162799	-0.121336	-0.204263	-7.69549	2.35746e-08	1801	0.25747
TANC1	5.72964e-09	0.234083	0.313144	0.155021	5.80296	2.35952e-08	2671	0.381844
SPECC1	5.74046e-09	-0.244128	-0.157514	-0.330742	-5.52432	2.3626e-08	5153	0.736669
RPL23AP49	5.81535e-09	-0.11117	-0.0894963	-0.132843	-10.0533	2.39203e-08	979	0.139957
SMYD3	5.82164e-09	0.291849	0.380241	0.203458	6.47138	2.39323e-08	5887	0.841601
CASK	5.87077e-09	0.232657	0.308693	0.156621	5.99717	2.41203e-08	3181	0.454753
ITM2C	5.9048e-09	-0.228812	-0.155581	-0.302044	-6.12391	2.4246e-08	3833	0.547963
ACACA	6.00897e-09	-0.215034	-0.134733	-0.295335	-5.24846	2.46594e-08	5093	0.728091
SIRT2	6.13074e-09	0.145452	0.201024	0.0898805	5.12998	2.51446e-08	995	0.142244
ZBED4	6.16353e-09	-0.154765	-0.115131	-0.194399	-7.65333	2.52644e-08	1786	0.255325
PYGB	6.20669e-09	0.191919	0.258834	0.125005	5.62141	2.54266e-08	1882	0.269049
POLI	6.23663e-09	-0.137292	-0.105442	-0.169142	-8.44853	2.55345e-08	1417	0.202573
HMGN1	6.29236e-09	-0.122259	-0.0939616	-0.150557	-8.46795	2.57478e-08	1296	0.185275
SCYL2	6.33736e-09	-0.192935	-0.136095	-0.249775	-6.65286	2.59169e-08	2819	0.403002
PRRC2B	6.35201e-09	-0.239745	-0.163379	-0.316111	-6.15318	2.59618e-08	4252	0.607863
DBT	6.47352e-09	-0.169798	-0.125152	-0.214443	-7.45423	2.64432e-08	2092	0.299071
PKIB	6.51358e-09	-0.0931158	-0.0774597	-0.108772	-11.657	2.65915e-08	707	0.101072
RBMS2	6.51894e-09	-0.207874	-0.147059	-0.26869	-6.69935	2.6598e-08	3011	0.43045
LINC01515	6.64075e-09	0.161987	0.227041	0.0969326	4.88036	2.70794e-08	786	0.112366
CRTC1	6.65551e-09	0.197342	0.265775	0.128909	5.65201	2.7124e-08	2193	0.31351
SETDB2	6.66114e-09	-0.147406	-0.112419	-0.182393	-8.25771	2.71313e-08	1552	0.221873
BCLAF3	6.7026e-09	-0.198632	-0.142217	-0.255047	-6.90082	2.72845e-08	2725	0.389564
AHNAK	6.86926e-09	-0.134631	-0.103891	-0.165372	-8.58396	2.79469e-08	1239	0.177127
ZNF451	7.34712e-09	0.161104	0.220344	0.101864	5.33011	2.98738e-08	1296	0.185275
PIK3CA	7.44331e-09	0.22859	0.30907	0.14811	5.56696	3.02475e-08	2810	0.401716
HNRNPDL	7.69059e-09	-0.182156	-0.11389	-0.250422	-5.22983	3.12345e-08	3482	0.497784
SEMA4D	7.74119e-09	0.217724	0.294278	0.14117	5.57426	3.14219e-08	2814	0.402287
ENSG00000223727.6	7.76703e-09	-0.194562	-0.143126	-0.245998	-7.41375	3.15088e-08	1922	0.274768
ZNF280D	7.91383e-09	-0.244374	-0.164483	-0.324264	-5.99524	3.20859e-08	4443	0.635168
SIN3B	8.00738e-09	-0.161486	-0.118163	-0.20481	-7.30572	3.24466e-08	2025	0.289492
CFAP221	8.01409e-09	-0.18711	-0.138539	-0.23568	-7.55037	3.24552e-08	2107	0.301215
CABLES1	8.04469e-09	-0.292638	-0.188387	-0.396888	-5.50173	3.25605e-08	5789	0.827591
ENSG00000287117.1	8.05146e-09	-0.189481	-0.133936	-0.245026	-6.68605	3.25693e-08	2463	0.352109
PREP	8.06461e-09	0.163134	0.224463	0.101805	5.21344	3.26039e-08	1136	0.162402
ANTXR2	8.10493e-09	0.168196	0.231431	0.104961	5.21319	3.27482e-08	1170	0.167262
ANKRD30BL	8.2022e-09	-0.221404	-0.150849	-0.291959	-6.15047	3.31223e-08	3439	0.491637
TARBP1	8.25869e-09	-0.202135	-0.145255	-0.259014	-6.96515	3.33314e-08	2729	0.390136
ACTR3B	8.4627e-09	-0.186817	-0.137516	-0.236118	-7.4269	3.41353e-08	2261	0.323231
THSD4	8.49125e-09	-0.117165	-0.0935785	-0.140752	-9.73604	3.42309e-08	804	0.114939
CNOT4	8.56025e-09	-0.18684	-0.111437	-0.262243	-4.85655	3.44895e-08	5010	0.716226
ARMH1	8.60704e-09	-0.233071	-0.164609	-0.301532	-6.6725	3.46583e-08	3350	0.478914
ZNF302	8.7088e-09	-0.15366	-0.11555	-0.19177	-7.90267	3.50481e-08	1745	0.249464
JMJD1C	8.77478e-09	-0.228372	-0.15222	-0.304524	-5.87775	3.52936e-08	6048	0.864618
RBMX	8.8031e-09	-0.235094	-0.166517	-0.303672	-6.71909	3.53874e-08	3374	0.482345
SRRM2	8.96488e-09	-0.195259	-0.13511	-0.255408	-6.36253	3.60173e-08	2946	0.421158
ATG7	9.03755e-09	0.233538	0.304371	0.162705	6.46205	3.62886e-08	5466	0.781415
RBM5	9.14478e-09	0.154094	0.21202	0.096168	5.21387	3.66984e-08	1211	0.173124
FBXW2	9.2217e-09	-0.145208	-0.109446	-0.18097	-7.95829	3.69861e-08	1623	0.232023
TPM4	9.26408e-09	-0.11562	-0.0909859	-0.140254	-9.19916	3.7135e-08	985	0.140815
GTF2IP20	9.27165e-09	-0.101761	-0.0809699	-0.122552	-9.59301	3.71443e-08	946	0.135239
NFATC3	9.28985e-09	0.209861	0.282239	0.137483	5.68295	3.71962e-08	2196	0.313939
KDM5C	9.35804e-09	-0.117374	-0.0907504	-0.143997	-8.64086	3.7448e-08	1159	0.16569
LDB1	9.37447e-09	-0.10038	-0.0796497	-0.12111	-9.49061	3.74926e-08	934	0.133524
EOGT	9.42705e-09	-0.131229	-0.100226	-0.162233	-8.29591	3.76816e-08	1318	0.18842
LRRC69	9.51924e-09	0.140836	0.19778	0.0838921	4.84747	3.80286e-08	904	0.129235
FSIP2-AS1	9.52808e-09	0.14371	0.20302	0.0843998	4.74904	3.80425e-08	913	0.130522
MPP7	9.54607e-09	-0.11021	-0.08811	-0.132309	-9.7742	3.80928e-08	919	0.13138
ENSG00000257526.2	9.5734e-09	-0.0947844	-0.0769336	-0.112635	-10.407	3.81803e-08	742	0.106076
NMD3	9.63773e-09	-0.24494	-0.170825	-0.319055	-6.47743	3.84153e-08	3437	0.491351
MDN1	9.69136e-09	-0.227505	-0.159526	-0.295484	-6.55939	3.86073e-08	3476	0.496926
NUP210L	9.84003e-09	-0.111559	-0.0882376	-0.134881	-9.37545	3.91775e-08	1053	0.150536
MEF2A	1.00099e-08	-0.252018	-0.171031	-0.333004	-6.09908	3.98315e-08	4393	0.62802
NKAIN3	1.00269e-08	0.208494	0.27553	0.141457	6.09581	3.98768e-08	6807	0.973124
CTSV	1.00928e-08	-0.0966672	-0.0777649	-0.115569	-10.0233	4.0116e-08	766	0.109507
LASP1	1.01293e-08	0.139293	0.194258	0.0843284	4.96699	4.02385e-08	897	0.128234
PCNX1	1.0303e-08	-0.236234	-0.156364	-0.316103	-5.79709	4.09058e-08	5232	0.747963
SH3RF3	1.03931e-08	0.25165	0.334865	0.168435	5.92711	4.12405e-08	3122	0.446319
DDX6	1.06649e-08	-0.19821	-0.141678	-0.254741	-6.872	4.22952e-08	2786	0.398284
SYMPK	1.09101e-08	-0.1611	-0.114852	-0.207347	-6.82742	4.32433e-08	2141	0.306076
STOX1	1.09709e-08	-0.220356	-0.139159	-0.301553	-5.31905	4.34599e-08	5575	0.796998
MT-CYB	1.11482e-08	0.257269	0.34572	0.168817	5.70072	4.41376e-08	3143	0.449321
SALL3	1.11786e-08	0.20909	0.282222	0.135957	5.60365	4.42332e-08	2221	0.317513
ENSG00000266865.7	1.14211e-08	0.153456	0.212069	0.0948431	5.13144	4.51675e-08	1136	0.162402
RARB	1.15526e-08	0.207273	0.282797	0.13175	5.37911	4.56623e-08	1756	0.251036
NDUFA3	1.16044e-08	-0.108912	-0.0865822	-0.131242	-9.55947	4.58411e-08	960	0.137241
MYO9B	1.16966e-08	0.138941	0.194818	0.0830642	4.87356	4.61796e-08	977	0.139671
TMEM30A	1.18208e-08	-0.129058	-0.0981706	-0.159945	-8.18947	4.66441e-08	1412	0.201858
TTYH2	1.18788e-08	0.163233	0.223888	0.102578	5.27462	4.68467e-08	1458	0.208435
ATP1A1-AS1	1.19019e-08	0.134252	0.18704	0.0814643	4.98466	4.69119e-08	870	0.124375
LIX1-AS1	1.19609e-08	-0.216092	-0.155335	-0.276848	-6.97098	4.7118e-08	2431	0.347534
ORC2	1.20223e-08	-0.15718	-0.115508	-0.198852	-7.39271	4.73335e-08	1843	0.263474
KDM4C	1.21531e-08	0.217202	0.289316	0.145089	5.90332	4.78221e-08	4647	0.664332
GOLPH3	1.22376e-08	-0.172089	-0.108289	-0.235888	-5.28667	4.81278e-08	3114	0.445175
CPLANE1	1.22562e-08	-0.230415	-0.155571	-0.305258	-6.03397	4.8174e-08	4044	0.578127
MSRB3	1.22761e-08	0.239787	0.321258	0.158317	5.76866	4.82257e-08	2604	0.372266
CCND3	1.23153e-08	-0.240121	-0.161679	-0.318563	-5.9997	4.83529e-08	4140	0.591851
RPL19	1.24917e-08	-0.0944635	-0.0764273	-0.1125	-10.2652	4.90181e-08	789	0.112795
FADS3	1.2635e-08	-0.157207	-0.115247	-0.199166	-7.34329	4.9553e-08	1852	0.264761
ZC3H3	1.28211e-08	0.137929	0.191976	0.0838829	5.00192	5.0255e-08	894	0.127806
SNX24	1.30056e-08	-0.22561	-0.160801	-0.29042	-6.82289	5.09498e-08	3034	0.433738
N4BP1	1.31177e-08	0.187081	0.255583	0.118578	5.35265	5.13608e-08	1802	0.257613
SLX4IP	1.32137e-08	0.248932	0.331624	0.166239	5.90014	5.17082e-08	3117	0.445604
ENSG00000246090.8	1.3378e-08	0.157075	0.218344	0.0958062	5.02475	5.23222e-08	978	0.139814
DCDC1	1.35078e-08	0.164464	0.234928	0.0939991	4.57453	5.28004e-08	1249	0.178556
RSPRY1	1.35308e-08	-0.171928	-0.125533	-0.218324	-7.26309	5.28611e-08	2147	0.306934
UBE2R2	1.3619e-08	-0.226222	-0.150507	-0.301937	-5.85599	5.31534e-08	3979	0.568835
ZBTB18	1.36206e-08	-0.140688	-0.0996274	-0.181749	-6.71552	5.31534e-08	1858	0.265618
CPT1A	1.37321e-08	-0.180064	-0.120229	-0.239899	-5.89819	5.35588e-08	2900	0.414582
VEZF1	1.37868e-08	0.158885	0.218834	0.098935	5.1945	5.37425e-08	1389	0.19857
PSMG3-AS1	1.38362e-08	-0.0981699	-0.0786409	-0.117699	-9.8525	5.39054e-08	880	0.125804
FGGY	1.41787e-08	-0.272346	-0.184708	-0.359984	-6.09083	5.52094e-08	4651	0.664904
KATNAL2	1.43675e-08	0.241088	0.322941	0.159236	5.77289	5.59141e-08	3986	0.569836
PDSS2	1.45169e-08	0.24307	0.324513	0.161626	5.84956	5.64645e-08	2968	0.424303
ENSG00000272154.5	1.45878e-08	-0.104005	-0.0848796	-0.123131	-10.6583	5.6709e-08	774	0.11065
MRPS21	1.48097e-08	-0.146436	-0.109277	-0.183595	-7.72378	5.75399e-08	1640	0.234453
PTPRZ1	1.49155e-08	-0.171563	-0.113253	-0.229873	-5.7667	5.79194e-08	6680	0.954968
ENSG00000285799.1	1.53635e-08	-0.105098	-0.0819614	-0.128235	-8.90304	5.96264e-08	1037	0.148249
PPM1K-DT	1.54115e-08	-0.139023	-0.10828	-0.169766	-8.86327	5.97797e-08	1296	0.185275
LINC00623	1.55395e-08	-0.105335	-0.0835462	-0.127123	-9.47532	6.02433e-08	924	0.132094
BAALC-AS1	1.59578e-08	0.13139	0.18497	0.0778095	4.80623	6.18312e-08	749	0.107076
SNRNP200	1.64897e-08	-0.131282	-0.099916	-0.162648	-8.20342	6.38572e-08	1380	0.197284
TMEM50A	1.66455e-08	-0.111967	-0.0873838	-0.136551	-8.92682	6.44249e-08	1039	0.148535
PAAF1	1.66827e-08	-0.163154	-0.120803	-0.205505	-7.55055	6.45338e-08	1927	0.275482
DCLRE1C	1.69936e-08	-0.135958	-0.103313	-0.168603	-8.16267	6.57004e-08	1396	0.199571
IFT172	1.71226e-08	-0.16589	-0.115346	-0.216434	-6.43281	6.6163e-08	2364	0.337956
ADK	1.71453e-08	-0.225779	-0.142397	-0.309161	-5.30713	6.61787e-08	4711	0.673481
RNF216	1.71371e-08	0.229632	0.307961	0.151303	5.74591	6.61787e-08	3576	0.511222
KLHL21	1.73151e-08	0.160377	0.219887	0.100868	5.28209	6.67978e-08	1490	0.213009
AGK-DT	1.73649e-08	-0.123138	-0.0935067	-0.152769	-8.14496	6.69533e-08	1271	0.181701
TMEM33	1.74005e-08	-0.138079	-0.103561	-0.172597	-7.84027	6.70538e-08	1562	0.223302
DENND4A	1.74185e-08	0.231024	0.312477	0.149571	5.559	6.70868e-08	3611	0.516226
RAB2B	1.78567e-08	-0.139321	-0.104381	-0.17426	-7.81532	6.87372e-08	1571	0.224589
MERTK	1.79978e-08	-0.207087	-0.133167	-0.281008	-5.49082	6.92428e-08	6125	0.875625
ALDH2	1.81128e-08	0.197315	0.265998	0.128633	5.63071	6.96473e-08	2480	0.354539
FGD4	1.81966e-08	-0.2267	-0.150221	-0.303179	-5.80973	6.99315e-08	6376	0.911508
CCM2	1.86329e-08	-0.175887	-0.125872	-0.225901	-6.89262	7.15693e-08	2202	0.314796
ZNF155	1.87683e-08	0.165081	0.227637	0.102524	5.17218	7.20505e-08	1515	0.216583
ENSG00000205485.13	1.87857e-08	0.241214	0.31818	0.164249	6.14265	7.20779e-08	4199	0.600286
ENO2	1.97654e-08	-0.161578	-0.119038	-0.204118	-7.44439	7.57959e-08	1862	0.26619
DDB1	1.9843e-08	-0.144544	-0.106737	-0.182351	-7.49337	7.60523e-08	1679	0.240029
RPS15	1.98656e-08	-0.103485	-0.0815265	-0.125444	-9.23671	7.60977e-08	949	0.135668
NAA38	1.99168e-08	-0.112215	-0.0873067	-0.137123	-8.82991	7.62528e-08	1081	0.154539
TRIM5	2.02834e-08	-0.127828	-0.102092	-0.153565	-9.73486	7.76141e-08	767	0.10965
ZZZ3	2.10272e-08	-0.230171	-0.151899	-0.308442	-5.76359	8.04169e-08	3937	0.562831
ENSG00000269749.1	2.1051e-08	-0.0991428	-0.0791551	-0.119131	-9.72178	8.04644e-08	846	0.120944
CSNK1E	2.14043e-08	-0.135906	-0.101645	-0.170168	-7.77465	8.17706e-08	1506	0.215297
FEM1B	2.18078e-08	-0.127103	-0.0948957	-0.159311	-7.73479	8.32672e-08	1351	0.193138
PPID	2.22896e-08	0.109583	0.156797	0.062369	4.54905	8.5061e-08	707	0.101072
BCAR3	2.23122e-08	0.23537	0.314674	0.156066	5.81709	8.51014e-08	4675	0.668335
TUBB2A	2.2472e-08	-0.103666	-0.0796026	-0.12773	-8.4435	8.56648e-08	985	0.140815
PKN2-AS1	2.25424e-08	-0.201332	-0.149064	-0.253599	-7.54971	8.58867e-08	1882	0.269049
MOV10	2.29392e-08	-0.149879	-0.10531	-0.194448	-6.59106	8.73516e-08	1975	0.282345
NEDD4	2.33706e-08	0.180994	0.249022	0.112965	5.21461	8.89463e-08	1586	0.226733
RAP1B	2.35015e-08	-0.225139	-0.156019	-0.294259	-6.38401	8.93967e-08	3442	0.492066
NPRL3	2.35401e-08	0.192847	0.261506	0.124188	5.50507	8.94955e-08	2111	0.301787
IDH2	2.36386e-08	-0.196516	-0.137797	-0.255235	-6.55947	8.98216e-08	2841	0.406147
MORF4L1	2.39636e-08	-0.177691	-0.126895	-0.228486	-6.85629	9.10078e-08	2370	0.338813
CRY1	2.40928e-08	-0.167364	-0.124138	-0.21059	-7.58864	9.14493e-08	1733	0.247748
MAX	2.41904e-08	0.122879	0.173167	0.0725906	4.78916	9.17707e-08	787	0.112509
PCGF5	2.45633e-08	-0.206342	-0.130052	-0.282632	-5.30111	9.31353e-08	5600	0.800572
CCDC40	2.59324e-08	0.142474	0.19849	0.0864586	4.98511	9.82738e-08	1026	0.146676
SC5D	2.61774e-08	-0.104339	-0.0814425	-0.127235	-8.9316	9.91491e-08	1023	0.146247
WDR41	2.62034e-08	-0.168874	-0.103462	-0.234286	-5.06004	9.91947e-08	3215	0.459614
BSDC1	2.63315e-08	-0.148981	-0.106112	-0.191851	-6.81135	9.96261e-08	1963	0.280629
CYSTM1	2.69443e-08	0.200089	0.27121	0.128968	5.51407	1.0189e-07	2175	0.310936
NUP153	2.70287e-08	-0.21169	-0.14388	-0.279499	-6.11865	1.02155e-07	3402	0.486347
SGPP1	2.7283e-08	-0.148299	-0.107761	-0.188837	-7.1701	1.03061e-07	1744	0.249321
FLOT2	2.75476e-08	0.160005	0.220328	0.0996823	5.19878	1.04005e-07	1371	0.195997
RNF144B	2.90044e-08	-0.119368	-0.0930921	-0.145644	-8.9039	1.09447e-07	1100	0.157255
CTNNBIP1	2.95921e-08	-0.160233	-0.115901	-0.204565	-7.08413	1.11605e-07	1905	0.272337
PTPRD	3.06259e-08	0.266647	0.36016	0.173135	5.58877	1.15442e-07	2874	0.410865
RPS8	3.07833e-08	-0.0892082	-0.071928	-0.106488	-10.1183	1.15974e-07	748	0.106934
FBXO11	3.09919e-08	0.240582	0.319559	0.161604	5.97046	1.16698e-07	4448	0.635883
GALNT11	3.17344e-08	-0.215329	-0.148171	-0.282488	-6.2842	1.1943e-07	3296	0.471194
TLCD5	3.24593e-08	-0.11891	-0.0906234	-0.147198	-8.23911	1.22093e-07	1230	0.17584
GSR	3.27551e-08	-0.148447	-0.109923	-0.186971	-7.55249	1.2314e-07	1653	0.236312
MYO1E	3.30251e-08	-0.205279	-0.147498	-0.263059	-6.96324	1.2409e-07	2390	0.341673
NR2C2	3.31202e-08	-0.210507	-0.148402	-0.272611	-6.6434	1.24381e-07	2859	0.408721
SPOCK1	3.3366e-08	-0.268982	-0.176068	-0.361895	-5.67402	1.25237e-07	4040	0.577555
PSIP1	3.33931e-08	-0.20042	-0.141103	-0.259736	-6.62237	1.25273e-07	2830	0.404575
DENND5A	3.3611e-08	-0.207706	-0.140609	-0.274804	-6.06724	1.26023e-07	3323	0.475054
ATPSCKMT	3.40207e-08	0.152262	0.212783	0.0917422	4.93106	1.27468e-07	1518	0.217012
DAAM2	3.40675e-08	0.24095	0.322916	0.158985	5.7616	1.27468e-07	3276	0.468335
ENSG00000272162.1	3.40683e-08	-0.10014	-0.077919	-0.122362	-8.83252	1.27468e-07	991	0.141673
KLHL23	3.40399e-08	-0.184527	-0.133692	-0.235362	-7.11451	1.27468e-07	2298	0.32852
IMMT	3.41135e-08	-0.16623	-0.119984	-0.212476	-7.04506	1.2757e-07	2134	0.305075
ZFR	3.47619e-08	-0.219046	-0.141372	-0.29672	-5.52725	1.29926e-07	4598	0.657327
SEPTIN8	3.481e-08	0.099423	0.144127	0.0547186	4.35898	1.30037e-07	711	0.101644
WDPCP	3.48701e-08	-0.25833	-0.168038	-0.348623	-5.60754	1.30193e-07	4756	0.679914
RNF168	3.49623e-08	-0.159926	-0.117355	-0.202497	-7.363	1.30468e-07	1767	0.252609
FBLN1	3.6929e-08	0.131213	0.185446	0.0769805	4.74202	1.37735e-07	855	0.12223
AHI1	3.7271e-08	-0.240694	-0.158003	-0.323386	-5.70494	1.38937e-07	5324	0.761115
SERPINB9	3.81468e-08	-0.157039	-0.110414	-0.203664	-6.60147	1.42127e-07	1978	0.282773
SMU1	3.84366e-08	-0.1434	-0.106047	-0.180753	-7.52444	1.43131e-07	1640	0.234453
CMIP	3.91581e-08	0.219729	0.297864	0.141594	5.51175	1.45742e-07	4816	0.688492
DCP2	3.94191e-08	-0.141999	-0.105462	-0.178535	-7.61738	1.46636e-07	1539	0.220014
HMGXB3	3.97925e-08	-0.162338	-0.118857	-0.205818	-7.31767	1.47947e-07	1967	0.281201
ATP11B	4.0078e-08	-0.169885	-0.114439	-0.225332	-6.00522	1.4893e-07	2552	0.364832
NASP	4.01984e-08	-0.172035	-0.121622	-0.222448	-6.68842	1.49299e-07	2336	0.333953
DEAF1	4.07119e-08	0.139892	0.197396	0.0823873	4.76803	1.51127e-07	1266	0.180986
BTBD8	4.07614e-08	-0.202231	-0.132738	-0.271724	-5.7037	1.51232e-07	3579	0.511651
TRIP12	4.17546e-08	-0.220273	-0.140658	-0.299889	-5.42266	1.54835e-07	4861	0.694925
PRPF6	4.21534e-08	-0.160344	-0.116728	-0.20396	-7.20538	1.56232e-07	1973	0.282059
METAP2	4.26712e-08	-0.155594	-0.11185	-0.199339	-6.97137	1.58069e-07	1957	0.279771
F8	4.29685e-08	-0.10239	-0.0787103	-0.12607	-8.47472	1.59087e-07	979	0.139957
ENSG00000285791.1	4.30219e-08	-0.128213	-0.0973656	-0.159061	-8.14626	1.59201e-07	1367	0.195425
LMNTD1	4.3095e-08	0.245436	0.334515	0.156358	5.40024	1.59389e-07	2190	0.313081
TNRC6B	4.32536e-08	-0.1678	-0.109552	-0.226049	-5.64623	1.59892e-07	6572	0.939528
RAB33B-AS1	4.43092e-08	0.185939	0.256733	0.115144	5.14773	1.63708e-07	1667	0.238313
HIVEP2	4.44264e-08	0.24702	0.329476	0.164563	5.8716	1.64056e-07	3944	0.563831
SNX29	4.45534e-08	-0.250701	-0.164787	-0.336615	-5.71927	1.64439e-07	4912	0.702216
ATAD1	4.68699e-08	-0.198932	-0.138626	-0.259238	-6.46533	1.72898e-07	2941	0.420443
SPRY4-AS1	4.72916e-08	-0.174046	-0.123466	-0.224626	-6.74424	1.74363e-07	1993	0.284918
ADORA2B	4.73716e-08	-0.17753	-0.127034	-0.228025	-6.89078	1.74567e-07	2300	0.328806
MAOB	4.76946e-08	0.1313	0.216479	0.0461212	3.02121	1.75666e-07	3660	0.523231
SUMF2	4.81148e-08	-0.118049	-0.0889059	-0.147192	-7.93916	1.77121e-07	1213	0.17341
AASDH	4.85601e-08	-0.188915	-0.131302	-0.246528	-6.42678	1.78668e-07	2767	0.395568
ID4	4.91072e-08	-0.23126	-0.153814	-0.308706	-5.85259	1.80587e-07	3993	0.570836
PARD3B	4.91944e-08	0.141353	0.196676	0.0860301	5.00782	1.80814e-07	6829	0.976269
ZNF337-AS1	4.98144e-08	-0.160951	-0.118007	-0.203896	-7.34575	1.82997e-07	1833	0.262044
GPR137B	5.01402e-08	0.19033	0.261716	0.118943	5.22562	1.84099e-07	2108	0.301358
CAPN7	5.10926e-08	-0.210372	-0.145495	-0.275249	-6.3554	1.87498e-07	3220	0.460329
PHLPP1	5.14019e-08	-0.183711	-0.1214	-0.246023	-5.77848	1.88536e-07	6627	0.947391
SUDS3	5.21186e-08	-0.168508	-0.119751	-0.217265	-6.77375	1.91066e-07	2289	0.327234
PPIG	5.21875e-08	-0.157827	-0.0991294	-0.216525	-5.26997	1.91219e-07	2777	0.396998
ENSG00000259495.3	5.26638e-08	0.179999	0.249848	0.11015	5.05079	1.92864e-07	1609	0.230021
ADI1	5.32421e-08	-0.122461	-0.0922627	-0.152659	-7.9481	1.94881e-07	1315	0.187991
CHN1	5.3888e-08	-0.246	-0.161617	-0.330383	-5.71382	1.97144e-07	4927	0.70436
SUZ12P1	5.40377e-08	0.21125	0.283478	0.139021	5.7324	1.97589e-07	3472	0.496355
FTX	5.49211e-08	-0.165298	-0.104426	-0.22617	-5.32229	2.00716e-07	6701	0.95797
CSNK1A1	5.55896e-08	-0.230639	-0.152236	-0.309043	-5.76564	2.03054e-07	4371	0.624875
DPM1	5.58758e-08	0.139628	0.196164	0.0830911	4.84049	2.03994e-07	1088	0.15554
CADPS	5.62202e-08	-0.248823	-0.173286	-0.324359	-6.45623	2.05146e-07	3122	0.446319
RIF1	5.75759e-08	-0.185952	-0.124608	-0.247297	-5.94118	2.09984e-07	2941	0.420443
ROBO3	5.76488e-08	-0.151666	-0.110258	-0.193074	-7.17878	2.10142e-07	1823	0.260615
VKORC1L1	5.81561e-08	-0.154525	-0.113513	-0.195536	-7.38483	2.11882e-07	1722	0.246176
SEC31A	5.93098e-08	-0.206916	-0.143637	-0.270194	-6.40894	2.15974e-07	3086	0.441172
MINDY2	6.00838e-08	-0.158048	-0.107435	-0.208662	-6.1203	2.1868e-07	2284	0.326519
GSK3B	6.01248e-08	-0.228923	-0.148522	-0.309325	-5.58049	2.18717e-07	4472	0.639314
ZNRF2	6.02005e-08	-0.158074	-0.11497	-0.201177	-7.18779	2.1888e-07	1776	0.253896
FAM184B	6.05006e-08	-0.110737	-0.0860563	-0.135419	-8.7938	2.19858e-07	988	0.141244
SEPSECS	6.10103e-08	-0.0845418	-0.0646905	-0.104393	-8.34701	2.21597e-07	827	0.118227
CRB2	6.12766e-08	0.175185	0.240519	0.109851	5.25539	2.2245e-07	1816	0.259614
NEK3	6.14577e-08	-0.107549	-0.0810598	-0.134038	-7.95774	2.22993e-07	1045	0.149392
ABI3BP	6.16714e-08	-0.156149	-0.117157	-0.19514	-7.84907	2.23654e-07	1448	0.207005
OBI1-AS1	6.23202e-08	-0.224213	-0.146	-0.302426	-5.61863	2.25891e-07	6740	0.963545
LDLR	6.27256e-08	-0.161578	-0.117951	-0.205205	-7.25901	2.27244e-07	1680	0.240172
PCBD2	6.37457e-08	-0.165133	-0.120501	-0.209765	-7.25169	2.30821e-07	1882	0.269049
WWP1	6.39767e-08	-0.199026	-0.140938	-0.257114	-6.71538	2.31539e-07	2581	0.368978
NUS1	6.45067e-08	-0.141162	-0.100823	-0.1815	-6.85878	2.33338e-07	1774	0.25361
SLC35F5	6.50071e-08	-0.173472	-0.120907	-0.226037	-6.46812	2.35028e-07	2463	0.352109
NOVA2	6.55914e-08	-0.100026	-0.077421	-0.122632	-8.67266	2.3702e-07	915	0.130808
ITPKB	6.72395e-08	0.193372	0.260274	0.126471	5.66508	2.42851e-07	6282	0.89807
SYNE2	6.73534e-08	0.129044	0.183054	0.0750347	4.68292	2.43138e-07	804	0.114939
STYX	6.74669e-08	-0.11112	-0.0853535	-0.136886	-8.4526	2.43424e-07	1076	0.153824
CALD1	6.82046e-08	0.110957	0.16843	0.0534843	3.7839	2.4596e-07	1235	0.176555
USP48	6.84975e-08	-0.181123	-0.112528	-0.249718	-5.17522	2.46891e-07	3517	0.502788
VANGL2	6.86677e-08	-0.118269	-0.0891476	-0.14739	-7.95988	2.47378e-07	1195	0.170836
DENND4C	6.91267e-08	-0.219343	-0.140093	-0.298592	-5.42471	2.48905e-07	4595	0.656898
RTCA	6.98321e-08	-0.133441	-0.0988945	-0.167988	-7.57063	2.51317e-07	1490	0.213009
EMC3	7.13654e-08	-0.146603	-0.104741	-0.188464	-6.8639	2.56705e-07	1847	0.264046
SCMH1	7.14951e-08	-0.243237	-0.158946	-0.327528	-5.65585	2.57041e-07	4657	0.665761
DOCK5	7.2319e-08	-0.219389	-0.138089	-0.30069	-5.28896	2.59871e-07	4118	0.588706
D2HGDH	7.24153e-08	-0.147143	-0.107041	-0.187244	-7.19162	2.60085e-07	1761	0.251751
TMEM184B	7.26415e-08	0.214849	0.290334	0.139363	5.57847	2.60765e-07	3401	0.486204
CDH11	7.35798e-08	-0.250694	-0.167702	-0.333687	-5.92044	2.64e-07	4175	0.596855
ORC3	7.40551e-08	-0.190706	-0.133775	-0.247636	-6.56548	2.6557e-07	2530	0.361687
PTPDC1	7.47645e-08	-0.131053	-0.0964028	-0.165703	-7.41294	2.67979e-07	1460	0.208721
DNAJA2	7.49482e-08	-0.0945714	-0.0729755	-0.116167	-8.58296	2.68501e-07	907	0.129664
CCDC92	7.65762e-08	0.20785	0.282235	0.133465	5.47659	2.74195e-07	2853	0.407863
SRSF10	7.73383e-08	-0.127566	-0.0928969	-0.162234	-7.21181	2.76784e-07	1462	0.209006
ENSG00000285664.2	7.85341e-08	0.122911	0.175652	0.070169	4.56756	2.80921e-07	752	0.107505
SENP2	7.97761e-08	-0.160902	-0.109345	-0.21246	-6.11672	2.8522e-07	2352	0.33624
KMT2A	8.02709e-08	0.168969	0.232495	0.105443	5.2132	2.86844e-07	1799	0.257184
PPARA	8.07908e-08	-0.218878	-0.146809	-0.290946	-5.95257	2.88556e-07	3739	0.534525
ENSG00000285971.1	8.14416e-08	-0.242252	-0.163356	-0.321148	-6.01812	2.90734e-07	3665	0.523946
ENDOD1	8.19373e-08	-0.146777	-0.10678	-0.186774	-7.19253	2.92356e-07	1778	0.254182
PDE3B	8.23899e-08	0.275035	0.36801	0.18206	5.79789	2.93823e-07	4270	0.610436
NCOA6	8.24746e-08	0.17318	0.239333	0.107027	5.13093	2.93977e-07	1739	0.248606
SDCBP	8.25838e-08	-0.13007	-0.0963807	-0.16376	-7.5671	2.94218e-07	1441	0.206004
UHRF1BP1L	8.36334e-08	-0.156108	-0.103468	-0.208747	-5.81248	2.97807e-07	2359	0.337241
QTRT1	8.3883e-08	-0.116932	-0.0860426	-0.147822	-7.41937	2.98546e-07	1231	0.175983
PID1	8.40581e-08	-0.201425	-0.144664	-0.258186	-6.95519	2.99019e-07	2179	0.311508
MPHOSPH9	8.41607e-08	-0.165978	-0.116579	-0.215377	-6.58541	2.99233e-07	2219	0.317227
ZNF518A	8.75162e-08	-0.227909	-0.145615	-0.310203	-5.42801	3.11008e-07	4876	0.697069
SEC62	9.02216e-08	-0.195479	-0.134441	-0.256517	-6.27693	3.20461e-07	3016	0.431165
RABGAP1L	9.13195e-08	-0.243804	-0.156052	-0.331556	-5.44541	3.24198e-07	5039	0.720372
BAP1	9.14594e-08	-0.0871246	-0.068547	-0.105702	-9.19179	3.24532e-07	767	0.10965
HELZ	9.15499e-08	-0.227053	-0.147015	-0.307092	-5.56005	3.2469e-07	4499	0.643174
SEC24B-AS1	9.25042e-08	-0.112658	-0.0852171	-0.140099	-8.04662	3.2791e-07	1073	0.153395
PKD2	9.25836e-08	-0.221435	-0.150042	-0.292828	-6.07911	3.28028e-07	3488	0.498642
DHTKD1	9.36602e-08	-0.149436	-0.102149	-0.196723	-6.19389	3.31676e-07	2135	0.305218
[truncated: 5,080 more rows]

## Sheet: A2_Vs_A0_Deg_Mast
Gene	Pr(>Chisq)	coef	ci.hi	ci.lo	z	fdr	n_cells	perc_cells
GPC5	0	-1.64821	-1.39375	-1.90267	-12.6953	0	6928	0.952957
HMGB1	0	1.87829	1.94165	1.81493	58.1027	0	4996	0.687208
LINC00609	0	2.21671	2.30722	2.12621	48.0049	0	1632	0.224484
MALAT1	0	-0.972957	-0.932771	-1.01314	-47.4527	0	7244	0.996424
NEAT1	0	1.92949	1.9912	1.86778	61.2834	0	7241	0.996011
PTGES3	0	1.40422	1.49256	1.31587	31.1532	0	2382	0.327648
RFX4	0	1.79327	1.89421	1.69233	34.8196	0	971	0.133563
SLC1A2	0	-1.63003	-1.52244	-1.73762	-29.694	0	6988	0.96121
SLC7A11	0	1.55785	1.62521	1.49048	45.3255	0	5494	0.755708
AQP4-AS1	1.0385e-320	1.73848	1.8408	1.63617	33.3023	7.110785e-318	1889	0.259835
GRAMD2B	4.11880177467e-313	1.33234	1.4293	1.23538	26.9314	2.56376688647155e-310	1784	0.245392
CERS6	9.94079e-273	1.51526	1.60934	1.42118	31.5662	5.67205e-270	2160	0.297111
ANK2	1.9625e-263	1.02624	1.0832	0.969275	35.3107	1.03363e-260	7049	0.969601
KAZN	3.13575e-245	1.60809	1.71122	1.50496	30.5625	1.5336e-242	1633	0.224622
HSP90AA1	9.4413e-242	1.13223	1.23523	1.02923	21.5441	4.30964e-239	3974	0.54663
LINC01088	1.56584e-240	1.80968	1.96979	1.64958	22.1536	6.70084e-238	945	0.129986
DCLK1	2.97317e-212	1.47624	1.61901	1.33348	20.2667	1.19749e-209	820	0.112792
ENSG00000228436.4	6.57541e-203	1.22017	1.33237	1.10797	21.3142	2.50121e-200	765	0.105227
JDP2	1.71775e-192	1.08368	1.18076	0.986593	21.8775	6.19024e-190	1793	0.24663
ITSN1	8.57292e-188	0.992164	1.10901	0.87532	16.6429	2.93494e-185	952	0.130949
NRG3	1.26181e-185	0.622076	0.662723	0.581429	29.9959	4.11411e-183	7255	0.997937
OSBPL1A	1.6192e-166	1.06833	1.14128	0.995392	28.7062	5.0394e-164	5527	0.760248
HIBCH	7.35834e-166	1.02627	1.10191	0.950633	26.5929	2.19055e-163	4886	0.672077
METRN	9.4762e-162	0.887222	0.997659	0.776786	15.7459	2.70348e-159	1343	0.184732
MT-ND3	5.75699e-159	1.02117	1.14631	0.896028	15.9936	1.57673e-156	2924	0.402201
MBNL2	5.36215e-155	0.986185	1.05636	0.91601	27.5437	1.4121e-152	5310	0.730399
MIB1	5.2643e-152	0.995396	1.08926	0.901534	20.7852	1.33499e-149	3764	0.517744
HSPH1	1.83149e-151	0.95888	1.07764	0.840118	15.8246	4.47864e-149	1078	0.148281
PRKD1	5.64366e-151	1.0317	1.10855	0.95484	26.3101	1.33249e-148	5752	0.791197
DDAH1	4.59709e-150	0.983682	1.09091	0.876458	17.9809	1.04921e-147	2554	0.351307
ROBO2	1.48832e-146	0.847178	0.979865	0.714491	12.5139	3.28728e-144	959	0.131912
RPS6KA2	2.38996e-146	0.854757	0.918375	0.791139	26.3336	5.11377e-144	6939	0.95447
BICD1	5.11022e-144	1.0009	1.07497	0.926837	26.4862	1.06029e-141	5300	0.729023
ASTN2	2.43538e-143	0.994209	1.06769	0.920733	26.5202	4.90442e-141	5922	0.81458
ENSG00000286757.3	1.53172e-141	0.903959	0.981338	0.826581	22.897	2.99647e-139	5994	0.824484
PITPNC1	8.90182e-140	-0.680791	-0.628895	-0.732687	-25.7116	1.69308e-137	7154	0.984044
PRKG1	6.55291e-138	0.834801	0.900024	0.769577	25.0858	1.21264e-135	7062	0.971389
NEBL	2.89418e-134	0.635776	0.686286	0.585265	24.67	5.21486e-132	7190	0.988996
PALLD	4.50869e-134	0.972878	1.07261	0.873152	19.1204	7.91564e-132	3871	0.532462
PRICKLE2	7.15646e-132	0.888452	0.988421	0.788482	17.4186	1.22501e-129	3879	0.533563
CAP2	4.57862e-130	0.84543	0.962968	0.727891	14.0976	7.6463e-128	728	0.100138
ANAPC16	7.05956e-130	0.822297	0.930438	0.714156	14.9034	1.15088e-127	1895	0.26066
RFX2	2.01672e-129	0.957068	1.04337	0.870762	21.7345	3.21127e-127	4353	0.598762
CCNH	2.88423e-129	0.762317	0.876366	0.648267	13.1006	4.48826e-127	1364	0.18762
DLC1	1.39248e-128	-1.66506	-1.48558	-1.84455	-18.1822	2.11873e-126	6415	0.882393
CTBP2	1.08301e-127	0.9319	1.01289	0.850912	22.5524	1.61204e-125	4568	0.628336
ADAMTS9-AS2	1.86698e-127	1.08875	1.21446	0.963043	16.9749	2.71983e-125	2115	0.290922
CDH4	7.15304e-126	0.979968	1.05853	0.901406	24.4482	1.02035e-123	5360	0.737276
CRYAB	3.06662e-125	0.854053	0.967076	0.74103	14.8103	4.28513e-123	1100	0.151307
GLIS3	5.47228e-125	0.745007	0.80841	0.681604	23.0302	7.49375e-123	7061	0.971252
SMAD1	7.48246e-125	0.877273	0.970353	0.784193	18.4725	1.00456e-122	3628	0.499037
ZDHHC14	1.88042e-124	1.05303	1.15964	0.946424	19.3594	2.476e-122	1995	0.274415
SPATA6L	2.4549e-124	0.849016	0.974148	0.723884	13.2983	3.17145e-122	831	0.114305
ALOX12-AS1	4.06577e-124	0.754633	0.870592	0.638674	12.755	5.15525e-122	1076	0.148006
LINC00486-1	4.54477e-123	-0.546885	-0.50201	-0.591759	-23.8863	5.65782e-121	7136	0.981568
STARD13	6.19713e-123	0.895564	0.992387	0.798741	18.1287	7.57709e-121	4179	0.574828
NAV3	2.05383e-122	0.817168	0.883314	0.751021	24.2132	2.46712e-120	7009	0.964099
NRXN1	1.88299e-121	-0.650784	-0.560151	-0.741416	-14.0735	2.2229e-119	6978	0.959835
FRMD5	2.28692e-121	1.16369	1.28158	1.04579	19.3462	2.65399e-119	3454	0.475103
MAML2	2.3583e-121	0.844701	0.914369	0.775033	23.7641	2.69122e-119	6831	0.939615
NEDD4L	1.08884e-120	1.01234	1.1127	0.911988	19.7714	1.22218e-118	3621	0.498074
SEM1	1.63643e-120	1.0519	1.16104	0.942764	18.8909	1.8072e-118	2689	0.369876
ELP4	8.19637e-119	0.853506	0.964824	0.742187	15.0275	8.82307e-117	2613	0.359422
WDR49	8.24706e-119	0.919715	1.04361	0.795826	14.5501	8.82307e-117	1469	0.202063
MIR99AHG	3.88349e-117	0.585919	0.635171	0.536666	23.3161	4.09081e-115	7194	0.989546
TLN2	3.96313e-117	1.014	1.10815	0.919854	21.1092	4.11145e-115	4023	0.55337
PRRX1	4.95899e-117	0.973528	1.08601	0.861042	16.9629	5.0678e-115	3163	0.435076
ANGPT1	2.34121e-116	1.08227	1.21205	0.95249	16.3448	2.35739e-114	901	0.123934
OSBPL3	6.28655e-116	0.991769	1.10318	0.88036	17.4478	6.23826e-114	2867	0.39436
SORBS1	1.13405e-114	0.582925	0.633336	0.532515	22.6641	1.10926e-112	7217	0.99271
CAMK2D	5.30124e-113	0.900054	1.00687	0.793234	16.5144	5.04133e-111	3789	0.521183
PSAT1	5.24999e-113	0.949527	1.05078	0.848273	18.3799	5.04133e-111	3369	0.463411
SPATS2L	2.92132e-112	0.873685	0.987926	0.759444	14.9893	2.74004e-110	2371	0.326135
TTN-AS1	4.34738e-112	0.684345	0.803365	0.565324	11.2694	4.0225e-110	826	0.113618
ENSG00000285106.2	6.8582e-112	0.719283	0.828003	0.610563	12.967	6.26108e-110	1743	0.239752
CFAP54	2.12107e-110	0.763908	0.894096	0.633721	11.5006	1.91091e-108	1840	0.253095
DPP10	6.95413e-109	1.89037	2.03443	1.74631	25.7189	6.18375e-107	5837	0.802889
HSPB1	1.01224e-108	0.690303	0.799941	0.580664	12.3402	8.88564e-107	940	0.129298
PLXDC2	2.31667e-108	1.07266	1.19218	0.953144	17.5905	2.00787e-106	2701	0.371527
EYA2	3.09741e-107	0.81025	0.884578	0.735921	21.3655	2.651e-105	5532	0.760935
RGMA	3.778e-107	0.894891	0.989189	0.800593	18.6002	3.19358e-105	4050	0.557084
AGAP1	9.51879e-107	0.870712	0.951598	0.789825	21.0982	7.94819e-105	5102	0.701788
CD44	9.68321e-107	0.927476	1.05247	0.802479	14.5429	7.98807e-105	1001	0.137689
APP	2.42995e-106	0.803086	0.917544	0.688628	13.752	1.9807e-104	2487	0.342091
LGI1	6.69179e-106	0.687386	0.805732	0.56904	11.384	5.39043e-104	2842	0.390922
SLC9A9	9.62249e-106	0.894767	0.973548	0.815985	22.2604	7.66107e-104	5455	0.750344
ENSG00000280441.3	6.40521e-105	0.755748	0.822861	0.688635	22.0707	5.04097e-103	6699	0.921458
SLC16A1-AS1	9.74192e-103	0.711826	0.825462	0.59819	12.2774	7.57987e-101	1300	0.178817
TAFA5	1.48479e-102	0.83433	0.918999	0.749662	19.3137	1.14228e-100	4578	0.629711
KCNJ3	1.28913e-101	0.769674	0.894375	0.644974	12.0973	9.80743e-100	1044	0.143604
RFTN1	1.99429e-100	0.771133	0.900816	0.641451	11.6546	1.50054e-98	950	0.130674
PLCE1	2.19285e-99	0.834911	0.948017	0.721805	14.4677	1.63201e-97	1711	0.235351
ABCA1	5.54128e-99	0.876559	0.976348	0.776769	17.2165	4.07969e-97	3905	0.537139
GPC6	1.45256e-98	0.983996	1.1294	0.838596	13.264	1.05805e-96	995	0.136864
CHL1	1.68946e-98	0.865978	0.951937	0.780018	19.7451	1.21766e-96	4908	0.675103
MED12L	3.24887e-98	0.759793	0.8279	0.691686	21.865	2.31719e-96	5993	0.824347
BMT2	1.18054e-96	0.602479	0.718865	0.486093	10.1459	8.33318e-95	905	0.124484
SMAD9	1.90373e-96	0.803214	0.918641	0.687787	13.6387	1.33009e-94	1299	0.17868
FTO	2.01402e-96	0.794964	0.870566	0.719363	20.6094	1.379e-94	5460	0.751032
ST6GAL1	1.99536e-96	0.727419	0.847746	0.607092	11.8486	1.379e-94	980	0.134801
DPP6	7.78321e-96	1.01846	1.14869	0.888219	15.3271	5.2764e-94	3438	0.472902
MAN1C1	1.07429e-95	0.784065	0.903277	0.664854	12.8908	7.21141e-94	1440	0.198074
MT-ND6	1.297e-95	-0.201214	-0.188655	-0.213774	-31.4006	8.62192e-94	1155	0.158872
ABHD3	2.24621e-94	0.716551	0.82509	0.608012	12.9393	1.47883e-92	2126	0.292435
CASTOR3	4.91333e-94	0.628871	0.733883	0.52386	11.7375	3.20396e-92	1874	0.257772
CARS1	1.39887e-93	0.570263	0.681733	0.458792	10.0268	9.0359e-92	1010	0.138927
KCNQ3	3.19472e-93	-1.17973	-1.12209	-1.23738	-40.1108	2.04432e-91	4662	0.641265
BOC	5.23561e-93	0.707092	0.815427	0.598756	12.7924	3.31928e-91	2733	0.375928
CDH12	6.26814e-93	-1.49852	-1.3716	-1.62545	-23.1407	3.93742e-91	5977	0.822146
BAG3	2.54025e-92	0.659706	0.768988	0.550424	11.8318	1.58119e-90	2625	0.361073
NFASC	5.32874e-92	0.583608	0.704195	0.46302	9.48566	3.28702e-90	1240	0.170564
ZNF516	6.96016e-92	0.758491	0.838913	0.678068	18.485	4.25502e-90	5080	0.698762
FAM184A	2.12391e-91	0.555633	0.667666	0.443599	9.7205	1.28694e-89	1025	0.14099
MOB1B	2.70466e-91	0.596233	0.714542	0.477924	9.87751	1.62446e-89	1794	0.246768
PPFIA2	2.99662e-91	0.880692	0.991495	0.769889	15.5783	1.78416e-89	3491	0.480193
RTN1	1.06684e-90	0.541335	0.656572	0.426098	9.20709	6.29711e-89	1292	0.177717
SRGAP1	1.62261e-89	0.806795	0.908232	0.705359	15.5889	9.49576e-88	4451	0.612242
DNAJB6	9.9444e-89	0.612632	0.72628	0.498984	10.5654	5.77028e-87	1832	0.251994
GAB1	5.7306e-88	0.854173	0.947084	0.761263	18.0189	3.29726e-86	4252	0.584869
GNG12	8.46315e-88	0.696091	0.817836	0.574345	11.2062	4.82893e-86	2320	0.31912
PLEKHA7	5.87519e-87	0.753149	0.857406	0.648893	14.1588	3.32458e-85	4213	0.579505
BANP	6.85872e-87	0.683027	0.791738	0.574315	12.3143	3.84932e-85	1568	0.215681
ENSG00000253300.2	4.75672e-86	0.728366	0.850682	0.60605	11.6712	2.64791e-84	816	0.112242
PDE7B	1.15615e-85	0.773845	0.880992	0.666697	14.1553	6.38402e-84	4546	0.625309
FKBP5	1.42621e-85	-1.28122	-1.18388	-1.37855	-25.799	7.81221e-84	5443	0.748693
MCPH1	2.72292e-85	0.672366	0.797118	0.547613	10.5634	1.47967e-83	1646	0.22641
ENSG00000287704.2	3.24731e-85	1.12275	1.26545	0.980046	15.4207	1.75074e-83	1949	0.268088
WHRN	5.77391e-85	0.61285	0.72857	0.49713	10.3799	3.08859e-83	1282	0.176341
PDE4B	9.23786e-85	0.767857	0.845469	0.690246	19.3912	4.90323e-83	6416	0.882531
PLEKHA5	2.88634e-84	0.822231	0.93421	0.710251	14.3914	1.52021e-82	3589	0.493673
WLS	5.60453e-84	0.654531	0.764614	0.544447	11.6535	2.92933e-82	1759	0.241953
RAPGEF1	8.81946e-84	0.592265	0.707776	0.476754	10.0494	4.57476e-82	2356	0.324072
PRDM16	2.38971e-83	0.729489	0.806158	0.65282	18.6486	1.23025e-81	5905	0.812242
ENSG00000249592.7	5.07543e-83	0.639127	0.75875	0.519505	10.4718	2.5934e-81	1295	0.178129
ENSG00000273118.1	6.9549e-82	1.02235	1.13758	0.907126	17.39	3.52742e-80	2678	0.368363
ZHX2	1.07402e-81	0.706034	0.777995	0.634073	19.2299	5.4072e-80	6238	0.858047
DCLK2	1.4482e-81	0.737063	0.809742	0.664384	19.8766	7.23782e-80	6331	0.870839
NFIB	2.50101e-81	0.652819	0.718146	0.587491	19.5859	1.2409e-79	6676	0.918294
SDCCAG8	2.57365e-81	0.789323	0.872895	0.705751	18.5115	1.26776e-79	4991	0.68652
SEPTIN9	6.07661e-81	0.507818	0.619645	0.395992	8.90048	2.9719e-79	2122	0.291884
HDAC4	5.92372e-80	0.655924	0.74514	0.566708	14.4099	2.87658e-78	5125	0.704952
FIGN	7.31809e-80	0.773556	0.868638	0.678474	15.9456	3.52866e-78	5134	0.70619
KITLG	9.85968e-80	0.68089	0.798346	0.563434	11.3619	4.72093e-78	824	0.113343
TBCD	1.06479e-79	0.666867	0.779734	0.554001	11.5804	5.06293e-78	2559	0.351994
ENSG00000286162.3	3.13726e-79	0.62221	0.753792	0.490629	9.26807	1.48143e-77	1799	0.247455
HPSE2	1.68489e-78	-1.12946	-0.942951	-1.31596	-11.8693	7.90167e-77	5844	0.803851
MIRLET7BHG	5.2065e-78	0.711926	0.813471	0.610381	13.7412	2.4251e-76	3969	0.545942
DNAJB2	7.03064e-78	0.46162	0.570302	0.352938	8.32483	3.25262e-76	1355	0.186382
CABLES1	1.0775e-77	-1.24976	-1.1263	-1.37322	-19.8398	4.95146e-76	5597	0.769876
TSHZ1	1.70112e-77	0.654916	0.766207	0.543626	11.5339	7.76506e-76	2522	0.346905
ENSG00000270207.2	5.74171e-77	0.586571	0.707244	0.465898	9.52707	2.60354e-75	933	0.128336
DLGAP1	6.27988e-77	0.795244	0.923297	0.667191	12.1719	2.82884e-75	3308	0.455021
BCL6	1.15014e-76	0.672825	0.767663	0.577987	13.9049	5.14708e-75	4347	0.597937
SNTB1	7.08432e-76	0.729229	0.850672	0.607787	11.769	3.14976e-74	1660	0.228336
FARS2	7.39432e-76	0.760361	0.86367	0.657051	14.4253	3.26638e-74	4042	0.555983
DPH6-DT	7.8641e-76	0.915931	1.02737	0.804496	16.1098	3.45163e-74	3093	0.425447
PHGDH	8.03987e-76	0.399622	0.509277	0.289967	7.14278	3.50631e-74	869	0.119532
WDR11-AS1	1.1247e-75	0.486027	0.606633	0.365421	7.8984	4.87394e-74	1336	0.183769
FOXN3	1.24778e-75	0.737423	0.822755	0.65209	16.9375	5.37331e-74	4974	0.684182
MFAP3L	1.57021e-75	0.656919	0.772445	0.541394	11.145	6.71954e-74	3055	0.42022
LRRC7	2.24022e-75	-1.0409	-0.970794	-1.11101	-29.0995	9.52718e-74	4122	0.566988
DTNA	3.50865e-75	-0.448941	-0.399909	-0.497973	-17.9455	1.48295e-73	7132	0.981018
NPAS2	5.85649e-74	0.834838	0.933413	0.736264	16.5992	2.46009e-72	3701	0.509078
SGIP1	9.45568e-74	0.712898	0.792116	0.63368	17.6381	3.94775e-72	5823	0.800963
FHOD3	1.04061e-73	0.752524	0.86391	0.641138	13.2415	4.31823e-72	3591	0.493948
ENSG00000239268.4	1.23098e-73	0.566862	0.626924	0.5068	18.498	5.07741e-72	7114	0.978542
KNOP1	4.9361e-73	0.522912	0.63152	0.414304	9.43657	2.0238e-71	808	0.111142
KCNMA1	7.7923e-73	0.575395	0.637494	0.513295	18.1605	3.17583e-71	6770	0.931224
MT-CO1	1.01182e-72	-0.903232	-0.835974	-0.970489	-26.3213	4.09939e-71	4439	0.610591
ENSG00000286619.1	1.09065e-72	0.690158	0.805871	0.574445	11.69	4.39274e-71	3287	0.452132
DPYSL3	7.11234e-72	0.660369	0.781413	0.539325	10.6928	2.84785e-70	1810	0.248968
ABCC4	1.10718e-71	0.573115	0.692313	0.453916	9.42365	4.40748e-70	1409	0.19381
GLUL	2.54421e-71	-0.877406	-0.72011	-1.0347	-10.9328	1.00695e-69	6431	0.884594
UBA6-DT	6.63194e-71	0.676573	0.804031	0.549115	10.4039	2.6097e-69	3007	0.413618
PKNOX1	1.05444e-70	0.575403	0.693796	0.457009	9.52556	4.12557e-69	1909	0.262586
VCAN	1.57335e-70	0.560032	0.675567	0.444496	9.50051	6.12087e-69	914	0.125722
CLIP2	1.7138e-70	0.413629	0.523286	0.303972	7.39304	6.62959e-69	1987	0.273315
CTNND2	7.34146e-70	0.404526	0.449194	0.359858	17.75	2.82399e-68	7238	0.995598
PPFIA1	1.45017e-69	0.511947	0.621373	0.402521	9.16967	5.54709e-68	2670	0.367263
DNAH9	1.58679e-69	0.353211	0.472924	0.233497	5.7828	6.03597e-68	776	0.10674
FAM13A	2.93803e-69	0.676802	0.788156	0.565448	11.9125	1.11142e-67	3242	0.445942
NAV1	5.19227e-69	0.620102	0.732275	0.507928	10.8348	1.95338e-67	2769	0.38088
CNTN1	5.96776e-69	0.651522	0.722275	0.580768	18.048	2.23286e-67	6851	0.942366
RNF216	1.07081e-68	0.54283	0.65786	0.4278	9.24911	3.98469e-67	3546	0.487758
SNX3	1.51771e-68	0.406814	0.520691	0.292936	7.00171	5.61718e-67	1507	0.20729
NRGN	2.33557e-68					8.59768e-67	1043	0.143466
COL27A1	3.51453e-68	0.596224	0.707308	0.48514	10.5198	1.28684e-66	1262	0.17359
CRADD	9.28457e-68	0.775321	0.879231	0.67141	14.6241	3.38146e-66	4431	0.609491
KANSL1L	1.36073e-67	0.652066	0.753272	0.550861	12.628	4.92959e-66	4644	0.63879
SRPX2	1.52901e-67	-0.618225	-0.591035	-0.645416	-44.5634	5.51009e-66	3079	0.423521
NR2F1	2.34425e-67	0.353701	0.468169	0.239233	6.0562	8.40372e-66	1691	0.2326
AOPEP	3.28216e-67	0.635789	0.739719	0.531859	11.9901	1.17047e-65	4792	0.659147
RAD9A	5.10182e-67	0.353915	0.463812	0.244018	6.31193	1.80996e-65	1846	0.25392
SLC30A5	6.11434e-67	0.515083	0.622125	0.40804	9.43122	2.15798e-65	762	0.104814
DNMT3A	6.86725e-67	0.481609	0.59438	0.368837	8.37034	2.41129e-65	2795	0.384457
ENSG00000258603.5	8.7846e-67	0.457981	0.57478	0.341182	7.68525	3.06878e-65	2117	0.291197
EHBP1	1.46655e-66	0.681506	0.778259	0.584752	13.8055	5.09719e-65	4946	0.68033
TCF7L1	3.47429e-66	0.655617	0.772523	0.538711	10.9916	1.20144e-64	3302	0.454195
DOK5	7.43493e-66	0.78813	0.906301	0.669959	13.0717	2.55814e-64	3223	0.443329
PDZRN3	1.0498e-65	0.714321	0.801822	0.62682	16.0004	3.594e-64	5878	0.808528
WNK2	1.37147e-65	0.515997	0.628317	0.403677	9.00406	4.67188e-64	2378	0.327098
ARHGAP42	1.73982e-65	0.65645	0.753278	0.559621	13.2876	5.89729e-64	4626	0.636314
DIP2C	3.14289e-65	0.6204	0.693031	0.547769	16.7416	1.06007e-63	6087	0.837276
SLC27A1	6.64539e-65	0.499319	0.605823	0.392815	9.18882	2.23044e-63	1477	0.203164
ZNF98	7.30157e-65	-1.14129	-1.00639	-1.27619	-16.5815	2.43872e-63	5619	0.772902
CASK	2.28214e-64	0.596847	0.710653	0.483041	10.2789	7.58535e-63	3181	0.437552
KLHL22	4.73652e-64	0.56456	0.677081	0.45204	9.83394	1.56671e-62	1684	0.231637
PTPRE	5.88607e-64	0.437401	0.558704	0.316097	7.06732	1.93759e-62	1086	0.149381
ARHGAP24	6.38104e-64	-0.721265	-0.523614	-0.918916	-7.15228	2.09048e-62	6356	0.874278
RHOT1	4.13158e-63	0.665771	0.768128	0.563414	12.7484	1.34709e-61	3860	0.530949
KCTD1	5.30216e-63	0.594219	0.717352	0.471087	9.45849	1.72056e-61	2865	0.394085
HSPB8	6.69667e-63	0.419004	0.531124	0.306883	7.32455	2.16283e-61	1064	0.146355
TENM4	2.05246e-62	0.865692	0.971892	0.759492	15.9767	6.59776e-61	4130	0.568088
LRRIQ1	2.06373e-62	0.470476	0.593626	0.347327	7.48777	6.60297e-61	891	0.122558
RHOBTB3	2.79153e-62	0.484743	0.594531	0.374955	8.65375	8.89004e-61	3789	0.521183
RANGAP1	3.16023e-62	0.413361	0.514312	0.312411	8.02543	1.00176e-60	799	0.109904
ENSG00000234062.9	3.74628e-62	0.594585	0.713431	0.475739	9.80564	1.18206e-60	1645	0.226272
PSMG2	4.47038e-62	0.340698	0.449224	0.232172	6.15295	1.39766e-60	1567	0.215543
PTPRD	4.45889e-62	0.629668	0.762043	0.497293	9.32298	1.39766e-60	2912	0.40055
MAP2	4.68324e-62	0.532744	0.649471	0.416017	8.94528	1.45755e-60	3043	0.418569
DDR2	5.06868e-62	0.535104	0.656544	0.413664	8.63622	1.57037e-60	2321	0.319257
FAM135B	6.09378e-62	0.64113	0.765154	0.517105	10.1318	1.87946e-60	2962	0.407428
NLGN1	8.14051e-62	0.550898	0.683992	0.417804	8.1126	2.49946e-60	905	0.124484
GPR135	9.04243e-62	0.515205	0.637375	0.393036	8.26545	2.764e-60	1076	0.148006
PAPOLA	2.38747e-61	0.559091	0.674975	0.443206	9.45592	7.26532e-60	2762	0.379917
GFPT2	2.45382e-61	0.38181	0.487959	0.27566	7.04977	7.4342e-60	881	0.121183
ATP1B2	2.61898e-61	-1.0622	-0.923962	-1.20043	-15.0603	7.89962e-60	5825	0.801238
ENSG00000251034.2	2.73591e-61	0.397745	0.50651	0.288979	7.1674	8.21611e-60	891	0.122558
DAAM2	4.46603e-61	0.64263	0.755306	0.529953	11.1783	1.33532e-59	3292	0.45282
SOS1	5.59719e-61	0.630481	0.730251	0.530711	12.3857	1.66626e-59	4242	0.583494
ARMH4	8.10089e-61	0.457568	0.583637	0.331499	7.11369	2.40116e-59	2724	0.374691
CHORDC1	8.67956e-61	0.472755	0.584275	0.361236	8.30869	2.56159e-59	771	0.106052
ZNF423	1.12161e-60	0.626625	0.733675	0.519575	11.4728	3.29598e-59	4098	0.563686
KANK1	1.30306e-60	0.651099	0.729059	0.573139	16.369	3.81284e-59	6091	0.837827
FUT9	1.74693e-60	0.657499	0.735277	0.579721	16.5686	5.08987e-59	6335	0.871389
IWS1	2.11073e-60	0.491618	0.600315	0.382921	8.86459	6.12379e-59	835	0.114856
ENSG00000274265.5	3.20053e-60	0.389006	0.495381	0.282631	7.16743	9.24642e-59	950	0.130674
NKTR	6.42034e-60	0.386222	0.487086	0.285358	7.50495	1.84706e-58	1039	0.142916
FUT8	9.4519e-60	0.673791	0.754117	0.593465	16.4406	2.70783e-58	5879	0.808666
PTPRK	9.77769e-60	0.530527	0.659494	0.40156	8.06262	2.78949e-58	4031	0.55447
RYR1	1.17725e-59	0.383412	0.491342	0.275482	6.96262	3.34467e-58	1905	0.262036
TRPS1	1.34123e-59	0.514994	0.576072	0.453916	16.5259	3.79479e-58	6982	0.960385
CEP126	1.51315e-59	0.363456	0.480845	0.246068	6.0684	4.26358e-58	2088	0.287208
HSPA4	1.88466e-59	0.321965	0.426104	0.217826	6.0596	5.28864e-58	1650	0.22696
FGFR3	3.68996e-59	-0.893315	-0.768688	-1.01794	-14.0489	1.03123e-57	5769	0.793535
TOM1L2	4.3204e-59	0.575442	0.659035	0.491848	13.4921	1.20251e-57	5351	0.736039
IL2RA	7.22818e-59	0.703708	0.819623	0.587794	11.8988	2.0037e-57	1390	0.191197
CDKL1	1.18887e-58	0.568146	0.692046	0.444245	8.9874	3.28234e-57	1392	0.191472
GTF2I	1.92672e-58	0.484316	0.6	0.368632	8.20548	5.2981e-57	2260	0.310867
TMTC1	2.94644e-58	0.62179	0.737741	0.505839	10.5104	8.06972e-57	2698	0.371114
TSEN15	3.14681e-58	0.450058	0.571388	0.328728	7.27023	8.58414e-57	1091	0.150069
CASTOR2	4.48241e-58	0.339101	0.437337	0.240866	6.76567	1.2179e-56	1473	0.202613
MT-CYB	5.19048e-58	0.271733	0.407181	0.136285	3.93204	1.40471e-56	3347	0.460385
MT-RNR1	6.38798e-58	0.341526	0.476286	0.206767	4.96721	1.72199e-56	4536	0.623934
RAI1	8.19114e-58	0.343991	0.44982	0.238161	6.37073	2.1994e-56	1751	0.240853
DCDC1	9.02508e-58	0.49576	0.626724	0.364796	7.41937	2.41386e-56	1258	0.17304
KHDRBS1	9.71467e-58	0.341493	0.452528	0.230457	6.02792	2.58818e-56	1641	0.225722
PHACTR2	1.07356e-57	0.441788	0.55642	0.327157	7.55367	2.84909e-56	1783	0.245254
NPRL3	1.32436e-57	0.46776	0.579776	0.355744	8.18447	3.50112e-56	2094	0.288033
SYNM	1.44752e-57	0.320042	0.420017	0.220068	6.27431	3.79738e-56	1208	0.166162
TBC1D22A	1.44512e-57	0.559836	0.664708	0.454965	10.4629	3.79738e-56	4458	0.613205
ZNF273	1.69882e-57	0.285153	0.387193	0.183113	5.47717	4.43963e-56	1516	0.208528
PKIA	2.2295e-57	0.386955	0.499497	0.274413	6.739	5.80432e-56	1972	0.271252
BID	2.83284e-57	0.434669	0.542438	0.3269	7.9052	7.34713e-56	1105	0.151994
ATP2C1	2.89369e-57	0.637662	0.748399	0.526924	11.2861	7.47663e-56	4393	0.604264
GATM	4.01697e-57	0.514044	0.635567	0.39252	8.29064	1.03399e-55	1993	0.27414
TRAF3IP2-AS1	5.05391e-57	0.612746	0.711396	0.514097	12.174	1.29603e-55	4778	0.657221
CRTC1	6.27786e-57	0.309446	0.419661	0.199232	5.50294	1.6039e-55	2167	0.298074
RNF213-AS1	7.4782e-57	0.412666	0.524051	0.301281	7.26143	1.90347e-55	976	0.13425
SND1	1.40619e-56	0.591732	0.691095	0.49237	11.6721	3.566e-55	4451	0.612242
GRIA2	1.5412e-56	-0.760525	-0.596836	-0.924214	-9.10631	3.89396e-55	6054	0.832737
SGK1	1.9162e-56	0.607535	0.745182	0.469888	8.65074	4.82362e-55	759	0.104402
NEK11	2.38271e-56	0.615404	0.739482	0.491325	9.72102	5.97597e-55	3003	0.413067
HPCAL1	2.79291e-56	0.422447	0.527544	0.31735	7.87828	6.97922e-55	1303	0.17923
PALM	8.18899e-56	0.37407	0.480082	0.268057	6.91582	2.03891e-54	3519	0.484044
BAIAP2	9.98017e-56	0.256859	0.343679	0.170039	5.79862	2.47588e-54	818	0.112517
ADCY8	1.10234e-55	0.621571	0.735897	0.507245	10.656	2.72481e-54	3785	0.520633
RHOQ	2.43939e-55	0.479564	0.589923	0.369205	8.517	6.00811e-54	2075	0.28542
SPARCL1	5.88077e-55	-0.593685	-0.459088	-0.728282	-8.64508	1.44321e-53	6704	0.922146
MT-ND4	6.20792e-55	-0.211359	-0.0411882	-0.381531	-2.43435	1.51806e-53	4142	0.569739
TNRC6A	6.70054e-55	0.483694	0.543446	0.423942	15.866	1.63269e-53	6935	0.95392
AKAP6	7.44364e-55	0.499998	0.623982	0.376014	7.90407	1.80733e-53	3807	0.523659
LARGE1	1.29724e-54	0.593405	0.697958	0.488852	11.124	3.13859e-53	4123	0.567125
BBS9	1.71235e-54	0.648749	0.751069	0.546429	12.427	4.12833e-53	4841	0.665887
MT-ATP6	2.54215e-54	-0.0986364	0.0498761	-0.247149	-1.30173	6.1074e-53	3710	0.510316
MARCHF3	3.08749e-54	0.561487	0.680809	0.442165	9.2229	7.39162e-53	2716	0.37359
HSPA4L	3.32464e-54	0.517697	0.623856	0.411538	9.558	7.93164e-53	2350	0.323246
WDFY2	6.27673e-54	0.590567	0.683925	0.497208	12.3984	1.49225e-52	4889	0.67249
PRKCQ	6.4586e-54	-0.977635	-0.895926	-1.05934	-23.4507	1.53018e-52	4524	0.622283
EFCAB2	1.34428e-53	0.593474	0.717182	0.469767	9.40276	3.17388e-52	3190	0.43879
DHRS3	1.86859e-53	0.434899	0.540958	0.328841	8.03696	4.39665e-52	2330	0.320495
ENSG00000287277.1	2.15588e-53	0.615396	0.735611	0.495182	10.0333	5.05525e-52	3640	0.500688
EXOC4	2.31728e-53	0.564226	0.638356	0.490095	14.9178	5.41517e-52	6055	0.832875
LMCD1-AS1	3.96908e-53	0.698182	0.804831	0.591533	12.831	9.24364e-52	4818	0.662724
NCAM2	6.03185e-53	0.540226	0.609668	0.470784	15.2476	1.4e-51	6942	0.954883
CACNA1C	6.11432e-53	0.572401	0.697987	0.446814	8.93318	1.41435e-51	3692	0.50784
FRY	6.7285e-53	0.412498	0.521551	0.303446	7.41371	1.55118e-51	1161	0.159697
ZBTB20	7.43661e-53	0.352192	0.397654	0.30673	15.1837	1.70867e-51	7210	0.991747
RGS17	1.01002e-52	-0.802792	-0.742583	-0.863001	-26.1331	2.31291e-51	4008	0.551307
ARHGEF10L	1.06714e-52	0.478399	0.583535	0.373262	8.91837	2.43557e-51	4119	0.566575
SAMD12	2.13815e-52	0.505002	0.628117	0.381887	8.03954	4.86376e-51	1013	0.13934
MIR9-1HG	2.429e-52	-0.668843	-0.514877	-0.82281	-8.51426	5.50708e-51	6229	0.856809
DMD	3.73627e-52	0.456283	0.581081	0.331485	7.16595	8.44299e-51	3955	0.544017
BCL2L1	4.32621e-52	0.298204	0.398137	0.198271	5.84861	9.74393e-51	1220	0.167813
GNPTAB	4.56972e-52	-1.0205	-0.908221	-1.13277	-17.8148	1.02586e-50	5208	0.716369
TANC1	5.54989e-52	0.499292	0.622285	0.376299	7.95649	1.24183e-50	2660	0.365887
FGFR1	6.12721e-52	0.345735	0.455492	0.235978	6.1739	1.36655e-50	2506	0.344704
DENND1A	6.53337e-52	0.523124	0.58885	0.457398	15.5996	1.4524e-50	6488	0.892435
DNAJA1	7.13517e-52	0.363801	0.464761	0.262842	7.06259	1.58105e-50	775	0.106602
GNAO1	8.41052e-52	0.62959	0.72	0.539181	13.6488	1.85764e-50	5205	0.715956
UTRN	8.87876e-52	0.588294	0.683415	0.493172	12.1217	1.95475e-50	4841	0.665887
CFAP43	9.36269e-52	0.212218	0.321484	0.102953	3.8067	2.05469e-50	1251	0.172077
SDC4	9.73039e-52	-0.74984	-0.664927	-0.834753	-17.3078	2.12856e-50	4566	0.628061
EFNA5	1.05575e-51	0.61436	0.713058	0.515662	12.2	2.30213e-50	5725	0.787483
SGMS1	1.44899e-51	0.547918	0.643521	0.452316	11.233	3.14961e-50	5124	0.704814
IL3RA	1.58684e-51	-0.725297	-0.679115	-0.771478	-30.7821	3.43832e-50	3961	0.544842
PAMR1	1.69729e-51	-0.823425	-0.676694	-0.970156	-10.9989	3.66604e-50	6030	0.829436
ZMIZ1	2.31197e-51	0.475026	0.572968	0.377083	9.5059	4.978e-50	4840	0.66575
LINC01138	3.13784e-51	0.562158	0.660815	0.463501	11.1681	6.73505e-50	4808	0.661348
PRPSAP1	3.24914e-51	0.414686	0.525361	0.304011	7.34376	6.95215e-50	1301	0.178955
CFAP47	3.91143e-51	0.450503	0.568471	0.332535	7.48481	8.34316e-50	1666	0.229161
ZNF594-DT	4.2007e-51	0.246714	0.341814	0.151615	5.08469	8.93236e-50	1025	0.14099
S100B	5.92565e-51	0.127056	0.241914	0.0121968	2.16809	1.25613e-49	2309	0.317607
VGLL4	5.99585e-51	0.557375	0.657888	0.456863	10.8687	1.26709e-49	4776	0.656946
FXR1	1.17409e-50	0.476336	0.586995	0.365676	8.43671	2.47353e-49	3830	0.526823
ABLIM1	1.2837e-50	0.457226	0.515829	0.398622	15.2917	2.68792e-49	7076	0.973315
VSNL1	1.28241e-50	-0.171013	-0.159545	-0.182482	-29.2265	2.68792e-49	943	0.129711
IRAK1BP1	1.70874e-50	0.433617	0.549359	0.317875	7.34282	3.567e-49	1861	0.255983
ENSG00000274422.1	2.18616e-50	0.428914	0.53863	0.319198	7.66212	4.54975e-49	1082	0.148831
CLU	2.36654e-50	0.554167	0.625867	0.482467	15.1484	4.91022e-49	6454	0.887758
FMNL3	2.48016e-50	-0.455564	-0.420295	-0.490833	-25.3167	5.13041e-49	2664	0.366437
GSE1	2.52466e-50	0.456602	0.567036	0.346168	8.10371	5.20672e-49	3355	0.461486
ENSG00000230021.10	2.89419e-50	-0.264027	-0.249684	-0.27837	-36.0793	5.95091e-49	1615	0.222146
KDM4C	3.1342e-50	0.532735	0.64656	0.41891	9.1732	6.4251e-49	4584	0.630536
MVB12B	3.31981e-50	0.517817	0.634679	0.400954	8.68459	6.78529e-49	3837	0.527785
MPDZ	3.44831e-50	0.472955	0.592009	0.353901	7.78617	7.02696e-49	3778	0.51967
LINC00499	4.4963e-50	-0.683703	-0.488217	-0.879189	-6.85488	9.13536e-49	5922	0.81458
ENSG00000284707.2	4.66056e-50	0.507949	0.628111	0.387786	8.28513	9.44109e-49	2808	0.386245
DCAF5	4.9521e-50	0.404879	0.519861	0.289897	6.90148	1.00021e-48	3386	0.46575
F3	5.80653e-50	-0.959374	-0.852327	-1.06642	-17.5655	1.16933e-48	5042	0.693535
PRKCE	7.28923e-50	0.534515	0.644155	0.424876	9.55521	1.46362e-48	3917	0.53879
DNM2	7.8993e-50	0.282851	0.396112	0.169591	4.89471	1.58148e-48	2047	0.281568
P4HA1	9.4752e-50	0.554698	0.67226	0.437137	9.24781	1.89145e-48	3424	0.470977
EPHX1	1.04115e-49	0.387623	0.496763	0.278483	6.96103	2.07231e-48	2038	0.28033
TTC7A	1.58509e-49	0.35191	0.46121	0.24261	6.31044	3.14583e-48	1795	0.246905
KDM4B	1.66131e-49	0.339807	0.446703	0.232911	6.23045	3.28756e-48	2349	0.323109
ETNPPL	2.26351e-49	-0.93616	-0.799125	-1.0732	-13.3895	4.46635e-48	5620	0.77304
ENSG00000229180.8	2.42407e-49	0.410983	0.520607	0.301359	7.34795	4.76944e-48	1302	0.179092
DNER	2.55141e-49	0.461593	0.588056	0.33513	7.15392	5.00558e-48	2914	0.400825
ZBTB1	3.1169e-49	0.493924	0.607621	0.380228	8.51452	6.09755e-48	1210	0.166437
MAPK10	3.19401e-49	0.410821	0.465692	0.355949	14.6742	6.2306e-48	7048	0.969464
FAM182B	3.44002e-49	0.321954	0.430962	0.212946	5.78872	6.69142e-48	1389	0.191059
LDLRAD4	4.03925e-49	0.534271	0.641015	0.427527	9.80992	7.83477e-48	4900	0.674003
FRMPD2	4.05916e-49	0.423007	0.542818	0.303196	6.9199	7.85116e-48	1015	0.139615
BAALC	5.09996e-49	0.270307	0.39174	0.148874	4.36282	9.83646e-48	2877	0.395736
SLC44A1	7.64953e-49	0.411761	0.545819	0.277704	6.02008	1.47124e-47	2789	0.383631
ENSG00000229321.2	8.37147e-49	0.612372	0.741035	0.483708	9.32841	1.60559e-47	1467	0.201788
INPP4A	9.15918e-49	0.431711	0.546382	0.317041	7.37887	1.75176e-47	2794	0.384319
SDK2	1.06183e-48	0.276202	0.371451	0.180954	5.6835	2.02517e-47	886	0.121871
SPON1	1.4871e-48	0.603355	0.694477	0.512233	12.9777	2.82839e-47	5831	0.802063
PANTR1	1.63068e-48	0.571206	0.663237	0.479176	12.1649	3.09288e-47	5399	0.742641
ST13	1.68472e-48	0.395243	0.505194	0.285292	7.04553	3.18654e-47	1657	0.227923
FSTL1	2.25474e-48	0.38504	0.501466	0.268614	6.48195	4.25295e-47	1664	0.228886
APTX	2.32492e-48	0.446778	0.567169	0.326387	7.27354	4.37328e-47	2454	0.337552
SIPA1L3	2.48852e-48	0.498118	0.608893	0.387342	8.81324	4.66818e-47	2855	0.39271
ATG7	3.10546e-48	0.578674	0.664928	0.49242	13.1493	5.80959e-47	5476	0.753232
GABPB2	3.91497e-48	0.374425	0.484898	0.263951	6.64283	7.30402e-47	1932	0.26575
UNK	5.85321e-48	0.366572	0.475469	0.257675	6.5977	1.08905e-46	2023	0.278267
NHS	6.90168e-48	0.391807	0.515333	0.26828	6.21668	1.28065e-46	1429	0.196561
AP1S2	7.57184e-48	0.376077	0.488608	0.263547	6.55019	1.4012e-46	732	0.100688
PLCB1	9.4222e-48	-0.586789	-0.422269	-0.751308	-6.99058	1.73892e-46	6492	0.892985
HEPACAM	9.91662e-48	0.40768	0.525704	0.289656	6.77011	1.82525e-46	3691	0.507703
GRIA4	1.02429e-47	-0.90165	-0.804199	-0.999101	-18.1343	1.88024e-46	4193	0.576754
FANCL	1.30531e-47	0.402476	0.518941	0.28601	6.77313	2.3897e-46	1666	0.229161
CAMK1D	1.50931e-47	0.502133	0.602907	0.401359	9.76608	2.7558e-46	5016	0.689959
RAMP1	1.82332e-47	0.480872	0.588562	0.373183	8.75196	3.32029e-46	3992	0.549106
TMEM38A	1.94288e-47	0.263335	0.354204	0.172466	5.67991	3.52862e-46	880	0.121045
NMT1	2.68166e-47	0.341171	0.448099	0.234243	6.25357	4.8575e-46	2409	0.331362
DPF3	3.0479e-47	0.527869	0.647364	0.408374	8.65813	5.50632e-46	4398	0.604952
SIPA1L1	3.30044e-47	0.627227	0.712014	0.542439	14.4991	5.94687e-46	5734	0.788721
DPYD	4.35401e-47	0.479157	0.613448	0.344865	6.99322	7.82464e-46	915	0.12586
MICAL3	4.47094e-47	0.466781	0.585065	0.348496	7.7345	8.01374e-46	2046	0.281431
INPP5A	6.48912e-47	0.33665	0.445238	0.228062	6.07637	1.16008e-45	2163	0.297524
TBC1D5	6.95883e-47	0.582777	0.667247	0.498307	13.5222	1.24081e-45	5661	0.77868
AEBP1	7.72485e-47	0.377959	0.47944	0.276478	7.29976	1.37382e-45	1099	0.151169
ERI3	1.05401e-46	0.597304	0.692449	0.50216	12.3044	1.8648e-45	4321	0.59436
HP1BP3	1.05377e-46	0.35874	0.471353	0.246127	6.24365	1.8648e-45	3163	0.435076
ENSG00000255557.1	1.29396e-46	-0.487804	-0.464886	-0.510722	-41.7174	2.28343e-45	2662	0.366162
CCDC40	1.59081e-46	0.198977	0.291919	0.106034	4.19599	2.80008e-45	1000	0.137552
CCDC88A	1.86025e-46	0.452772	0.561211	0.344332	8.1835	3.26593e-45	3823	0.52586
ANP32A	2.21507e-46	0.238381	0.343681	0.133082	4.43705	3.87892e-45	2047	0.281568
LINC00882	2.39199e-46	0.619024	0.730151	0.507896	10.9178	4.17806e-45	4330	0.595598
JAKMIP2	2.51007e-46	0.594079	0.702595	0.485562	10.7299	4.37314e-45	3784	0.520495
LRP2BP	2.6556e-46	0.399091	0.510296	0.287887	7.03393	4.61494e-45	936	0.128748
PBX1	2.68968e-46	0.544311	0.624967	0.463655	13.2269	4.66233e-45	6218	0.855296
FHIT	4.71695e-46	0.577426	0.658568	0.496285	13.9476	8.15579e-45	6644	0.913893
HSPA12A	6.4437e-46	0.445878	0.56055	0.331207	7.62093	1.11134e-44	1969	0.270839
YARS1	7.04252e-46	0.406598	0.514898	0.298298	7.35844	1.21156e-44	1538	0.211554
VTI1A	7.82327e-46	0.576896	0.670849	0.482944	12.0347	1.3425e-44	5035	0.692572
DHRSX	1.03292e-45	0.487173	0.599457	0.374888	8.50374	1.76809e-44	4145	0.570151
GABBR1	1.17288e-45	0.46265	0.575444	0.349855	8.03919	2.00267e-44	4358	0.59945
ZEB2	1.37026e-45	0.479028	0.605048	0.353008	7.45025	2.33388e-44	3464	0.476479
KLF15	1.52623e-45	0.241952	0.344213	0.139691	4.63732	2.59308e-44	2115	0.290922
LINC00665	2.1859e-45	0.245001	0.348906	0.141096	4.62146	3.70467e-44	842	0.115818
UTP23	2.6572e-45	0.516255	0.639061	0.393448	8.23928	4.49231e-44	1496	0.205777
WARS2-AS1	3.00797e-45	0.509665	0.636892	0.382439	7.85157	5.0728e-44	1822	0.250619
VOPP1	3.05265e-45	0.492988	0.611723	0.374253	8.13776	5.1355e-44	2751	0.378404
SRGAP3	3.10823e-45	0.51497	0.604963	0.424977	11.2156	5.21619e-44	5415	0.744842
UBE2D3	4.5485e-45	0.401548	0.511773	0.291323	7.14013	7.61456e-44	3756	0.516644
POLR3H	4.62082e-45	0.231981	0.322503	0.141459	5.02281	7.71678e-44	810	0.111417
MAPT	4.81277e-45	0.519883	0.604705	0.435062	12.0129	8.01778e-44	5411	0.744292
C7orf50	4.96905e-45	0.214993	0.315214	0.114771	4.20446	8.23803e-44	1754	0.241265
CDH10	4.95893e-45	0.357509	0.485942	0.229076	5.45579	8.23803e-44	2984	0.410454
ZFYVE16	5.13698e-45	0.319068	0.427416	0.210719	5.77176	8.49587e-44	1562	0.214856
GRID2	7.40923e-45	0.446843	0.566628	0.327058	7.31139	1.22243e-43	973	0.133838
SEMA6A	7.85488e-45	0.483226	0.600759	0.365693	8.0582	1.29285e-43	1669	0.229574
LINC00894	9.28104e-45	0.422263	0.548071	0.296455	6.57846	1.52392e-43	3722	0.511967
SEC14L1	9.86606e-45	-0.789472	-0.674322	-0.904622	-13.4376	1.6161e-43	5091	0.700275
TRAK2	9.97062e-45	0.209176	0.300758	0.117593	4.47659	1.62933e-43	929	0.127785
SUGT1	1.30047e-44	0.361875	0.471118	0.252632	6.4925	2.12007e-43	2112	0.290509
TOX	1.51103e-44	0.493528	0.597554	0.389503	9.29863	2.45749e-43	5763	0.79271
NR2F1-AS1	1.603e-44	0.567116	0.6619	0.472332	11.7269	2.60089e-43	5265	0.724209
TMEM123	1.6222e-44	0.305622	0.420574	0.190669	5.21093	2.62582e-43	2236	0.307565
THRA	1.72762e-44	0.0261291	0.102155	-0.0498964	0.673617	2.78986e-43	1488	0.204677
CSRNP3	1.80511e-44	0.39819	0.521298	0.275081	6.33944	2.90814e-43	2663	0.3663
FBXW4	1.82528e-44	0.38433	0.500427	0.268234	6.48832	2.93373e-43	3345	0.46011
PIN4	1.89453e-44	0.35485	0.451726	0.257974	7.17922	3.03791e-43	749	0.103026
ZNF706	2.0207e-44	0.366946	0.48369	0.250203	6.16052	3.23265e-43	1765	0.242779
ADD3	2.46265e-44	0.463722	0.535587	0.391857	12.647	3.93048e-43	6574	0.904264
CERS4	2.5312e-44	0.166661	0.255131	0.0781914	3.69222	4.03049e-43	1480	0.203576
TLE4	3.36971e-44	0.338447	0.465117	0.211778	5.23683	5.35322e-43	3166	0.435488
ACTB	3.56402e-44	-0.566891	-0.503241	-0.630541	-17.4561	5.64881e-43	3727	0.512655
TSPAN7	5.609e-44	-0.410643	-0.391199	-0.430086	-41.3941	8.86947e-43	2445	0.336314
NCAM1	7.22004e-44	0.45753	0.521281	0.39378	14.0665	1.13907e-42	6855	0.942916
RB1	7.3971e-44	0.379812	0.500645	0.258979	6.16073	1.16432e-42	2642	0.363411
RHPN1	7.85732e-44	0.202792	0.288384	0.117201	4.64375	1.23392e-42	1049	0.144292
PTPRM	8.24271e-44	0.469124	0.575456	0.362791	8.64707	1.29148e-42	5054	0.695186
FRMPD4	8.67257e-44	0.41507	0.529003	0.301137	7.14038	1.35573e-42	840	0.115543
PLCH1	8.73305e-44	0.515632	0.635632	0.395632	8.42181	1.36208e-42	2282	0.313893
NFATC3	9.44777e-44	0.362919	0.476347	0.24949	6.27099	1.4702e-42	2169	0.298349
ANKS1A	1.12438e-43	0.34131	0.470385	0.212235	5.1827	1.74572e-42	2555	0.351444
GOLM2	1.4518e-43	0.45589	0.563165	0.348614	8.32929	2.24898e-42	4209	0.578955
PPP1R12B	1.9261e-43	0.462223	0.564824	0.359622	8.82976	2.97697e-42	4990	0.686382
LTBP1	1.95522e-43	0.494019	0.620009	0.368029	7.6852	3.01518e-42	3039	0.418019
PRMT3	1.98432e-43	0.357619	0.483723	0.231515	5.55827	3.05318e-42	2107	0.289821
NUTM2A-AS1	2.04593e-43	0.566141	0.681632	0.450651	9.60787	3.14092e-42	2872	0.395048
DAPK1	2.49294e-43	0.515129	0.608619	0.421639	10.7994	3.8186e-42	5326	0.7326
CKMT2-AS1	2.83238e-43	0.268368	0.387687	0.149049	4.40827	4.32886e-42	1899	0.26121
TMEM47	3.04918e-43	0.26067	0.378146	0.143194	4.349	4.64984e-42	2419	0.332737
SMC5	3.11438e-43	0.326771	0.445827	0.207715	5.37947	4.73869e-42	3260	0.448418
KCNIP4	3.22407e-43	0.207426	0.307931	0.106921	4.04506	4.89472e-42	1407	0.193535
MAPKBP1	3.66799e-43	0.342634	0.448709	0.23656	6.33093	5.55635e-42	1347	0.185282
PEX5L	3.85692e-43	0.357867	0.483429	0.232304	5.58611	5.82966e-42	1459	0.200688
STK40	3.8874e-43	0.303563	0.398318	0.208808	6.27907	5.86278e-42	792	0.108941
ABCC5	4.24566e-43	0.349128	0.457143	0.241113	6.33504	6.38902e-42	1065	0.146492
ACOT11	5.10043e-43	0.510393	0.593718	0.427068	12.0055	7.65848e-42	5371	0.73879
IFT140	5.26295e-43	0.265931	0.358544	0.173319	5.62795	7.8852e-42	817	0.11238
KLF9	5.30078e-43	-0.505969	-0.442076	-0.569862	-15.5209	7.92454e-42	3407	0.468638
STX8	5.5764e-43	0.423781	0.536318	0.311244	7.38065	8.31844e-42	3686	0.507015
AKAP12	6.07526e-43	-0.588554	-0.516614	-0.660494	-16.0349	9.0429e-42	3789	0.521183
RHBDD3	6.10158e-43	0.182299	0.267008	0.0975904	4.21798	9.06236e-42	916	0.125997
DNAJC5	7.42796e-43	0.119562	0.213316	0.0258079	2.49949	1.10085e-41	2082	0.286382
ATXN7L1	7.59639e-43	0.347886	0.465768	0.230005	5.78415	1.12338e-41	3790	0.52132
DENND2B	7.95837e-43	0.419901	0.533037	0.306765	7.27432	1.17437e-41	1748	0.24044
ZBTB7C	8.11444e-43	0.53599	0.65579	0.416191	8.769	1.19483e-41	2864	0.393948
ENSG00000250166.4	8.15604e-43	0.413933	0.54367	0.284197	6.2534	1.19838e-41	2924	0.402201
TMEM161B-DT	8.17767e-43	0.636947	0.735052	0.538841	12.725	1.19898e-41	5053	0.695048
TMEM178B	8.50681e-43	0.491509	0.598257	0.384761	9.02443	1.24458e-41	5096	0.700963
SREK1	1.05221e-42	0.289626	0.402993	0.176259	5.00723	1.53614e-41	2563	0.352545
NAA16	1.14712e-42	0.298987	0.412771	0.185203	5.15015	1.67113e-41	2319	0.318982
PACS1	2.0861e-42	0.574597	0.672795	0.476399	11.4685	3.03259e-41	4956	0.681706
GALNT2	2.09062e-42	0.466591	0.594862	0.33832	7.12946	3.03273e-41	3981	0.547593
SLC35G2	2.29689e-42	0.279903	0.380087	0.17972	5.47595	3.32491e-41	1454	0.2
NUP50-DT	2.40592e-42	0.41287	0.532192	0.293548	6.78175	3.47539e-41	1686	0.231912
HNRNPU	2.48315e-42	0.168213	0.26664	0.0697856	3.34959	3.5794e-41	1626	0.223659
IQCJ-SCHIP1	3.30189e-42	0.56843	0.703241	0.43362	8.26421	4.74959e-41	1326	0.182393
TTYH2	3.38809e-42	0.232039	0.332721	0.131356	4.51703	4.86337e-41	1419	0.195186
F11-AS1	6.14457e-42	-0.780302	-0.680653	-0.879952	-15.3474	8.80165e-41	4454	0.612655
SLC7A2	7.55468e-42	0.541956	0.657786	0.426127	9.17048	1.07989e-40	3461	0.476066
QKI	7.81308e-42	0.366765	0.419968	0.313562	13.5114	1.1145e-40	7159	0.984732
FOXK2	8.63456e-42	0.296706	0.411328	0.182083	5.07347	1.22912e-40	2820	0.387895
ARIH2	1.11676e-41	0.281997	0.39895	0.165045	4.72589	1.5864e-40	2362	0.324897
ALKBH5	1.23149e-41	0.149829	0.237204	0.0624547	3.36093	1.74576e-40	1111	0.15282
TOB2	1.4339e-41	0.410487	0.516326	0.304648	7.60156	2.02836e-40	3728	0.512792
TSPAN5	1.43677e-41	0.48352	0.605149	0.361891	7.79159	2.02836e-40	3992	0.549106
CLASRP	1.47406e-41	0.261529	0.361743	0.161315	5.11493	2.07672e-40	1793	0.24663
ENSG00000266865.7	1.96551e-41	0.252773	0.360853	0.144692	4.58385	2.76341e-40	1099	0.151169
TBC1D8	2.09505e-41	0.407184	0.520244	0.294125	7.05882	2.9395e-40	1210	0.166437
CTDSPL	2.11136e-41	0.570812	0.66171	0.479913	12.3079	2.95633e-40	5412	0.744429
PDE4DIP	3.63237e-41	0.415016	0.526508	0.303523	7.2957	5.07568e-40	3718	0.511417
MARK4	3.65715e-41	0.234098	0.332682	0.135515	4.65418	5.09989e-40	1725	0.237276
ATP1A2	4.38457e-41	-0.395321	-0.30429	-0.486352	-8.51158	6.10186e-40	6702	0.921871
APC2	4.59353e-41	0.22029	0.306104	0.134476	5.03135	6.37969e-40	899	0.123659
STARD3	4.91582e-41	0.13539	0.229138	0.0416414	2.83055	6.81348e-40	2342	0.322146
SLC4A4	5.17884e-41	-0.410447	-0.287202	-0.533691	-6.52735	7.16354e-40	6671	0.917607
FER	5.30962e-41	0.491486	0.597882	0.385089	9.0538	7.32963e-40	5297	0.728611
IRS2	5.94488e-41	0.409606	0.519462	0.299751	7.30789	8.19006e-40	3566	0.490509
ENSG00000271904.1	6.97933e-41	-0.792102	-0.633566	-0.950637	-9.79271	9.59587e-40	5405	0.743466
EXOC2	7.19625e-41	0.370217	0.490896	0.249539	6.01277	9.87429e-40	2627	0.361348
COMT	8.18541e-41	0.191933	0.284674	0.0991922	4.05627	1.12091e-39	1454	0.2
ENSG00000244055.2	8.3036e-41	0.261892	0.374756	0.149029	4.54797	1.13257e-39	1470	0.202201
GCFC2	8.32016e-41	0.299846	0.407127	0.192565	5.47802	1.13257e-39	1169	0.160798
SNCAIP	8.31471e-41	0.297171	0.420955	0.173386	4.70531	1.13257e-39	2697	0.370977
OLMALINC	1.29989e-40	0.425663	0.543627	0.307699	7.07239	1.76595e-39	1332	0.183219
DOCK1	1.33341e-40	0.46518	0.547573	0.382788	11.0658	1.80789e-39	5878	0.808528
FANK1	1.67147e-40	0.299679	0.413707	0.185652	5.15103	2.26177e-39	1658	0.228061
RBM6	1.77716e-40	0.514204	0.610055	0.418353	10.5145	2.40004e-39	4911	0.675516
EEF1D	1.99291e-40	0.275533	0.37362	0.177446	5.50568	2.68611e-39	905	0.124484
DGKG	2.10959e-40	-0.644255	-0.503224	-0.785287	-8.95345	2.8378e-39	6265	0.861761
ZNF586	2.6419e-40	0.25036	0.369763	0.130958	4.1096	3.54688e-39	2537	0.348968
R3HDM2	2.69792e-40	0.390198	0.502451	0.277944	6.81292	3.615e-39	4491	0.617744
TSGA10	3.02627e-40	0.361424	0.486453	0.236395	5.66571	4.04704e-39	1510	0.207703
TEX2	3.25102e-40	0.102145	0.20675	-0.00245985	1.91387	4.33912e-39	2098	0.288583
APOLD1	3.58026e-40	0.416918	0.523207	0.31063	7.688	4.76927e-39	1054	0.144979
DOCK3	3.95764e-40	0.505784	0.588192	0.423375	12.0293	5.25154e-39	5877	0.808391
SPART	3.95123e-40	0.326366	0.443881	0.208851	5.44329	5.25154e-39	3133	0.430949
CCDC18-AS1	4.30937e-40	0.5358	0.646695	0.424905	9.46979	5.70721e-39	4084	0.561761
LRRC1	4.47661e-40	0.455893	0.577742	0.334043	7.33309	5.91725e-39	3204	0.440715
AQP1	4.51355e-40	0.335698	0.430507	0.240889	6.93982	5.94313e-39	737	0.101376
RPN1	4.51031e-40	0.00705173	0.069936	-0.0558325	0.219787	5.94313e-39	1053	0.144842
ABCC1	4.55411e-40	0.332442	0.443277	0.221606	5.87875	5.98503e-39	1298	0.178542
PDE3A	4.61728e-40	0.598195	0.726065	0.470326	9.16906	6.05642e-39	2510	0.345254
CRB2	4.66869e-40	0.178223	0.275837	0.0806089	3.57849	6.11215e-39	1775	0.244154
HSDL2	4.79748e-40	0.188008	0.272854	0.103163	4.34308	6.26876e-39	808	0.111142
MT-CO2	4.97331e-40	-0.418501	-0.276934	-0.560068	-5.79405	6.48614e-39	3961	0.544842
CFAP69	5.94455e-40	0.130463	0.218013	0.0429126	2.92064	7.73809e-39	1006	0.138377
NCOA6	6.76995e-40	0.220687	0.328317	0.113057	4.01877	8.79579e-39	1690	0.232462
KLHL21	9.32851e-40	0.138763	0.225707	0.0518192	3.12812	1.2097e-38	1449	0.199312
NSD2	9.54941e-40	0.308185	0.420507	0.195862	5.37766	1.23601e-38	2869	0.394635
OBI1-AS1	1.11279e-39	-0.366536	-0.208036	-0.525036	-4.53247	1.4376e-38	6698	0.92132
LRP1B	1.6186e-39	0.339019	0.388421	0.289618	13.4503	2.08711e-38	7247	0.996836
LINC02649	1.62565e-39	-0.780547	-0.658412	-0.902682	-12.5258	2.09226e-38	4846	0.666575
SEPTIN7P14	1.68453e-39	0.355299	0.467412	0.243187	6.21138	2.16397e-38	2507	0.344842
MOB3A	1.73857e-39	0.11299	0.192924	0.033056	2.77049	2.22921e-38	969	0.133287
RNF169	1.90744e-39	0.311448	0.421545	0.201352	5.54447	2.44116e-38	2347	0.322834
TPM1	2.02836e-39	0.216119	0.308836	0.123403	4.56861	2.59108e-38	1073	0.147593
NELL2	2.48382e-39	0.0514643	0.130935	-0.0280065	1.26925	3.16698e-38	1159	0.159422
GLS	2.96958e-39	0.296249	0.396929	0.195569	5.76717	3.77931e-38	952	0.130949
SLC38A2	3.5778e-39	0.135222	0.225323	0.0451214	2.94149	4.54493e-38	1037	0.142641
AP2A2	4.41629e-39	0.0898573	0.17991	-0.000195196	1.95572	5.59746e-38	1863	0.256259
SLC20A2	4.42271e-39	0.511024	0.618651	0.403396	9.30608	5.59746e-38	4160	0.572215
RILPL1	4.61135e-39	0.312679	0.423525	0.201833	5.52875	5.82545e-38	1925	0.264787
OSBPL11	5.49017e-39	-0.734015	-0.616856	-0.851173	-12.2795	6.92287e-38	5136	0.706465
FRMD6	5.5144e-39	0.362509	0.475893	0.249125	6.26636	6.9279e-38	1201	0.165199
NCOA2	5.50893e-39	0.51337	0.594027	0.432712	12.4748	6.9279e-38	5797	0.797387
ATXN1	5.99462e-39	0.474969	0.564783	0.385154	10.3649	7.51743e-38	5834	0.802476
ENSG00000235545.1	6.2033e-39	0.405543	0.522519	0.288566	6.79493	7.7649e-38	1996	0.274553
ANO6	6.26054e-39	0.422267	0.541695	0.30284	6.92997	7.82158e-38	2903	0.399312
MYCBP2	6.27143e-39	0.274325	0.402354	0.146296	4.19957	7.82158e-38	4229	0.581706
AHSA2P	7.47577e-39	0.292967	0.392391	0.193543	5.77531	9.30666e-38	1785	0.24553
ENSG00000243024.7	7.61305e-39	0.314797	0.436119	0.193475	5.08555	9.46036e-38	1889	0.259835
CAMK2G	7.92459e-39	0.423328	0.512639	0.334017	9.29009	9.82965e-38	6017	0.827648
SEMA4D	8.6562e-39	0.173891	0.286403	0.0613797	3.0292	1.07177e-37	2752	0.378542
ST3GAL2	8.73926e-39	0.217076	0.316134	0.118018	4.29507	1.0801e-37	1476	0.203026
ALDH2	9.50775e-39	0.138583	0.239543	0.0376221	2.69033	1.17297e-37	2417	0.332462
CRK	9.54515e-39	0.154828	0.246102	0.0635534	3.32466	1.17546e-37	1384	0.190371
LAMA1	1.0365e-38	0.407278	0.536654	0.277902	6.17001	1.27413e-37	3167	0.435626
DEAF1	1.12546e-38	0.190703	0.283459	0.0979467	4.02961	1.38101e-37	1240	0.170564
ENTPD1-AS1	1.24323e-38	0.354428	0.474174	0.234681	5.80114	1.52279e-37	2594	0.356809
ADRA1A	1.29252e-38	0.331099	0.458048	0.20415	5.11182	1.58033e-37	3889	0.534938
ZNRF1	1.35597e-38	0.302711	0.415683	0.189739	5.25177	1.65496e-37	1934	0.266025
KIF5C	1.49631e-38	0.151875	0.236316	0.0674348	3.52521	1.82299e-37	1250	0.171939
SLC14A1	1.53034e-38	0.192233	0.304999	0.0794675	3.34118	1.86115e-37	3756	0.516644
TPT1	1.56368e-38	0.114215	0.189936	0.0384935	2.95633	1.89831e-37	923	0.12696
NUFIP2	2.13122e-38	0.416327	0.527045	0.305608	7.36991	2.58274e-37	3602	0.495461
SLC25A18	2.29129e-38	0.351366	0.457708	0.245024	6.47593	2.77181e-37	4243	0.583631
PMS2P4	2.43077e-38	0.304935	0.420061	0.189808	5.19135	2.93536e-37	3067	0.421871
PRRC2C	2.59283e-38	0.338145	0.44628	0.230009	6.12888	3.12555e-37	4543	0.624897
CUX1	3.06356e-38	0.448588	0.555758	0.341419	8.20397	3.6865e-37	4667	0.641953
LASP1	3.48515e-38	0.233994	0.330617	0.137371	4.74649	4.17913e-37	878	0.12077
RANBP3	3.48133e-38	0.31523	0.4187	0.211759	5.97114	4.17913e-37	1502	0.206602
MOK	3.5182e-38	0.121593	0.248735	-0.00554914	1.87442	4.21139e-37	3771	0.518707
RETREG1	3.54099e-38	0.219963	0.31745	0.122477	4.42237	4.23126e-37	877	0.120633
PEPD	3.62052e-38	0.300993	0.405296	0.19669	5.65596	4.31876e-37	941	0.129436
PAG1	4.76352e-38	0.278571	0.395863	0.16128	4.65498	5.67232e-37	1828	0.251444
MT-ND2	5.08087e-38	-0.0259343	0.0786635	-0.130532	-0.485959	6.0397e-37	2684	0.369188
TOGARAM1	5.25508e-38	0.196099	0.287719	0.104479	4.19502	6.23596e-37	1035	0.142366
CCDC200	5.51434e-38	0.367257	0.486666	0.247847	6.02807	6.5323e-37	1813	0.249381
ENSG00000275674.1	5.8843e-38	0.33199	0.435497	0.228483	6.28643	6.94652e-37	992	0.136451
ITGB5	5.87592e-38	0.308444	0.427127	0.189761	5.09371	6.94652e-37	2953	0.40619
SSH2	7.37566e-38	0.409694	0.538114	0.281274	6.25281	8.69211e-37	3160	0.434663
RPL37A	7.87673e-38	0.312139	0.444211	0.180067	4.63219	9.26666e-37	1965	0.270289
DLEU2	8.46219e-38	0.407684	0.526973	0.288394	6.69837	9.93835e-37	3712	0.510591
ZBTB8OS	8.60068e-38	0.28468	0.395477	0.173883	5.0359	1.00837e-36	2559	0.351994
NUDC	9.05397e-38	0.247993	0.338719	0.157266	5.35738	1.0597e-36	939	0.129161
COPB2-DT	9.2798e-38	0.366144	0.494127	0.238162	5.60724	1.08428e-36	4155	0.571527
PKNOX2	1.02004e-37	0.17317	0.282402	0.0639381	3.10721	1.18982e-36	1813	0.249381
LENG8	1.0563e-37	0.22829	0.315175	0.141406	5.14981	1.23002e-36	834	0.114718
GRM3	1.18145e-37	-0.636598	-0.466349	-0.806848	-7.32872	1.37341e-36	5298	0.728748
ENAH	1.62521e-37	0.450454	0.56853	0.332378	7.47717	1.88606e-36	3989	0.548693
PHACTR1	1.64993e-37	0.404939	0.524271	0.285607	6.6509	1.91151e-36	4793	0.659285
CCNY	1.82419e-37	0.440916	0.551954	0.329878	7.78273	2.10983e-36	4598	0.632462
GRIP1	1.87407e-37	0.401083	0.516787	0.28538	6.79415	2.16387e-36	1040	0.143054
ZC3H3	2.03585e-37	0.253512	0.348589	0.158434	5.22601	2.34671e-36	882	0.12132
MSMO1	2.67332e-37	-0.402415	-0.378999	-0.425832	-33.6818	3.07634e-36	2275	0.31293
COMMD1	2.77439e-37	0.368983	0.49308	0.244886	5.82765	3.18729e-36	2893	0.397937
ITFG2	2.87453e-37	0.304342	0.405831	0.202852	5.87745	3.2968e-36	793	0.109078
PPP2R2C	2.91544e-37	0.24111	0.367204	0.115016	3.74774	3.33813e-36	3843	0.528611
RNF217	2.92413e-37	0.360937	0.489578	0.232297	5.49923	3.34249e-36	2706	0.372215
LHFPL6	3.05652e-37	0.57212	0.666043	0.478197	11.9389	3.488e-36	5677	0.78088
MFSD11	3.39107e-37	0.354365	0.470177	0.238554	5.99717	3.86334e-36	1919	0.263961
GNB1	3.89911e-37	0.277975	0.390585	0.165364	4.83808	4.43475e-36	3925	0.53989
PHYKPL	4.45906e-37	0.246475	0.356374	0.136575	4.39567	5.06321e-36	1856	0.255296
PKP4	4.76693e-37	0.429655	0.553383	0.305927	6.80611	5.40384e-36	1159	0.159422
N4BP2L2	4.95655e-37	0.471989	0.57557	0.368408	8.93097	5.60951e-36	4860	0.668501
ITGB8	5.87971e-37	0.416744	0.516986	0.316503	8.14837	6.6433e-36	5106	0.702338
ALDH1A1	7.01379e-37	-0.595921	-0.477357	-0.714484	-9.85114	7.9116e-36	4269	0.587208
ENSG00000260261.2	7.20919e-37	0.180187	0.289421	0.0709534	3.23307	8.11864e-36	1853	0.254883
TRIO	8.40372e-37	0.487121	0.560679	0.413563	12.9794	9.44832e-36	6260	0.861073
SREBF2	8.60372e-37	-0.611735	-0.502236	-0.721234	-10.9497	9.65732e-36	4830	0.664374
JAM3	9.14962e-37	0.302975	0.410011	0.19594	5.54788	1.02533e-35	1110	0.152682
ANKRD11	9.16505e-37	0.265848	0.376887	0.154809	4.69251	1.02538e-35	2917	0.401238
TRAP1	9.2841e-37	0.238783	0.33516	0.142406	4.85601	1.037e-35	1432	0.196974
DIXDC1	9.5948e-37	0.204402	0.315754	0.0930506	3.5978	1.06822e-35	2800	0.385144
MAP3K2	9.59077e-37	0.328733	0.431778	0.225687	6.25261	1.06822e-35	1329	0.182806
MGAT5	9.83191e-37	0.370913	0.4965	0.245327	5.78865	1.09284e-35	3501	0.481568
LINC02615	1.18782e-36	0.44884	0.573536	0.324144	7.05486	1.31815e-35	2152	0.296011
COPG2	1.29107e-36	-0.561436	-0.51125	-0.611623	-21.9262	1.43042e-35	3215	0.442228
ENSG00000259972.3	1.39034e-36	0.317323	0.428784	0.205862	5.5799	1.53791e-35	2617	0.359972
PRR14L	1.42002e-36	0.190724	0.293562	0.087885	3.63493	1.56821e-35	1990	0.273728
DIRC3	1.4225e-36	0.454304	0.584495	0.324112	6.83929	1.56842e-35	758	0.104264
RP9P	1.51311e-36	0.293892	0.408152	0.179633	5.04131	1.66564e-35	2255	0.310179
RIPK2-DT	1.58546e-36	0.509921	0.601831	0.418012	10.874	1.74248e-35	5572	0.766437
ARHGEF26-AS1	2.26497e-36	0.533953	0.64305	0.424855	9.5926	2.4853e-35	4761	0.654883
SMARCA4	2.27281e-36	0.267966	0.371095	0.164837	5.09268	2.48991e-35	1921	0.264237
ENSG00000272568.6	2.5163e-36	0.175404	0.273369	0.0774396	3.50929	2.75225e-35	1204	0.165612
DNM3	3.20543e-36	0.401213	0.500337	0.30209	7.93317	3.50041e-35	6268	0.862173
ARHGEF3	3.85992e-36	0.466596	0.582876	0.350317	7.86477	4.20842e-35	2066	0.284182
ZSCAN5A	3.87276e-36	0.411149	0.522761	0.299537	7.21999	4.2157e-35	1200	0.165062
PAIP2	3.97546e-36	0.133677	0.213775	0.0535791	3.27103	4.32063e-35	924	0.127098
ANKS1B	4.06161e-36	0.501343	0.617217	0.385469	8.48003	4.40727e-35	4530	0.623109
CERK	4.48232e-36	0.179662	0.272426	0.0868983	3.796	4.85609e-35	1170	0.160935
RHBDD1	4.54645e-36	0.343654	0.462237	0.225072	5.68001	4.91778e-35	3769	0.518432
CYFIP2	4.66626e-36	0.319833	0.438351	0.201315	5.28918	5.03941e-35	3890	0.535076
ENSG00000287862.1	5.21292e-36	-0.679713	-0.527056	-0.832369	-8.72685	5.62092e-35	5640	0.775791
TPT1-AS1	5.54239e-36	0.273728	0.388482	0.158975	4.67523	5.96678e-35	3600	0.495186
GPR137B	5.92624e-36	0.251677	0.36653	0.136823	4.29484	6.37001e-35	2050	0.281981
TACC2	6.25983e-36	0.18986	0.286647	0.0930726	3.84471	6.71803e-35	1304	0.179367
NUMB	6.40774e-36	-0.710296	-0.569563	-0.851029	-9.89217	6.866e-35	5896	0.811004
LAMA4	6.49623e-36	0.304905	0.414596	0.195214	5.44808	6.94996e-35	982	0.135076
BTBD2	7.27278e-36	0.137925	0.218249	0.0576009	3.36547	7.76859e-35	1101	0.151444
CAPZB	7.32073e-36	0.326685	0.435566	0.217804	5.88066	7.80763e-35	3429	0.471664
HIVEP2	7.51501e-36	0.3579	0.479059	0.236741	5.78966	8.00238e-35	3898	0.536176
ENSG00000259628.1	8.39442e-36	0.268229	0.371388	0.16507	5.09622	8.92493e-35	1396	0.192022
KATNIP	8.99779e-36	0.293898	0.404897	0.182899	5.1895	9.55161e-35	1987	0.273315
MIR3936HG	9.57217e-36	0.210169	0.325886	0.0944525	3.55976	1.01456e-34	2734	0.376066
AKT2	1.01535e-35	0.114504	0.222242	0.00676632	2.08306	1.07451e-34	2431	0.334388
CXXC5	1.02159e-35	0.282632	0.382253	0.183011	5.56058	1.07945e-34	1432	0.196974
FAM102A	1.13481e-35	0.30005	0.414649	0.185451	5.13169	1.19723e-34	2471	0.33989
EVC2	1.33377e-35	0.288085	0.393109	0.183061	5.37625	1.40497e-34	1463	0.201238
OLFM2	1.37343e-35	-0.586339	-0.468836	-0.703841	-9.78027	1.44453e-34	4797	0.659835
HYDIN	1.44721e-35	0.274604	0.373477	0.17573	5.44346	1.5198e-34	887	0.122008
STAG3L4	1.49276e-35	0.385152	0.503442	0.266862	6.38164	1.56523e-34	2355	0.323934
LRRC37B	1.91136e-35	0.201478	0.31207	0.0908851	3.57066	2.00108e-34	2141	0.294498
SH3RF3	2.26094e-35	0.325047	0.448937	0.201156	5.14228	2.36346e-34	3076	0.423109
SERGEF	2.32489e-35	0.297582	0.421382	0.173781	4.71121	2.42661e-34	2294	0.315543
CIRBP	2.3324e-35	-0.424928	-0.373735	-0.476121	-16.2687	2.42727e-34	2977	0.409491
IRAG1	2.33262e-35	-0.490664	-0.337135	-0.644193	-6.26386	2.42727e-34	6075	0.835626
TMSB4X	2.76611e-35	-0.145289	-0.129447	-0.16113	-17.9754	2.87399e-34	974	0.133975
CRY2	2.96901e-35	-0.436354	-0.387218	-0.485491	-17.4053	3.07659e-34	2989	0.411142
TTLL11	2.97009e-35	0.377877	0.499768	0.255986	6.07614	3.07659e-34	1418	0.195048
RAB11FIP3	2.98951e-35	0.238281	0.347334	0.129227	4.2825	3.09202e-34	2558	0.351857
ARNT2	3.10211e-35	0.472441	0.559457	0.385425	10.6414	3.20364e-34	5671	0.780055
NALF1	3.12754e-35	-0.370127	-0.245252	-0.495001	-5.80931	3.22504e-34	6701	0.921733
ACACB	3.13955e-35	-0.563708	-0.439653	-0.687763	-8.9061	3.23256e-34	6237	0.857909
LAMP2	3.23116e-35	0.0697341	0.168028	-0.0285598	1.39049	3.32188e-34	1940	0.26685
FBXO21	3.31537e-35	-0.596561	-0.522686	-0.670436	-15.8272	3.40335e-34	3987	0.548418
SH3PXD2A	3.57987e-35	0.242743	0.342144	0.143341	4.78633	3.66936e-34	1433	0.197111
NSMCE2	3.66207e-35	0.360563	0.478262	0.242863	6.00418	3.74801e-34	4859	0.668363
ZNF521	4.30621e-35	0.41072	0.529538	0.291902	6.77505	4.40069e-34	4442	0.611004
MSRA	4.98616e-35	0.435675	0.548347	0.323003	7.57869	5.08797e-34	4523	0.622146
NRP1	5.12558e-35	-0.731427	-0.661647	-0.801207	-20.5442	5.22245e-34	3818	0.525172
TRIM44	5.39085e-35	0.44856	0.559062	0.338058	7.95606	5.48457e-34	3991	0.548968
NRSN2-AS1	5.54267e-35	0.152223	0.245563	0.0588825	3.19638	5.63066e-34	1506	0.207153
PRXL2A	6.02373e-35	-0.572281	-0.493673	-0.650889	-14.2689	6.11029e-34	4066	0.559285
CHPT1	6.09952e-35	0.517332	0.620277	0.414387	9.84945	6.17802e-34	4753	0.653783
CMIP	6.19415e-35	0.351727	0.456023	0.247431	6.60977	6.2646e-34	4794	0.659422
ENOSF1	6.36832e-35	-0.459985	-0.426901	-0.493069	-27.2505	6.43125e-34	2826	0.388721
AASS	6.38895e-35	-0.705007	-0.600972	-0.809043	-13.2819	6.44259e-34	4674	0.642916
ABR	6.80431e-35	0.403235	0.487979	0.318491	9.32608	6.85134e-34	5814	0.799725
OXA1L-DT	7.37124e-35	0.346748	0.464173	0.229324	5.78766	7.41129e-34	1559	0.214443
DGKB	7.44694e-35	0.632203	0.759597	0.504809	9.72645	7.47642e-34	2088	0.287208
LINC01376	7.78489e-35	-0.619385	-0.527237	-0.711532	-13.1742	7.80426e-34	3933	0.54099
ATP2B2	8.06407e-35	-0.621028	-0.504558	-0.737497	-10.4508	8.07233e-34	5378	0.739752
AVEN	8.68511e-35	0.277273	0.386432	0.168115	4.97851	8.6813e-34	1355	0.186382
RFX3-AS1	8.83554e-35	-0.714412	-0.56277	-0.866055	-9.23369	8.8188e-34	5420	0.74553
SHROOM3	9.15303e-35	0.4799	0.579668	0.380132	9.42776	9.12239e-34	5798	0.797524
PKD1	9.30239e-35	0.306418	0.399851	0.212986	6.42786	9.25777e-34	940	0.129298
FBXO42	9.49387e-35	0.188491	0.306499	0.0704821	3.13058	9.43462e-34	4053	0.557497
ANKDD1A	9.89155e-35	-0.697598	-0.55426	-0.840937	-9.53873	9.81557e-34	5586	0.768363
ALDH1L1	1.15298e-34	-0.649589	-0.516944	-0.782233	-9.59837	1.14247e-33	5663	0.778955
GPC4	1.15714e-34	0.331695	0.448108	0.215282	5.58452	1.14494e-33	1928	0.265199
ERGIC1	1.18312e-34	0.107431	0.203173	0.0116892	2.19926	1.16895e-33	1854	0.255021
BTBD9	1.24284e-34	0.458286	0.55399	0.362583	9.38547	1.22619e-33	5644	0.776341
FAM234A	1.46875e-34	-0.0159899	0.0453076	-0.0772874	-0.511271	1.44698e-33	1079	0.148418
HEATR5A	1.534e-34	0.212996	0.306182	0.11981	4.47992	1.50909e-33	744	0.102338
CDR2	1.5522e-34	0.251572	0.349923	0.153221	5.01339	1.52481e-33	1291	0.177579
SEMA3A	1.63883e-34	0.397406	0.5173	0.277512	6.49658	1.6076e-33	2296	0.315818
LRRC4B	1.69814e-34	0.0670498	0.158019	-0.0239195	1.44461	1.6634e-33	1945	0.267538
TENM2	1.88242e-34	-0.3153	-0.145151	-0.485449	-3.63198	1.84128e-33	5776	0.794498
LIPE-AS1	1.92251e-34	0.196465	0.303462	0.0894674	3.59882	1.87781e-33	1691	0.2326
ENSG00000215158.9	1.96532e-34	0.303556	0.419023	0.188089	5.15263	1.91688e-33	1982	0.272627
LINC01301	1.9899e-34	0.364611	0.49537	0.233851	5.46518	1.9381e-33	2210	0.303989
ENSG00000289228.1	2.10322e-34	-0.599191	-0.536675	-0.661706	-18.7856	2.04556e-33	3582	0.49271
SHTN1	2.11132e-34	0.347034	0.457242	0.236826	6.17174	2.04762e-33	877	0.120633
TMEM132A	2.10974e-34	0.120903	0.208777	0.033028	2.69662	2.04762e-33	1641	0.225722
CHCHD3	2.1767e-34	0.423749	0.541831	0.305667	7.03351	2.10531e-33	3881	0.533838
IL7	2.17696e-34	0.0449091	0.122836	-0.0330182	1.12952	2.10531e-33	833	0.11458
OPA1	2.19205e-34	0.179378	0.300604	0.058152	2.90016	2.11693e-33	3028	0.416506
VPS13C	2.43531e-34	0.298451	0.41857	0.178332	4.86977	2.34853e-33	4320	0.594223
RGS12	2.49295e-34	0.301465	0.410018	0.192912	5.44305	2.40073e-33	2838	0.390371
ZFAND3	2.75085e-34	0.433795	0.501848	0.365741	12.4934	2.64538e-33	6395	0.879642
GNA12	2.78595e-34	0.400706	0.515144	0.286268	6.86284	2.67537e-33	2776	0.381843
CCDC30	2.88768e-34	0.313291	0.441495	0.185087	4.78955	2.76918e-33	2002	0.275378
FBXO32	3.13624e-34	0.186657	0.272668	0.100647	4.25346	3.00334e-33	889	0.122283
PIP5K1C	3.19796e-34	0.117271	0.195281	0.0392623	2.94642	3.05816e-33	1059	0.145667
TBCK	3.58685e-34	0.510298	0.613748	0.406849	9.66817	3.42527e-33	4590	0.631362
FAM172A	3.86539e-34	0.478306	0.570081	0.386531	10.2148	3.68611e-33	5302	0.729298
PHYHD1	3.89178e-34	0.264209	0.366882	0.161537	5.0436	3.70612e-33	2568	0.353232
PER1	4.16609e-34	-0.37131	-0.3323	-0.41032	-18.6556	3.96183e-33	2440	0.335626
KIAA1958	4.46876e-34	0.424863	0.528285	0.32144	8.05159	4.24377e-33	5206	0.716094
TMEM181	5.19036e-34	0.201337	0.29629	0.106385	4.15592	4.92221e-33	1392	0.191472
ANKRD24	5.5391e-34	0.0469579	0.115293	-0.0213769	1.34684	5.24568e-33	920	0.126547
PRANCR	5.74114e-34	-0.542632	-0.486212	-0.599052	-18.8504	5.4295e-33	2954	0.406327
N4BP1	6.55727e-34	0.233248	0.338912	0.127584	4.32653	6.19278e-33	1759	0.241953
CSPP1	6.67148e-34	0.253145	0.36767	0.138619	4.33225	6.29196e-33	2525	0.347318
FGFR2	6.72657e-34	-0.506115	-0.350346	-0.661884	-6.36818	6.33519e-33	5959	0.81967
CTNNB1	7.38987e-34	0.187118	0.30573	0.0685059	3.09197	6.95034e-33	2498	0.343604
SPIRE1	7.59332e-34	0.442109	0.527676	0.356542	10.1268	7.13189e-33	5815	0.799862
TAF4	8.059e-34	0.12635	0.223031	0.0296687	2.56142	7.5589e-33	1374	0.188996
ENSA	8.20623e-34	0.158496	0.268767	0.0482257	2.81713	7.68646e-33	3490	0.480055
ARAP2	9.60473e-34	0.429247	0.512565	0.345929	10.0976	8.9841e-33	6124	0.842366
RASD1	1.22654e-33	-0.266731	-0.244867	-0.288596	-23.91	1.14572e-32	1577	0.216919
GAB2	1.32335e-33	0.273164	0.388411	0.157917	4.64561	1.23446e-32	2311	0.317882
HSPD1	1.34458e-33	0.161295	0.250166	0.0724247	3.55723	1.25257e-32	1187	0.163274
THADA	1.38914e-33	0.365886	0.489568	0.242204	5.79811	1.29232e-32	3451	0.474691
PRAG1	1.39985e-33	0.317639	0.418966	0.216313	6.14411	1.30051e-32	1332	0.183219
MYRIP	1.57397e-33	0.420425	0.535759	0.305091	7.1446	1.46029e-32	1397	0.19216
ABI2	1.58302e-33	0.26564	0.390743	0.140536	4.16171	1.46671e-32	3377	0.464512
PTPRS	1.6298e-33	0.245266	0.362956	0.127576	4.08457	1.50801e-32	3080	0.423659
GATAD2A	1.70269e-33	0.151693	0.25962	0.0437668	2.75478	1.57332e-32	2559	0.351994
SLC25A43	1.81411e-33	0.159785	0.268529	0.0510406	2.8799	1.67402e-32	2434	0.334801
LARS2	1.95289e-33	0.122801	0.228532	0.0170698	2.27639	1.79965e-32	1806	0.248418
TMEM232	2.05633e-33	0.447415	0.574258	0.320573	6.91345	1.89243e-32	4660	0.64099
SUFU	2.0732e-33	0.210699	0.31914	0.102257	3.80816	1.9054e-32	2262	0.311142
MBNL1	2.27774e-33	0.444377	0.554684	0.33407	7.8958	2.09058e-32	5325	0.732462
MYLK	2.4331e-33	0.11906	0.224953	0.0131677	2.20369	2.23017e-32	2368	0.325722
UBE2G2	2.43692e-33	0.327464	0.445524	0.209405	5.43639	2.23069e-32	2847	0.391609
GRIK4	2.48892e-33	0.419799	0.536814	0.302784	7.03148	2.27525e-32	3330	0.458047
B3GAT1	2.50981e-33	-0.00779368	0.064349	-0.0799363	-0.211738	2.29129e-32	1545	0.212517
SOX6	2.62877e-33	0.426679	0.501314	0.352044	11.2049	2.39669e-32	6564	0.902889
ST8SIA1	2.76623e-33	0.541714	0.66406	0.419369	8.6782	2.51867e-32	2662	0.366162
TCF4	2.77349e-33	0.398357	0.462797	0.333917	12.1161	2.52193e-32	6720	0.924347
GARS1	3.0441e-33	0.147411	0.225227	0.0695954	3.71288	2.76432e-32	783	0.107703
OLFM1	3.2851e-33	-0.199662	-0.185965	-0.21336	-28.5688	2.97922e-32	1278	0.175791
INSIG1	3.37184e-33	-0.356854	-0.325601	-0.388108	-22.3788	3.05384e-32	2114	0.290784
ENSG00000287544.1	3.42685e-33	-0.591218	-0.499154	-0.683281	-12.5866	3.09956e-32	3611	0.496699
HIPK2	3.79867e-33	0.353539	0.454748	0.252331	6.84652	3.43133e-32	5227	0.718982
ENSG00000205485.13	3.88971e-33	0.463087	0.57	0.356173	8.48942	3.50894e-32	4148	0.570564
GRIK5	4.41626e-33	0.0451039	0.12991	-0.0397019	1.04241	3.9787e-32	1594	0.219257
SUZ12P1	4.45357e-33	0.258121	0.373178	0.143063	4.39699	4.00704e-32	3402	0.46795
GUSBP1	4.61502e-33	0.448794	0.531046	0.366542	10.6942	4.14685e-32	5826	0.801376
MAP7	5.11384e-33	0.364691	0.477505	0.251876	6.33588	4.58906e-32	4990	0.686382
SOBP	5.13656e-33	0.387386	0.503343	0.27143	6.54785	4.60341e-32	4604	0.633287
HS6ST1	5.29305e-33	0.265256	0.371568	0.158944	4.89024	4.73745e-32	1890	0.259972
MTMR1	5.44076e-33	-0.549003	-0.454933	-0.643072	-11.4386	4.8633e-32	4285	0.589409
CS	6.02475e-33	-0.0509291	0.0029867	-0.104845	-1.85139	5.37829e-32	1059	0.145667
KPNB1-DT	6.03482e-33	0.295666	0.403047	0.188284	5.39659	5.38026e-32	1256	0.172765
KMT2A	6.37328e-33	0.0954935	0.184501	0.00648621	2.10279	5.67462e-32	1741	0.239477
PYGB	6.77672e-33	0.200336	0.301743	0.0989294	3.87205	6.026e-32	1833	0.252132
AMBRA1	6.837e-33	0.237764	0.357663	0.117864	3.88666	6.07172e-32	3458	0.475653
ARMC2	6.8918e-33	0.247091	0.374885	0.119298	3.78963	6.11245e-32	3241	0.445805
C21orf62-AS1	6.92303e-33	0.366654	0.497641	0.235668	5.48628	6.13221e-32	1731	0.238102
CTSV	7.65811e-33	-0.0436656	0.00598722	-0.0933183	-1.72363	6.77456e-32	768	0.10564
SPDYE10P	7.72992e-33	-0.400197	-0.323388	-0.477006	-10.212	6.82926e-32	3339	0.459285
ASAP1	7.8766e-33	0.440417	0.520445	0.360389	10.7862	6.94988e-32	5954	0.818982
IARS1	8.22757e-33	0.251242	0.353903	0.148581	4.79662	7.25022e-32	1496	0.205777
PLOD2	8.3081e-33	0.397152	0.519843	0.274461	6.34444	7.31177e-32	2423	0.333287
SKI	8.46201e-33	0.270053	0.381443	0.158662	4.75169	7.43766e-32	2797	0.384732
RYR3	8.52762e-33	-0.339458	-0.274676	-0.40424	-10.2703	7.48572e-32	7022	0.965887
GRAMD4	8.69496e-33	0.153315	0.247757	0.0588718	3.18173	7.62284e-32	1714	0.235763
ARHGAP5	9.35003e-33	0.443773	0.52795	0.359596	10.3327	8.18665e-32	6048	0.831912
ABCA17P	9.77512e-33	0.212469	0.312832	0.112107	4.1493	8.54793e-32	918	0.126272
RHOA	1.01321e-32	0.0135421	0.0899208	-0.0628365	0.347507	8.84881e-32	1433	0.197111
AHDC1	1.05138e-32	0.171673	0.279067	0.06428	3.13309	9.17041e-32	2748	0.377992
PITPNM2	1.07451e-32	0.117273	0.22732	0.00722521	2.08865	9.36028e-32	2745	0.377579
ZER1	1.13302e-32	0.123109	0.20852	0.0376972	2.82501	9.85739e-32	1656	0.227785
NT5DC1	1.14347e-32	0.2206	0.340919	0.100281	3.59351	9.93568e-32	2430	0.33425
GOLIM4	1.23512e-32	0.38381	0.489462	0.278157	7.12006	1.07185e-31	5267	0.724484
SSBP2	1.29855e-32	0.468675	0.548683	0.388667	11.4812	1.12546e-31	6200	0.85282
DBI	1.30503e-32	0.0783318	0.152978	0.00368538	2.05673	1.12965e-31	934	0.128473
PCDH9	1.30709e-32	0.257924	0.299426	0.216422	12.1807	1.13001e-31	7255	0.997937
FERMT2	1.35187e-32	0.219631	0.31821	0.121052	4.36672	1.16725e-31	1812	0.249243
SEC11C	1.5354e-32	0.134856	0.222126	0.0475852	3.02865	1.32404e-31	1016	0.139752
LHFPL2	1.57597e-32	0.353809	0.466271	0.241348	6.16617	1.35732e-31	1485	0.204264
MED25	1.66092e-32	0.0943643	0.164351	0.0243776	2.64265	1.42869e-31	833	0.11458
LINC00342	1.75316e-32	0.212778	0.326201	0.0993545	3.67682	1.50614e-31	2679	0.368501
MPRIP	1.84632e-32	0.242887	0.361569	0.124204	4.01111	1.58418e-31	3019	0.415268
HIP1	2.07922e-32	0.173168	0.286024	0.0603119	3.0074	1.78178e-31	2418	0.3326
TIMP2	2.16552e-32	0.153745	0.236567	0.0709236	3.63836	1.85342e-31	931	0.128061
ATL2	2.42345e-32	-0.622746	-0.52697	-0.718523	-12.7438	2.07158e-31	4361	0.599862
LCNL1	2.69246e-32	-0.162322	-0.0879056	-0.236738	-4.27521	2.29866e-31	2146	0.295186
NDRG4	3.1791e-32	-0.298668	-0.262045	-0.335291	-15.984	2.71075e-31	2166	0.297937
SMAD3	3.50449e-32	0.182775	0.300172	0.0653772	3.05144	2.98448e-31	3044	0.418707
SCD5	3.66588e-32	0.421833	0.503211	0.340456	10.1597	3.11805e-31	6279	0.863686
XPO1	3.6877e-32	0.284937	0.392156	0.177718	5.20864	3.13271e-31	4538	0.624209
ACTN4	4.11619e-32	0.269744	0.367584	0.171905	5.40364	3.49238e-31	1421	0.195461
SIRT2	4.19508e-32	0.157045	0.242928	0.0711625	3.58399	3.55491e-31	965	0.132737
CEP170	4.55e-32	0.409023	0.519412	0.298635	7.26226	3.85091e-31	3663	0.503851
MAPK8IP3	4.83995e-32	0.00858909	0.101435	-0.0842565	0.181315	4.09125e-31	2439	0.335488
BCO1	5.21852e-32	-0.444175	-0.41535	-0.472999	-30.2022	4.40582e-31	2588	0.355983
KIAA1755	5.63592e-32	0.0955905	0.214306	-0.0231247	1.57818	4.75236e-31	3844	0.528748
LIMCH1	5.95892e-32	0.271776	0.394131	0.149421	4.3535	5.01854e-31	5613	0.772077
TANC2	6.22837e-32	0.385626	0.505433	0.265819	6.30859	5.23903e-31	1896	0.260798
EFCAB13	6.69998e-32	-0.708656	-0.624336	-0.792977	-16.4722	5.62881e-31	4006	0.551032
BMP7	6.71214e-32	0.336041	0.457081	0.215001	5.4414	5.63211e-31	3667	0.504402
STMP1	6.85195e-32	0.255	0.348341	0.161659	5.35445	5.74239e-31	949	0.130536
NALCN	7.3095e-32	0.328991	0.458179	0.199803	4.99125	6.11836e-31	3529	0.48542
CRYBB2P1	7.63253e-32	0.356742	0.480836	0.232648	5.63444	6.38095e-31	1335	0.183631
PPP1R1B	8.581e-32	-0.375415	-0.316599	-0.434231	-12.5101	7.16513e-31	2906	0.399725
WDR1	1.10731e-31	-0.000581706	0.0630459	-0.0642093	-0.0179187	9.23481e-31	1200	0.165062
ATP5MK	1.21355e-31	0.0344607	0.0970861	-0.0281646	1.07851	1.01085e-30	873	0.120083
DNAH6	1.23858e-31	0.190717	0.295246	0.086187	3.576	1.03045e-30	899	0.123659
CACNA2D1	1.33391e-31	0.25755	0.388237	0.126863	3.86259	1.10841e-30	3997	0.549794
LINC02250	1.35667e-31	-0.503818	-0.446768	-0.560868	-17.3088	1.12595e-30	2869	0.394635
ATPSCKMT	1.67333e-31	0.104171	0.197912	0.0104292	2.17802	1.38708e-30	1454	0.2
PELI2	1.951e-31	0.319066	0.443616	0.194517	5.02095	1.61529e-30	4063	0.558872
KCNIP1	2.18637e-31	-0.545132	-0.487024	-0.603241	-18.387	1.80798e-30	3314	0.455846
PCBP2	2.4568e-31	0.103426	0.199152	0.0076996	2.11761	2.02916e-30	1808	0.248693
SIL1	2.47227e-31	0.231157	0.349105	0.113209	3.84119	2.03948e-30	3192	0.439065
CRTC3	2.56604e-31	0.113953	0.221629	0.00627727	2.07423	2.11428e-30	2498	0.343604
SYTL4	2.71051e-31	0.26144	0.365856	0.157024	4.90741	2.23063e-30	3073	0.422696
ANKRD6	3.19333e-31	0.289826	0.390479	0.189174	5.64367	2.62482e-30	1244	0.171114
PXK	3.33953e-31	0.260639	0.374978	0.1463	4.4678	2.7417e-30	1955	0.268913
ENSG00000259495.3	3.60703e-31	0.265629	0.375588	0.15567	4.7347	2.95776e-30	1577	0.216919
ACSS1	3.89537e-31	-0.543824	-0.410667	-0.676981	-8.00468	3.19038e-30	5680	0.781293
CYP20A1	3.91969e-31	0.212973	0.316368	0.109578	4.03713	3.20647e-30	1921	0.264237
PRKDC	4.04436e-31	0.234498	0.354326	0.11467	3.83556	3.3045e-30	3200	0.440165
TPD52L1	4.07701e-31	0.36346	0.479207	0.247712	6.15452	3.32721e-30	5503	0.756946
TSPAN3	4.90074e-31	0.0939726	0.200105	-0.0121593	1.73542	3.99468e-30	2069	0.284594
RPS29	5.07611e-31	0.145557	0.242038	0.0490761	2.95692	4.13272e-30	1103	0.151719
DOCK7	5.25591e-31	0.447885	0.52578	0.36999	11.2696	4.2737e-30	6190	0.851444
SAMD4B	5.26177e-31	0.0532399	0.154688	-0.0482085	1.02858	4.2737e-30	2442	0.335901
CEP350	6.26225e-31	-0.57062	-0.44251	-0.69873	-8.72994	5.08029e-30	5748	0.790646
TIAM2	6.30109e-31	0.485598	0.601839	0.369358	8.18779	5.10575e-30	3663	0.503851
EIF2B3	7.35283e-31	0.299599	0.412181	0.187017	5.2158	5.95092e-30	1873	0.257634
TMEM230	7.36851e-31	0.198479	0.297848	0.0991101	3.91482	5.95657e-30	1252	0.172215
MARS1	7.48435e-31	0.173355	0.257062	0.0896475	4.05901	6.04308e-30	1089	0.149794
CREBBP	7.66149e-31	0.261603	0.37164	0.151566	4.65964	6.17883e-30	4784	0.658047
WDR7	8.29724e-31	0.364838	0.489383	0.240293	5.74145	6.68367e-30	4155	0.571527
AAK1	8.58383e-31	0.253608	0.371818	0.135398	4.2049	6.9064e-30	3286	0.451994
PLEKHM1	9.31336e-31	0.019134	0.0761415	-0.0378735	0.657844	7.48457e-30	748	0.102889
PDP1	9.63238e-31	-0.119186	-0.103485	-0.134888	-14.8777	7.73188e-30	840	0.115543
KIF16B	9.6782e-31	0.313719	0.437244	0.190194	4.97776	7.75956e-30	3610	0.496561
SPIDR	1.04078e-30	0.383388	0.500482	0.266293	6.41725	8.33475e-30	4733	0.651032
PCYT1B	1.07563e-30	0.237177	0.345998	0.128355	4.27175	8.60381e-30	1934	0.266025
TTLL9	1.19133e-30	0.259732	0.360518	0.158947	5.05099	9.51812e-30	1036	0.142503
LDOC1	1.22362e-30	0.124565	0.212665	0.0364648	2.7712	9.7647e-30	1280	0.176066
ULK4	1.29057e-30	0.170034	0.305202	0.0348655	2.46552	1.0287e-29	3893	0.535488
ZBTB16	1.30399e-30	0.425526	0.523668	0.327385	8.49807	1.03819e-29	5163	0.710179
FBXL7	1.65003e-30	0.430116	0.501863	0.358369	11.7498	1.31217e-29	6941	0.954746
TAMM41	1.6571e-30	-0.0799261	0.0087975	-0.16865	-1.76562	1.31626e-29	2188	0.300963
ZNF83	1.70009e-30	0.150688	0.241282	0.0600944	3.26009	1.34884e-29	1392	0.191472
NBEA	1.71307e-30	0.281658	0.402951	0.160365	4.55128	1.35757e-29	4152	0.571114
CSNK1D	1.74053e-30	0.0918041	0.168501	0.0151072	2.34602	1.37773e-29	780	0.10729
CSNK1E	1.7937e-30	-0.133069	-0.0860965	-0.180042	-5.55239	1.41819e-29	1498	0.206052
UHRF1BP1	1.80111e-30	0.101633	0.198558	0.00470699	2.05515	1.4224e-29	2000	0.275103
TEKT4P2	1.849e-30	0.394671	0.519359	0.269984	6.20384	1.45854e-29	2019	0.277717
GNG12-AS1	1.87264e-30	-0.519046	-0.447861	-0.59023	-14.2912	1.47549e-29	3342	0.459697
ZNF710	2.04908e-30	0.297848	0.41006	0.185637	5.20242	1.61265e-29	2326	0.319945
NXPH1	2.0932e-30	0.250939	0.340411	0.161467	5.49705	1.64548e-29	754	0.103714
PCAT1	2.18991e-30	-0.299419	-0.265865	-0.332973	-17.4899	1.71953e-29	1862	0.256121
KDM2B	2.21192e-30	0.180525	0.285541	0.0755098	3.36925	1.73483e-29	1823	0.250757
ATP2B4	2.23091e-30	0.395722	0.490439	0.301005	8.18863	1.74772e-29	4970	0.683631
KCNMB2-AS1	2.28925e-30	0.505147	0.644402	0.365891	7.10971	1.79137e-29	2087	0.28707
COLGALT2	2.32181e-30	0.359765	0.484332	0.235198	5.66063	1.81478e-29	1382	0.190096
C19orf12	2.35024e-30	-0.00200896	0.0680166	-0.0720345	-0.0562292	1.8349e-29	1363	0.187483
EXT2	2.3902e-30	0.291488	0.416067	0.16691	4.58591	1.86398e-29	2677	0.368226
RXRA	2.45181e-30	0.119152	0.212748	0.0255564	2.49513	1.90984e-29	2271	0.31238
SYNE2	2.46899e-30	0.247242	0.342593	0.151891	5.08212	1.92104e-29	800	0.110041
ITGB1BP1	2.9295e-30	0.214889	0.312294	0.117483	4.32393	2.27676e-29	1190	0.163686
XPO7	3.00718e-30	0.0919243	0.20383	-0.0199811	1.61001	2.33449e-29	2752	0.378542
MT-ND1	3.08052e-30	-0.0264862	0.0754284	-0.128401	-0.509368	2.38871e-29	2706	0.372215
CCDC57	3.1286e-30	0.215234	0.321207	0.109261	3.98074	2.42325e-29	1624	0.223384
SHQ1	3.17345e-30	0.0852999	0.162521	0.00807873	2.16501	2.45521e-29	837	0.115131
IGFBP7	3.32567e-30	0.569293	0.691124	0.447462	9.15855	2.57007e-29	3906	0.537276
GABRG1	3.39495e-30	0.376855	0.492785	0.260924	6.37124	2.62066e-29	4036	0.555158
SLC39A12	3.41551e-30	0.294333	0.424941	0.163725	4.41689	2.63356e-29	4035	0.555021
AKAP10	3.65158e-30	-0.582256	-0.47008	-0.694432	-10.1733	2.81241e-29	4716	0.648693
PRPF38B	3.81316e-30	-0.0577522	0.0101063	-0.125611	-1.66806	2.93356e-29	1508	0.207428
LINC01135	3.8606e-30	0.259177	0.371463	0.146891	4.52395	2.96673e-29	1195	0.164374
EPHA6	3.88181e-30	-0.468179	-0.323966	-0.612392	-6.3629	2.97968e-29	4744	0.652545
ZNF717	3.97036e-30	0.243712	0.341128	0.146296	4.90337	3.04424e-29	1098	0.151032
ZCCHC7	4.10887e-30	0.382167	0.493562	0.270773	6.72415	3.14691e-29	5195	0.71458
DNAH12	4.23356e-30	0.2782	0.400507	0.155892	4.45813	3.23879e-29	808	0.111142
ARHGEF7	4.40009e-30	0.325316	0.443264	0.207369	5.40586	3.36244e-29	4341	0.597111
PCSK5	4.64748e-30	0.413657	0.507711	0.319604	8.62013	3.54752e-29	5739	0.789409
MAP1A	4.67072e-30	-0.308729	-0.280712	-0.336747	-21.5975	3.56129e-29	1994	0.274278
RASAL2	4.95537e-30	0.308282	0.42672	0.189844	5.10159	3.77413e-29	2044	0.281155
MXD4	5.24612e-30	0.0548236	0.151027	-0.0413794	1.11693	3.99113e-29	2250	0.309491
PACRG	5.44881e-30	0.401536	0.530091	0.272982	6.12189	4.14074e-29	2378	0.327098
NEK6	5.54961e-30	0.233457	0.348774	0.118141	3.96794	4.21266e-29	3826	0.526272
SPTBN1	5.58827e-30	0.407739	0.485054	0.330424	10.3363	4.23731e-29	6067	0.834525
SMARCC1	6.3014e-30	0.377655	0.492195	0.263114	6.46224	4.77275e-29	3639	0.50055
PRDX6-AS1	7.86106e-30	0.418367	0.537184	0.299551	6.90127	5.94748e-29	3490	0.480055
GPBP1	8.28329e-30	0.25889	0.375991	0.14179	4.33317	6.26001e-29	4337	0.596561
CLIP1	8.31081e-30	0.296925	0.407761	0.186089	5.25065	6.27388e-29	5039	0.693122
AEBP2	8.32842e-30	0.0138131	0.131132	-0.103506	0.230764	6.28025e-29	3126	0.429986
ABCA3	9.20553e-30	0.0647812	0.150482	-0.0209198	1.48153	6.93402e-29	1654	0.22751
NCK2	9.27025e-30	0.249975	0.369091	0.130859	4.11314	6.9751e-29	2018	0.277579
ACAP3	9.57936e-30	0.186055	0.270445	0.101665	4.32113	7.19977e-29	730	0.100413
FAM27C	9.75022e-30	0.262052	0.381011	0.143093	4.31755	7.32015e-29	2691	0.370151
TXNIP	9.97697e-30	-0.435579	-0.379323	-0.491834	-15.1757	7.48218e-29	2979	0.409766
CLIC4	1.0064e-29	0.379326	0.488089	0.270563	6.83565	7.53921e-29	2456	0.337827
TRAPPC6B	1.07264e-29	0.138535	0.227392	0.0496786	3.05575	8.02662e-29	902	0.124072
CNKSR2	1.16495e-29	0.13011	0.255837	0.00438269	2.02829	8.70784e-29	3365	0.462861
SHOC1	1.20439e-29	-0.607056	-0.552009	-0.662102	-21.6146	8.99283e-29	3401	0.467813
EIF3K	1.36985e-29	0.0361769	0.114166	-0.0418122	0.909172	1.02172e-28	1499	0.20619
ARNTL	1.38714e-29	0.187734	0.308404	0.0670635	3.04923	1.03348e-28	2535	0.348693
DCUN1D4	1.54406e-29	0.311684	0.429302	0.194066	5.19383	1.14915e-28	3939	0.541816
BTRC	1.7047e-29	0.392996	0.50233	0.283663	7.04502	1.26732e-28	4795	0.65956
C1orf43	1.70931e-29	0.0920575	0.168638	0.015477	2.35607	1.26938e-28	1108	0.152407
CELF2	1.8088e-29	0.359593	0.420559	0.298627	11.5603	1.34181e-28	6918	0.951582
SQSTM1	1.83238e-29	0.287509	0.389169	0.185849	5.54308	1.35783e-28	1854	0.255021
NLGN4Y	1.87913e-29	0.403349	0.528958	0.27774	6.29375	1.39096e-28	2790	0.383769
RANBP10	1.94738e-29	0.00527671	0.0920917	-0.0815383	0.119129	1.43993e-28	1775	0.244154
ZFP36	2.07631e-29	-0.248613	-0.227471	-0.269756	-23.0473	1.5336e-28	1443	0.198487
RALGPS1	2.24025e-29	0.259861	0.38085	0.138871	4.20958	1.65291e-28	3701	0.509078
CHDH	2.56394e-29	0.137105	0.23636	0.0378502	2.70738	1.88969e-28	1817	0.249931
AKAP8L	2.65136e-29	0.0872498	0.182562	-0.0080627	1.79417	1.95203e-28	2143	0.294773
PPP1R9A	2.82654e-29	0.420669	0.51063	0.330708	9.16504	2.07877e-28	5846	0.804127
PPCDC	2.84613e-29	0.194424	0.304183	0.0846659	3.47185	2.09093e-28	1899	0.26121
GRK4	2.93794e-29	0.262628	0.379487	0.14577	4.40484	2.15607e-28	2206	0.303439
THRB	2.96983e-29	0.338119	0.456032	0.220205	5.62024	2.17713e-28	4228	0.581568
OSGIN2	2.99122e-29	0.122741	0.214819	0.0306625	2.61264	2.19047e-28	1515	0.208391
ANKRD44	2.99751e-29	0.1696	0.290727	0.0484724	2.7443	2.19273e-28	3090	0.425034
NME5	3.02771e-29	0.162503	0.265178	0.0598278	3.10201	2.21246e-28	1454	0.2
EML6	3.09365e-29	0.264303	0.394332	0.134274	3.9839	2.25823e-28	3480	0.47868
RASSF8	3.33984e-29	0.458113	0.571463	0.344762	7.92133	2.43535e-28	4720	0.649243
PPA2	3.47543e-29	0.379466	0.503849	0.255083	5.97943	2.53152e-28	3728	0.512792
SAE1	3.86946e-29	0.137988	0.22949	0.0464864	2.9557	2.81554e-28	1350	0.185695
RAB11FIP2	4.03521e-29	0.184979	0.288227	0.0817299	3.51144	2.93302e-28	1785	0.24553
ARID5B	4.07422e-29	0.34533	0.45465	0.236009	6.19128	2.95824e-28	1625	0.223521
KSR1	4.18791e-29	0.205275	0.31197	0.0985796	3.77085	3.03756e-28	2012	0.276754
LHPP	4.65618e-29	0.204667	0.311216	0.0981175	3.76483	3.37364e-28	1704	0.234388
EEPD1	4.84663e-29	0.226849	0.342929	0.110769	3.83025	3.50792e-28	1539	0.211692
LYRM4	4.89549e-29	0.218548	0.324587	0.112509	4.03952	3.53954e-28	1615	0.222146
NOTCH1	5.49032e-29	0.189754	0.298752	0.0807561	3.4121	3.96542e-28	2199	0.302476
CKB	5.65579e-29	-0.493608	-0.372402	-0.614813	-7.98192	4.08063e-28	5637	0.775378
ATXN10	5.82203e-29	0.323694	0.441261	0.206128	5.39635	4.19615e-28	4677	0.643329
ADGRL1	5.90058e-29	0.121697	0.198476	0.0449176	3.10659	4.24829e-28	930	0.127923
RARB	5.96023e-29	0.132129	0.243257	0.0210016	2.33037	4.28673e-28	1691	0.2326
FARP1	5.97932e-29	0.407496	0.483843	0.331148	10.4611	4.29595e-28	6269	0.862311
PDS5B	6.25929e-29	0.216245	0.337296	0.0951935	3.50126	4.49238e-28	4026	0.553783
VPS35L	6.51171e-29	0.288913	0.405293	0.172533	4.8656	4.66866e-28	3648	0.501788
ANKFN1	6.85184e-29	0.265975	0.388638	0.143312	4.24988	4.90738e-28	4529	0.622971
HLCS	6.88504e-29	0.211954	0.341576	0.0823307	3.20485	4.92601e-28	2971	0.408666
DNAH7	7.0625e-29	-0.692777	-0.543297	-0.842257	-9.08362	5.0477e-28	5744	0.790096
RBBP4	7.0905e-29	0.161573	0.260089	0.0630574	3.21449	5.06243e-28	1668	0.229436
EPHA1-AS1	7.15616e-29					5.10398e-28	759	0.104402
GTF2IRD2B	7.5427e-29	0.0473771	0.124795	-0.0300412	1.19942	5.37408e-28	1183	0.162724
PCBP1-AS1	7.6857e-29	0.437266	0.550419	0.324113	7.57403	5.47027e-28	4368	0.600825
RPL34	7.84343e-29	-0.0277864	0.0162654	-0.0718382	-1.23628	5.57674e-28	830	0.114168
LRMDA	8.08909e-29	0.37383	0.511179	0.236481	5.33453	5.74544e-28	3944	0.542503
DPP9	8.20454e-29	0.064657	0.139564	-0.01025	1.69177	5.8214e-28	1120	0.154058
CTIF	8.54858e-29	0.279122	0.384937	0.173307	5.17004	6.05923e-28	4796	0.659697
GRSF1	9.11082e-29	0.0963094	0.179496	0.0131231	2.26916	6.45107e-28	1112	0.152957
LUC7L3	9.29971e-29	-0.319831	-0.190535	-0.449127	-4.84823	6.57711e-28	5934	0.816231
SYT1	9.30805e-29	-0.0459742	-0.00216343	-0.089785	-2.05675	6.57711e-28	974	0.133975
ANOS2P	9.83008e-29	0.347753	0.469413	0.226093	5.60237	6.93882e-28	2853	0.392435
MAPK6	1.00149e-28	0.161463	0.264595	0.0583305	3.0685	7.062e-28	2082	0.286382
ENSG00000287542.1	1.01742e-28	-0.410161	-0.370487	-0.449835	-20.2627	7.16695e-28	2517	0.346217
FMN2	1.03745e-28	0.299164	0.351696	0.246632	11.1617	7.30053e-28	7121	0.979505
WWOX	1.0529e-28	0.376588	0.445046	0.30813	10.7818	7.40163e-28	7108	0.977717
ATP6V0D1-DT	1.12318e-28	0.0754292	0.154091	-0.00323279	1.87941	7.8795e-28	1241	0.170702
FAM193A	1.12259e-28	0.229762	0.345167	0.114356	3.90212	7.8795e-28	4037	0.555296
LMF1	1.18924e-28	0.180017	0.279866	0.0801688	3.53363	8.33445e-28	1475	0.202889
ZNF337	1.25213e-28	0.25383	0.354523	0.153137	4.94074	8.76617e-28	1205	0.16575
CPEB1	1.28317e-28	0.277007	0.382504	0.17151	5.14635	8.97433e-28	852	0.117194
ZNF462	1.34814e-28	0.30288	0.431328	0.174432	4.62158	9.41908e-28	4035	0.555021
MASP1	1.46004e-28	0.164653	0.252436	0.0768695	3.67625	1.01905e-27	845	0.116231
VIM	1.49665e-28	0.10625	0.201187	0.0113121	2.1935	1.04354e-27	1652	0.227235
USP4	1.55614e-28	0.102792	0.202082	0.0035019	2.02909	1.08392e-27	1935	0.266162
C11orf80	1.582e-28	0.327597	0.436196	0.218997	5.91235	1.10081e-27	1506	0.207153
LCMT1	1.68356e-28	0.0277782	0.11691	-0.0613536	0.610829	1.17029e-27	1848	0.254195
LINC02245	1.8339e-28	0.131122	0.222732	0.0395128	2.80533	1.2735e-27	1097	0.150894
ZNF471	1.88448e-28	-0.0215091	0.0483271	-0.0913452	-0.603656	1.3073e-27	1248	0.171664
PDS5A	2.01118e-28	0.322343	0.431405	0.21328	5.79282	1.39378e-27	4293	0.590509
ZXDC	2.25968e-28	0.216667	0.336991	0.0963426	3.52929	1.56441e-27	3231	0.444429
BMERB1	2.28281e-28	0.157864	0.249579	0.0661482	3.37355	1.57883e-27	1469	0.202063
STX18	2.31466e-28	0.253405	0.375059	0.131752	4.08262	1.59924e-27	3312	0.455571
SVIL-AS1	2.38634e-28	0.00419495	0.113072	-0.104682	0.0755158	1.6471e-27	2573	0.35392
MAPRE3	2.40332e-28	0.150342	0.226654	0.0740293	3.86129	1.65715e-27	933	0.128336
PLD3	2.40967e-28	0.203045	0.300103	0.105987	4.10023	1.65986e-27	1649	0.226823
KIF1C	2.49433e-28	0.163139	0.247149	0.0791285	3.80604	1.71612e-27	756	0.103989
ZMYND11	2.49636e-28	0.13927	0.265779	0.0127604	2.15766	1.71612e-27	4073	0.560248
LRRTM4	2.67518e-28	-0.5846	-0.491763	-0.677437	-12.342	1.83721e-27	3270	0.449794
RBM39	2.67869e-28	-0.410899	-0.284756	-0.537042	-6.3844	1.83777e-27	4814	0.662173
ENSG00000224363.2	2.87187e-28	0.153557	0.253193	0.0539207	3.02065	1.96833e-27	1433	0.197111
TMEM144	2.96439e-28	0.253337	0.369698	0.136976	4.26716	2.02972e-27	1847	0.254058
ITGB3BP	3.00101e-28	0.302941	0.407753	0.198128	5.66492	2.05274e-27	1682	0.231362
SPEF2	3.11752e-28	0.0377645	0.110231	-0.0347022	1.02139	2.13031e-27	1058	0.14553
TCF20	3.39834e-28	0.117393	0.214512	0.0202732	2.3691	2.31988e-27	2124	0.29216
SCARB1	3.6142e-28	0.106388	0.190641	0.0221347	2.47488	2.46478e-27	1136	0.156259
KCTD20	3.7568e-28	-0.181827	-0.10367	-0.259984	-4.55974	2.55948e-27	2449	0.336864
FAM171A1	3.84672e-28	0.357764	0.463283	0.252245	6.64527	2.61554e-27	5334	0.7337
SMIM14	3.84321e-28	0.159899	0.251473	0.0683264	3.42237	2.61554e-27	1051	0.144567
TRIP4	3.87909e-28	0.0497884	0.137077	-0.0375001	1.11794	2.63493e-27	1544	0.21238
HTRA1	3.95367e-28	-0.343783	-0.211632	-0.475934	-5.09872	2.68293e-27	4486	0.617056
RGL3	4.19125e-28	0.132522	0.217326	0.0477172	3.06278	2.84134e-27	1380	0.189821
BRD4	4.35691e-28	0.0635955	0.175983	-0.0487914	1.10907	2.95072e-27	3564	0.490234
TMEM104	4.67337e-28	0.105582	0.189731	0.0214333	2.45918	3.16191e-27	965	0.132737
CBLB	4.79283e-28	0.190873	0.310459	0.0712874	3.12834	3.23954e-27	2909	0.400138
LRRC4C	4.80052e-28	-0.225195	-0.0725765	-0.377815	-2.89201	3.24153e-27	5134	0.70619
ACTG1	5.39873e-28	-0.382888	-0.318272	-0.447505	-11.6138	3.64188e-27	3117	0.428748
GPRC5B	5.71808e-28	0.351216	0.458622	0.243811	6.4091	3.85351e-27	4763	0.655158
RASA3	5.87504e-28	0.153743	0.258023	0.0494628	2.88963	3.9554e-27	1876	0.258047
INPP4B	6.23613e-28	0.455825	0.584852	0.326798	6.92413	4.19438e-27	3804	0.523246
MT-ND4L	6.32414e-28	0.0569301	0.129107	-0.0152471	1.54593	4.2494e-27	1310	0.180193
RASA1	7.11371e-28	0.187358	0.300286	0.0744298	3.25176	4.77525e-27	2604	0.358184
UBE2D2	7.33021e-28	0.190096	0.298554	0.0816373	3.43524	4.91576e-27	2909	0.400138
UBE2Q2P2	7.40521e-28	0.154172	0.286324	0.0220191	2.28653	4.9612e-27	2694	0.370564
NCOR2	7.43846e-28	0.160498	0.276163	0.0448322	2.71965	4.9786e-27	3357	0.461761
AP3S1	7.59443e-28	0.0815766	0.170443	-0.00728964	1.79919	5.07803e-27	1544	0.21238
MAD2L1-DT	7.62703e-28	-0.423787	-0.259289	-0.588286	-5.04935	5.09486e-27	5516	0.758735
TSTD3	8.04576e-28	0.00915807	0.102828	-0.0845117	0.191625	5.36933e-27	2059	0.283219
DHTKD1	8.18681e-28	-0.203806	-0.145477	-0.262135	-6.84825	5.45814e-27	2099	0.288721
MOB3B	8.22184e-28	0.206402	0.310132	0.102673	3.89997	5.47616e-27	1387	0.190784
QDPR	8.87779e-28	0.158766	0.250737	0.0667946	3.3834	5.90731e-27	830	0.114168
CAPS2	9.07082e-28	0.248642	0.362249	0.135036	4.28963	6.02989e-27	2402	0.330399
RAB6B	9.12782e-28	0.0990575	0.179962	0.0181532	2.39974	6.0619e-27	1110	0.152682
SLC9A6	9.24831e-28	-0.181909	-0.15403	-0.209789	-12.7886	6.13597e-27	1393	0.191609
ZNF652	9.41923e-28	0.220188	0.327351	0.113025	4.02714	6.24332e-27	1768	0.243191
ZBTB4	9.58966e-28	0.0866061	0.183803	-0.0105908	1.7464	6.35014e-27	2501	0.344017
PRMT5-DT	9.66471e-28	0.0489012	0.11228	-0.014478	1.51224	6.39365e-27	777	0.106878
ETV6	9.94689e-28	0.40347	0.521754	0.285186	6.68549	6.57397e-27	3979	0.547318
ZKSCAN7-AS1	1.00824e-27	0.226517	0.318809	0.134225	4.81044	6.65707e-27	889	0.122283
PAFAH1B1	1.02103e-27	0.107478	0.222643	-0.00768583	1.82916	6.73504e-27	4626	0.636314
SPACA6	1.05248e-27	0.0639633	0.135507	-0.00758078	1.75229	6.93586e-27	792	0.108941
RUBCN	1.06039e-27	0.117426	0.205731	0.0291213	2.60632	6.98125e-27	1484	0.204127
TNRC18	1.07263e-27	0.136886	0.248141	0.025631	2.4115	7.05503e-27	4481	0.616369
SLC25A36	1.11244e-27	-0.401696	-0.312522	-0.490871	-8.8289	7.30986e-27	3595	0.494498
RGS9	1.13584e-27	0.139011	0.233917	0.0441052	2.87081	7.45646e-27	1509	0.207565
LRRC37A4P	1.19219e-27	0.117213	0.225335	0.00909059	2.12475	7.81888e-27	1836	0.252545
CLPB	1.19699e-27	0.106331	0.188241	0.0244211	2.54432	7.84287e-27	995	0.136864
LSAMP	1.19843e-27	-0.31054	-0.179671	-0.441408	-4.65082	7.84481e-27	7256	0.998074
ARVCF	1.22103e-27	0.0323373	0.0952376	-0.030563	1.00762	7.9851e-27	1022	0.140578
CFLAR	1.26772e-27	0.143629	0.253342	0.0339158	2.56585	8.28249e-27	2469	0.339615
C1QTNF3-AMACR	1.28737e-27	0.269517	0.384035	0.154999	4.61276	8.40285e-27	1627	0.223796
C10orf90	1.36164e-27	-0.128422	-0.0462521	-0.210592	-3.0632	8.87922e-27	2165	0.297799
BCAR3	1.48115e-27	0.279548	0.3926	0.166496	4.84649	9.64932e-27	4623	0.635901
MMUT	1.58002e-27	-0.27959	-0.248274	-0.310907	-17.4981	1.02837e-26	1929	0.265337
BOD1L1	1.69208e-27	-0.0471439	0.063776	-0.158064	-0.833037	1.10026e-26	3938	0.541678
MED27	1.73093e-27	0.236275	0.35678	0.11577	3.84293	1.12445e-26	3488	0.47978
ELAVL3	1.95192e-27	-0.0955098	-0.0319766	-0.159043	-2.94642	1.2668e-26	1774	0.244017
CUEDC1	1.96219e-27	0.127034	0.228163	0.0259061	2.46205	1.27226e-26	1794	0.246768
WDR37	2.03936e-27	-0.380267	-0.282901	-0.477632	-7.65476	1.32105e-26	3845	0.528886
FRG1-DT	2.20303e-27	0.427736	0.555647	0.299824	6.55411	1.42572e-26	3853	0.529986
BACH1	2.36478e-27	0.233513	0.349059	0.117966	3.96097	1.52896e-26	1446	0.1989
PEX14	2.41997e-27	0.10365	0.213743	-0.00644344	1.84525	1.56317e-26	2326	0.319945
MED15	2.45769e-27	0.0114346	0.104216	-0.0813465	0.24155	1.58603e-26	2227	0.306327
DGKD	2.47703e-27	0.150335	0.249948	0.050722	2.95796	1.59701e-26	1720	0.236589
CHST11	2.52327e-27	0.296224	0.418003	0.174445	4.76754	1.62529e-26	5318	0.731499
DYNC1I2	2.6325e-27	0.0104414	0.0948331	-0.0739503	0.242497	1.69406e-26	1606	0.220908
HIVEP3	2.63606e-27	0.338976	0.463768	0.214184	5.32392	1.69475e-26	2793	0.384182
CARMIL1	2.64134e-27	0.375956	0.447801	0.304111	10.2563	1.69656e-26	6527	0.897799
PEBP1	2.73117e-27	-0.379751	-0.324122	-0.435381	-13.3796	1.75261e-26	2926	0.402476
CD82	2.81218e-27	0.0423748	0.110748	-0.0259979	1.21471	1.8029e-26	791	0.108803
COL4A5	2.89026e-27	0.217054	0.337553	0.0965549	3.53047	1.85122e-26	3557	0.489271
CTXND1	2.89907e-27	0.35904	0.474817	0.243263	6.07811	1.85513e-26	1533	0.210867
NOP58	3.16372e-27	0.10955	0.197271	0.0218281	2.44767	2.0226e-26	1375	0.189133
KLHL32	3.29997e-27	-0.423426	-0.28504	-0.561811	-5.99701	2.10773e-26	5082	0.699037
OTUD7A	3.41107e-27	-0.417034	-0.277019	-0.557049	-5.83773	2.17667e-26	5860	0.806052
DNAAF11	3.54527e-27	0.230663	0.346098	0.115227	3.9164	2.26019e-26	1915	0.263411
PGAP1	3.61696e-27	0.154005	0.268712	0.0392979	2.63144	2.30375e-26	2168	0.298212
DPY19L3	3.66588e-27	-0.543568	-0.444117	-0.643019	-10.7125	2.33274e-26	4347	0.597937
DNAJC7	3.70574e-27	0.065103	0.142995	-0.0127887	1.63817	2.35592e-26	1221	0.16795
ARHGEF4	3.72099e-27	0.419333	0.495899	0.342767	10.7342	2.36342e-26	6474	0.890509
POLR2F	3.74658e-27	0.30213	0.41187	0.192391	5.39608	2.37746e-26	994	0.136726
MPHOSPH6	4.00311e-27	0.128045	0.209268	0.0468232	3.08985	2.5379e-26	894	0.122971
ELAVL1	4.14805e-27	0.211695	0.302352	0.121038	4.57674	2.62735e-26	938	0.129023
MAP2K5	4.21279e-27	0.355466	0.458144	0.252789	6.78534	2.6659e-26	4795	0.65956
TMED10	4.30081e-27	0.017775	0.110567	-0.0750167	0.375446	2.71908e-26	2215	0.304677
CMTM4	4.63284e-27	0.115726	0.217197	0.0142557	2.23532	2.9236e-26	2578	0.354608
JAKMIP3	4.62905e-27	0.166986	0.262039	0.0719319	3.44317	2.9236e-26	1142	0.157084
NEO1	4.90147e-27	-0.386256	-0.285919	-0.486594	-7.54503	3.09027e-26	6547	0.90055
ENSG00000231252.4	4.91325e-27	-0.0619109	0.0791811	-0.203003	-0.860028	3.09485e-26	4859	0.668363
ZNF235	5.36445e-27	0.103802	0.213959	-0.00635412	1.84691	3.37595e-26	1816	0.249794
CYRIA	5.39238e-27	0.145857	0.262317	0.0293983	2.45473	3.39041e-26	2957	0.40674
XIST	5.43062e-27					3.41133e-26	1163	0.159972
TAOK3	5.48174e-27	0.375074	0.472408	0.277739	7.55263	3.44028e-26	5331	0.733287
ENSG00000271860.8	5.93431e-27	-0.368143	-0.241844	-0.494442	-5.71299	3.7209e-26	6704	0.922146
SOD1	6.01732e-27	0.0706833	0.14024	0.00112654	1.99171	3.7695e-26	1014	0.139477
DNAJC6	6.11756e-27	0.0844392	0.19567	-0.0267918	1.48787	3.82879e-26	2514	0.345805
ZNF444	6.27046e-27	-0.0162773	0.0521049	-0.0846595	-0.466538	3.9209e-26	1312	0.180468
EXOC6B	6.58667e-27	0.383816	0.471881	0.29575	8.54213	4.11487e-26	5911	0.813067
CDKAL1	6.84066e-27	0.31117	0.415577	0.206762	5.84135	4.26964e-26	5222	0.718294
STT3B	7.06404e-27	0.0698619	0.180198	-0.0404747	1.24099	4.40505e-26	2328	0.32022
ITGA9-AS1	7.13481e-27	0.298771	0.412578	0.184965	5.14543	4.44514e-26	2321	0.319257
MT-ND5	7.19905e-27	-0.168209	-0.100061	-0.236357	-4.83776	4.48108e-26	2224	0.305915
PIK3IP1	7.38623e-27	-0.262395	-0.232149	-0.292641	-17.0034	4.59341e-26	1835	0.252407
LINC01881	7.51517e-27	0.00757793	0.0852718	-0.070116	0.191166	4.66936e-26	1273	0.175103
GREB1	7.69569e-27	-0.279679	-0.188414	-0.370943	-6.00626	4.77719e-26	3188	0.438514
TAF15	7.93614e-27	0.199832	0.295671	0.103992	4.08665	4.92199e-26	1569	0.215818
RAB11A	8.14843e-27	0.0567036	0.129753	-0.0163456	1.5214	5.04908e-26	1192	0.163961
KIF3A	8.2165e-27	0.197892	0.282056	0.113727	4.60838	5.08665e-26	771	0.106052
ANAPC1	8.26232e-27	-0.00366185	0.0831578	-0.0904815	-0.0826667	5.1104e-26	1535	0.211142
PTN	8.35782e-27	-0.535311	-0.37596	-0.694661	-6.58417	5.1648e-26	5398	0.742503
RFX3	8.41931e-27	0.393628	0.464229	0.323026	10.9275	5.19811e-26	6597	0.907428
TFCP2L1	8.48593e-27	-0.2375	-0.217825	-0.257176	-23.6586	5.23452e-26	1301	0.178955
SLC25A33	8.80254e-27	-0.427028	-0.333101	-0.520954	-8.91079	5.42493e-26	3876	0.53315
TMEM164	8.87924e-27	-0.595188	-0.479165	-0.711211	-10.0544	5.46728e-26	4523	0.622146
ENSG00000241962.9	8.88734e-27	0.189996	0.30147	0.078522	3.34056	5.46735e-26	1641	0.225722
RAP1GDS1	9.03499e-27	0.28102	0.406017	0.156023	4.40642	5.55319e-26	4051	0.557221
CTPS2	9.33092e-27	0.220984	0.329822	0.112145	3.97947	5.72994e-26	1478	0.203301
DAG1	9.72781e-27	-0.0997274	-0.00266661	-0.196788	-2.01381	5.96831e-26	2830	0.389271
SLC10A7	1.00746e-26	0.102116	0.220578	-0.0163454	1.68953	6.17556e-26	2652	0.364787
AGO3	1.0164e-26	0.346724	0.461161	0.232286	5.93832	6.22476e-26	4286	0.589546
C2CD2	1.02008e-26	0.18272	0.285757	0.0796829	3.47569	6.24173e-26	2362	0.324897
RHOB	1.05316e-26	-0.348815	-0.283427	-0.414204	-10.4554	6.43838e-26	2851	0.39216
MFSD14C	1.06381e-26	0.228914	0.344567	0.113261	3.87941	6.49769e-26	2913	0.400688
MAPKAP1	1.08558e-26	0.335574	0.455388	0.215759	5.48943	6.62478e-26	3497	0.481018
ZNF451	1.09416e-26	0.126603	0.212467	0.0407381	2.88986	6.67119e-26	1248	0.171664
EIF1	1.13527e-26	-0.126579	-0.0739116	-0.179246	-4.71052	6.91564e-26	1618	0.222558
CADPS2	1.1486e-26	0.204358	0.331775	0.0769409	3.14349	6.99065e-26	3166	0.435488
OCIAD1	1.14981e-26	0.081064	0.187685	-0.0255573	1.49016	6.99177e-26	2721	0.374278
GPM6A	1.16773e-26	-0.323913	-0.170349	-0.477477	-4.13416	7.09447e-26	7239	0.995736
KCTD15	1.19102e-26	0.113702	0.206799	0.0206059	2.39378	7.22956e-26	1559	0.214443
ITPR1	1.24907e-26	0.151189	0.23057	0.0718074	3.73293	7.57519e-26	739	0.101651
MTHFD1L	1.29679e-26	0.367868	0.492755	0.242982	5.7733	7.85765e-26	3158	0.434388
CENPP	1.31306e-26	0.184472	0.28432	0.084624	3.62108	7.9441e-26	1148	0.157909
FBH1	1.31338e-26	0.179896	0.279246	0.0805448	3.54893	7.9441e-26	1456	0.200275
MT3	1.32116e-26	0.156618	0.279337	0.0338981	2.50135	7.98409e-26	4011	0.551719
NACC2	1.32332e-26	0.295465	0.406937	0.183992	5.19502	7.99009e-26	4428	0.609078
SLC1A3	1.34141e-26	-0.328865	-0.259111	-0.39862	-9.24048	8.09219e-26	6999	0.962724
GLI2	1.3535e-26	0.244854	0.365311	0.124397	3.98403	8.15796e-26	3643	0.5011
IGDCC4	1.39757e-26	0.0568258	0.135694	-0.0220429	1.41218	8.41616e-26	1408	0.193673
TRAPPC9	1.50896e-26	0.399855	0.505269	0.294442	7.43454	9.07897e-26	4900	0.674003
UVRAG	1.58683e-26	0.0457242	0.172136	-0.0806878	0.708935	9.53909e-26	3512	0.483081
ENSG00000283674.3	1.59819e-26	-0.328399	-0.196408	-0.46039	-4.87649	9.59894e-26	4268	0.58707
POMT2	1.62701e-26	0.145014	0.23692	0.0531075	3.09252	9.76347e-26	1141	0.156946
NRIP1	1.63775e-26	0.198012	0.304844	0.0911801	3.63278	9.8193e-26	1495	0.20564
FSD1L	1.65222e-26	0.171222	0.275265	0.0671798	3.22551	9.8974e-26	1530	0.210454
SETBP1	1.71748e-26	0.301179	0.433168	0.169189	4.47232	1.02793e-25	2363	0.325034
EEFSEC	1.77781e-26	0.20391	0.316657	0.0911636	3.54473	1.06311e-25	1504	0.206878
FAM222B	1.82904e-26	0.219198	0.330797	0.107598	3.84964	1.09279e-25	3160	0.434663
NDRG3	1.86985e-26	0.0468961	0.122687	-0.0288951	1.21273	1.1162e-25	1233	0.169601
ZBTB46	1.88549e-26	0.223217	0.309831	0.136604	5.05115	1.12456e-25	1152	0.158459
LRP6	1.92063e-26	0.192994	0.29042	0.0955673	3.88253	1.14452e-25	1711	0.235351
RPTOR	1.92849e-26	0.335644	0.443732	0.227556	6.08624	1.1482e-25	4261	0.586107
SPOCK1	2.00366e-26	0.0741761	0.214399	-0.0660472	1.03679	1.19192e-25	4043	0.556121
SLC16A9	2.03322e-26	0.319926	0.428376	0.211475	5.78183	1.20846e-25	4080	0.56121
ANKRD33B	2.08917e-26	-0.205703	-0.18227	-0.229137	-17.205	1.24064e-25	1272	0.174966
ACOX1	2.13338e-26	-0.262468	-0.219254	-0.305681	-11.9044	1.26579e-25	2028	0.278955
MAP3K20	2.16042e-26	0.255637	0.35513	0.156144	5.03594	1.28072e-25	970	0.133425
CEP89	2.18632e-26	0.139898	0.239494	0.0403025	2.75308	1.29496e-25	1690	0.232462
MAP3K14	2.273e-26	0.229595	0.329432	0.129757	4.50729	1.34514e-25	1503	0.20674
NCKAP5	2.30289e-26	0.129279	0.251636	0.00692214	2.07085	1.36165e-25	5910	0.81293
RAP2A	2.38159e-26	-0.109728	-0.0790335	-0.140423	-7.00656	1.40697e-25	1048	0.144154
GGA2	2.44263e-26	0.184155	0.286245	0.082064	3.53545	1.44179e-25	1982	0.272627
SMARCA2	2.51004e-26	0.361814	0.445827	0.2778	8.44078	1.4803e-25	5968	0.820908
TTLL5	2.59438e-26	0.172358	0.288215	0.0565005	2.91579	1.52872e-25	2803	0.385557
P4HA2	2.64918e-26	0.271433	0.361889	0.180977	5.8813	1.55967e-25	1050	0.144429
GAS7	2.68095e-26	0.0250743	0.0855748	-0.0354263	0.8123	1.57702e-25	982	0.135076
SSBP1	2.74799e-26	0.139354	0.255068	0.0236394	2.36037	1.61506e-25	2292	0.315268
BICC1	2.81452e-26	-0.291287	-0.167347	-0.415227	-4.60636	1.65275e-25	3975	0.546768
WSB1	2.87526e-26	-0.45051	-0.346871	-0.554149	-8.5198	1.68697e-25	4196	0.577166
TPGS2	2.8778e-26	0.0985073	0.174702	0.0223125	2.53391	1.68701e-25	836	0.114993
MTSS2	2.9916e-26	-0.524471	-0.417175	-0.631768	-9.58039	1.75222e-25	6527	0.897799
TTC28	2.99724e-26	0.418752	0.497006	0.340498	10.4881	1.75402e-25	6282	0.864099
DNAJC27-AS1	3.06948e-26	0.0892099	0.190095	-0.0116751	1.73314	1.79477e-25	1916	0.263549
IL6R	3.07561e-26	-0.34486	-0.282986	-0.406734	-10.924	1.79682e-25	2721	0.374278
GPT2	3.30569e-26	0.248012	0.361524	0.1345	4.28231	1.92958e-25	3705	0.509629
CNTNAP2	3.37352e-26	0.0672876	0.148371	-0.013796	1.62649	1.9675e-25	1416	0.194773
TMEM117	3.50797e-26	0.0967645	0.220775	-0.027246	1.52935	2.04418e-25	3064	0.421458
ANTXR1	3.5498e-26	0.341681	0.459149	0.224213	5.70097	2.06679e-25	3903	0.536864
DPY19L2P2	3.57078e-26	-0.469968	-0.415981	-0.523955	-17.0618	2.07724e-25	3025	0.416094
C11orf49	3.57659e-26	0.393843	0.486488	0.301199	8.33208	2.07886e-25	5328	0.732875
TMEM72-AS1	3.70674e-26	-0.378917	-0.34159	-0.416244	-19.8963	2.15268e-25	2361	0.324759
GNA14	3.73561e-26	-0.322321	-0.169149	-0.475494	-4.12436	2.1676e-25	5300	0.729023
HSPA9	3.75476e-26	0.0690599	0.150556	-0.0124365	1.66087	2.17687e-25	1588	0.218432
LPIN1	3.81041e-26	0.324084	0.429429	0.218738	6.0296	2.20727e-25	4958	0.681981
C4orf19	4.0267e-26	0.314359	0.429553	0.199165	5.34864	2.33058e-25	2365	0.325309
OGDH	4.05517e-26	0.156077	0.275305	0.0368493	2.56572	2.34508e-25	3323	0.457084
PLA2G4C	4.12872e-26	0.022249	0.125434	-0.0809359	0.422613	2.3856e-25	2413	0.331912
ATP13A4	4.23499e-26	-0.200543	-0.0964016	-0.304684	-3.77426	2.44494e-25	6528	0.897937
ARL15	4.56126e-26	0.286691	0.396082	0.1773	5.13667	2.63108e-25	1281	0.176204
ZEB1-AS1	5.26464e-26	0.268189	0.371169	0.165209	5.1043	3.03426e-25	770	0.105915
PHF21A	5.29949e-26	0.376332	0.468666	0.283997	7.98832	3.05177e-25	5518	0.75901
PLCL1	5.35815e-26	-0.0181875	0.0855919	-0.121967	-0.343487	3.08296e-25	2062	0.283631
GPR143	5.43585e-26	-0.0140575	0.0432443	-0.0713593	-0.480826	3.12504e-25	810	0.111417
MYO18A	5.61738e-26	0.142194	0.255518	0.0288709	2.45929	3.22669e-25	2637	0.362724
ENOX1	5.75407e-26	0.0352793	0.177887	-0.107328	0.48487	3.30244e-25	3764	0.517744
PTH1R	5.76749e-26	0.153502	0.235286	0.0717175	3.67868	3.30737e-25	1003	0.137964
MAPKAPK2	5.77517e-26	0.00249599	0.0786865	-0.0736945	0.0642081	3.309e-25	1625	0.223521
SDHC	6.07918e-26	-0.02854	0.0392041	-0.096284	-0.825716	3.48028e-25	1263	0.173728
ENSG00000268797.1	6.10675e-26	0.13597	0.224584	0.0473555	3.00737	3.49314e-25	1149	0.158047
PDK3	6.14936e-26	-0.0447638	0.025452	-0.11498	-1.24951	3.51458e-25	1621	0.222971
FCGRT	6.17324e-26	0.0329474	0.10311	-0.0372148	0.920377	3.52528e-25	954	0.131224
BSDC1	6.36382e-26	-0.113129	-0.0463091	-0.179948	-3.31831	3.63109e-25	1949	0.268088
NFE2L2	6.43808e-26	0.216681	0.333651	0.099711	3.63073	3.66735e-25	4037	0.555296
UBE3C	6.43485e-26	0.20628	0.327445	0.0851142	3.33676	3.66735e-25	3600	0.495186
CTH	6.65574e-26	-0.246479	-0.20493	-0.288028	-11.627	3.78818e-25	1796	0.247043
POLA1	6.9135e-26	0.132642	0.256374	0.00891006	2.1011	3.93162e-25	3203	0.440578
SHANK2	7.04847e-26	0.0705034	0.155222	-0.0142151	1.6311	4.00505e-25	1165	0.160248
CPM	7.10165e-26	0.183199	0.289813	0.076585	3.36788	4.03192e-25	957	0.131637
SORL1	7.16746e-26	0.193243	0.316318	0.0701681	3.07739	4.06591e-25	4517	0.62132
SALL3	7.6917e-26	0.144559	0.257172	0.0319464	2.51597	4.35969e-25	2142	0.294635
MOSMO	7.94407e-26	0.115377	0.22393	0.00682397	2.08317	4.49901e-25	2046	0.281431
TANGO6	7.96011e-26	0.244198	0.352837	0.135559	4.40559	4.50437e-25	1796	0.247043
ZFPM2	8.11355e-26	0.196841	0.317964	0.0757171	3.18518	4.58741e-25	2703	0.371802
KIF9-AS1	8.46587e-26	0.187951	0.311161	0.0647418	2.98985	4.78266e-25	3931	0.540715
MAU2	8.51534e-26	-0.0795341	-0.00120799	-0.15786	-1.99019	4.80664e-25	2026	0.27868
KIAA1671	8.79896e-26	0.310674	0.410904	0.210444	6.07512	4.96264e-25	5053	0.695048
ASPSCR1	9.1345e-26	0.0608349	0.139432	-0.0177622	1.51703	5.14765e-25	1107	0.15227
BRINP3	9.29587e-26	0.00284386	0.152308	-0.14662	0.0372924	5.23428e-25	4910	0.675378
ME1	9.33575e-26	-0.444368	-0.315012	-0.573725	-6.7329	5.25241e-25	4371	0.601238
DRAIC	9.56738e-26	0.242643	0.356366	0.12892	4.18185	5.37831e-25	1600	0.220083
PRKACA	9.66718e-26	-0.0777952	-0.0327379	-0.122853	-3.38404	5.42996e-25	1105	0.151994
PAPSS1	9.84251e-26	0.169981	0.27238	0.0675815	3.2535	5.52391e-25	1651	0.227098
PHF3	1.01928e-25	0.00674525	0.114662	-0.101171	0.122506	5.71582e-25	2873	0.395186
OSTM1	1.04031e-25	0.0467279	0.134496	-0.0410403	1.04349	5.82897e-25	1494	0.205502
CUL1	1.10528e-25	0.29888	0.422333	0.175427	4.74509	6.18792e-25	2890	0.397524
GPCPD1	1.11685e-25	-0.377396	-0.314281	-0.44051	-11.7197	6.24763e-25	2959	0.407015
CDH23	1.14407e-25	0.144473	0.24009	0.0488567	2.96144	6.39465e-25	1885	0.259285
FLRT2	1.19989e-25	0.241892	0.368287	0.115497	3.75094	6.70117e-25	5605	0.770977
DLG5	1.23214e-25	0.141705	0.246256	0.0371534	2.65646	6.87566e-25	2417	0.332462
EFR3B	1.2522e-25	0.3181	0.432389	0.203811	5.45516	6.98196e-25	4787	0.658459
ADCY9	1.29824e-25	0.226331	0.343903	0.10876	3.77304	7.23278e-25	3102	0.426685
ZFHX4	1.32326e-25	0.30471	0.400104	0.209316	6.2606	7.36616e-25	5909	0.812792
ABI3BP	1.33284e-25	0.255269	0.370433	0.140105	4.34438	7.41343e-25	1501	0.206465
U2SURP	1.3632e-25	-0.257073	-0.135224	-0.378921	-4.13508	7.57616e-25	4458	0.613205
CRBN	1.38147e-25	0.0864662	0.166549	0.00638322	2.11619	7.6715e-25	1125	0.154746
MID1	1.39331e-25	0.0811555	0.210423	-0.0481117	1.23049	7.73097e-25	4175	0.574278
ADIPOR2	1.45939e-25	0.168936	0.280737	0.0571349	2.96158	8.09103e-25	2256	0.310316
SLC30A7	1.49217e-25	0.0035789	0.112238	-0.10508	0.0645553	8.26612e-25	2187	0.300825
SNX18	1.53644e-25	0.0577463	0.131508	-0.0160152	1.53441	8.50445e-25	955	0.131362
FAXDC2	1.57633e-25	-0.278726	-0.191567	-0.365884	-6.26777	8.71821e-25	3185	0.438102
PRMT2	1.58581e-25	0.171095	0.274576	0.067613	3.24057	8.76353e-25	1879	0.258459
NME3	1.58846e-25	-0.284384	-0.22341	-0.345358	-9.14137	8.77111e-25	2569	0.35337
NAPEPLD	1.64409e-25	-0.088577	-0.00499842	-0.172156	-2.07718	9.07099e-25	2010	0.276479
HM13	1.68592e-25	0.0624691	0.138613	-0.0136753	1.60796	9.2943e-25	1138	0.156534
GIPC1	1.77088e-25	-0.112086	-0.0620967	-0.162076	-4.39461	9.75481e-25	1435	0.197387
AMD1	1.80664e-25	0.00246008	0.066861	-0.0619409	0.0748697	9.94378e-25	1103	0.151719
CDIP1	1.81501e-25	0.00380679	0.0944493	-0.0868357	0.0823142	9.98182e-25	2408	0.331224
TBC1D16	1.83219e-25	0.0500361	0.133064	-0.0329912	1.18117	1.00682e-24	1631	0.224347
MAVS	1.96383e-25	0.0991379	0.192269	0.00600711	2.08639	1.07829e-24	1970	0.270977
IP6K2	1.992e-25	-0.0188849	0.0452383	-0.0830081	-0.577229	1.09288e-24	1338	0.184044
FAM110B	2.01773e-25	0.0186494	0.120339	-0.0830401	0.359448	1.10612e-24	1868	0.256946
UBE2E1	2.06115e-25	0.14383	0.2718	0.0158587	2.20285	1.12901e-24	3534	0.486107
SLC25A29	2.08713e-25	0.12354	0.208882	0.038197	2.83719	1.14233e-24	1271	0.174828
SNHG25	2.12524e-25	-0.0301312	0.0331153	-0.0933776	-0.933744	1.16226e-24	1399	0.192435
TMEM219	2.23424e-25	0.125102	0.200571	0.0496335	3.24897	1.2209e-24	897	0.123384
PPP2R2B	2.25013e-25	0.285807	0.338584	0.233031	10.6141	1.2286e-24	7215	0.992435
MIRLET7A1HG	2.27799e-25	0.0840761	0.160218	0.00793444	2.1642	1.24282e-24	845	0.116231
LINC02175	2.29275e-25	0.0694963	0.14069	-0.00169744	1.91323	1.24988e-24	746	0.102613
ENSG00000251488.1	2.37256e-25	-0.444827	-0.372728	-0.516927	-12.0922	1.29133e-24	2939	0.404264
GSPT1	2.37143e-25	0.0618955	0.147748	-0.0239566	1.41305	1.29133e-24	1469	0.202063
HERC4	2.42035e-25	0.39478	0.505183	0.284377	7.00846	1.31629e-24	4427	0.608941
HNRNPH3	2.4908e-25	0.136382	0.224113	0.0486515	3.04687	1.35353e-24	1162	0.159835
AGPAT3	2.58606e-25	0.123413	0.234873	0.0119533	2.17016	1.40419e-24	2864	0.393948
DSTN	2.69182e-25	-0.0188035	0.0367314	-0.0743384	-0.663622	1.46045e-24	1056	0.145254
RNF144A	2.72984e-25	-0.00128462	0.0833109	-0.0858801	-0.0297628	1.47991e-24	1778	0.244567
PDE4D	2.76196e-25	0.076676	0.17166	-0.0183083	1.58218	1.49614e-24	6704	0.922146
FAM120C	2.78982e-25	0.171142	0.276722	0.0655613	3.17703	1.51003e-24	1581	0.217469
VPS41	2.88222e-25	0.257367	0.381845	0.132889	4.05237	1.55881e-24	3244	0.446217
BBOF1	2.99335e-25	0.00595561	0.0708282	-0.0589169	0.179934	1.61764e-24	1042	0.143329
AK3	3.00028e-25	0.242495	0.356464	0.128527	4.17029	1.6201e-24	3549	0.488171
ENSG00000280828.1	3.11116e-25	-0.391353	-0.320837	-0.461868	-10.8775	1.67865e-24	3185	0.438102
CCDC146	3.15127e-25	0.229132	0.332003	0.126262	4.3656	1.69895e-24	1216	0.167263
MIER1	3.24595e-25	-0.18378	-0.0829886	-0.284571	-3.57374	1.74863e-24	2982	0.410179
ZBTB44	3.25513e-25	0.0341262	0.127988	-0.0597355	0.712602	1.75219e-24	1941	0.266988
ADAR	3.31845e-25	-0.0376089	0.0431633	-0.118381	-0.912592	1.78487e-24	1883	0.25901
LRRC8A	3.34071e-25	-0.396208	-0.305135	-0.487281	-8.52673	1.79543e-24	4039	0.555571
PCMT1	3.35046e-25	0.156095	0.24928	0.0629105	3.28317	1.79926e-24	912	0.125447
FN1	3.39969e-25	-0.356012	-0.30514	-0.406885	-13.7161	1.82427e-24	2435	0.334938
TIAM1	3.49648e-25	0.287352	0.399803	0.1749	5.00837	1.87474e-24	2031	0.279367
KDM2A	3.50567e-25	0.219489	0.331508	0.10747	3.84033	1.87819e-24	4216	0.579917
CCDC191	3.6525e-25	0.153368	0.240941	0.0657962	3.43256	1.95533e-24	878	0.12077
RALGDS	3.6901e-25	-0.379151	-0.325569	-0.432732	-13.869	1.97391e-24	2777	0.381981
PDE4DIPP2	3.78057e-25	0.268824	0.380691	0.156957	4.70992	2.02073e-24	3353	0.46121
SLC18B1	3.84111e-25	-0.448163	-0.323356	-0.57297	-7.03793	2.05149e-24	4575	0.629298
AGAP3	4.05271e-25	0.196143	0.282612	0.109674	4.44589	2.16281e-24	1234	0.169739
BSG	4.28822e-25	-0.222997	-0.139694	-0.3063	-5.24672	2.28672e-24	2946	0.405227
UBE2E2	4.44658e-25	0.175053	0.305135	0.0449708	2.63755	2.36932e-24	4371	0.601238
FBXO28	4.56082e-25	0.0424641	0.122207	-0.0372787	1.04371	2.4283e-24	1533	0.210867
ACTN1	4.71233e-25	0.138473	0.21729	0.0596553	3.44342	2.50702e-24	856	0.117744
ASTN1	4.76961e-25	0.285495	0.399325	0.171666	4.91576	2.53552e-24	5397	0.742366
BCAS3	4.93195e-25	0.390231	0.479643	0.300819	8.55407	2.61979e-24	6020	0.828061
CSTF3	4.9408e-25	0.228675	0.336419	0.120931	4.15982	2.62245e-24	1841	0.253232
HIP1R	5.04944e-25	-0.353797	-0.261276	-0.446319	-7.49481	2.67804e-24	3685	0.506878
MTFR1	5.23679e-25	0.17668	0.261143	0.092216	4.09982	2.77526e-24	855	0.117607
TMEM135	5.26842e-25	0.26228	0.385568	0.138991	4.16955	2.78986e-24	4765	0.655433
RBM14-RBM4	5.31989e-25	0.0967181	0.16521	0.0282261	2.76768	2.81494e-24	733	0.100825
SLC38A10	5.36245e-25	0.106461	0.191807	0.021114	2.44484	2.83527e-24	1251	0.172077
ATP5ME	5.395e-25	0.0287132	0.100175	-0.0427484	0.787511	2.85027e-24	1044	0.143604
CEBPD	5.4011e-25	-0.232868	-0.204	-0.261735	-15.8107	2.8513e-24	1609	0.22132
DIS3L2	5.4577e-25	0.25757	0.375661	0.139479	4.2749	2.87896e-24	3729	0.51293
RPL18	5.96819e-25	-0.102146	-0.0746067	-0.129684	-7.26978	3.14582e-24	954	0.131224
JUND	6.02641e-25	-0.24383	-0.209676	-0.277984	-13.9924	3.17406e-24	1805	0.248281
NOL10	6.08152e-25	0.0549095	0.156232	-0.0464132	1.06216	3.20063e-24	2156	0.296561
WASHC3	6.16571e-25	-0.188555	-0.106293	-0.270817	-4.4925	3.24245e-24	2374	0.326547
MARK2	6.29763e-25	0.0816416	0.187344	-0.0240606	1.51382	3.30927e-24	2800	0.385144
LAMC1	6.55618e-25	0.146021	0.248352	0.0436895	2.79675	3.4425e-24	1681	0.231224
LETMD1	6.67693e-25	-0.0804971	-0.0109956	-0.149999	-2.27004	3.50321e-24	1645	0.226272
RFTN2	6.71943e-25	0.284741	0.388157	0.181324	5.39645	3.52281e-24	5334	0.7337
PNCK	6.80256e-25	0.0250484	0.0867953	-0.0366984	0.795086	3.56367e-24	785	0.107978
ITCH	6.87241e-25	-0.10159	0.0205334	-0.223713	-1.63042	3.59751e-24	4059	0.558322
B4GAT1	7.05245e-25	-0.0731322	-0.0432617	-0.103003	-4.7986	3.68893e-24	809	0.111279
ZNF91	7.17033e-25	-0.043917	0.0807653	-0.168599	-0.690361	3.74773e-24	3944	0.542503
ZC3H13	7.32748e-25	-0.0920785	0.00377139	-0.187928	-1.88285	3.82695e-24	2786	0.383219
CISD1	7.36374e-25	-0.0760067	-0.023513	-0.1285	-2.83787	3.84295e-24	1197	0.164649
SYPL1	7.50962e-25	-0.21075	-0.100734	-0.320766	-3.75457	3.9161e-24	3903	0.536864
ATPAF1	7.53713e-25	-0.0837395	0.00200613	-0.169485	-1.91411	3.92745e-24	2163	0.297524
FBLN1	7.84173e-25	0.235954	0.33737	0.134538	4.56004	4.08307e-24	833	0.11458
EPB41L1	7.94354e-25	0.132945	0.245186	0.0207041	2.3215	4.13293e-24	3458	0.475653
NAT8L	8.03605e-25	-0.408883	-0.319292	-0.498474	-8.94507	4.17789e-24	3981	0.547593
TRMT61B	8.53457e-25	0.000139173	0.0731123	-0.072834	0.00373802	4.4337e-24	1255	0.172627
WDR82	8.64653e-25	-0.170493	-0.121308	-0.219678	-6.79397	4.48846e-24	1797	0.24718
VPS53	8.66658e-25	0.185226	0.298615	0.0718368	3.20168	4.49546e-24	3362	0.462448
UFL1	8.81999e-25	-0.261986	-0.182344	-0.341629	-6.44736	4.57157e-24	2762	0.379917
HNRNPH1	8.86896e-25	-0.144948	-0.0602909	-0.229605	-3.35581	4.59348e-24	2538	0.349106
ABL2	9.07231e-25	-0.0357568	0.0779916	-0.149505	-0.616114	4.69525e-24	3035	0.417469
IL1RAPL1	9.22139e-25	0.305805	0.429509	0.1821	4.84513	4.76879e-24	1367	0.188033
ATP10B	9.28218e-25	0.353422	0.478541	0.228304	5.5363	4.79661e-24	2003	0.275516
DDX3Y	9.30364e-25	0.0773132	0.148381	0.00624569	2.13221	4.80407e-24	778	0.107015
PIR	9.32758e-25	0.0184111	0.134436	-0.0976137	0.311012	4.81281e-24	2924	0.402201
AHCYL1	9.34784e-25	-0.367918	-0.278383	-0.457453	-8.05388	4.81963e-24	6590	0.906465
TTC28-AS1	9.41187e-25	0.281474	0.40682	0.156128	4.40125	4.84899e-24	2098	0.288583
CFAP70	9.52792e-25	-0.0730049	0.0187531	-0.164763	-1.55939	4.90509e-24	2354	0.323796
SLCO1C1	9.55466e-25	-0.433271	-0.283725	-0.582818	-5.67848	4.91516e-24	5680	0.781293
RAB18	1.01913e-24	-0.011198	0.0682603	-0.0906562	-0.276216	5.23874e-24	1431	0.196836
NAT10	1.03947e-24	0.00938687	0.0793386	-0.0605648	0.263009	5.33927e-24	1143	0.157221
PAPLN	1.06159e-24	-0.471721	-0.35017	-0.593272	-7.60634	5.44879e-24	5365	0.737964
BTF3L4	1.0635e-24	-0.0542146	0.0119187	-0.120348	-1.60673	5.45452e-24	1386	0.190646
SPI1	1.0728e-24	-0.303157	-0.281402	-0.324911	-27.3127	5.49812e-24	1986	0.273177
RNF141	1.07799e-24	-0.036859	0.0234417	-0.0971596	-1.19803	5.52059e-24	1059	0.145667
NRF1	1.08666e-24	0.35724	0.471138	0.243343	6.14743	5.56079e-24	4754	0.65392
ST3GAL4	1.0896e-24	0.120127	0.212652	0.0276015	2.54465	5.5717e-24	1273	0.175103
ANKAR	1.11287e-24	0.0710114	0.190119	-0.0480958	1.16853	5.68643e-24	2980	0.409904
FBXO2	1.12029e-24	0.149084	0.224734	0.0734342	3.86252	5.7201e-24	811	0.111554
IGF2R	1.15096e-24	0.182539	0.289977	0.0751019	3.33004	5.87231e-24	2162	0.297387
SPOCK2	1.1668e-24	-0.0107947	0.0755253	-0.0971146	-0.245102	5.94866e-24	2283	0.31403
IRF2	1.17504e-24	0.18347	0.302281	0.0646598	3.02663	5.98621e-24	3914	0.538377
SNX7	1.18077e-24	0.109984	0.200276	0.0196909	2.38739	6.01096e-24	1486	0.204402
USP11	1.21715e-24	-0.308431	-0.27723	-0.339632	-19.3749	6.19157e-24	2115	0.290922
MGMT	1.22103e-24	0.124199	0.237127	0.0112718	2.1556	6.20667e-24	2566	0.352957
RIOK3	1.22467e-24	-0.0120618	0.0542543	-0.0783779	-0.356485	6.22056e-24	1214	0.166988
ACSL3	1.32449e-24	-0.416623	-0.284238	-0.549008	-6.16811	6.72258e-24	5469	0.75227
HDAC5	1.37337e-24	-0.00101834	0.0647734	-0.0668101	-0.0303367	6.96552e-24	1219	0.167675
TAPT1	1.44966e-24	0.00234048	0.107226	-0.102545	0.043736	7.34703e-24	2619	0.360248
NDUFAF6	1.50592e-24	0.249761	0.361955	0.137567	4.36318	7.62653e-24	1980	0.272352
POC1B	1.53541e-24	0.14468	0.265112	0.0242475	2.35458	7.77008e-24	2691	0.370151
ZNF589	1.60605e-24	0.0468495	0.126588	-0.0328892	1.15155	8.12157e-24	1235	0.169876
MOB2	1.61295e-24	0.134065	0.214736	0.0533951	3.25725	8.15044e-24	747	0.102751
TUBB2B	1.69257e-24	-0.376923	-0.324643	-0.429203	-14.1308	8.54649e-24	2705	0.372077
UBL3	1.70861e-24	0.0184192	0.12721	-0.0903712	0.33184	8.62113e-24	2987	0.410867
ATRN	1.71301e-24	0.196832	0.31976	0.0739035	3.13828	8.63693e-24	3064	0.421458
ENSG00000165121.12	1.71752e-24	0.0292323	0.126538	-0.0680738	0.588804	8.65332e-24	2024	0.278404
EPN2	1.72554e-24	0.189177	0.306077	0.0722773	3.17178	8.68732e-24	4080	0.56121
PDXK	1.73032e-24	-0.284653	-0.202801	-0.366505	-6.81604	8.70501e-24	3308	0.455021
LRCH1	1.78555e-24	0.0691551	0.160665	-0.0223547	1.48117	8.97624e-24	1365	0.187758
B3GALT5	1.7963e-24	0.189556	0.274261	0.104851	4.38608	9.02366e-24	827	0.113755
ANK3	1.89669e-24	0.00283117	0.0606092	-0.0549469	0.0960397	9.52098e-24	851	0.117056
MLLT6	1.92136e-24	0.0862241	0.171754	0.000693701	1.97586	9.63779e-24	1499	0.20619
ENSG00000288899.1	1.94244e-24	-0.11265	-0.0313018	-0.193999	-2.71413	9.73637e-24	2351	0.323384
MAFG	1.95363e-24	0.105667	0.173236	0.0380981	3.06507	9.78529e-24	791	0.108803
ZNF106	2.05971e-24	0.159729	0.26063	0.0588273	3.10266	1.03091e-23	2208	0.303714
DHX36	2.14017e-24	-0.40433	-0.324427	-0.484234	-9.9179	1.0704e-23	3518	0.483906
CACNG7	2.16447e-24	0.0468772	0.117029	-0.0232751	1.30969	1.08176e-23	984	0.135351
ADORA2B	2.27466e-24	-0.241674	-0.180623	-0.302725	-7.75865	1.136e-23	2260	0.310867
CLYBL	2.31094e-24	-0.552701	-0.432985	-0.672417	-9.0487	1.15328e-23	4535	0.623796
RAP1GAP2	2.34429e-24	-0.261106	-0.229837	-0.292375	-16.3663	1.16907e-23	1761	0.242228
PGBD5	2.35293e-24	-0.0311852	0.0350569	-0.0974273	-0.922705	1.17252e-23	1425	0.196011
TMEM51	2.36002e-24	0.138735	0.226377	0.0510926	3.10256	1.1752e-23	992	0.136451
SORCS2	2.42542e-24	0.348775	0.442751	0.2548	7.27408	1.20689e-23	5642	0.776066
NBAS	2.47037e-24	0.32926	0.438182	0.220337	5.92472	1.22837e-23	4899	0.673865
ACSF2	2.61191e-24	0.0700734	0.161552	-0.0214054	1.50135	1.29781e-23	1390	0.191197
CDH2	2.66157e-24	0.375681	0.481655	0.269706	6.94811	1.32152e-23	5248	0.721871
UPF2	2.67443e-24	0.0514364	0.156824	-0.0539512	0.956597	1.32695e-23	2681	0.368776
SPCS2	2.69117e-24	-0.0453495	0.0327093	-0.123408	-1.13867	1.33428e-23	1609	0.22132
RERG	3.12106e-24	-0.688962	-0.571604	-0.80632	-11.5062	1.5463e-23	4402	0.605502
TTC38	3.21429e-24	-0.122688	-0.0689626	-0.176413	-4.4758	1.59134e-23	1579	0.217194
MCL1	3.23224e-24	-0.260131	-0.211593	-0.308669	-10.5041	1.59907e-23	2063	0.283769
SATB2	3.27044e-24	0.0494738	0.132905	-0.0339578	1.16223	1.6168e-23	1250	0.171939
RAB40C	3.27374e-24	0.0200287	0.0997274	-0.0596699	0.492551	1.61727e-23	1575	0.216644
ENSG00000248138.5	3.30661e-24	0.245711	0.360511	0.130911	4.19499	1.63233e-23	1597	0.21967
HNRNPF	3.32643e-24	0.0913886	0.169247	0.0135302	2.30057	1.64093e-23	1030	0.141678
RSRP1	3.38701e-24	0.0508809	0.164519	-0.0627569	0.877567	1.66961e-23	3223	0.443329
SNX6	3.46516e-24	-0.0496668	0.0270664	-0.1264	-1.26862	1.7069e-23	1813	0.249381
CISD2	3.5647e-24	-0.0228774	0.0232377	-0.0689924	-0.972326	1.75467e-23	751	0.103301
COBL	3.59269e-24	0.255141	0.375148	0.135134	4.16699	1.76718e-23	2880	0.396149
ADGRG1	3.70592e-24	-0.365636	-0.301644	-0.429628	-11.1989	1.82157e-23	3002	0.41293
LATS2	3.76565e-24	0.127604	0.222906	0.0323013	2.62426	1.8496e-23	1645	0.226272
ATP6V0A1	3.87202e-24	-0.241841	-0.155624	-0.328057	-5.49778	1.90048e-23	3283	0.451582
MRPS30-DT	4.11997e-24	0.117569	0.21034	0.0247986	2.48388	2.01929e-23	1322	0.181843
TTI1	4.11956e-24	0.177339	0.267974	0.0867044	3.83493	2.01929e-23	1042	0.143329
PCGF3	4.12482e-24	0.114328	0.214778	0.013879	2.23077	2.02022e-23	1831	0.251857
SMARCB1	4.14095e-24	0.0353123	0.104626	-0.0340014	0.998516	2.02588e-23	1063	0.146217
TRA2A	4.14231e-24	0.25791	0.371068	0.144752	4.46716	2.02588e-23	4560	0.627235
AFDN	4.16314e-24	-0.422376	-0.294044	-0.550707	-6.4508	2.03462e-23	5738	0.789271
LCORL	4.3799e-24	0.312929	0.431104	0.194754	5.19001	2.13903e-23	2284	0.314168
EYA1	4.44888e-24	0.279915	0.407124	0.152707	4.31279	2.17117e-23	4627	0.636451
SLC43A2	4.4764e-24	-0.0342201	0.0354954	-0.103936	-0.962055	2.18304e-23	1790	0.246217
EFCAB6	4.52329e-24	-0.0855611	0.0173491	-0.188471	-1.62954	2.20434e-23	2671	0.3674
IFT43	4.58027e-24	0.173605	0.291716	0.055495	2.88087	2.23052e-23	2938	0.404127
FHL1	4.59093e-24	0.0550374	0.140006	-0.0299307	1.26955	2.23412e-23	1573	0.216369
MIATNB	4.74309e-24	0.128475	0.236251	0.0206985	2.33638	2.30653e-23	2006	0.275928
ATP6AP1L	4.83398e-24	-0.0560603	0.077167	-0.189288	-0.824727	2.34906e-23	3149	0.43315
GALNTL6	4.9298e-24	0.00201949	0.0733709	-0.0693319	0.0554737	2.39392e-23	1023	0.140715
BIN3	4.99224e-24	0.162021	0.238029	0.0860132	4.17792	2.42253e-23	738	0.101513
IQCK	5.45067e-24	0.253481	0.370849	0.136114	4.23298	2.64311e-23	4649	0.639477
IFT122	5.64641e-24	0.0296088	0.120005	-0.060787	0.641979	2.73609e-23	2089	0.287345
NDUFS2	5.91263e-24	-0.0944141	-0.0644603	-0.124368	-6.17778	2.86307e-23	912	0.125447
ENSG00000285667.1	5.92164e-24	0.0767603	0.172293	-0.0187728	1.57482	2.8654e-23	1968	0.270702
CWF19L1	6.08586e-24	-0.0351679	0.0302437	-0.100579	-1.05376	2.94279e-23	1162	0.159835
CALCOCO2	6.11234e-24	0.00418779	0.0954881	-0.0871125	0.0899002	2.9535e-23	2265	0.311554
CORO2B	6.13732e-24	0.136241	0.252524	0.0199576	2.29635	2.96349e-23	2755	0.378955
RAPGEF3	6.15044e-24	0.225905	0.3176	0.13421	4.82867	2.96773e-23	1027	0.141265
AKIRIN1	6.19689e-24	-0.0350173	0.043278	-0.113313	-0.876586	2.98803e-23	1721	0.236726
SPATA17	6.3542e-24	0.183852	0.279497	0.0882069	3.7675	3.06173e-23	949	0.130536
MMP28	6.57293e-24	-0.102534	-0.0240169	-0.181051	-2.55948	3.1649e-23	2079	0.28597
GABRA2	6.73654e-24	-0.416506	-0.24922	-0.583793	-4.87987	3.2414e-23	5311	0.730536
SLC13A3	6.75662e-24	-0.0171546	0.109762	-0.144072	-0.264917	3.24878e-23	3136	0.431362
FBXO11	6.89615e-24	0.242993	0.360785	0.125202	4.04323	3.31354e-23	4373	0.601513
BAG4	7.06264e-24	-0.104929	-0.0652117	-0.144646	-5.17805	3.39116e-23	1198	0.164787
PATJ	7.07991e-24	0.0777238	0.189419	-0.0339714	1.36385	3.39707e-23	2504	0.344429
PVT1	7.08996e-24	0.263355	0.362915	0.163795	5.18446	3.3995e-23	905	0.124484
TRIOBP	7.19194e-24	0.119365	0.201867	0.0368635	2.83572	3.44599e-23	1015	0.139615
NFIX	7.28287e-24	0.287768	0.394017	0.181519	5.30845	3.48712e-23	4188	0.576066
APOE	7.41459e-24	0.267516	0.383403	0.151629	4.52442	3.54771e-23	4740	0.651994
ASCC1	7.47912e-24	0.248951	0.361537	0.136364	4.33385	3.57609e-23	2620	0.360385
CPT1A	7.50465e-24	-0.184548	-0.0943401	-0.274756	-4.00971	3.58579e-23	2852	0.392297
ASB7	7.60924e-24	0.0769939	0.158828	-0.00484009	1.84404	3.63323e-23	1141	0.156946
LNC-LBCS	7.61456e-24	-0.510823	-0.40644	-0.615206	-9.59155	3.63323e-23	3928	0.540303
MEIS2	7.78529e-24	0.35944	0.428262	0.290617	10.2363	3.71211e-23	6682	0.91912
KCNN3	7.81799e-24	0.383491	0.475189	0.291793	8.19681	3.72511e-23	5587	0.768501
CALM1	7.84288e-24	-0.510494	-0.427914	-0.593073	-12.1162	3.73437e-23	4175	0.574278
IFT88	7.85933e-24	-0.33498	-0.218359	-0.451601	-5.62976	3.7396e-23	4212	0.579367
UBE2G1	7.96307e-24	0.053299	0.160847	-0.0542492	0.971324	3.78633e-23	2676	0.368088
C6orf62	8.17753e-24	-0.00693948	0.091521	-0.1054	-0.138138	3.88561e-23	3005	0.413343
ZFYVE21	8.49338e-24	0.21998	0.312926	0.127033	4.63869	4.03289e-23	1269	0.174553
CNN3	8.60446e-24	0.360388	0.464414	0.256362	6.79011	4.08279e-23	5127	0.705227
SMG1P3	8.77008e-24	0.138307	0.228468	0.0481453	3.00657	4.1585e-23	1387	0.190784
PSPC1	9.45348e-24	0.0573616	0.186643	-0.0719201	0.869625	4.47944e-23	4300	0.591472
YWHAB	9.49872e-24	-0.202493	-0.18342	-0.221566	-20.8083	4.49777e-23	1364	0.18762
MED4	9.50768e-24	0.0832862	0.170174	-0.00360145	1.87872	4.4989e-23	1270	0.174691
GPR37L1	9.61913e-24	-0.502723	-0.399637	-0.605809	-9.55825	4.54849e-23	4501	0.61912
CAB39	9.95878e-24	0.0477921	0.153301	-0.057717	0.887798	4.70512e-23	2596	0.357084
OPCML	9.9641e-24	-0.0457841	-0.00531286	-0.0862553	-2.21726	4.70512e-23	826	0.113618
DDX10	1.02308e-23	0.262	0.376196	0.147805	4.49676	4.82774e-23	1638	0.225309
FRG1HP	1.02467e-23	0.161083	0.280641	0.0415247	2.64069	4.83188e-23	2453	0.337414
IL17D	1.03736e-23	0.15502	0.259352	0.050688	2.91218	4.88837e-23	2311	0.317882
ILKAP	1.0411e-23	0.146012	0.250913	0.0411109	2.72808	4.9026e-23	2329	0.320358
KIF13A	1.09219e-23	0.247686	0.373801	0.12157	3.84929	5.1397e-23	4689	0.644979
FBXO36	1.09918e-23	0.0703156	0.14801	-0.00737891	1.77382	5.169e-23	1134	0.155983
JAK1	1.10511e-23	-0.418101	-0.300013	-0.536188	-6.93944	5.19333e-23	6246	0.859147
BTBD10	1.15303e-23	0.038769	0.136868	-0.0593302	0.774581	5.41481e-23	2055	0.282669
RAB34	1.1784e-23	-0.216633	-0.186243	-0.247023	-13.9715	5.53015e-23	1617	0.222421
KCTD6	1.18373e-23	0.0836321	0.176927	-0.00966316	1.75696	5.55135e-23	1420	0.195323
ACYP2	1.21728e-23	0.213681	0.326547	0.100815	3.71065	5.70481e-23	5758	0.792022
HACD3	1.23771e-23	0.00202173	0.118154	-0.11411	0.0341208	5.79658e-23	3655	0.502751
HNRNPD	1.28365e-23	-0.0199313	0.0914386	-0.131301	-0.350764	6.00761e-23	3037	0.417744
UTP6	1.29184e-23	0.0648745	0.132469	-0.00271965	1.8811	6.04181e-23	826	0.113618
SLC9A7	1.29587e-23	-0.340491	-0.310369	-0.370612	-22.1552	6.05655e-23	2143	0.294773
ACOT7	1.32351e-23	0.0608433	0.127427	-0.00574062	1.79098	6.18151e-23	866	0.11912
OXCT1	1.33096e-23	0.0620647	0.152509	-0.0283795	1.34497	6.21206e-23	1592	0.218982
RSRC1	1.3572e-23	-0.056235	0.0653674	-0.177837	-0.906385	6.33022e-23	3434	0.472352
DAB1	1.38428e-23	0.41422	0.540629	0.28781	6.42242	6.4521e-23	2013	0.276891
SSH1	1.41621e-23	0.0822896	0.178045	-0.0134662	1.68433	6.59644e-23	1748	0.24044
PJA2	1.45902e-23	-0.439252	-0.33117	-0.547334	-7.96542	6.79122e-23	4384	0.603026
DYNLL1	1.5152e-23	0.115747	0.20677	0.0247245	2.49235	7.04795e-23	1910	0.262724
QSER1	1.52628e-23	0.149355	0.255298	0.0434108	2.76307	7.09468e-23	2060	0.283356
DLG1	1.5585e-23	0.200515	0.330183	0.0708471	3.03083	7.23951e-23	4455	0.612792
SDAD1	1.64559e-23	0.0782929	0.15074	0.00584531	2.1181	7.63886e-23	789	0.108528
KAT2B	1.64704e-23	0.197869	0.320738	0.0749997	3.15633	7.64042e-23	4813	0.662036
GNG7	1.65797e-23	-0.0539788	0.0619141	-0.169872	-0.912881	7.68595e-23	3758	0.516919
PRPF40B	1.65929e-23	0.167858	0.267551	0.0681647	3.30008	7.68686e-23	1451	0.199587
SFMBT2	1.68807e-23	0.383756	0.48154	0.285972	7.69194	7.81486e-23	5776	0.794498
MYO9B	1.74078e-23	0.273915	0.37608	0.17175	5.25487	8.05344e-23	958	0.131774
HPS5	1.77644e-23	-0.0523077	0.0178277	-0.122443	-1.46176	8.21291e-23	1522	0.209354
CLVS2	1.81501e-23	-0.202174	-0.171344	-0.233003	-12.8531	8.38552e-23	1442	0.198349
REV3L	1.83567e-23	0.325145	0.434575	0.215716	5.8236	8.47529e-23	4629	0.636726
STK24	1.83917e-23	0.0097459	0.113716	-0.0942246	0.183721	8.4857e-23	2598	0.357359
COL21A1	1.86209e-23	0.417381	0.530017	0.304746	7.26283	8.5857e-23	1579	0.217194
OSBPL8	1.89415e-23	0.144308	0.262973	0.0256423	2.38349	8.72764e-23	3092	0.425309
CD47	1.91525e-23	-0.483281	-0.384671	-0.581891	-9.60569	8.81299e-23	4024	0.553508
SLC41A1	1.91414e-23	0.0267204	0.101329	-0.0478886	0.70194	8.81299e-23	1433	0.197111
GMPS	1.94194e-23	0.0426094	0.14058	-0.0553613	0.852427	8.92979e-23	1937	0.266437
MT-CO3	1.98902e-23	-0.542247	-0.414981	-0.669512	-8.35093	9.14014e-23	4270	0.587345
SHC3	2.00557e-23	-0.0904443	-0.0645026	-0.116386	-6.83331	9.20895e-23	835	0.114856
ZHX3	2.00668e-23	0.396673	0.474166	0.319181	10.0328	9.20895e-23	6257	0.86066
GNAS	2.0145e-23	-0.0570761	0.0362966	-0.150449	-1.19807	9.23863e-23	2832	0.389546
TULP3	2.04877e-23	0.0538588	0.171234	-0.0635166	0.899347	9.38323e-23	3652	0.502338
UST	2.04869e-23	0.155794	0.27546	0.036128	2.55169	9.38323e-23	3448	0.474278
PMS2P1	2.06023e-23	0.0304562	0.0973635	-0.0364511	0.892174	9.42942e-23	983	0.135213
MAGT1	2.09641e-23	-0.0660875	-0.021061	-0.111114	-2.87673	9.58858e-23	988	0.135901
METTL16	2.13501e-23	0.00469002	0.101121	-0.0917409	0.095325	9.7586e-23	2324	0.31967
BEND7	2.17297e-23	0.0638606	0.158745	-0.0310236	1.31913	9.9255e-23	1782	0.245117
NREP	2.20809e-23	0.011373	0.0727277	-0.0499816	0.363309	1.00792e-22	730	0.100413
SUMO1	2.28524e-23	-0.0275448	0.0251857	-0.0802754	-1.02383	1.04244e-22	975	0.134113
PLCD1	2.47264e-23	-0.00289377	0.0703346	-0.0761221	-0.0774521	1.12718e-22	1725	0.237276
PIK3CA	2.63754e-23	0.257262	0.377451	0.137073	4.19526	1.20154e-22	2741	0.377029
SAP30BP	2.67644e-23	-0.0624304	0.0123348	-0.137196	-1.63661	1.21846e-22	1965	0.270289
SNX19	2.70101e-23	0.0701841	0.171074	-0.030706	1.36345	1.22882e-22	2066	0.284182
RIC8B	2.71755e-23	0.233543	0.351451	0.115635	3.88215	1.23553e-22	2698	0.371114
PSMD1	2.77622e-23	0.0651304	0.186928	-0.0566675	1.04807	1.26136e-22	3656	0.502889
ING5	2.80442e-23	-0.0139553	0.0722589	-0.10017	-0.317256	1.27334e-22	1964	0.270151
ENSG00000286406.1	2.83899e-23	-0.446856	-0.3831	-0.510613	-13.737	1.28817e-22	3107	0.427373
STX7	2.84286e-23	0.0937925	0.203299	-0.0157139	1.67871	1.28908e-22	2382	0.327648
UBC	2.86487e-23	0.143254	0.233109	0.0533986	3.12472	1.2982e-22	1567	0.215543
INSR	2.88439e-23	-0.195298	-0.0871599	-0.303437	-3.5397	1.30618e-22	4186	0.575791
ZBTB7A	2.89455e-23	-0.10899	-0.0344197	-0.183561	-2.86463	1.30992e-22	2354	0.323796
CDHR3	2.91738e-23	0.345913	0.453807	0.238019	6.28371	1.31937e-22	5464	0.751582
CCDC90B	2.93927e-23	0.118558	0.200129	0.0369872	2.84868	1.32839e-22	915	0.12586
SEMA6D	2.98792e-23	-0.0063859	0.0968957	-0.109667	-0.121185	1.34949e-22	2551	0.350894
SERP1	3.25954e-23	0.0798989	0.170902	-0.0111038	1.72082	1.4712e-22	1557	0.214168
HLF	3.28923e-23	-0.190042	-0.141929	-0.238154	-7.74175	1.48362e-22	1705	0.234525
TTC21A	3.33313e-23	0.134794	0.218972	0.050615	3.13845	1.50243e-22	839	0.115406
YTHDF2	3.3359e-23	0.0399304	0.113244	-0.0333832	1.0675	1.50269e-22	1188	0.163411
MTA3	3.33828e-23	0.029167	0.150784	-0.0924496	0.470053	1.50277e-22	3534	0.486107
ENSG00000239920.2	3.37066e-23	0.292379	0.393034	0.191723	5.69322	1.51635e-22	892	0.122696
DROSHA	3.37604e-23	0.103662	0.221554	-0.0142293	1.7234	1.51778e-22	2995	0.411967
MTURN	3.39754e-23	-0.140174	-0.0867051	-0.193643	-5.13825	1.52644e-22	1796	0.247043
VPS13B	3.43656e-23	0.331791	0.423308	0.240274	7.10576	1.54296e-22	5637	0.775378
FNDC3B	3.46233e-23	0.203288	0.329203	0.0773733	3.16434	1.55351e-22	5046	0.694085
GRIN2C	3.49818e-23	0.0137067	0.131633	-0.10422	0.227807	1.56857e-22	3511	0.482944
CABIN1	3.57317e-23	0.0879162	0.199353	-0.0235211	1.54627	1.60114e-22	2687	0.369601
DYNC1LI2	3.72032e-23	0.13015	0.20638	0.05392	3.34631	1.66599e-22	965	0.132737
NPHP4	3.73674e-23	0.0269416	0.113926	-0.0600425	0.60706	1.67225e-22	1456	0.200275
ENSG00000256591.5	3.74971e-23	0.0308391	0.132884	-0.0712063	0.59232	1.67593e-22	2576	0.354333
MTERF1	3.74986e-23	-0.469876	-0.364752	-0.575001	-8.76049	1.67593e-22	3683	0.506602
TMED4	3.77818e-23	-0.143663	-0.103302	-0.184023	-6.97642	1.68749e-22	1372	0.188721
NELFA	3.81006e-23	0.112379	0.211989	0.0127681	2.21119	1.70062e-22	2107	0.289821
PPA1	3.92785e-23	-0.243187	-0.216289	-0.270086	-17.7202	1.75205e-22	1612	0.221733
MARCHF2	3.9666e-23	-0.0440938	-4.52638e-05	-0.0881424	-1.96198	1.76818e-22	900	0.123796
SMURF2	4.03102e-23	-0.529377	-0.397319	-0.661434	-7.8569	1.79573e-22	4850	0.667125
CBX6	4.08124e-23	-0.110891	-0.070772	-0.15101	-5.41743	1.81692e-22	1248	0.171664
LINC00271	4.17863e-23	-0.415588	-0.342777	-0.488399	-11.187	1.85907e-22	2969	0.408391
TCF25	4.21451e-23	0.00914201	0.109931	-0.0916466	0.177778	1.87381e-22	3788	0.521045
YEATS2	4.22536e-23	-0.285485	-0.180107	-0.390862	-5.30986	1.87742e-22	3422	0.470702
PBXIP1	4.26276e-23	-0.0703	0.0251159	-0.165716	-1.44405	1.89281e-22	2966	0.407978
MICU1	4.33962e-23	0.243903	0.35801	0.129795	4.18938	1.92569e-22	2641	0.363274
CDC42SE1	4.46694e-23	0.0490172	0.117512	-0.0194776	1.40262	1.97962e-22	837	0.115131
FLOT2	4.46662e-23	0.0687924	0.14346	-0.00587472	1.80576	1.97962e-22	1329	0.182806
ATE1	4.56474e-23	0.166228	0.294418	0.0380379	2.54155	2.02166e-22	4069	0.559697
CASC3	4.61347e-23	-0.165601	-0.0899057	-0.241296	-4.28788	2.04192e-22	2477	0.340715
PSMD7-DT	4.6686e-23	-0.48769	-0.356954	-0.618426	-7.31132	2.06498e-22	4206	0.578542
CACNB2	4.68102e-23	-0.235802	-0.14331	-0.328294	-4.9968	2.06914e-22	6720	0.924347
UBE2L3	4.79152e-23	-0.0310595	0.04973	-0.111849	-0.753507	2.11662e-22	1918	0.263824
CTNNA1	4.79944e-23	0.225447	0.345496	0.105398	3.68073	2.11875e-22	4466	0.614305
RTN3	4.85487e-23	0.112142	0.225866	-0.00158164	1.93271	2.14184e-22	3916	0.538652
DOCK9	4.91812e-23	0.212612	0.322989	0.102235	3.77535	2.16834e-22	2014	0.277029
SNX1	5.18867e-23	0.071405	0.16663	-0.0238201	1.46969	2.28615e-22	1703	0.23425
SLC25A17	5.26395e-23	0.184424	0.286931	0.0819173	3.52625	2.31783e-22	1312	0.180468
RABEP1	5.29331e-23	0.191905	0.304271	0.0795387	3.34733	2.32926e-22	3009	0.413893
AGK	5.37989e-23	0.166647	0.2705	0.0627938	3.14504	2.36584e-22	1396	0.192022
SHISA6	5.64013e-23	-0.492172	-0.414802	-0.569542	-12.4679	2.47869e-22	3238	0.445392
SNX29	5.80889e-23	0.0371934	0.163101	-0.0887146	0.578976	2.55122e-22	4877	0.670839
PRKAR2A	5.85222e-23	0.0273731	0.135374	-0.0806283	0.496755	2.5686e-22	2469	0.339615
MAGI1	6.08257e-23	0.123903	0.253552	-0.00574634	1.87309	2.66799e-22	4800	0.660248
SERINC1	6.09207e-23	-0.285866	-0.237425	-0.334307	-11.5664	2.67045e-22	2341	0.322008
KAT6B	6.11729e-23	0.13776	0.262687	0.0128336	2.16131	2.67979e-22	4089	0.562448
GTF2IP12	6.16424e-23	-0.0441192	0.00614236	-0.0943807	-1.72044	2.69863e-22	864	0.118845
GCLC	6.19756e-23	0.0304152	0.132152	-0.0713214	0.585951	2.71148e-22	2391	0.328886
RBPMS	6.23176e-23	0.0976035	0.213201	-0.0179935	1.65488	2.72471e-22	3014	0.41458
IMMP2L	6.26405e-23	0.43143	0.541099	0.321762	7.7104	2.73707e-22	5466	0.751857
CDK5RAP2	6.34553e-23	0.140697	0.263579	0.017815	2.24411	2.77091e-22	3527	0.485144
USP53	6.43424e-23	-0.415852	-0.322696	-0.509009	-8.74931	2.80785e-22	3732	0.513343
SYCP2	6.59329e-23	-0.491507	-0.384314	-0.5987	-8.98693	2.87543e-22	3893	0.535488
TMEM184B	6.6244e-23	0.2561	0.370495	0.141704	4.38781	2.88716e-22	3331	0.458184
MROH8	6.68185e-23	-0.0364759	0.0276435	-0.100595	-1.11497	2.91034e-22	1173	0.161348
TANK	6.74714e-23	0.127141	0.246139	0.00814327	2.09409	2.93691e-22	3034	0.417331
PEAK1	7.00727e-23	0.227746	0.352461	0.103031	3.57916	3.04821e-22	4123	0.567125
PIP5K1A	7.10603e-23	-0.0125876	0.102949	-0.128125	-0.213535	3.08725e-22	3633	0.499725
RAB33B-AS1	7.10164e-23	0.237949	0.341602	0.134295	4.49931	3.08725e-22	1635	0.224897
H3-3B	7.19496e-23	-0.360594	-0.301481	-0.419706	-11.956	3.1239e-22	2701	0.371527
THSD7A	7.2933e-23	0.366712	0.493918	0.239507	5.65025	3.16459e-22	4030	0.554333
ECT2L	7.35107e-23	-0.231868	-0.160657	-0.303078	-6.38183	3.18764e-22	2269	0.312105
CYTH3	7.41201e-23	0.0816125	0.166737	-0.00351197	1.8791	3.21203e-22	1118	0.153783
FGD4	7.952e-23	-0.298665	-0.174179	-0.423151	-4.70232	3.44385e-22	6270	0.862448
VWA3A	8.14962e-23	0.159792	0.253117	0.0664661	3.35584	3.52721e-22	996	0.137001
HES1	8.18246e-23	-0.258968	-0.237242	-0.280694	-23.3625	3.53918e-22	1662	0.228611
VPS26A	8.31144e-23	-0.156795	-0.100485	-0.213105	-5.4575	3.5927e-22	1719	0.236451
GLUD1	8.33618e-23	-0.456084	-0.317552	-0.594616	-6.45272	3.60113e-22	5980	0.822558
PCBP4	8.46983e-23	-0.0688344	-0.0232773	-0.114392	-2.9614	3.65655e-22	1065	0.146492
TET3	8.5622e-23	0.0926565	0.204937	-0.0196242	1.61741	3.6941e-22	2454	0.337552
GALNT18	8.69987e-23	0.342915	0.452124	0.233705	6.15424	3.75113e-22	4972	0.683906
PNISR	8.78327e-23	0.213897	0.316354	0.11144	4.09176	3.78471e-22	5435	0.747593
CDC34	8.81353e-23	-0.133309	-0.0852606	-0.181357	-5.43788	3.79536e-22	1386	0.190646
PLAAT3	8.84654e-23	0.106564	0.20856	0.00456751	2.04773	3.80718e-22	2320	0.31912
EIF3L	9.02506e-23	-0.105402	-0.072842	-0.137962	-6.34473	3.88157e-22	1025	0.14099
MAP4K5	9.10153e-23	0.312758	0.415657	0.209859	5.95725	3.912e-22	5001	0.687895
ENSG00000268205.1	9.44453e-23	0.0130237	0.108865	-0.082818	0.266334	4.05688e-22	2124	0.29216
ANKRD36C	9.47019e-23	0.0870792	0.205991	-0.0318324	1.43529	4.06535e-22	4315	0.593535
QRICH1	9.58196e-23	-0.178872	-0.10968	-0.248063	-5.06683	4.11076e-22	2333	0.320908
BABAM2	1.00346e-22	0.254713	0.371289	0.138137	4.28244	4.30224e-22	5026	0.691334
PHF2	1.06483e-22	0.109432	0.205866	0.0129986	2.22415	4.5625e-22	2042	0.28088
INPP5B	1.06616e-22	0.145195	0.251397	0.0389919	2.67956	4.56535e-22	2563	0.352545
MXD1	1.08078e-22	0.254503	0.360336	0.148669	4.71322	4.62507e-22	1681	0.231224
SLC24A2	1.0967e-22	-0.0541153	-0.00612885	-0.102102	-2.21029	4.69027e-22	935	0.128611
SUSD6	1.12812e-22	0.0875454	0.175016	7.49516e-05	1.96164	4.82164e-22	1500	0.206327
IQCA1	1.17609e-22	-0.402372	-0.27264	-0.532103	-6.07898	5.02349e-22	5365	0.737964
ETF1	1.2023e-22	-0.0566132	-0.00343863	-0.109788	-2.08671	5.13225e-22	1124	0.154608
MTDH	1.21218e-22	0.0173599	0.14298	-0.10826	0.270855	5.17121e-22	3936	0.541403
TNFRSF1A	1.23487e-22	0.0346218	0.11128	-0.0420366	0.885193	5.26473e-22	1630	0.224209
TTYH3	1.24477e-22	-0.0464295	0.0267289	-0.119588	-1.24388	5.30365e-22	1548	0.21293
AATK	1.2658e-22	-0.0379484	0.0218917	-0.0977885	-1.24294	5.38989e-22	1223	0.168226
ARHGEF18	1.27072e-22	0.00663574	0.0901736	-0.0769021	0.155688	5.40746e-22	1718	0.236314
ZNF568	1.28154e-22	0.102179	0.207607	-0.00324929	1.89956	5.45013e-22	1881	0.258735
COX4I1	1.29793e-22	-0.0812035	-0.0420569	-0.12035	-4.06564	5.51642e-22	1028	0.141403
JARID2	1.31022e-22	-0.347469	-0.23807	-0.456868	-6.22516	5.56517e-22	6406	0.881155
STXBP4	1.3763e-22	0.185772	0.306008	0.0655356	3.02825	5.84223e-22	2133	0.293398
ZNF704	1.3798e-22	0.251252	0.367125	0.135379	4.24987	5.85348e-22	2680	0.368638
LINC00298	1.4228e-22	0.296908	0.415631	0.178186	4.9016	6.03215e-22	1507	0.20729
HDGFL3	1.43284e-22	0.126902	0.204578	0.0492263	3.20207	6.07095e-22	1018	0.140028
USP46	1.45753e-22	-0.263235	-0.210969	-0.3155	-9.87139	6.17176e-22	2188	0.300963
WDR11	1.46481e-22	0.0322216	0.143501	-0.0790579	0.567518	6.19874e-22	2671	0.3674
PPP2CB	1.48876e-22	0.231527	0.340802	0.122253	4.1527	6.29618e-22	2721	0.374278
GPR173	1.5204e-22	-0.0603712	0.0228985	-0.143641	-1.42099	6.42605e-22	1977	0.271939
PLIN5	1.52269e-22	-0.248462	-0.196023	-0.300901	-9.28651	6.43174e-22	2274	0.312792
FIG4	1.55021e-22	-0.0280217	0.0432715	-0.0993149	-0.770362	6.54396e-22	1324	0.182118
CCT3	1.55722e-22	0.266887	0.359127	0.174648	5.671	6.56948e-22	954	0.131224
SMURF1	1.57588e-22	-0.131528	-0.0217073	-0.24135	-2.34737	6.64413e-22	3289	0.452407
ARMCX5-GPRASP2	1.58971e-22	0.245053	0.34548	0.144626	4.78254	6.69831e-22	1544	0.21238
ZIC1	1.59451e-22	0.171988	0.287087	0.0568889	2.9287	6.71441e-22	1949	0.268088
TAB1	1.59961e-22	-0.0300416	0.0562692	-0.116352	-0.682192	6.73173e-22	1858	0.255571
EIF3H	1.71227e-22	0.168541	0.279515	0.0575666	2.97667	7.20143e-22	2285	0.314305
SETD5	1.74805e-22	0.216498	0.330708	0.102288	3.71533	7.34739e-22	5063	0.696424
SH3YL1	1.7688e-22	0.266477	0.380874	0.152081	4.56559	7.43003e-22	1783	0.245254
ENSG00000214719.13	1.7723e-22	-0.0173479	0.0501569	-0.0848528	-0.503687	7.44017e-22	1296	0.178267
APBA1	1.78297e-22	0.212324	0.336884	0.0877631	3.34092	7.48038e-22	2633	0.362173
WASL	1.81951e-22	-0.0660338	0.0424566	-0.174524	-1.19295	7.62901e-22	2866	0.394223
NXN	1.82371e-22	0.186976	0.285416	0.0885349	3.7227	7.64196e-22	1867	0.256809
DCP2	1.82996e-22	-0.176521	-0.136099	-0.216943	-8.55905	7.66344e-22	1519	0.208941
CHCHD6	1.9114e-22	0.195171	0.291589	0.0987534	3.96741	7.9996e-22	1082	0.148831
ITPRID2	1.93156e-22	0.00054127	0.099834	-0.0987515	0.0106843	8.07903e-22	2321	0.319257
NRXN3	1.99791e-22	-0.0359448	0.0707892	-0.142679	-0.660057	8.35145e-22	2133	0.293398
MGLL	2.00729e-22	0.293042	0.408063	0.178021	4.99343	8.38557e-22	4918	0.676479
UBE3A	2.0263e-22	0.130021	0.23115	0.0288913	2.5199	8.45979e-22	2484	0.341678
CTTN	2.05456e-22	0.0483475	0.157744	-0.0610492	0.866199	8.57256e-22	2983	0.410316
TAFAZZIN	2.22245e-22	-0.000566036	0.0694623	-0.0705944	-0.0158423	9.26744e-22	1278	0.175791
HIPK1	2.23922e-22	-0.136771	-0.0719083	-0.201633	-4.13284	9.33169e-22	1894	0.260523
MAT2A	2.34853e-22	0.107302	0.20105	0.0135539	2.24333	9.78126e-22	1788	0.245942
STMN3	2.46054e-22	-0.0916271	-0.0653368	-0.117917	-6.83089	1.02415e-21	850	0.116919
SLC22A17	2.46683e-22	-0.00462976	0.058946	-0.0682055	-0.14273	1.02615e-21	1317	0.181155
ZSWIM8	2.4945e-22	0.0585929	0.124678	-0.00749245	1.73775	1.03703e-21	733	0.100825
LIPA	2.57919e-22	0.102518	0.190992	0.014045	2.27111	1.07158e-21	1059	0.145667
RMST	2.59299e-22	0.00570132	0.148959	-0.137556	0.0780019	1.07666e-21	3678	0.505915
CTNNA3	2.62326e-22	0.165838	0.278427	0.0532493	2.88694	1.08857e-21	1520	0.209078
LGI4	2.71531e-22	-0.356235	-0.298194	-0.414276	-12.0295	1.12609e-21	2859	0.39326
NEDD4	2.74932e-22	0.194482	0.295251	0.0937117	3.78265	1.1395e-21	1545	0.212517
SLC25A13	2.78205e-22	0.119107	0.244069	-0.0058546	1.86814	1.15237e-21	3524	0.484732
EIPR1	2.84659e-22	0.098892	0.194643	0.003141	2.02426	1.17839e-21	1678	0.230812
EMID1	2.8746e-22	0.127053	0.241182	0.0129249	2.18193	1.18927e-21	3259	0.448281
FBXL4	2.97556e-22	-0.128868	-0.0197147	-0.238022	-2.31396	1.23029e-21	3135	0.431224
TMEM67	3.02121e-22	0.0227581	0.101524	-0.0560081	0.566297	1.24841e-21	1292	0.177717
TNS1	3.03962e-22	0.101724	0.215623	-0.0121754	1.75045	1.25526e-21	2609	0.358872
ZNF627	3.12636e-22	-0.125428	-0.0832928	-0.167564	-5.83438	1.29031e-21	1279	0.175928
TTYH1	3.15281e-22	-0.385248	-0.279504	-0.490991	-7.14058	1.30044e-21	4642	0.638514
SDC2	3.15486e-22	0.158505	0.288981	0.0280295	2.38101	1.3005e-21	4251	0.584732
FAM214B	3.15977e-22	-0.198281	-0.164769	-0.231792	-11.5967	1.30174e-21	1576	0.216781
ENSG00000272693.5	3.20523e-22	0.138833	0.236297	0.0413686	2.79187	1.31888e-21	1714	0.235763
FAM219A	3.20466e-22	0.0857243	0.191686	-0.0202376	1.58563	1.31888e-21	2313	0.318157
SNX2	3.232e-22	-0.0132526	0.0814107	-0.107916	-0.274389	1.3291e-21	2068	0.284457
CTNNBIP1	3.26797e-22	-0.129849	-0.0633243	-0.196374	-3.82564	1.34308e-21	1892	0.260248
EPC1	3.35978e-22	0.232407	0.350456	0.114357	3.85862	1.37999e-21	4042	0.555983
PPP4R2	3.44897e-22	0.0568074	0.165036	-0.0514209	1.02875	1.41577e-21	2624	0.360935
RSL1D1-DT	3.45183e-22	0.15528	0.246239	0.0643208	3.34593	1.4161e-21	1232	0.169464
UBE2J2	3.47219e-22	0.0828899	0.159328	0.00645195	2.1254	1.4236e-21	1026	0.141128
MIDEAS	3.47697e-22	-0.0387338	0.0290986	-0.106566	-1.11918	1.4247e-21	1505	0.207015
FAT1	3.51105e-22	0.129645	0.252134	0.00715567	2.07446	1.43781e-21	3541	0.48707
LINC00467	3.52107e-22	-0.187056	-0.144853	-0.229258	-8.68721	1.44105e-21	1480	0.203576
ROR1	3.68042e-22	0.158345	0.292053	0.024637	2.32111	1.50537e-21	3409	0.468913
MEF2D	3.8175e-22	-0.0980581	-0.0424632	-0.153653	-3.45698	1.5605e-21	1584	0.217882
KIZ	3.86154e-22	0.124006	0.212055	0.0359578	2.76039	1.57756e-21	1631	0.224347
LINC00674	3.88117e-22	0.102353	0.199283	0.00542347	2.06963	1.58464e-21	2312	0.318019
EIF1AX	3.9054e-22	-0.0890923	-0.0638296	-0.114355	-6.91207	1.59358e-21	852	0.117194
LGR4	4.00829e-22	-0.129443	0.0220514	-0.280938	-1.67467	1.63459e-21	5415	0.744842
STK11	4.04661e-22	0.0345985	0.0945153	-0.0253184	1.13177	1.64923e-21	910	0.125172
CD99L2	4.0584e-22	-0.0519722	0.0365259	-0.14047	-1.15103	1.65305e-21	2140	0.29436
ZNF532	4.12679e-22	0.23763	0.356161	0.1191	3.92933	1.67991e-21	5092	0.700413
ATF7IP2	4.25842e-22	-0.139312	-0.0543752	-0.224248	-3.21471	1.73247e-21	2412	0.331774
ATP1A1-AS1	4.33667e-22	0.119313	0.197083	0.0415435	3.00695	1.76325e-21	835	0.114856
ENSG00000255284.3	4.34219e-22	0.068221	0.146054	-0.00961239	1.71791	1.7634e-21	1041	0.143191
NBDY	4.34035e-22	0.189643	0.299566	0.0797195	3.38139	1.7634e-21	3228	0.444017
APLP2	4.38291e-22	-0.0590318	0.0266814	-0.144745	-1.34985	1.77809e-21	2336	0.32132
PDE8A	4.38354e-22	0.12409	0.256294	-0.00811428	1.83967	1.77809e-21	3692	0.50784
RPL37	4.39643e-22	-0.093599	-0.0532737	-0.133924	-4.54927	1.78226e-21	1130	0.155433
PTPRA	4.44011e-22	0.277873	0.384247	0.171499	5.11987	1.7989e-21	5172	0.711417
HHIPL1	4.47593e-22	0.0727672	0.164222	-0.0186873	1.55948	1.81234e-21	1679	0.230949
OTULIN	4.59902e-22	0.0392628	0.120632	-0.0421059	0.94574	1.86108e-21	1433	0.197111
LINC00205	4.67759e-22	-0.00863312	0.0506089	-0.0678752	-0.285618	1.89176e-21	934	0.128473
POU2F1	4.71472e-22	-0.111521	0.0116434	-0.234685	-1.77468	1.90565e-21	6135	0.843879
BTBD7	4.75355e-22	0.0245754	0.141705	-0.0925544	0.411227	1.92021e-21	2960	0.407153
LINC01572	4.8527e-22	-0.260148	-0.217423	-0.302873	-11.934	1.95911e-21	1889	0.259835
ENSG00000226994.9	4.90368e-22	-0.48565	-0.406759	-0.564542	-12.0653	1.97852e-21	2845	0.391334
LIN7A	5.00551e-22	0.0813405	0.156735	0.0059457	2.11453	2.01842e-21	937	0.128886
NIM1K	5.02259e-22	0.152696	0.260801	0.0445918	2.76843	2.02411e-21	2678	0.368363
RBM19	5.05094e-22	0.0466017	0.122787	-0.0295839	1.19888	2.03434e-21	1275	0.175378
DNM1	5.10394e-22	-0.123739	-0.0997888	-0.147689	-10.1262	2.05448e-21	994	0.136726
ZNHIT6	5.15168e-22	0.130519	0.230742	0.0302962	2.55244	2.07248e-21	1649	0.226823
LINC02884	5.21875e-22	0.131498	0.247697	0.0152986	2.21801	2.09822e-21	2811	0.386657
RGS7	5.29242e-22	0.0198173	0.154799	-0.115164	0.287752	2.1266e-21	4041	0.555846
CACHD1	5.3485e-22	0.39439	0.484648	0.304133	8.56429	2.14787e-21	6049	0.83205
BEX3	5.44572e-22	-0.220068	-0.195348	-0.244789	-17.4484	2.18563e-21	1528	0.210179
NSFL1C	5.48306e-22	0.000785912	0.0584689	-0.0568971	0.0267039	2.19933e-21	925	0.127235
SCFD2	5.6021e-22	0.12141	0.254181	-0.0113611	1.79225	2.24489e-21	3335	0.458735
TMEM39A	5.6032e-22	-0.273864	-0.217648	-0.33008	-9.54825	2.24489e-21	2314	0.318294
MMD2	5.7758e-22	-0.326027	-0.212458	-0.439596	-5.62653	2.31269e-21	4329	0.595461
XPNPEP1	6.00301e-22	0.118211	0.209933	0.0264881	2.52597	2.40226e-21	1404	0.193122
AP1M1	6.0195e-22	0.0492834	0.11405	-0.0154831	1.49142	2.40745e-21	836	0.114993
TNK2	6.09813e-22	0.00734659	0.0798776	-0.0651844	0.198523	2.43747e-21	1562	0.214856
SLC25A53	6.21783e-22	0.0842273	0.175655	-0.00720006	1.80561	2.48387e-21	1577	0.216919
BCKDHB	6.31293e-22	0.311902	0.407822	0.215983	6.37324	2.52039e-21	5922	0.81458
RYK	6.3232e-22	0.130297	0.246428	0.0141659	2.19904	2.52302e-21	2572	0.353783
PI4K2B	6.38295e-22	0.179313	0.293741	0.0648844	3.07132	2.54537e-21	1935	0.266162
EFHC1	6.43493e-22	0.154574	0.25865	0.0504986	2.91096	2.56461e-21	1324	0.182118
SCML1	6.57292e-22	-0.35972	-0.323846	-0.395595	-19.6529	2.61808e-21	2482	0.341403
CC2D2A	7.00684e-22	-0.508918	-0.364049	-0.653787	-6.88527	2.78929e-21	4565	0.627923
CUL3	7.08281e-22	0.194382	0.31829	0.0704737	3.07471	2.8179e-21	3988	0.548556
CLINT1	7.24486e-22	-0.209299	-0.14551	-0.273088	-6.43086	2.8807e-21	2115	0.290922
PRR12	7.24962e-22	0.15134	0.232504	0.0701752	3.65456	2.88091e-21	949	0.130536
ATP6V1E1	7.35136e-22	-0.155677	-0.112485	-0.19887	-7.06422	2.91965e-21	1557	0.214168
DYNC2H1	7.38373e-22	0.0897273	0.218882	-0.0394273	1.36164	2.9308e-21	4757	0.654333
ENSG00000262879.6	7.4801e-22	0.164622	0.255085	0.0741594	3.5667	2.96734e-21	1383	0.190234
LRSAM1	7.61436e-22	0.267277	0.367263	0.167291	5.23928	3.01885e-21	1774	0.244017
SAMD4A	7.68741e-22	0.382254	0.49797	0.266538	6.47449	3.04605e-21	5622	0.773315
LINC01006	7.88937e-22	-0.229443	-0.175293	-0.283593	-8.30472	3.12426e-21	1913	0.263136
CAPZA1	7.92412e-22	-0.446511	-0.322453	-0.570568	-7.05433	3.13621e-21	5028	0.691609
ZNF862	7.93557e-22	0.076608	0.174217	-0.0210006	1.53828	3.13893e-21	1829	0.251582
GPAM	7.95638e-22	-0.39491	-0.307126	-0.482693	-8.81728	3.14534e-21	3375	0.464237
SEC62	8.06827e-22	-0.30939	-0.239513	-0.379267	-8.67804	3.18773e-21	2965	0.40784
LSM14A	8.10392e-22	0.134515	0.255151	0.0138784	2.18544	3.19997e-21	4010	0.551582
SOX13	8.18083e-22	-0.0132349	0.0730904	-0.0995603	-0.300491	3.22848e-21	2021	0.277992
PPP4R1	8.51147e-22	-0.101684	-0.00492872	-0.198439	-2.0598	3.35703e-21	2569	0.35337
GRIK2	8.57851e-22	-0.382491	-0.312042	-0.45294	-10.6413	3.38152e-21	2681	0.368776
NCOA7	8.66529e-22	0.0217601	0.102144	-0.0586238	0.530567	3.41235e-21	1527	0.210041
UBXN2A	8.66667e-22	0.0977738	0.199038	-0.00349059	1.8924	3.41235e-21	2496	0.343329
CACNA2D3	8.7471e-22	-0.432178	-0.322335	-0.542021	-7.71149	3.44204e-21	3718	0.511417
POLR2A	8.76158e-22	-0.263194	-0.227962	-0.298427	-14.6413	3.44575e-21	1911	0.262861
CCDC50	8.94599e-22	-0.0318264	0.0671782	-0.130831	-0.630058	3.51626e-21	2504	0.344429
KIDINS220	8.97037e-22	-0.149044	-0.0366284	-0.26146	-2.59858	3.52204e-21	3369	0.463411
PAM	8.97099e-22	0.0645185	0.17231	-0.0432726	1.17314	3.52204e-21	2560	0.352132
ACOX3	8.98555e-22	0.128324	0.220178	0.0364694	2.73814	3.52574e-21	1404	0.193122
SMS	9.01456e-22	-0.145046	-0.0601067	-0.229986	-3.34692	3.53509e-21	2355	0.323934
FAM120B	9.09825e-22	0.0481796	0.169125	-0.0727655	0.78077	3.56587e-21	4286	0.589546
TMEM192	9.42111e-22	-0.178937	-0.140239	-0.217635	-9.06283	3.69029e-21	1531	0.210591
TMCO1	9.52004e-22	-0.179438	-0.122259	-0.236616	-6.15079	3.72691e-21	1857	0.255433
FAM13B	9.5622e-22	0.133581	0.253217	0.0139443	2.18841	3.74128e-21	3212	0.441816
SNX13	9.63863e-22	0.0560356	0.183247	-0.0711759	0.863348	3.76741e-21	3942	0.542228
VCPIP1	9.64e-22	-0.123708	-0.0803573	-0.167059	-5.59305	3.76741e-21	1304	0.179367
PDE3B	9.66785e-22	-0.450951	-0.322867	-0.579035	-6.90052	3.77614e-21	4095	0.563274
AGO2	9.69272e-22	0.147307	0.261088	0.0335266	2.53749	3.7837e-21	4732	0.650894
PRELID2	9.87082e-22	0.214221	0.326469	0.101974	3.74053	3.85103e-21	1429	0.196561
KTN1	9.90284e-22	0.204154	0.319117	0.0891906	3.48054	3.86132e-21	3460	0.475928
DSTYK	9.93903e-22	-0.122595	-0.0472725	-0.197918	-3.19004	3.87322e-21	2148	0.295461
RNF11	1.01186e-21	-0.189669	-0.133944	-0.245393	-6.67114	3.94095e-21	2052	0.282256
LMNA	1.07975e-21	-0.0303554	0.0323097	-0.0930204	-0.949419	4.20298e-21	1282	0.176341
C6orf89	1.09206e-21	-0.00410564	0.0787166	-0.0869279	-0.0971588	4.24849e-21	1817	0.249931
DENND5A	1.09701e-21	-0.102436	0.00707328	-0.211945	-1.83337	4.26533e-21	3285	0.451857
ATM	1.14569e-21	0.171035	0.281132	0.0609369	3.04477	4.45205e-21	1946	0.267675
PIP4P2	1.19313e-21	-0.0312627	0.0606661	-0.123192	-0.666535	4.63378e-21	2171	0.298624
ENO2	1.19549e-21	-0.223049	-0.181326	-0.264772	-10.4778	4.64034e-21	1841	0.253232
SOS2	1.21539e-21	-0.0851415	0.0327399	-0.203023	-1.41561	4.71487e-21	3550	0.488308
CCDC93	1.22274e-21	0.0952639	0.201178	-0.0106505	1.76288	4.74071e-21	2215	0.304677
FBXO38-DT	1.23685e-21	0.318654	0.452214	0.185093	4.67615	4.7927e-21	2496	0.343329
R3HDM1	1.24321e-21	0.160899	0.284486	0.0373117	2.55169	4.81464e-21	4162	0.57249
ITPR2	1.2461e-21	0.343515	0.415089	0.271941	9.40671	4.82309e-21	6569	0.903576
HBS1L	1.26908e-21	0.0785393	0.18659	-0.0295114	1.42465	4.90925e-21	2255	0.310179
TRAPPC12	1.27743e-21	0.254197	0.371457	0.136938	4.24886	4.93877e-21	3102	0.426685
KDM3B	1.31003e-21	-0.204141	-0.105361	-0.302921	-4.05051	5.06196e-21	3296	0.45337
LARP4	1.31128e-21	0.194639	0.306732	0.0825454	3.40328	5.06391e-21	3096	0.42586
SLC24A3	1.3187e-21	0.136478	0.262605	0.0103511	2.12082	5.08969e-21	3508	0.482531
ENSG00000237356.7	1.3232e-21	0.317948	0.43683	0.199066	5.24188	5.10418e-21	1076	0.148006
CCS	1.35507e-21	-0.0671715	0.00154712	-0.13589	-1.91584	5.2242e-21	1648	0.226685
ZNF573	1.36141e-21	-0.0475747	0.019562	-0.114711	-1.38888	5.24567e-21	1316	0.181018
RAB1A	1.36925e-21	-0.0218583	0.0908697	-0.134586	-0.380043	5.27292e-21	3505	0.482118
STX18-AS1	1.37598e-21	0.0929734	0.221639	-0.0356925	1.41626	5.29585e-21	3830	0.526823
ZCCHC24	1.38258e-21	0.100369	0.195954	0.00478486	2.05808	5.31828e-21	1877	0.258184
ARF1	1.38958e-21	-0.102176	-0.0611875	-0.143164	-4.88582	5.3422e-21	1249	0.171802
AKAP7	1.48234e-21	-0.386721	-0.270428	-0.503015	-6.51762	5.69562e-21	4002	0.550481
ATE1-AS1	1.48917e-21	0.2419	0.342233	0.141567	4.72541	5.71864e-21	1048	0.144154
EPB41L5	1.49238e-21	-0.27976	-0.172376	-0.387144	-5.10616	5.72777e-21	3603	0.495598
ENSG00000257060.8	1.50119e-21	-0.0985199	0.0390518	-0.236092	-1.4036	5.75833e-21	4168	0.573315
PPP2R5A	1.50263e-21	0.0790618	0.19424	-0.0361169	1.34537	5.76065e-21	2859	0.39326
ENSG00000258234.1	1.50636e-21					5.77172e-21	1261	0.173453
ZNF44	1.51305e-21	-0.256088	-0.171675	-0.340501	-5.94604	5.79409e-21	3052	0.419807
SLC35C2	1.53972e-21	-0.289793	-0.244699	-0.334886	-12.5957	5.89292e-21	2216	0.304814
SPTBN4	1.54257e-21	0.000514966	0.093653	-0.0926231	0.0108368	5.90056e-21	2308	0.317469
BICRAL	1.60271e-21	-0.208473	-0.0925756	-0.324369	-3.52553	6.12718e-21	4014	0.552132
SH3BP2	1.67577e-21	-0.212144	-0.146376	-0.277913	-6.32212	6.40289e-21	2189	0.3011
TTC3	1.67822e-21	0.278718	0.383542	0.173894	5.21138	6.4087e-21	4831	0.664512
NCEH1	1.70076e-21	-0.200551	-0.141774	-0.259328	-6.68748	6.49113e-21	2012	0.276754
ITPKB	1.73363e-21	0.384899	0.463092	0.306706	9.64777	6.61289e-21	6322	0.869601
TMEM9B-AS1	1.73701e-21	0.180296	0.274366	0.0862265	3.75651	6.62212e-21	845	0.116231
TUBB2A	1.76305e-21	-0.14592	-0.13095	-0.160889	-19.1052	6.71764e-21	972	0.1337
SRPK1	1.78096e-21	0.0900505	0.174074	0.00602734	2.10056	6.7821e-21	1073	0.147593
RBM25	1.78338e-21	0.0854294	0.205436	-0.0345773	1.39524	6.78756e-21	4058	0.558184
ADGRL3	1.79502e-21	0.300511	0.365324	0.235699	9.08762	6.82806e-21	6959	0.957221
PLEKHA1	1.80932e-21	0.0724534	0.154931	-0.0100238	1.72176	6.87865e-21	1359	0.186933
CLTC	1.81928e-21	0.170456	0.275918	0.064994	3.16785	6.90881e-21	2184	0.300413
UBXN2B	1.81909e-21	0.079807	0.174834	-0.0152199	1.64605	6.90881e-21	1726	0.237414
AKAP13	1.86812e-21	0.240827	0.360729	0.120924	3.93663	7.09036e-21	4271	0.587483
SPATC1	1.89128e-21	-0.318653	-0.283885	-0.353422	-17.963	7.1743e-21	2135	0.293673
PI4KB	1.89558e-21	0.100473	0.183839	0.017107	2.36216	7.1866e-21	1187	0.163274
MRPL45P2	1.94181e-21	0.0378479	0.128933	-0.0532369	0.814412	7.35781e-21	1539	0.211692
CUL4A	1.97203e-21	0.135245	0.246211	0.0242802	2.38882	7.46818e-21	2502	0.344154
RHEB	1.97612e-21	0.136881	0.252967	0.0207945	2.31105	7.47956e-21	3909	0.537689
BRSK2	1.98465e-21	-0.0368321	0.0283764	-0.102041	-1.10706	7.50766e-21	1380	0.189821
CWF19L2	2.02333e-21	0.0901298	0.202583	-0.0223232	1.57089	7.64977e-21	2959	0.407015
LAMP1	2.02504e-21	0.0126431	0.0953564	-0.0700702	0.299589	7.65202e-21	1680	0.231087
ENHO	2.07236e-21	0.008377	0.0805383	-0.0637843	0.227527	7.82652e-21	1446	0.1989
ATAD5	2.07562e-21	-0.258732	-0.233156	-0.284308	-19.8275	7.83451e-21	1729	0.237827
SUPT6H	2.13309e-21	-0.214701	-0.151354	-0.278049	-6.64285	8.04253e-21	2254	0.310041
USP6NL	2.13264e-21	0.0388852	0.133663	-0.0558922	0.804133	8.04253e-21	1834	0.25227
NFATC1	2.14509e-21	0.162474	0.244577	0.0803715	3.87861	8.08333e-21	993	0.136589
HDHD3	2.14685e-21	-0.0304195	0.0215923	-0.0824312	-1.1463	8.08552e-21	814	0.111967
GOLGA3	2.18403e-21	0.0623944	0.143505	-0.0187158	1.50771	8.22103e-21	1347	0.185282
PCDH10-DT	2.23347e-21	-0.329668	-0.251865	-0.40747	-8.30481	8.4025e-21	2949	0.40564
ZFYVE28	2.38188e-21	0.143074	0.252225	0.0339241	2.56912	8.9559e-21	2953	0.40619
SNX24	2.45548e-21	-0.119747	-0.0114323	-0.228062	-2.16683	9.22761e-21	3002	0.41293
KCTD8	2.4927e-21	-0.0920016	0.0455422	-0.229545	-1.311	9.36234e-21	3922	0.539477
BBX	2.54225e-21	0.212381	0.327009	0.0977535	3.63141	9.54318e-21	4973	0.684044
CYP2J2	2.57512e-21	-0.400013	-0.342958	-0.457068	-13.7414	9.66129e-21	2854	0.392572
FBXL2	2.58248e-21	0.231036	0.327749	0.134322	4.68208	9.6836e-21	865	0.118982
ULK2	2.60283e-21	-0.420473	-0.335596	-0.505349	-9.7095	9.75456e-21	3476	0.478129
PRKAG2	2.67639e-21	0.111459	0.219744	0.00317454	2.01742	1.00248e-20	2841	0.390784
RPS11	2.70275e-21	-0.101902	-0.0586405	-0.145164	-4.61667	1.01179e-20	1132	0.155708
XPR1	2.70452e-21	0.297629	0.413025	0.182233	5.05514	1.0119e-20	4373	0.601513
DAZAP1	2.71831e-21	0.0432037	0.130563	-0.0441553	0.969307	1.01651e-20	1866	0.256671
TRPM4	2.72642e-21	-0.197444	-0.154913	-0.239974	-9.09891	1.01898e-20	1669	0.229574
GPR155	2.74541e-21	-0.237342	-0.189952	-0.284732	-9.816	1.02552e-20	2010	0.276479
CDH11	2.76959e-21	-0.119473	0.0107988	-0.249746	-1.7975	1.03399e-20	4122	0.566988
USP14	2.78046e-21	-0.159893	-0.076954	-0.242831	-3.7785	1.03748e-20	2572	0.353783
KLC4	2.78383e-21	0.0468336	0.106871	-0.0132038	1.52892	1.03817e-20	741	0.101926
BAP1	2.85339e-21	-0.0655454	-0.0330362	-0.0980546	-3.9517	1.06353e-20	769	0.105777
SLC25A27	2.86895e-21	0.0901614	0.182567	-0.00224387	1.91237	1.06876e-20	1731	0.238102
SMYD3	2.88939e-21	0.423038	0.526084	0.319992	8.04631	1.07578e-20	5944	0.817607
EIF4EBP2	2.9214e-21	-0.197119	-0.124288	-0.269949	-5.30473	1.08711e-20	2484	0.341678
GPI	2.98459e-21	0.188022	0.30259	0.0734535	3.21656	1.11002e-20	2313	0.318157
PHKA2	3.02447e-21	0.113365	0.196593	0.0301375	2.66968	1.12424e-20	1058	0.14553
TNIK	3.034e-21	-0.280537	-0.21738	-0.343694	-8.70597	1.12717e-20	7042	0.968638
CBX1	3.18412e-21	-0.0401169	0.00821731	-0.0884511	-1.62675	1.1823e-20	943	0.129711
HERC1	3.20406e-21	-0.366395	-0.253566	-0.479224	-6.3647	1.18906e-20	4482	0.616506
GMDS	3.28337e-21	0.226312	0.343439	0.109184	3.78701	1.21784e-20	2281	0.313755
ATP8A1	3.33556e-21	-0.233738	-0.0874018	-0.380075	-3.13058	1.23585e-20	5019	0.690371
GAPDH	3.33469e-21	0.0133861	0.0894351	-0.0626629	0.344992	1.23585e-20	1575	0.216644
RNF130	3.34682e-21	0.247396	0.364652	0.13014	4.13529	1.23935e-20	4359	0.599587
BPTF	3.40569e-21	0.321315	0.413149	0.229481	6.85764	1.26047e-20	5633	0.774828
CASD1	3.45481e-21	0.0548582	0.134054	-0.024337	1.35766	1.27796e-20	1177	0.161898
TENT4B	3.46529e-21	0.21594	0.313513	0.118366	4.3376	1.28115e-20	1197	0.164649
CRB1	3.56847e-21	0.204784	0.316269	0.0932989	3.60021	1.31858e-20	6043	0.831224
PDGFRB	3.7101e-21	-0.430225	-0.332337	-0.528113	-8.61419	1.37017e-20	4002	0.550481
RNF115	3.79845e-21	0.178594	0.295562	0.0616252	2.99258	1.40205e-20	3984	0.548006
CCDC82	3.84143e-21	-0.0601452	-0.00612556	-0.114165	-2.18221	1.41715e-20	1144	0.157359
FAM124A	3.87033e-21	0.0855726	0.166456	0.0046891	2.07359	1.42704e-20	1159	0.159422
FADS2	3.87812e-21	-0.336393	-0.24382	-0.428967	-7.1221	1.42914e-20	3618	0.497662
TASOR2	3.91733e-21	0.278214	0.396107	0.160322	4.62532	1.44282e-20	2298	0.316094
SON	3.92624e-21	-0.156384	-0.0621122	-0.250656	-3.25131	1.44532e-20	3242	0.445942
ATP2B1	4.00839e-21	0.0188236	0.113456	-0.0758084	0.389864	1.47477e-20	2104	0.289409
LINC00299	4.02683e-21	0.205987	0.313884	0.0980898	3.74178	1.48076e-20	6282	0.864099
TMEM245	4.06105e-21	0.195482	0.311159	0.0798057	3.31215	1.49254e-20	3040	0.418157
APIP	4.16645e-21	0.256243	0.366869	0.145617	4.53987	1.53045e-20	1634	0.224759
CHD6	4.28358e-21	0.211007	0.313491	0.108524	4.03545	1.57264e-20	5599	0.770151
ZBTB37	4.42723e-21	0.10058	0.203602	-0.00244119	1.91352	1.6245e-20	2178	0.299587
WDR33	4.48086e-21	0.0449344	0.168	-0.0781309	0.715635	1.6433e-20	3671	0.504952
AKAP9	4.64898e-21	-0.209779	-0.0914444	-0.328114	-3.47455	1.70402e-20	4928	0.677854
DZIP3	4.65139e-21	-0.0250389	0.0974205	-0.147498	-0.400748	1.70402e-20	3509	0.482669
PSMB7	4.67313e-21	0.0065937	0.113051	-0.099864	0.121395	1.71107e-20	2525	0.347318
ITSN2	4.70772e-21	0.0491216	0.166268	-0.0680246	0.82185	1.7228e-20	3592	0.494085
TAPBP	4.7102e-21	0.0763834	0.144812	0.007955	2.18782	1.7228e-20	836	0.114993
HUWE1	4.77682e-21	-0.201394	-0.077352	-0.325436	-3.18219	1.74623e-20	4171	0.573728
ENSG00000223646.2	4.85029e-21	-0.35575	-0.321854	-0.389646	-20.5704	1.7714e-20	2077	0.285695
SWT1	4.85084e-21	0.269687	0.386635	0.152739	4.51975	1.7714e-20	2099	0.288721
LMTK2	4.8634e-21	0.00423886	0.0914522	-0.0829745	0.0952608	1.77504e-20	1790	0.246217
DNAJC16	4.92463e-21	0.00687783	0.0804163	-0.0666607	0.183309	1.79547e-20	1210	0.166437
GUSBP2	4.92389e-21	0.12491	0.212773	0.0370466	2.78636	1.79547e-20	1001	0.137689
MED24	5.08626e-21	-0.0467841	0.00399416	-0.0975624	-1.8058	1.85341e-20	1047	0.144017
GCC2	5.12592e-21	-0.232804	-0.144585	-0.321023	-5.17223	1.86687e-20	3182	0.437689
MAP2K4	5.19498e-21	0.11137	0.227593	-0.0048531	1.87812	1.89102e-20	3510	0.482806
ATG4B	5.22246e-21	-0.00332338	0.0851022	-0.091749	-0.0736631	1.90001e-20	2148	0.295461
DIAPH2	5.29591e-21	0.154849	0.252139	0.0575601	3.11956	1.92571e-20	1567	0.215543
SLC24A4	5.35063e-21	-0.0790544	-0.0117571	-0.146352	-2.30238	1.94457e-20	1676	0.230536
SSBP3	5.39701e-21	0.126712	0.227722	0.0257018	2.45867	1.96039e-20	2596	0.357084
PTPN11	5.46971e-21	-0.205889	-0.130864	-0.280913	-5.37869	1.98574e-20	2629	0.361623
PLEKHA6	5.55377e-21	0.162431	0.291898	0.032963	2.45898	2.01519e-20	3643	0.5011
SEC13	5.62412e-21	-0.0715518	-0.0225039	-0.1206	-2.85922	2.03964e-20	1007	0.138514
RUNX1T1	5.69468e-21	-0.127014	-0.00950877	-0.244519	-2.11857	2.06413e-20	3158	0.434388
POM121C	5.74189e-21	-0.116764	-0.00818663	-0.225341	-2.10774	2.08014e-20	3357	0.461761
NRG2	5.78783e-21	0.124159	0.254478	-0.00616113	1.8673	2.09568e-20	3572	0.491334
TPCN1	5.79639e-21	-0.452805	-0.325943	-0.579666	-6.99566	2.09767e-20	5056	0.695461
PSEN1	5.92463e-21	-0.0833329	0.0177596	-0.184425	-1.61564	2.14294e-20	3066	0.421733
MGRN1	6.03451e-21	0.032483	0.126017	-0.0610512	0.680665	2.18153e-20	2380	0.327373
GTDC1	6.11115e-21	-0.0393927	0.0860797	-0.164865	-0.615341	2.20808e-20	3193	0.439202
EIF1B-AS1	6.13848e-21	0.18036	0.286906	0.073813	3.31778	2.21678e-20	1501	0.206465
RIF1	6.41338e-21	-0.319916	-0.251754	-0.388077	-9.19911	2.31484e-20	2888	0.397249
FAN1	6.4257e-21	0.0171611	0.0829152	-0.0485931	0.511528	2.31806e-20	952	0.130949
PPHLN1	6.4586e-21	0.218039	0.342506	0.0935712	3.43341	2.3287e-20	2875	0.395461
GALK2	6.46455e-21	0.0332631	0.139438	-0.072912	0.614028	2.32962e-20	2297	0.315956
NUDT9	6.59217e-21	0.0530048	0.135023	-0.0290137	1.26663	2.37371e-20	1233	0.169601
RNF157	6.59383e-21	0.0682906	0.166403	-0.0298213	1.36423	2.37371e-20	2196	0.302063
STOX2	6.66362e-21	-0.00516634	0.0907574	-0.10109	-0.105561	2.39757e-20	1880	0.258597
YPEL2	6.69679e-21	0.153596	0.243806	0.0633868	3.33716	2.40824e-20	942	0.129574
DISP1	6.87171e-21	0.24191	0.361913	0.121907	3.95103	2.46985e-20	2031	0.279367
CPQ	6.90831e-21	0.164268	0.281446	0.0470894	2.7476	2.4817e-20	5464	0.751582
TMTC4	6.95956e-21	-0.173441	-0.127397	-0.219484	-7.38293	2.4988e-20	1621	0.222971
LINC01748	7.02257e-21	-0.144024	0.00217662	-0.290225	-1.93078	2.51878e-20	5134	0.70619
RBM33	7.02057e-21	-0.0228773	0.108419	-0.154174	-0.341507	2.51878e-20	4615	0.634801
ANTXR2	7.02766e-21	0.199619	0.294243	0.104996	4.13479	2.51929e-20	1143	0.157221
USP20	7.1892e-21	0.0260756	0.0930793	-0.0409281	0.762753	2.57585e-20	1101	0.151444
CASKIN1	7.32071e-21	0.0690921	0.14429	-0.00610553	1.80083	2.62159e-20	1049	0.144292
ANKRD27	7.33683e-21	-0.0771415	-0.00279113	-0.151492	-2.03354	2.62599e-20	1868	0.256946
GOT1	7.52823e-21	-0.102772	-0.0535143	-0.152029	-4.08932	2.69309e-20	1342	0.184594
ASRGL1	7.59015e-21	-0.433384	-0.346233	-0.520536	-9.74647	2.71383e-20	3631	0.49945
MTUS1	7.72904e-21	0.284327	0.390898	0.177756	5.22909	2.76204e-20	5181	0.712655
KLF3-AS1	7.87701e-21	-0.00968272	0.0544271	-0.0737925	-0.29602	2.81199e-20	1030	0.141678
MDN1	7.87358e-21	-0.129646	-0.0223597	-0.236932	-2.36844	2.81199e-20	3440	0.473177
CEP70	7.88579e-21	-0.350699	-0.270254	-0.431143	-8.54446	2.81365e-20	3193	0.439202
AKAP1	8.02376e-21	0.0125467	0.071338	-0.0462446	0.418278	2.86139e-20	780	0.10729
LRRN2	8.04347e-21	0.091046	0.183999	-0.00190705	1.91975	2.86692e-20	1543	0.212242
RBL2	8.0766e-21	-0.356881	-0.278792	-0.43497	-8.95735	2.87724e-20	3280	0.451169
PFKFB3	8.2144e-21	-0.350726	-0.212045	-0.489407	-4.95678	2.9248e-20	4612	0.634388
TRPC4AP	8.52857e-21	-0.0586926	0.0495549	-0.16694	-1.06271	3.03509e-20	3292	0.45282
CNOT2	8.61683e-21	0.198121	0.316686	0.0795558	3.27508	3.0649e-20	3970	0.54608
WASF2	8.81956e-21	-0.376798	-0.261015	-0.49258	-6.37842	3.13539e-20	4918	0.676479
EEF2	9.29201e-21	-0.152775	-0.126179	-0.179372	-11.2585	3.30163e-20	1229	0.169051
AMOT	9.36216e-21	-0.101217	0.00874828	-0.211183	-1.80404	3.32483e-20	2859	0.39326
PRKRIP1	9.40927e-21	-0.0359699	0.0645648	-0.136505	-0.701247	3.33983e-20	2854	0.392572
SPAG1	9.43495e-21	-0.0525376	0.0376404	-0.142716	-1.14187	3.34721e-20	2443	0.336039
IP6K1	9.54716e-21	-0.153084	-0.0729585	-0.23321	-3.74461	3.38526e-20	2551	0.350894
PLBD2	9.61694e-21	-0.0181634	0.0658971	-0.102224	-0.423499	3.40824e-20	1891	0.26011
FBXW7	9.63066e-21	0.175254	0.281569	0.0689385	3.23087	3.41134e-20	2232	0.307015
NAPG	9.65562e-21	-0.0167818	0.0611672	-0.0947307	-0.421964	3.41841e-20	1724	0.237139
HACD2	9.72251e-21	0.0244452	0.0992157	-0.0503253	0.640784	3.44031e-20	1234	0.169739
PCLO	9.74288e-21	-0.373062	-0.294923	-0.4512	-9.35761	3.44574e-20	3050	0.419532
PLEC	9.77619e-21	-0.0588338	0.0384047	-0.156072	-1.18587	3.45574e-20	3440	0.473177
CTSF	9.84438e-21	-0.0550116	-0.00834813	-0.101675	-2.3106	3.47625e-20	1083	0.148968
KALRN	9.84065e-21	0.370349	0.459325	0.281373	8.15806	3.47625e-20	5970	0.821183
FAM167A	9.93487e-21	0.158701	0.247346	0.0700563	3.50893	3.5064e-20	1475	0.202889
RUSC2	1.00204e-20	0.101609	0.20083	0.00238836	2.00714	3.53475e-20	2112	0.290509
CCAR1	1.00583e-20	-0.0100708	0.102914	-0.123056	-0.1747	3.54447e-20	3381	0.465062
ENSG00000285679.2	1.00574e-20	-0.190856	-0.0643986	-0.317314	-2.95808	3.54447e-20	3480	0.47868
DCTN5	1.02487e-20	-0.104658	-0.055619	-0.153698	-4.1829	3.60972e-20	1445	0.198762
ERC1	1.04251e-20	0.28623	0.386045	0.186415	5.62038	3.66995e-20	5591	0.769051
CCNI	1.05341e-20	-0.242865	-0.168199	-0.31753	-6.37516	3.70644e-20	2771	0.381155
SCD	1.0585e-20	-0.215687	-0.167738	-0.263635	-8.81651	3.72241e-20	1892	0.260248
TMED8	1.06976e-20	-0.0383565	0.0766374	-0.15335	-0.653751	3.76009e-20	3040	0.418157
ENSG00000284341.1	1.08057e-20	-0.12932	-0.0838735	-0.174767	-5.57716	3.79615e-20	1435	0.197387
BAALC-AS1	1.08801e-20	0.145262	0.225172	0.0653529	3.5629	3.8203e-20	728	0.100138
DNM1L	1.1033e-20	-0.355993	-0.266267	-0.445719	-7.77626	3.87002e-20	3353	0.46121
LIMA1	1.10276e-20	-0.0720732	-0.0148138	-0.129333	-2.46703	3.87002e-20	1220	0.167813
PITPNA	1.12156e-20	0.0836117	0.177362	-0.010139	1.748	3.93207e-20	2121	0.291747
ZNF805	1.12433e-20	-0.0670477	-0.0222983	-0.111797	-2.9366	3.93977e-20	923	0.12696
POC1B-AS1	1.13392e-20	0.159809	0.245891	0.0737279	3.63865	3.97134e-20	873	0.120083
C8orf44-SGK3	1.14518e-20	0.0414387	0.117602	-0.0347243	1.06638	4.0087e-20	1071	0.147318
COG4	1.15353e-20	0.0393233	0.114126	-0.0354793	1.03034	4.03589e-20	1248	0.171664
MEGF10	1.16807e-20	0.196292	0.32739	0.0651942	2.93464	4.08468e-20	4919	0.676616
WWP2	1.17396e-20	0.0562549	0.156448	-0.0439383	1.10045	4.10316e-20	2459	0.338239
TPST2	1.18824e-20	0.107627	0.191674	0.0235806	2.50986	4.15096e-20	1190	0.163686
NPTXR	1.19308e-20	-0.0952142	-0.07509	-0.115339	-9.27321	4.16576e-20	811	0.111554
PPP3CA	1.20091e-20	0.345287	0.423802	0.266771	8.61928	4.19094e-20	6094	0.838239
LINC02340	1.22503e-20	-0.399221	-0.329868	-0.468574	-11.2822	4.27294e-20	3029	0.416644
SUN1	1.25594e-20	0.0702991	0.171696	-0.0310978	1.35885	4.37852e-20	2313	0.318157
PDHX	1.26971e-20	-0.0961362	-0.00592108	-0.186351	-2.0886	4.42429e-20	2289	0.314856
ROCK2	1.30324e-20	0.151281	0.269337	0.0332238	2.51154	4.5388e-20	3667	0.504402
URGCP	1.3896e-20	0.110102	0.190168	0.0300356	2.69521	4.83709e-20	960	0.13205
SLC25A12	1.39712e-20	-0.182796	-0.068161	-0.297432	-3.12534	4.8608e-20	3631	0.49945
FBXW8	1.42249e-20	0.275813	0.387414	0.164212	4.84387	4.94655e-20	1857	0.255433
TMEM59	1.43579e-20	-0.0867627	-0.0182087	-0.155317	-2.48055	4.99028e-20	1761	0.242228
GHITM	1.4926e-20	-0.10052	-0.0750959	-0.125944	-7.74919	5.1851e-20	907	0.124759
LMO4	1.52099e-20	-0.249968	-0.209115	-0.290821	-11.9925	5.28106e-20	2001	0.275241
SYT11	1.54564e-20	-0.393466	-0.287548	-0.499385	-7.28086	5.36392e-20	4230	0.581843
TSC1	1.56827e-20	-0.306548	-0.235057	-0.378039	-8.40417	5.43969e-20	3006	0.41348
EGFR	1.59409e-20	0.0466766	0.168695	-0.0753418	0.74976	5.52645e-20	5637	0.775378
AGBL4	1.60653e-20	-0.0295237	0.106534	-0.165582	-0.425299	5.56676e-20	5121	0.704402
BCL2	1.60949e-20	0.342291	0.42776	0.256822	7.84938	5.5742e-20	6358	0.874553
CRYL1	1.64003e-20	-0.399834	-0.294847	-0.504822	-7.46431	5.67708e-20	3795	0.522008
TMEM8B	1.64278e-20	-0.0116089	0.0621303	-0.0853482	-0.308561	5.68372e-20	1482	0.203851
THAP6	1.70124e-20	-0.175992	-0.118353	-0.23363	-5.9845	5.88303e-20	1760	0.242091
DAB2IP	1.70968e-20	0.017139	0.114881	-0.0806029	0.343679	5.90921e-20	2306	0.317194
WDR70	1.72783e-20	0.308342	0.421742	0.194943	5.32929	5.96894e-20	4766	0.655571
KLHL24	1.72998e-20	0.0177738	0.140506	-0.104958	0.283839	5.97337e-20	4427	0.608941
PLSCR1	1.74708e-20	-0.10688	-0.0472655	-0.166494	-3.51394	6.02936e-20	1518	0.208803
CFAP221	1.74882e-20	-0.172183	-0.0985797	-0.245787	-4.585	6.03232e-20	2082	0.286382
CSMD1	1.75555e-20	0.097448	0.194755	0.000141247	1.96281	6.05251e-20	1887	0.25956
DIPK2A	1.82922e-20	-0.349394	-0.297185	-0.401603	-13.1165	6.30012e-20	2493	0.342916
TMEM94	1.8284e-20	-0.256142	-0.191276	-0.321009	-7.7394	6.30012e-20	2587	0.355846
USP22	1.84078e-20	0.0471985	0.143536	-0.0491387	0.960246	6.33677e-20	2328	0.32022
SH2D4A	1.89459e-20	-0.309353	-0.250996	-0.367711	-10.3898	6.51872e-20	2364	0.325172
SPAG16	1.90136e-20	0.246412	0.388053	0.104771	3.40974	6.53871e-20	3421	0.470564
MIDN	1.93221e-20	-0.216084	-0.155684	-0.276483	-7.01192	6.64148e-20	2295	0.315681
BHLHE40	1.95513e-20	-0.298137	-0.255938	-0.340336	-13.8471	6.71689e-20	2214	0.304539
EPHA4	1.9753e-20	-0.349665	-0.271252	-0.428078	-8.74002	6.7828e-20	3036	0.417607
GLG1	2.02637e-20	0.160383	0.270766	0.0500002	2.84777	6.95118e-20	5252	0.722421
UBE2Z	2.02585e-20	0.0668351	0.13983	-0.00615939	1.79458	6.95118e-20	1070	0.14718
TNPO2	2.06595e-20	-0.0631891	0.0095138	-0.135892	-1.70349	7.0834e-20	1997	0.274691
TIPIN	2.06852e-20	0.119839	0.208917	0.0307619	2.63682	7.08868e-20	1160	0.15956
SEC24A	2.13779e-20	0.0449584	0.126376	-0.0364595	1.08228	7.32239e-20	1369	0.188308
[truncated: 4,848 more rows]

## Sheet: M0_Vs_M1_Deg_Mast
primerid	Pr(>Chisq)	coef	ci.hi	ci.lo	z	fdr	n_cells	perc_cells
NAV3	2.12414e-39	-1.95237	-1.70735	-2.19739	-15.6172	8.55814e-36	353	0.536474
SLC11A1	1.42615e-32	1.65891	1.92503	1.39279	12.2178	2.87297e-29	409	0.621581
SRGN	2.22558e-32	2.14783	2.41924	1.87643	15.5109	2.98896e-29	336	0.510638
ELL2	6.96992e-31	1.86981	2.17149	1.56813	12.1478	7.02045e-28	391	0.594225
DPYD	1.9998e-29	1.81287	2.10082	1.52492	12.3393	1.61144e-26	373	0.566869
NEAT1	4.03513e-29	0.919199	1.06662	0.771774	12.2204	2.70959e-26	556	0.844985
EPB41L3	2.14271e-26	1.58111	1.86246	1.29976	11.0143	1.23328e-23	391	0.594225
ACSL1	6.60807e-26	1.73068	2.00807	1.4533	12.2289	3.32799e-23	372	0.56535
NAMPT	1.26369e-25	1.41367	1.63405	1.19329	12.5725	5.65711e-23	212	0.322188
CD163	2.15218e-23	1.61806	1.87389	1.36222	12.3961	8.67115e-21	289	0.43921
SAT1	7.42564e-23	1.3379	1.61646	1.05935	9.41384	2.71981e-20	439	0.667173
SYNDIG1	1.85202e-22	-1.60702	-1.32133	-1.89271	-11.025	6.21814e-20	309	0.469605
SLC2A3	2.18537e-22	1.67535	1.94433	1.40638	12.2079	6.77298e-20	276	0.419453
LINC02798	2.74765e-21	-1.44418	-1.17845	-1.70992	-10.6517	7.90734e-19	272	0.413374
APOE	3.04073e-21	1.55266	1.81858	1.28674	11.4438	8.1674e-19	316	0.480243
TNFRSF1B	6.70917e-21	1.35241	1.60254	1.10228	10.5973	1.68945e-18	349	0.530395
CTSB	1.34705e-20	1.26188	1.52648	0.997282	9.34715	3.1925e-18	413	0.62766
RASGEF1C	5.54388e-19	-1.22347	-0.97155	-1.47539	-9.51868	1.24091e-16	232	0.352584
SIPA1L1	8.251e-19	1.4166	1.71167	1.12154	9.40984	1.74965e-16	405	0.615502
BIN1	9.82085e-18	-1.05402	-0.826408	-1.28162	-9.07627	1.97841e-15	190	0.288754
HIF1A	4.36474e-17	1.19024	1.4217	0.958786	10.0789	8.37406e-15	267	0.405775
DDIT4	9.34354e-17	0.854567	1.04174	0.66739	8.94833	1.71114e-14	178	0.270517
ST6GALNAC3	1.26294e-16	-1.24164	-0.951909	-1.53136	-8.39951	2.21233e-14	418	0.635258
TFRC	2.72826e-16	0.961657	1.17186	0.751453	8.9666	4.58007e-14	175	0.265957
SH3BP5	4.5944e-16					7.40433e-14	130	0.197568
FTH1	6.18211e-16	1.09288	1.31931	0.866451	9.45993	9.57989e-14	236	0.358663
LRRK2	8.99962e-16	1.28282	1.54487	1.02078	9.59491	1.34294e-13	309	0.469605
LINC02742	1.47554e-15	-1.29464	-0.991543	-1.59774	-8.37168	2.1232e-13	177	0.268997
FOSL2	1.93828e-15	0.662397	0.821192	0.503602	8.1758	2.60753e-13	136	0.206687
RNF149	1.94157e-15	1.16998	1.44112	0.898847	8.45748	2.60753e-13	402	0.610942
RNF144B	4.29281e-15	1.25369	1.51938	0.987987	9.24798	5.57927e-13	297	0.451368
SLC7A5	1.14968e-14	0.850248	1.05407	0.646421	8.17586	1.44752e-12	188	0.285714
RAB31	1.21542e-14	0.986276	1.25382	0.718728	7.22513	1.48392e-12	452	0.68693
FOS	2.28749e-14	0.876323	1.07833	0.674318	8.50259	2.71068e-12	189	0.287234
FAM110B	5.01136e-14	1.05809	1.29665	0.81952	8.69282	5.76879e-12	224	0.340426
KHDRBS3	9.60797e-14	-0.990615	-0.743073	-1.23816	-7.8434	1.07529e-11	188	0.285714
FOXP2	1.51945e-13	-1.12686	-0.838094	-1.41563	-7.64837	1.61102e-11	218	0.331307
GNA13	1.4914e-13	1.08188	1.37676	0.787002	7.19088	1.61102e-11	334	0.507599
MT-RNR2	5.8912e-13	0.659343	0.82033	0.498357	8.02731	6.08606e-11	461	0.700608
ENSG00000249738.10	1.15111e-12	-0.626211	-0.389514	-0.862907	-5.18534	1.15945e-10	98	0.148936
PADI2	1.25084e-12	1.25044	1.55551	0.94537	8.03367	1.21114e-10	351	0.533435
SEC14L1	1.26255e-12	1.1024	1.37097	0.833825	8.04503	1.21114e-10	353	0.536474
LINC02712	1.57928e-12	-0.645383	-0.406004	-0.884761	-5.28422	1.47975e-10	94	0.142857
ST6GAL1	1.6677e-12	-0.932603	-0.676228	-1.18898	-7.12964	1.52708e-10	477	0.724924
P4HA1	2.28309e-12	1.12695	1.39725	0.856649	8.17159	2.04412e-10	324	0.492401
LINC00486-1	2.47501e-12	0.448381	0.574506	0.322256	6.96777	2.16779e-10	543	0.825228
MGAT1	2.72007e-12	0.922271	1.15389	0.690655	7.80439	2.33173e-10	241	0.366261
CEBPD	3.51664e-12	1.03573	1.28907	0.782394	8.01298	2.95178e-10	311	0.472644
CD55	4.50832e-12	0.664107	0.848813	0.479401	7.04702	3.70694e-10	170	0.258359
FKBP5	6.42005e-12	0.927916	1.20436	0.65147	6.57879	5.17327e-10	498	0.756839
PDK1	9.87351e-12	0.705721	0.889533	0.52191	7.52504	7.80007e-10	172	0.261398
CXCR4	1.2365e-11	0.58954	0.749732	0.429349	7.21311	9.5805e-10	130	0.197568
BNIP3L	1.49295e-11	0.916674	1.14732	0.686031	7.78975	1.13492e-09	244	0.370821
NCK2	1.59464e-11	-0.912563	-0.644158	-1.18097	-6.66376	1.18978e-09	264	0.401216
LINC01141	1.63747e-11	-0.54369	-0.345042	-0.742338	-5.36433	1.19952e-09	85	0.129179
TLN2	2.14792e-11	-0.935423	-0.673082	-1.19776	-6.9886	1.54535e-09	269	0.408815
PFKFB3	2.46983e-11	1.08729	1.37979	0.794786	7.28558	1.74578e-09	379	0.575988
KCNE1	2.66621e-11	0.359843	0.484532	0.235153	5.65628	1.8521e-09	66	0.100304
REL	4.04957e-11	0.929178	1.18473	0.673622	7.12624	2.76538e-09	349	0.530395
UBXN2B	4.50276e-11	0.952044	1.19104	0.713049	7.80757	3.02361e-09	285	0.433131
PLCXD3	5.2195e-11	-0.478777	-0.281744	-0.675811	-4.76257	3.44743e-09	63	0.0957447
ZNF292	5.71492e-11	0.854952	1.11667	0.593236	6.40266	3.71378e-09	380	0.577508
GRID2	6.84587e-11	-1.11174	-0.780409	-1.44308	-6.57638	4.37809e-09	137	0.208207
A2M	8.21598e-11	-0.805652	-0.574952	-1.03635	-6.8446	5.17222e-09	200	0.303951
BASP1	1.05451e-10	1.01249	1.27587	0.749111	7.53449	6.53632e-09	275	0.417933
LINC00278	1.07714e-10	-0.530097	-0.297144	-0.76305	-4.46001	6.57542e-09	69	0.104863
UTY	1.31181e-10	-0.548073	-0.330721	-0.765426	-4.94223	7.88849e-09	87	0.132219
DIRC3	1.39893e-10	0.782353	1.00073	0.563975	7.02171	8.28866e-09	156	0.237082
PTPRJ	1.57915e-10	-0.808406	-0.559763	-1.05705	-6.37239	9.22089e-09	461	0.700608
PGK1	1.89866e-10	0.836861	1.06046	0.613264	7.33559	1.09282e-08	251	0.381459
SNHG12	2.17231e-10	0.41969	0.55494	0.284441	6.08193	1.23271e-08	78	0.118541
CADM1	2.37967e-10	0.692312	0.891744	0.49288	6.80386	1.33162e-08	170	0.258359
VEGFA	2.48519e-10	0.509328	0.666545	0.35211	6.34958	1.37162e-08	117	0.177812
AGFG1	2.78716e-10	0.925652	1.17713	0.674177	7.21441	1.51749e-08	292	0.443769
GASK1B-AS1	2.96419e-10	-0.562386	-0.381654	-0.743118	-6.09884	1.59236e-08	90	0.136778
UTRN	6.3688e-10	0.861049	1.11513	0.606963	6.64195	3.3763e-08	389	0.591185
MB21D2	6.47683e-10	0.727323	0.938622	0.516025	6.74651	3.38898e-08	200	0.303951
CYFIP1	6.68992e-10	-0.863171	-0.596947	-1.1294	-6.35472	3.4556e-08	383	0.582067
LDLRAD3	7.04399e-10	0.459485	0.609699	0.30927	5.99526	3.59244e-08	101	0.153495
APBB1IP	7.75153e-10	-0.764306	-0.529083	-0.999528	-6.36849	3.90386e-08	477	0.724924
KYNU	1.40402e-09	0.921762	1.18973	0.653791	6.74185	6.98372e-08	279	0.424012
SH3RF3	1.64125e-09	-0.878892	-0.606811	-1.15097	-6.3312	8.06414e-08	443	0.673252
PPARD	1.84064e-09	0.841197	1.11115	0.571248	6.10752	8.93487e-08	409	0.621581
IQGAP1	2.24305e-09	0.553241	0.74177	0.364711	5.75153	1.07587e-07	174	0.264438
CPVL	2.29384e-09	0.83266	1.07064	0.594684	6.85777	1.08728e-07	234	0.355623
LINC02432	2.53688e-09	0.598761	0.785285	0.412237	6.29169	1.1885e-07	164	0.24924
ITPR2	2.78636e-09	-0.599235	-0.370671	-0.8278	-5.13851	1.27571e-07	490	0.744681
RAPGEF1	2.76573e-09	0.704925	0.947521	0.462328	5.69517	1.27571e-07	455	0.691489
ASAH1	3.33285e-09	0.687729	0.889294	0.486163	6.68727	1.492e-07	205	0.31155
TAMALIN	3.32896e-09	0.393198	0.531961	0.254436	5.55377	1.492e-07	97	0.147416
BLNK	3.65409e-09	-0.669479	-0.436831	-0.902128	-5.64007	1.59564e-07	207	0.31459
EML4	3.65942e-09	-0.796551	-0.542522	-1.05058	-6.1458	1.59564e-07	321	0.487842
GLUL	3.68315e-09	0.927549	1.20016	0.654937	6.66868	1.59564e-07	297	0.451368
ZFP36	5.34407e-09	0.842934	1.08536	0.60051	6.815	2.29056e-07	238	0.361702
THEMIS2	5.74332e-09	0.646304	0.847744	0.444864	6.28839	2.43577e-07	206	0.31307
ABCA1	7.4939e-09	0.65353	0.85949	0.44757	6.21914	3.14402e-07	175	0.265957
IL6ST	7.56936e-09	-0.729107	-0.487607	-0.970607	-5.91728	3.14402e-07	243	0.369301
SIPA1L2	7.98101e-09	-0.718658	-0.432566	-1.00475	-4.92339	3.28117e-07	380	0.577508
TBC1D8	9.80501e-09	0.8374	1.08862	0.586179	6.53318	3.99034e-07	269	0.408815
PLXNC1	1.15522e-08	0.47629	0.63521	0.317371	5.87413	4.65439e-07	126	0.191489
PRKCA	1.39186e-08	-0.742782	-0.437518	-1.04805	-4.76908	5.55227e-07	346	0.525836
VMP1	1.70243e-08	0.88661	1.15757	0.615646	6.4131	6.7246e-07	327	0.49696
HDAC9	1.85842e-08	-0.910819	-0.608523	-1.21312	-5.90536	7.2695e-07	344	0.522796
SLC25A37	1.96729e-08	0.813491	1.06828	0.558705	6.25785	7.62135e-07	296	0.449848
HK2	2.22346e-08	0.725169	0.950063	0.500274	6.31987	8.49278e-07	222	0.337386
MITF	2.23439e-08	0.726574	0.960151	0.492997	6.09675	8.49278e-07	237	0.360182
FAM162A	2.45775e-08	0.3895	0.523672	0.255329	5.68979	9.25447e-07	95	0.144377
RBPJ	2.83507e-08	0.837873	1.10236	0.573386	6.209	1.05764e-06	314	0.477204
ENSG00000287616.1	2.89431e-08	-0.629415	-0.404246	-0.854585	-5.47867	1.06983e-06	163	0.24772
ENSG00000253496.3	3.10472e-08	-0.569826	-0.305476	-0.834176	-4.22485	1.13717e-06	67	0.101824
OLR1	3.84859e-08	0.750665	1.00121	0.50012	5.87232	1.39693e-06	210	0.319149
PDE4B	4.15451e-08	0.914283	1.20545	0.623119	6.15446	1.49451e-06	345	0.524316
YEATS2	4.38364e-08	0.693394	0.909751	0.477037	6.28142	1.56298e-06	223	0.338906
PHF21A	4.53393e-08	0.777075	1.04673	0.507421	5.64813	1.60238e-06	328	0.49848
SESTD1	5.30427e-08	0.360646	0.491897	0.229396	5.38553	1.85834e-06	85	0.129179
FAM13A	6.16466e-08	0.821665	1.10249	0.540837	5.7346	2.14116e-06	366	0.556231
FRG1HP	6.89814e-08	-0.648481	-0.430547	-0.866415	-5.83204	2.37544e-06	196	0.297872
SRGAP2	7.62086e-08	-0.593132	-0.387552	-0.798712	-5.65483	2.60207e-06	497	0.755319
SYTL3	7.72051e-08	0.815266	1.07115	0.559379	6.24452	2.61394e-06	270	0.410334
TGFBI	7.96702e-08	0.396291	0.534008	0.258574	5.63995	2.67493e-06	94	0.142857
BHLHE40	8.14921e-08	0.349836	0.481035	0.218636	5.22614	2.69124e-06	70	0.106383
RASSF8	8.10368e-08	-0.800781	-0.531562	-1.07	-5.82984	2.69124e-06	249	0.378419
MGAT5	8.78853e-08	-0.803174	-0.531037	-1.07531	-5.78455	2.87878e-06	352	0.534954
GRB2	1.1019e-07	0.726489	0.99496	0.458017	5.30369	3.575e-06	356	0.541033
HLA-B	1.11802e-07	0.455929	0.613334	0.298524	5.67711	3.575e-06	138	0.209726
KDM4B	1.11142e-07	0.651164	0.871497	0.430832	5.79242	3.575e-06	239	0.363222
ARHGAP22	1.23449e-07	-0.722018	-0.447623	-0.996414	-5.15726	3.88455e-06	360	0.547112
SH3PXD2B	1.24911e-07	0.651869	0.867602	0.436135	5.92231	3.88455e-06	205	0.31155
TPRG1	1.25339e-07	0.595494	0.79839	0.392597	5.75243	3.88455e-06	134	0.203647
WBP1L	1.22822e-07	0.659888	0.875355	0.444422	6.00259	3.88455e-06	231	0.351064
HS3ST4	1.27692e-07	-0.865015	-0.571536	-1.15849	-5.77691	3.92726e-06	293	0.445289
CD9	1.37767e-07	0.311622	0.429753	0.193491	5.17025	4.20502e-06	69	0.104863
ALOX15B	1.44635e-07	0.410279	0.555049	0.26551	5.55457	4.38145e-06	109	0.165653
TMEM51	1.54823e-07	0.609284	0.811266	0.407302	5.91229	4.65508e-06	191	0.290274
LDHA	1.56427e-07	0.349452	0.480818	0.218085	5.21375	4.66847e-06	97	0.147416
C5AR1	1.84366e-07	0.563766	0.7529	0.374632	5.84221	5.46184e-06	163	0.24772
PAPOLG	1.87377e-07	0.691885	0.918221	0.46555	5.99141	5.51052e-06	221	0.335866
TNFAIP3	2.17947e-07	0.405974	0.553596	0.258351	5.39005	6.36311e-06	80	0.121581
FRMD4A	2.37047e-07	-0.467959	-0.302019	-0.633899	-5.5272	6.87094e-06	548	0.832827
IGSF21	2.57759e-07	-0.735945	-0.459608	-1.01228	-5.2198	7.41794e-06	356	0.541033
CDKN1A	2.87582e-07	0.423524	0.595912	0.251136	4.81526	8.21752e-06	127	0.193009
KCNIP1	3.11879e-07	-0.798572	-0.517463	-1.07968	-5.56784	8.84901e-06	205	0.31155
GPR155	3.25117e-07	0.616922	0.823752	0.410091	5.84607	9.16012e-06	207	0.31459
MICOS10	3.39119e-07	-0.436229	-0.247196	-0.625261	-4.52299	9.48828e-06	75	0.113982
SDC2	3.73067e-07	0.408052	0.56324	0.252863	5.1535	1.03661e-05	104	0.158055
ARHGAP18	3.87591e-07	0.657762	0.880676	0.434848	5.78334	1.06959e-05	227	0.344985
TENM4	3.90417e-07	-0.694158	-0.436345	-0.951971	-5.27718	1.07006e-05	221	0.335866
METRNL	3.97577e-07	0.238367	0.333667	0.143067	4.90233	1.08232e-05	72	0.109422
MALAT1	4.67776e-07	0.31456	0.423972	0.205148	5.63492	1.26488e-05	560	0.851064
GAREM1	5.17489e-07	-0.54228	-0.307965	-0.776595	-4.53598	1.38998e-05	193	0.293313
ZNF124	5.42431e-07	0.653389	0.878503	0.428276	5.68876	1.44732e-05	228	0.346505
MEF2C	5.73977e-07	-0.606651	-0.358068	-0.855235	-4.78316	1.52142e-05	452	0.68693
ADGRB3	7.00839e-07	-0.517251	-0.312353	-0.72215	-4.94779	1.84554e-05	96	0.145897
GK	7.68338e-07	0.604387	0.817848	0.390926	5.54938	2.01015e-05	180	0.273556
PPP1CB	8.88858e-07	0.530675	0.738173	0.323178	5.01261	2.31046e-05	203	0.308511
AGTPBP1	9.10259e-07	0.646192	0.881139	0.411244	5.39061	2.32925e-05	275	0.417933
CFAP418-AS1	9.02785e-07	0.472889	0.648717	0.297062	5.27133	2.32925e-05	127	0.193009
KLF12	9.13433e-07	-0.423712	-0.244495	-0.602928	-4.63383	2.32925e-05	93	0.141337
CLEC2B	9.23715e-07	0.374983	0.51745	0.232517	5.15879	2.33472e-05	95	0.144377
KCNQ3	9.27166e-07	-0.849086	-0.537522	-1.16065	-5.34137	2.33472e-05	426	0.647416
CDK14	1.02416e-06	0.451078	0.61447	0.287685	5.41087	2.56295e-05	115	0.174772
DLGAP2	1.05419e-06	-0.574847	-0.328226	-0.821469	-4.56845	2.62181e-05	122	0.18541
SGK1	1.23948e-06	0.638348	0.888464	0.388232	5.00223	3.06371e-05	235	0.357143
ELL	1.31415e-06	0.600157	0.816707	0.383607	5.43194	3.22849e-05	213	0.323708
DENND5A	1.3722e-06	0.68576	0.9304	0.44112	5.49405	3.35066e-05	287	0.43617
CEMIP2	1.4978e-06	0.590624	0.803067	0.37818	5.44898	3.61356e-05	171	0.259878
TANC2	1.49671e-06	0.791152	1.07841	0.503893	5.39802	3.61356e-05	344	0.522796
CPED1	1.51661e-06	-0.628618	-0.378915	-0.878321	-4.93413	3.63715e-05	228	0.346505
XIST	1.5301e-06	0.377176	0.575606	0.178745	3.72549	3.64779e-05	163	0.24772
SDCBP	1.66218e-06	0.688603	0.929262	0.447943	5.60808	3.93937e-05	242	0.367781
UBC	1.73585e-06	0.514991	0.710685	0.319296	5.15786	4.0899e-05	169	0.256839
ITGA9	1.78347e-06	-0.460444	-0.273332	-0.647556	-4.82307	4.17769e-05	122	0.18541
LINC02232	1.81357e-06	-0.743163	-0.464713	-1.02161	-5.23101	4.22363e-05	232	0.352584
ATP1B3	1.84853e-06	0.695662	0.944889	0.446436	5.47082	4.23334e-05	198	0.300912
FHIT	1.84236e-06	0.718036	1.00334	0.432736	4.93279	4.23334e-05	461	0.700608
ZNF331	1.84926e-06	0.618927	0.852216	0.385639	5.1999	4.23334e-05	183	0.278116
RLF	1.88151e-06	0.656596	0.892967	0.420225	5.44443	4.28283e-05	267	0.405775
AZI2	1.90703e-06	0.417842	0.578654	0.257029	5.0926	4.31653e-05	99	0.150456
SOX5	1.94297e-06	-0.426146	-0.240855	-0.611438	-4.50767	4.37331e-05	76	0.115502
THBD	1.97636e-06	0.257432	0.368097	0.146768	4.55934	4.42376e-05	71	0.107903
C3	2.04298e-06	-0.714717	-0.431953	-0.997481	-4.95402	4.5476e-05	352	0.534954
PAM	2.17458e-06	0.331208	0.464543	0.197874	4.86862	4.78765e-05	88	0.133739
PLIN2	2.17438e-06	0.280941	0.397614	0.164269	4.71949	4.78765e-05	60	0.0911854
ST18	2.36633e-06	0.445562	0.613026	0.278097	5.21475	5.18149e-05	113	0.171733
ENSG00000232884.10	2.40317e-06	-0.34428	-0.195517	-0.493044	-4.5359	5.23372e-05	69	0.104863
ENSG00000253288.2	2.46956e-06	-0.371015	-0.214123	-0.527908	-4.63487	5.32079e-05	77	0.117021
SYT6	2.46635e-06	-0.348459	-0.192675	-0.504244	-4.38405	5.32079e-05	61	0.0927052
RAB27A	2.54356e-06	0.497688	0.681339	0.314037	5.31144	5.45107e-05	167	0.253799
SUSD3	2.62553e-06	-0.281644	-0.139085	-0.424202	-3.87218	5.59697e-05	60	0.0911854
IRAK3	2.8134e-06	0.716289	0.985639	0.44694	5.2122	5.9659e-05	354	0.537994
PLAUR	2.86284e-06	0.358624	0.500507	0.21674	4.954	6.03894e-05	90	0.136778
TCF4	2.90664e-06	0.654786	0.93482	0.374752	4.58286	6.0994e-05	412	0.62614
DMXL2	2.9691e-06	0.611136	0.839567	0.382704	5.2436	6.16623e-05	222	0.337386
PTPN1	2.96025e-06	0.557374	0.78193	0.332819	4.86487	6.16623e-05	216	0.328267
PRKCE	3.13189e-06	0.72762	0.995203	0.460036	5.32958	6.47096e-05	281	0.427052
DSCAM	3.16717e-06	-0.691354	-0.409065	-0.973643	-4.80014	6.51047e-05	209	0.317629
USP53	3.71406e-06	0.695227	0.95662	0.433834	5.21291	7.59592e-05	278	0.422492
TBC1D22A-DT	3.735e-06	0.310695	0.440982	0.180409	4.67393	7.60017e-05	65	0.0987842
SDK1	3.81439e-06	-0.796065	-0.493251	-1.09888	-5.15252	7.72269e-05	304	0.462006
SCRG1	3.95394e-06	0.358903	0.502512	0.215294	4.89828	7.9652e-05	100	0.151976
DOCK1	4.21668e-06	0.390361	0.547372	0.23335	4.87286	8.45224e-05	114	0.173252
CSF1R	4.46389e-06	-0.540562	-0.28172	-0.799404	-4.09316	8.90348e-05	380	0.577508
CHSY1	4.67506e-06	0.721901	0.996363	0.447439	5.15518	9.27873e-05	334	0.507599
ST3GAL1	4.91811e-06	0.613295	0.844459	0.382131	5.19992	9.71326e-05	234	0.355623
MAP4K4	5.05241e-06	-0.686806	-0.416822	-0.956791	-4.98589	9.92983e-05	371	0.56383
FAM210A	5.47807e-06	0.327827	0.472063	0.183592	4.45472	0.000107142	97	0.147416
MRC2	6.08837e-06	-0.383485	-0.217444	-0.549525	-4.52671	0.000118503	77	0.117021
ZDHHC14	7.26158e-06	-0.645724	-0.379214	-0.912235	-4.74877	0.000140658	314	0.477204
RGS10	7.94706e-06	-0.505772	-0.291212	-0.720333	-4.62012	0.000153199	172	0.261398
SWAP70	8.52283e-06	0.597391	0.845346	0.349435	4.72207	0.000163517	295	0.448328
SOCS6	8.68296e-06	-0.484043	-0.279919	-0.688167	-4.64771	0.000165799	144	0.218845
EPB41L2	8.9993e-06	-0.548516	-0.326613	-0.770419	-4.84479	0.000171029	504	0.765957
LIMD1	9.41184e-06	0.512712	0.714377	0.311048	4.98301	0.00017803	176	0.267477
SNTB1	1.05289e-05	0.279664	0.400322	0.159006	4.54284	0.000198229	60	0.0911854
KDM3A	1.07505e-05	0.501308	0.701028	0.301589	4.91963	0.00020146	186	0.282675
MCF2L	1.0913e-05	-0.490078	-0.237373	-0.742783	-3.80101	0.000203557	255	0.387538
TPST1	1.12579e-05	0.451777	0.634348	0.269207	4.85	0.000209023	126	0.191489
KLHL6	1.16846e-05	0.552723	0.770488	0.334958	4.9747	0.00021595	194	0.294833
ENSG00000288891.1	1.18284e-05	-0.39142	-0.219437	-0.563404	-4.46073	0.000217098	94	0.142857
HAMP	1.18545e-05	0.575659	0.808563	0.342756	4.84437	0.000217098	184	0.279635
TBC1D4	1.23972e-05	-0.523403	-0.292444	-0.754362	-4.44171	0.00022601	176	0.267477
IKZF1	1.25617e-05	-0.476018	-0.215222	-0.736814	-3.57743	0.000227978	273	0.414894
PLSCR1	1.29256e-05	0.660119	0.916803	0.403435	5.04048	0.000233531	302	0.458967
IQGAP2	1.33621e-05	0.405001	0.568136	0.241867	4.86585	0.000240339	117	0.177812
GGTA1	1.53068e-05	-0.345137	-0.18645	-0.503825	-4.26284	0.000274094	78	0.118541
AMZ2	1.54737e-05	0.42931	0.606797	0.251824	4.74083	0.000275856	140	0.212766
HOOK3	1.5565e-05	0.515837	0.726233	0.305441	4.80533	0.000276261	218	0.331307
AOAH	1.61452e-05	-0.513983	-0.258878	-0.769089	-3.94892	0.000285302	439	0.667173
PRKAG2	1.66664e-05	0.700599	0.986678	0.414521	4.79991	0.000293227	373	0.566869
VAPA	1.68869e-05	0.589234	0.823702	0.354765	4.92551	0.000295815	259	0.393617
PRDM11	1.73415e-05	-0.332898	-0.164626	-0.50117	-3.87747	0.000302464	66	0.100304
DLEU1	1.86135e-05	-0.628295	-0.368933	-0.887657	-4.74794	0.000323248	275	0.417933
PGM1	1.97408e-05	0.257118	0.373144	0.141093	4.34339	0.000341285	74	0.112462
RAB1A	1.98215e-05	0.602735	0.856115	0.349354	4.66231	0.000341285	363	0.551672
NCOA5	2.04567e-05	-0.317698	-0.160877	-0.474519	-3.97063	0.000350724	80	0.121581
RPS19	2.06923e-05	0.505372	0.719511	0.291233	4.62555	0.00035326	211	0.320669
HIVEP3	2.08187e-05	-0.570167	-0.284673	-0.855661	-3.91429	0.000353918	358	0.544073
ATP8B4	2.13854e-05	-0.553835	-0.303771	-0.803898	-4.34088	0.000362024	460	0.699088
PIGX	2.22133e-05	-0.298611	-0.152099	-0.445123	-3.99467	0.000374466	65	0.0987842
CYRIA	2.2344e-05	0.645188	0.908337	0.38204	4.80544	0.000375101	288	0.43769
PCSK5	2.34621e-05	0.383189	0.563459	0.202919	4.16618	0.000392236	146	0.221884
IL18R1	2.72788e-05	0.261258	0.381181	0.141335	4.26988	0.000454158	61	0.0927052
CD83	2.75477e-05	0.363482	0.525826	0.201138	4.38827	0.000456747	63	0.0957447
GPAT4	2.80215e-05	0.264032	0.394935	0.133128	3.95324	0.000462699	95	0.144377
CMKLR1	2.87435e-05	-0.50696	-0.264086	-0.749833	-4.09111	0.000472685	220	0.334347
GBE1	2.90305e-05	0.569932	0.803671	0.336194	4.77905	0.000475463	204	0.31003
KIFC3	3.00839e-05	0.21864	0.322252	0.115027	4.13585	0.00049072	61	0.0927052
ATF7IP2	3.20797e-05	-0.509217	-0.286253	-0.732181	-4.47627	0.000521166	159	0.241641
SFMBT2	3.33392e-05	-0.395139	-0.220172	-0.570106	-4.42632	0.000539453	518	0.787234
FCGBP	3.48221e-05	0.499463	0.729663	0.269263	4.25252	0.000552355	173	0.262918
GAS6	3.47909e-05	-0.3588	-0.165984	-0.551616	-3.64718	0.000552355	133	0.202128
HELZ	3.44443e-05	0.540226	0.801682	0.27877	4.04971	0.000552355	331	0.50304
OSBPL6	3.45077e-05	-0.33884	-0.175274	-0.502406	-4.06023	0.000552355	91	0.138298
RALY	3.4696e-05	-0.379824	-0.202029	-0.557619	-4.18709	0.000552355	106	0.161094
MROCKI	3.74963e-05	-0.292402	-0.147477	-0.437327	-3.95444	0.000592441	59	0.0896657
PTK2	3.79086e-05	-0.604018	-0.321127	-0.88691	-4.18483	0.000596616	278	0.422492
CACNA1A	3.84591e-05	-0.440279	-0.243794	-0.636764	-4.39184	0.000602924	125	0.18997
KDM6A	4.02541e-05	0.597939	0.859996	0.335882	4.47208	0.00062862	321	0.487842
INPP4A	4.24909e-05	0.557803	0.810809	0.304796	4.32113	0.000660988	353	0.536474
GGA2	4.52027e-05	0.427738	0.61508	0.240396	4.47497	0.000698908	162	0.246201
IRS2	4.52755e-05	0.595217	0.843718	0.346715	4.69455	0.000698908	256	0.389058
CALM1	4.54761e-05	-0.302748	-0.0886886	-0.516807	-2.77201	0.000699325	153	0.232523
RUBCNL	4.68989e-05	-0.391154	-0.168628	-0.613681	-3.44521	0.000716708	196	0.297872
TCF12	4.70802e-05	-0.40527	-0.20947	-0.601071	-4.05677	0.000716708	490	0.744681
ZNF277	4.71401e-05	0.39186	0.58711	0.196609	3.93356	0.000716708	178	0.270517
MIR3667HG	4.76023e-05	0.42427	0.676265	0.172276	3.29989	0.000721013	248	0.3769
ANKS1A	4.85218e-05	-0.548136	-0.287735	-0.808537	-4.12566	0.000732188	401	0.609422
BTG1	4.94461e-05	0.486834	0.68823	0.285439	4.73783	0.000743352	181	0.275076
CREM	5.04665e-05	0.532448	0.761534	0.303361	4.55539	0.000755872	199	0.302432
H2AC6	5.0957e-05	0.67686	0.970336	0.383384	4.52037	0.000760392	273	0.414894
LNCAROD	5.16375e-05	-0.729994	-0.404919	-1.05507	-4.40132	0.000767702	361	0.548632
CX3CR1	5.2791e-05	-0.350509	-0.176571	-0.524447	-3.94959	0.000781951	89	0.135258
H1-2	5.2984e-05	0.267037	0.39668	0.137393	4.0371	0.000781951	68	0.103343
DENND1A	5.43857e-05	0.591748	0.850572	0.332923	4.48104	0.000799707	413	0.62766
TTYH3	5.58902e-05	0.244871	0.371792	0.117951	3.78141	0.000818842	79	0.120061
NRIP1	5.68606e-05	-0.384696	-0.169171	-0.600221	-3.49839	0.000830042	176	0.267477
FLI1	5.80339e-05	-0.225329	0.0446291	-0.495287	-1.63594	0.00084411	347	0.527356
LPCAT2	5.91637e-05	-0.483553	-0.218276	-0.748829	-3.57267	0.000857448	354	0.537994
SPRED1	6.06958e-05	-0.644231	-0.362904	-0.925558	-4.48826	0.000876499	313	0.475684
VIM	6.23027e-05	0.248398	0.36624	0.130555	4.13136	0.000896492	90	0.136778
LINC02542	6.39801e-05	0.218033	0.351781	0.0842851	3.19509	0.000917351	57	0.0866261
ABCC4	6.43949e-05	-0.623361	-0.332472	-0.91425	-4.20011	0.000920025	406	0.617021
RNMT	6.54691e-05	0.406054	0.585212	0.226895	4.44215	0.000932067	155	0.235562
TAF9B	6.61293e-05	0.239066	0.356047	0.122086	4.00547	0.000938151	77	0.117021
UACA	6.66412e-05	0.312813	0.457566	0.16806	4.23551	0.000942096	95	0.144377
CHD9	6.69105e-05	-0.389599	-0.140578	-0.63862	-3.06641	0.000942595	435	0.661094
RPS9	7.01973e-05	0.250994	0.374151	0.127838	3.99442	0.000985452	87	0.132219
ZNRF2	7.61131e-05	-0.488143	-0.256314	-0.719972	-4.12693	0.00106479	214	0.325228
JARID2	8.38527e-05	0.606868	0.873456	0.34028	4.46172	0.00116901	316	0.480243
CD163L1	8.69396e-05	0.398574	0.58684	0.210307	4.14938	0.00120786	153	0.232523
BCL6	9.03697e-05	0.312783	0.458836	0.16673	4.19741	0.00124692	107	0.162614
PPP6R2	9.024e-05	-0.466376	-0.216415	-0.716338	-3.65688	0.00124692	253	0.384498
MTMR3	9.2159e-05	0.465957	0.692181	0.239733	4.03697	0.00126726	218	0.331307
CAPZB	9.38358e-05	-0.343027	-0.0682718	-0.617783	-2.44698	0.00128593	358	0.544073
SNX10	9.45338e-05	0.348937	0.518255	0.17962	4.03919	0.00129111	123	0.18693
CXCL16	9.64664e-05	0.291497	0.440689	0.142306	3.82946	0.00131305	102	0.155015
MAN2A1	9.77623e-05	0.693161	0.99595	0.390371	4.48684	0.00132621	355	0.539514
SDCCAG8	0.000101544	-0.539543	-0.291054	-0.788032	-4.25566	0.00137289	431	0.655015
IQSEC1	0.000102805	0.324651	0.476559	0.172743	4.18875	0.00138529	104	0.158055
IFI16	0.000104869	-0.420886	-0.156355	-0.685416	-3.11843	0.00140839	347	0.527356
ENSG00000280828.1	0.000113261	0.312272	0.459206	0.165339	4.16544	0.00151605	120	0.182371
NPC1	0.000127192	-0.34444	-0.166844	-0.522036	-3.80128	0.00169688	111	0.168693
MBP	0.000130172	0.522306	0.772698	0.271914	4.08839	0.0017309	290	0.440729
ETS2	0.000132402	0.449235	0.656489	0.24198	4.24832	0.00175476	175	0.265957
FCER1G	0.000133673	0.281037	0.413935	0.14814	4.14472	0.0017658	97	0.147416
PDCD4	0.000138484	0.47955	0.691834	0.267267	4.42757	0.00182338	199	0.302432
CPNE8	0.000143487	0.226613	0.347205	0.106022	3.68313	0.0018831	90	0.136778
DUSP10	0.00014869	0.287612	0.430244	0.14498	3.95219	0.00194046	85	0.129179
STAMBPL1	0.000148821	-0.371078	-0.18723	-0.554926	-3.95598	0.00194046	116	0.176292
FES	0.000157987	0.251462	0.380131	0.122792	3.83041	0.00205332	78	0.118541
RAB20	0.000158597	0.455585	0.660444	0.250725	4.35874	0.00205463	186	0.282675
LIMS1	0.000168429	0.586729	0.871292	0.302166	4.04117	0.00217501	362	0.550152
MOB3B	0.000169652	0.380058	0.5557	0.204415	4.241	0.0021838	123	0.18693
PTPN14	0.000170802	-0.26538	-0.124247	-0.406513	-3.68542	0.0021916	58	0.0881459
DYNLT1	0.000174124	0.266087	0.399646	0.132528	3.9048	0.00222713	89	0.135258
MIR181A1HG	0.000175717	0.400024	0.626143	0.173905	3.46734	0.00224039	206	0.31307
ADGRG1	0.000179794	-0.374031	-0.188411	-0.559652	-3.94939	0.00228249	131	0.199088
ATP2C1	0.000180152	-0.411627	-0.147569	-0.675685	-3.05529	0.00228249	275	0.417933
TLR2	0.000183528	0.573689	0.849577	0.297802	4.07562	0.00231797	423	0.642857
CADM2	0.000187111	-0.347397	-0.176539	-0.518255	-3.9851	0.0023485	95	0.144377
LPCAT1	0.000186862	0.348544	0.511562	0.185526	4.19054	0.0023485	133	0.202128
ENO1	0.000191667	0.411361	0.602277	0.220445	4.22308	0.00239822	172	0.261398
SRGAP2C	0.000192889	-0.375506	-0.129963	-0.621048	-2.99735	0.00240603	250	0.379939
SRSF3	0.000202807	0.252781	0.401406	0.104155	3.33349	0.00252195	102	0.155015
DEPTOR	0.000208588	-0.344509	-0.160189	-0.52883	-3.66333	0.00258585	110	0.167173
DOCK8	0.000211021	-0.310468	-0.0982989	-0.522637	-2.86802	0.00260799	498	0.756839
SHTN1	0.000217099	-0.456745	-0.22404	-0.68945	-3.84694	0.0026749	214	0.325228
ENSG00000257258.2	0.000224199	-0.283709	-0.134488	-0.43293	-3.72641	0.00275396	62	0.0942249
MS4A4A	0.000226502	0.315365	0.490602	0.140128	3.52724	0.00277379	140	0.212766
DOCK4	0.000241048	0.280172	0.409506	0.150838	4.24579	0.00292635	554	0.841945
KCNAB2	0.000240564	0.233849	0.35262	0.115078	3.85898	0.00292635	74	0.112462
MEGF9	0.000241139	0.365861	0.53978	0.191941	4.12303	0.00292635	125	0.18997
DANT2	0.000250695	0.197401	0.328574	0.0662278	2.94953	0.00303318	89	0.135258
ENSG00000287778.2	0.000270631	-0.306773	-0.143829	-0.469717	-3.69001	0.00326459	91	0.138298
SLC9A9	0.000290117	-0.45197	-0.231608	-0.672332	-4.01995	0.00348321	483	0.734043
TOP2B	0.000290484	0.212278	0.395803	0.0287536	2.26704	0.00348321	143	0.217325
LHFPL2	0.0002929	-0.575742	-0.30008	-0.851404	-4.09354	0.0034914	408	0.620061
MT2A	0.000292711	0.413543	0.612948	0.214138	4.06474	0.0034914	133	0.202128
FNDC3A	0.000296967	0.517755	0.802942	0.232569	3.55831	0.00352944	340	0.516717
DIP2A	0.000305032	-0.323853	-0.0907072	-0.556998	-2.7225	0.00361463	221	0.335866
UBR5	0.000313196	0.543287	0.80235	0.284224	4.11028	0.00370049	343	0.521277
CYTH1	0.000320846	0.544623	0.799177	0.290069	4.19339	0.00377979	301	0.457447
DENND3	0.0003299	0.447362	0.70161	0.193113	3.44864	0.00386386	455	0.691489
ZNF846	0.000329432	-0.234919	-0.0175978	-0.452241	-2.11867	0.00386386	172	0.261398
PNRC1	0.000341163	0.165647	0.306418	0.024876	2.30631	0.00398419	105	0.159574
NEDD4L	0.000349673	0.470933	0.723718	0.218149	3.65139	0.00404837	252	0.382979
NHSL1	0.000348878	0.369839	0.674956	0.0647213	2.37571	0.00404837	318	0.483283
SAMSN1	0.000348808	0.608051	0.907572	0.308529	3.97887	0.00404837	329	0.5
ARRDC2	0.000360599	0.244677	0.369836	0.119518	3.83159	0.0041629	69	0.104863
UBE2E2	0.00037655	-0.407908	-0.204671	-0.611146	-3.93375	0.00433462	499	0.758359
IMMP2L	0.000379623	0.627782	0.935035	0.320528	4.0046	0.00434517	367	0.557751
RYR1	0.000379067	-0.442949	-0.196025	-0.689874	-3.51591	0.00434517	231	0.351064
ALDH2	0.000389191	0.275322	0.423586	0.127057	3.63959	0.00444207	112	0.170213
VPS26A	0.000394361	0.355223	0.538347	0.172099	3.80192	0.00448837	161	0.244681
CPEB4	0.000400909	-0.35577	-0.0875702	-0.62397	-2.59991	0.00454121	287	0.43617
PIK3AP1	0.000401259	-0.434478	-0.172049	-0.696906	-3.24493	0.00454121	284	0.431611
UBE2E3	0.00040647	-0.357989	-0.173006	-0.542972	-3.79303	0.00458731	119	0.180851
B4GALT1	0.000408005	0.460966	0.679536	0.242396	4.13357	0.00459176	208	0.316109
RPE	0.000412493	0.278628	0.420841	0.136415	3.84002	0.00462934	98	0.148936
FNDC3B	0.000422725	0.410025	0.687793	0.132257	2.89319	0.004731	323	0.490881
MIR34AHG	0.000451705	0.252508	0.456868	0.0481486	2.42174	0.00504133	182	0.276596
FCHSD2	0.000467664	-0.492664	-0.244693	-0.740635	-3.89402	0.00520503	465	0.706687
DPY19L3	0.000472539	-0.267556	-0.122488	-0.412624	-3.61486	0.00523038	69	0.104863
GASK1B	0.000472214	-0.290389	-0.133572	-0.447206	-3.62941	0.00523038	85	0.129179
MYO1D	0.000493211	0.231308	0.359518	0.103098	3.53604	0.00544424	71	0.107903
BTG2	0.00049969	0.331894	0.509003	0.154785	3.67288	0.00547079	147	0.223404
FARP1	0.00049742	0.353955	0.559834	0.148077	3.36965	0.00547079	162	0.246201
PTCHD4	0.000498492	-0.308883	-0.138051	-0.479715	-3.54383	0.00547079	60	0.0911854
ARID5B	0.000513049	0.407013	0.617549	0.196477	3.78905	0.00560183	180	0.273556
PMS1	0.00052163	-0.355309	-0.154725	-0.555893	-3.47183	0.00568013	144	0.218845
DHTKD1	0.000536534	-0.28776	-0.126641	-0.448879	-3.50051	0.00582667	87	0.132219
PARN	0.000551663	0.154825	0.358211	-0.0485617	1.49199	0.00597486	174	0.264438
HAUS6	0.00055497	0.17615	0.282036	0.070264	3.26056	0.00599457	57	0.0866261
ASAP1	0.00057563	0.539496	0.814748	0.264244	3.84154	0.00620111	301	0.457447
DNM3	0.000582521	-0.349284	-0.163683	-0.534886	-3.68846	0.00625861	95	0.144377
BTBD7	0.000595068	-0.421715	-0.202494	-0.640936	-3.77039	0.0063764	189	0.287234
BIN2	0.000601509	-0.335961	-0.155443	-0.516479	-3.64768	0.00642833	107	0.162614
NCKAP5	0.000605121	-0.501055	-0.192887	-0.809224	-3.18673	0.00644982	263	0.399696
DST	0.000615944	-0.48034	-0.211895	-0.748784	-3.50705	0.00652417	363	0.551672
SETX	0.000616955	-0.416916	-0.155015	-0.678817	-3.12004	0.00652417	363	0.551672
SPECC1	0.000616473	-0.436586	-0.211663	-0.661509	-3.80437	0.00652417	185	0.281155
MYO10	0.000630169	0.344938	0.518198	0.171678	3.90203	0.00664647	130	0.197568
GARNL3	0.000647748	-0.370182	-0.173401	-0.566963	-3.68706	0.00681022	131	0.199088
IL3RA	0.000649075	-0.321318	-0.149059	-0.493577	-3.65595	0.00681022	97	0.147416
PKM	0.000655489	0.326606	0.51427	0.138941	3.41106	0.00685965	161	0.244681
PALD1	0.000665712	-0.491771	-0.232634	-0.750907	-3.71948	0.00694859	413	0.62766
ENSG00000215302.8	0.000669479	0.282874	0.428893	0.136855	3.79692	0.00696984	111	0.168693
PPP1R3B	0.000674174	0.226566	0.353495	0.0996379	3.49852	0.00700064	79	0.120061
GPNMB	0.000678559	0.259274	0.39274	0.125808	3.80747	0.00702806	75	0.113982
TBC1D14	0.000689909	0.526402	0.792988	0.259815	3.87015	0.0071273	416	0.632219
SRGAP2B	0.000695589	-0.489736	-0.22281	-0.756663	-3.59599	0.00716759	378	0.574468
AFMID	0.000702363	0.187359	0.293122	0.0815968	3.47209	0.00720056	65	0.0987842
DOCK5	0.000701075	0.353952	0.627049	0.0808548	2.54024	0.00720056	286	0.43465
MCUB	0.000707747	0.244806	0.387409	0.102203	3.36467	0.00723734	90	0.136778
RASA2	0.000715229	0.503688	0.757563	0.249813	3.88856	0.00729534	262	0.398176
MINDY3	0.000730893	-0.213493	-0.0538942	-0.373092	-2.62181	0.00743628	96	0.145897
CDCP1	0.000779538	0.173959	0.31248	0.0354368	2.46136	0.00791124	90	0.136778
DYM	0.000811095	0.378523	0.647597	0.109449	2.75721	0.00821081	315	0.478723
KLHL24	0.000817255	0.322112	0.508411	0.135814	3.38881	0.00824071	156	0.237082
TRPS1	0.000818139	0.550865	0.826445	0.275284	3.91782	0.00824071	294	0.446809
HLA-DRB1	0.000827728	0.370878	0.569698	0.172058	3.6561	0.0083165	189	0.287234
EDNRB-AS1	0.000836531	-0.349879	-0.158175	-0.541583	-3.57714	0.00838404	111	0.168693
CCDC69	0.000846831	0.220484	0.341901	0.0990662	3.55912	0.0084662	67	0.101824
TOP1	0.000856106	-0.236733	-0.0106607	-0.462806	-2.05239	0.00853775	200	0.303951
DIAPH2	0.000876277	-0.416317	-0.172007	-0.660627	-3.33988	0.00871734	444	0.674772
LRRK1	0.00088758	-0.49956	-0.23084	-0.768279	-3.64365	0.00880803	301	0.457447
SLC15A2	0.000894035	-0.314033	-0.131375	-0.49669	-3.36966	0.00885029	120	0.182371
LINC02196	0.000912246	0.262048	0.402299	0.121796	3.66202	0.0089864	73	0.110942
PLCL2	0.000910509	-0.509966	-0.233631	-0.786301	-3.61704	0.0089864	295	0.448328
PLD1	0.000921177	-0.376659	-0.167901	-0.585417	-3.53633	0.00905225	147	0.223404
CAMK2D	0.000929039	-0.472064	-0.19728	-0.746849	-3.36711	0.0091073	277	0.420973
HLA-DMB	0.000940392	0.306881	0.467456	0.146305	3.74574	0.00919622	120	0.182371
PDK3	0.00094659	0.39416	0.596991	0.191329	3.80878	0.0092209	175	0.265957
SETBP1	0.000947493	-0.380992	-0.167077	-0.594907	-3.49078	0.0092209	135	0.205167
LEPR	0.000970531	0.308953	0.484985	0.132922	3.43994	0.00942234	132	0.200608
FMNL3	0.000977883	-0.446992	-0.180797	-0.713187	-3.29115	0.0094709	307	0.466565
WASF2	0.000980437	-0.50768	-0.236876	-0.778485	-3.67437	0.00947286	330	0.50152
ZNF160	0.000987769	0.302639	0.464706	0.140572	3.65997	0.00952086	125	0.18997
BCAR3	0.00101307	-0.357356	-0.14984	-0.564872	-3.37518	0.00974141	149	0.226444
CTSC	0.00102778	-0.31051	-0.124478	-0.496542	-3.27141	0.0098438	119	0.180851
MAILR	0.0010286	-0.311843	-0.138023	-0.485664	-3.51628	0.0098438	100	0.151976
DARS1	0.00103888	0.420783	0.652837	0.188728	3.55399	0.0099186	229	0.348024
CD53	0.00106043	-0.165525	0.0821765	-0.413227	-1.30973	0.0101004	258	0.392097
CAPZA2	0.00108647	-0.260385	-0.0567695	-0.464	-2.50642	0.0102755	161	0.244681
PRKN	0.00108179	0.547162	0.841657	0.252667	3.64155	0.0102755	349	0.530395
RASGEF1B	0.00108628	0.25079	0.386813	0.114767	3.61365	0.0102755	91	0.138298
HAVCR2	0.00109962	0.429526	0.649764	0.209289	3.8225	0.0103756	224	0.340426
HMGN1	0.00111422	0.182961	0.293497	0.0724255	3.24417	0.0104887	73	0.110942
HTRA1	0.00112614	-0.311791	-0.0938579	-0.529724	-2.80407	0.0105763	174	0.264438
ENSG00000249592.7	0.00114982	-0.21958	-0.0888669	-0.350294	-3.29247	0.0107486	58	0.0881459
SKIL	0.00114805	0.433705	0.67283	0.194581	3.55483	0.0107486	249	0.378419
RUNX1	0.00115592	-0.469469	-0.175994	-0.762944	-3.13533	0.0107806	422	0.641337
MCTP1	0.0011594	0.301201	0.458983	0.14342	3.74154	0.0107881	104	0.158055
FMN1	0.00118048	0.553485	0.847961	0.259009	3.68387	0.0109589	431	0.655015
MLXIPL	0.00120366	-0.34019	-0.1377	-0.542679	-3.29281	0.0111484	162	0.246201
GNG2	0.00121559	-0.286974	-0.122277	-0.451671	-3.41511	0.0112331	87	0.132219
TSPO	0.00123213	0.205469	0.328307	0.0826306	3.27839	0.0113598	74	0.112462
BCAT1	0.00123544	0.435008	0.659957	0.210059	3.7902	0.0113643	198	0.300912
GLDN	0.00124362	-0.51	-0.239296	-0.780704	-3.69253	0.0113876	238	0.361702
YPEL2	0.00124223	0.213001	0.372276	0.053725	2.62108	0.0113876	107	0.162614
APOC1	0.0012593	0.261282	0.403166	0.119398	3.60931	0.0115051	90	0.136778
TMSB4X	0.00126654	0.528764	0.810226	0.247302	3.68205	0.011545	301	0.457447
EXT1	0.00127913	-0.387633	-0.168503	-0.606762	-3.46711	0.0116335	138	0.209726
C1orf162	0.00129351	0.249368	0.382958	0.115778	3.6586	0.0116851	94	0.142857
DIP2B	0.00129198	-0.486832	-0.225922	-0.747742	-3.6571	0.0116851	425	0.645897
MPP1	0.00129037	0.211838	0.341268	0.0824085	3.20788	0.0116851	80	0.121581
ATP2A2	0.00135345	-0.297601	-0.1047	-0.490503	-3.02376	0.0121769	140	0.212766
KIF26B	0.00135399	-0.284602	-0.121396	-0.447809	-3.41781	0.0121769	75	0.113982
UBE2R2	0.00136861	0.414166	0.647193	0.181139	3.48351	0.0122809	247	0.37538
EYA2	0.00138573	0.171325	0.267918	0.0747307	3.47631	0.0123794	60	0.0911854
SAP30	0.00138487	0.30556	0.474729	0.136392	3.54018	0.0123794	147	0.223404
FGD2	0.00139684	-0.34207	-0.10495	-0.579191	-2.82745	0.0124511	231	0.351064
TENT4B	0.00141258	0.406241	0.618066	0.194417	3.75886	0.0125635	181	0.275076
ADAMTS10	0.00142622	0.238506	0.377018	0.099994	3.37489	0.0126467	96	0.145897
DOCK10	0.00142821	-0.433207	-0.176246	-0.690167	-3.30428	0.0126467	427	0.648936
CDK13	0.00143406	0.0209831	0.269995	-0.228029	0.165157	0.0126496	268	0.407295
CTNNB1	0.00143591	0.420644	0.650908	0.190381	3.58046	0.0126496	238	0.361702
PGM5	0.00143795	-0.245647	-0.0775146	-0.41378	-2.86357	0.0126496	112	0.170213
ENSG00000287117.1	0.00147047	-0.343285	-0.146146	-0.540424	-3.41296	0.0128929	128	0.194529
TSC22D3	0.00147201	0.232146	0.386015	0.078277	2.95705	0.0128929	114	0.173252
AUTS2	0.00154867	-0.581801	-0.270572	-0.893029	-3.6639	0.0135349	378	0.574468
MYO18A	0.00159284	-0.250676	-0.101466	-0.399886	-3.29278	0.0138908	81	0.1231
LITAF	0.0016128	0.318092	0.490648	0.145535	3.61301	0.0140043	134	0.203647
TTC7A	0.0016126	0.514415	0.786351	0.242478	3.70761	0.0140043	298	0.452888
NEK7	0.00163541	0.464364	0.71276	0.215967	3.66404	0.0141701	296	0.449848
FCHO2	0.00164081	0.457957	0.712552	0.203362	3.52552	0.0141864	224	0.340426
NME3	0.00164791	0.194182	0.309195	0.0791684	3.30908	0.0142172	66	0.100304
KIF13A	0.00165526	0.325739	0.50107	0.150407	3.64131	0.0142417	127	0.193009
SBF2	0.00165782	0.345678	0.600595	0.0907606	2.65779	0.0142417	421	0.639818
ERICH1	0.00167078	0.411331	0.64631	0.176353	3.43093	0.0143225	238	0.361702
ATXN1	0.00167834	0.513867	0.795754	0.23198	3.57292	0.0143354	404	0.613982
PSAP	0.0016794	0.495715	0.766802	0.224628	3.58403	0.0143354	313	0.475684
CLTC	0.00177957	-0.0163041	0.185976	-0.218584	-0.157976	0.0150628	179	0.272036
H3-3A	0.00176907	0.227922	0.36628	0.0895628	3.22869	0.0150628	102	0.155015
PFKFB4	0.00177638	0.21333	0.331011	0.0956492	3.55299	0.0150628	69	0.104863
RBM17	0.00177267	0.0886247	0.23697	-0.059721	1.17092	0.0150628	99	0.150456
IPO9	0.00179235	-0.295654	-0.126008	-0.465301	-3.41577	0.0151391	101	0.153495
IL17RA	0.00179999	-0.378914	-0.123065	-0.634763	-2.90272	0.0151402	255	0.387538
PTPRG	0.0017973	0.42095	0.654773	0.187128	3.52852	0.0151402	118	0.179331
PPP4R3B	0.0018232	-0.186837	0.0242523	-0.397926	-1.73478	0.0153034	178	0.270517
OTULINL	0.0018362	-0.358735	-0.157228	-0.560243	-3.48924	0.0153806	154	0.234043
MED13L	0.00186415	-0.253006	-0.0410068	-0.465005	-2.33908	0.0155823	485	0.737082
HSPA1A	0.00187815	0.165261	0.418275	-0.0877526	1.28019	0.0156668	174	0.264438
NFIL3	0.00188837	0.233149	0.363706	0.102593	3.50013	0.0157195	99	0.150456
UBA1	0.00189305	0.216354	0.352765	0.0799434	3.1086	0.015726	105	0.159574
DDX60L	0.00190051	0.249471	0.475272	0.0236697	2.16542	0.0157555	209	0.317629
CACNA1D	0.00190665	-0.401378	-0.160116	-0.642641	-3.26071	0.0157739	165	0.25076
LMO2	0.00193922	-0.273348	-0.112352	-0.434344	-3.32774	0.0160105	89	0.135258
EMSY	0.00198579	0.119236	0.320271	-0.0817988	1.16248	0.0163281	173	0.262918
SLC1A2	0.00198215	-0.330207	-0.142325	-0.518089	-3.44467	0.0163281	109	0.165653
IL15	0.00201196	0.327012	0.514693	0.13933	3.415	0.0164917	138	0.209726
PDE4D	0.00201388	-0.351992	-0.137227	-0.566756	-3.21232	0.0164917	119	0.180851
ATG7	0.00208353	0.500124	0.781456	0.218791	3.48422	0.0170274	374	0.568389
YWHAG	0.00209843	-0.257043	-0.0688369	-0.445249	-2.67683	0.0171145	134	0.203647
TLE4	0.00215276	-0.359814	-0.150402	-0.569226	-3.36764	0.0175222	151	0.229483
EXD3	0.00216517	0.161268	0.311713	0.0108231	2.10097	0.0175877	108	0.164134
ENSG00000273112.1	0.00217902	0.09859	0.258469	-0.0612891	1.20862	0.0176291	127	0.193009
TYMP	0.00217642	0.259822	0.409453	0.11019	3.4033	0.0176291	115	0.174772
DPP7	0.0022007	0.19815	0.327939	0.068361	2.9923	0.0177687	75	0.113982
HLA-DRA	0.00227578	0.349808	0.539956	0.15966	3.60567	0.0183382	160	0.243161
ARID4A	0.00231361	0.250986	0.45057	0.0514021	2.46475	0.0185957	172	0.261398
MARCHF8	0.00231697	0.294642	0.462595	0.126688	3.43837	0.0185957	114	0.173252
MXI1	0.00239503	0.21031	0.337895	0.0827247	3.23078	0.0191841	90	0.136778
HIVEP1	0.00243483	0.203403	0.330599	0.0762061	3.13422	0.0194087	67	0.101824
MAN1A1	0.00243752	0.383688	0.623078	0.144298	3.14138	0.0194087	242	0.367781
PRKCQ	0.00243094	-0.312078	-0.127835	-0.496322	-3.31986	0.0194087	109	0.165653
GATD3B	0.00248482	0.198296	0.319636	0.0769552	3.20299	0.0197462	66	0.100304
IL1RAP	0.00250705	0.475475	0.735631	0.215319	3.58213	0.0198837	238	0.361702
MT-ND2	0.00253174	-0.113645	0.210932	-0.438222	-0.686247	0.0200301	243	0.369301
ZBTB7A	0.00253545	-0.20218	-0.0373607	-0.366999	-2.40424	0.0200301	103	0.156535
FOXN2	0.00256335	-0.213247	-0.0381093	-0.388385	-2.38645	0.0202108	116	0.176292
GTF2F2	0.00256889	-0.301346	-0.103193	-0.4995	-2.98066	0.0202149	146	0.221884
CYTH3	0.00259801	-0.323482	-0.133703	-0.513262	-3.34079	0.0204043	108	0.164134
PER1	0.00263532	0.270413	0.444266	0.0965587	3.04853	0.0206169	145	0.220365
ZNF767P	0.00263089	-0.339168	-0.137675	-0.540661	-3.29916	0.0206169	141	0.214286
PIK3IP1	0.00265845	0.215696	0.346542	0.0848501	3.23095	0.0207564	91	0.138298
RNF175	0.0026686	0.2089	0.375012	0.0427892	2.46484	0.0207564	106	0.161094
SLC4A7	0.00266812	-0.372141	-0.11713	-0.627151	-2.8602	0.0207564	330	0.50152
ENSG00000287732.1	0.00269613	-0.248948	-0.0921213	-0.405774	-3.11127	0.0209301	57	0.0866261
MON2	0.00270457	-0.424787	-0.180206	-0.669367	-3.40406	0.0209552	235	0.357143
PMM2	0.00274751	-0.228467	-0.0717396	-0.385195	-2.85711	0.021247	81	0.1231
PDXK	0.00275294	-0.243551	-0.0601068	-0.426996	-2.60216	0.0212483	124	0.18845
PCNX1	0.00276783	0.503631	0.783944	0.223317	3.52141	0.0213223	328	0.49848
NCK1	0.00279409	-0.32497	-0.135059	-0.514882	-3.35383	0.0214836	141	0.214286
INPP5D	0.00287945	-0.32451	-0.11221	-0.53681	-2.99589	0.0220977	480	0.729483
ABR	0.00290653	-0.324116	-0.116559	-0.531672	-3.06064	0.0222631	477	0.724924
MFSD4B	0.00291234	0.240026	0.38359	0.0964618	3.27688	0.0222653	86	0.130699
ABCD3	0.00296955	-0.256041	-0.0878748	-0.424207	-2.98414	0.0226597	99	0.150456
NFKBID	0.00307702	0.238922	0.376718	0.101126	3.39835	0.0234354	72	0.109422
CEACAM21	0.00310473	-0.238665	-0.0900623	-0.387267	-3.14782	0.0235304	66	0.100304
ERO1A	0.00310517	0.326031	0.516016	0.136045	3.36345	0.0235304	153	0.232523
H2BC5	0.00310702	0.282885	0.486749	0.079022	2.71969	0.0235304	139	0.211246
COPA	0.00321555	0.396471	0.631816	0.161127	3.30184	0.0241706	243	0.369301
FAM172A	0.00319806	0.201259	0.471449	-0.0689311	1.45994	0.0241706	343	0.521277
MICU2	0.00321296	0.180913	0.373174	-0.0113479	1.84428	0.0241706	158	0.240122
UGGT2	0.00320745	-0.116871	0.123292	-0.357035	-0.953782	0.0241706	227	0.344985
ELMO1	0.00325695	-0.223999	-0.0675495	-0.380448	-2.80621	0.0243908	535	0.81307
TTC28	0.00325638	-0.463967	-0.185329	-0.742606	-3.26358	0.0243908	272	0.413374
LINC01684	0.00328774	-0.271269	-0.100315	-0.442224	-3.11005	0.024574	95	0.144377
PRKCB	0.00329361	-0.46772	-0.198962	-0.736478	-3.41093	0.024574	259	0.393617
CMAHP	0.00332037	0.260145	0.420079	0.100212	3.18805	0.0247279	92	0.139818
CTTNBP2	0.00341095	-0.433586	-0.149244	-0.717927	-2.98871	0.0253556	307	0.466565
SUSD6	0.00348051	0.439782	0.7027	0.176864	3.27842	0.0257776	423	0.642857
TPK1	0.0034752	0.421558	0.69407	0.149047	3.03194	0.0257776	312	0.474164
PDE7A	0.00353961	-0.211581	-0.0622162	-0.360947	-2.77636	0.0261671	82	0.12462
DNAJC10	0.003612	-0.253236	-0.0966038	-0.409868	-3.16878	0.0266534	87	0.132219
AGO2	0.00363848	0.257757	0.417636	0.0978779	3.15985	0.0267997	119	0.180851
WDPCP	0.0036516	-0.319209	-0.10667	-0.531747	-2.94364	0.0268473	140	0.212766
TNFSF13B	0.00367379	0.308226	0.497462	0.118989	3.19236	0.0269612	162	0.246201
SPATA6	0.00368114	0.197757	0.490965	-0.0954506	1.32192	0.026966	343	0.521277
HMGB2	0.00370937	0.169918	0.274747	0.0650878	3.17689	0.0271235	57	0.0866261
HEATR3	0.00375086	0.224592	0.381771	0.0674118	2.80056	0.0273772	119	0.180851
RAB22A	0.00376631	-0.252916	-0.0970776	-0.408754	-3.1809	0.0273907	97	0.147416
TSC22D2	0.0037633	-0.346323	-0.127999	-0.564647	-3.10905	0.0273907	172	0.261398
IL13RA1	0.00380245	0.337579	0.594108	0.0810504	2.57922	0.0276037	307	0.466565
TANC1	0.00386849	-0.253156	-0.0820264	-0.424286	-2.89942	0.0280326	106	0.161094
ATP13A3	0.00392509	0.191084	0.439647	-0.0574793	1.50673	0.0283028	240	0.364742
C1QC	0.00392685	0.293888	0.475068	0.112709	3.17923	0.0283028	159	0.241641
OSBPL8	0.00391961	0.370116	0.611546	0.128686	3.00466	0.0283028	249	0.378419
PDE8A	0.00397371	0.468327	0.737466	0.199187	3.41051	0.0285895	311	0.472644
WDR48	0.0039859	0.177991	0.316931	0.0390509	2.51084	0.028626	81	0.1231
ARHGAP20	0.0040107	-0.266474	-0.0998646	-0.433084	-3.13475	0.0287528	81	0.1231
PAG1	0.00402191	-0.452793	-0.182514	-0.723072	-3.28348	0.028782	313	0.475684
RECK	0.00404753	-0.282065	-0.103611	-0.460519	-3.09792	0.028914	106	0.161094
CSGALNACT1	0.0041063	-0.389923	-0.0722765	-0.70757	-2.40593	0.0292819	402	0.610942
FBXW8	0.00414569	-0.263241	-0.0819238	-0.444558	-2.84553	0.0295106	111	0.168693
NPL	0.00417013	0.451658	0.712127	0.19119	3.39862	0.0296322	308	0.468085
LPAR1	0.00424882	-0.312528	-0.0870531	-0.538003	-2.71668	0.0301382	173	0.262918
MXD1	0.00428874	0.197881	0.322729	0.0730333	3.1065	0.0303679	88	0.133739
CBFB	0.00433029	-0.230617	-0.0230648	-0.43817	-2.17777	0.0306083	154	0.234043
LINC01374	0.00437483	-0.239757	0.0652768	-0.54479	-1.54053	0.030869	333	0.506079
AKR1B1	0.00445759	0.226525	0.367165	0.085886	3.15688	0.0313979	84	0.12766
CST3	0.00451779	0.167492	0.315995	0.0189885	2.21058	0.0317665	95	0.144377
TRIM14	0.0045976	0.180156	0.301246	0.059067	2.91603	0.0322713	80	0.121581
ANAPC4	0.00461789	-0.23833	-0.0876517	-0.389008	-3.1001	0.0323018	85	0.129179
ANKRD44	0.00461798	-0.34936	-0.100784	-0.597936	-2.75462	0.0323018	439	0.667173
ERGIC1	0.00465863	0.354465	0.559802	0.149128	3.38341	0.0325144	185	0.281155
VDAC3	0.00466452	0.103444	0.214657	-0.00776902	1.82305	0.0325144	67	0.101824
ENSG00000230021.10	0.00471235	-0.0761054	0.0812595	-0.23347	-0.947885	0.0327911	112	0.170213
BAZ2A	0.00476023	0.176916	0.337701	0.0161318	2.15661	0.0330672	112	0.170213
CERK	0.00481862	0.266846	0.436445	0.0972463	3.08379	0.0334152	133	0.202128
ENSG00000223727.6	0.00486949	0.208522	0.365071	0.0519718	2.61064	0.0334228	87	0.132219
KMT2E	0.0048634	0.447058	0.708061	0.186056	3.35712	0.0334228	358	0.544073
PHF14	0.00484207	-0.384198	-0.150672	-0.617725	-3.22453	0.0334228	201	0.305471
PTPRC	0.00486021	0.414493	0.666184	0.162802	3.22774	0.0334228	450	0.683891
STAU1	0.00485077	0.315622	0.513303	0.117942	3.12933	0.0334228	169	0.256839
STK3	0.00485435	0.26944	0.544302	-0.00542243	1.9213	0.0334228	355	0.539514
PPP3CB	0.004894	-0.283643	-0.106962	-0.460324	-3.14652	0.0335339	123	0.18693
CCDC91	0.00499888	0.464066	0.742296	0.185837	3.26907	0.0341944	318	0.483283
MSRA	0.00504109	0.292525	0.52424	0.0608103	2.47433	0.0344247	203	0.308511
ZNF804A	0.00506448	0.224402	0.412699	0.0361063	2.33579	0.0345259	119	0.180851
ERP44	0.00512708	-0.223209	-0.00176368	-0.444654	-1.97557	0.0348936	203	0.308511
INTS8	0.00515114	0.137447	0.259685	0.0152094	2.20383	0.034968	73	0.110942
MARCHF1	0.00515537	-0.341391	-0.0746422	-0.60814	-2.50841	0.034968	414	0.629179
ENPP4	0.00519898	0.180663	0.310414	0.0509114	2.72901	0.0352045	81	0.1231
ENSG00000223509.8	0.00520781	0.237626	0.391121	0.0841308	3.03422	0.0352051	122	0.18541
PLPP1	0.00523125	-0.270669	-0.097329	-0.44401	-3.06047	0.0353043	95	0.144377
SARAF	0.00524121	0.265351	0.453089	0.0776126	2.77023	0.0353124	155	0.235562
P3H2	0.00528582	-0.243709	-0.0828602	-0.404557	-2.96963	0.0355536	86	0.130699
HNRNPA3	0.00533015	0.238707	0.41623	0.0611851	2.63549	0.035792	155	0.235562
ZEB1	0.0053662	-0.338724	-0.116705	-0.560743	-2.99023	0.0359741	139	0.211246
UST	0.00538085	-0.299977	-0.0826658	-0.517288	-2.70554	0.0360123	158	0.240122
WDR37	0.00542252	-0.360846	-0.133872	-0.587821	-3.11597	0.0362311	200	0.303951
ABCG1	0.00543211	0.200719	0.329225	0.0722139	3.06137	0.0362351	64	0.0972644
BMF	0.00547071	0.121438	0.238586	0.00428926	2.03173	0.0363122	69	0.104863
ENSG00000258168.6	0.00546337	-0.303413	-0.114713	-0.492114	-3.15144	0.0363122	107	0.162614
EXOC6B	0.00546594	0.0103459	0.280835	-0.260143	0.0749664	0.0363122	284	0.431611
RPLP0	0.00550568	0.128198	0.225602	0.0307953	2.57963	0.0364842	57	0.0866261
HEXB	0.00555055	0.196245	0.322232	0.0702572	3.05294	0.0366609	79	0.120061
HRH2	0.00555005	-0.210314	-0.00841799	-0.41221	-2.04168	0.0366609	155	0.235562
ACTR2	0.00558518	-0.332616	-0.0917572	-0.573474	-2.70663	0.0368293	249	0.378419
TGIF1	0.00572596	0.150298	0.257346	0.0432496	2.75183	0.0376959	60	0.0911854
WSB1	0.00575249	0.434444	0.690804	0.178084	3.32148	0.0378088	307	0.466565
F13A1	0.00577583	0.30782	0.493854	0.121786	3.24305	0.0379003	97	0.147416
P2RY8	0.00580313	0.197242	0.319549	0.0749356	3.16081	0.0379244	58	0.0881459
SRP72	0.00580079	-0.205648	-0.0694075	-0.341888	-2.95846	0.0379244	75	0.113982
UHRF1BP1L	0.00580773	-0.291666	-0.102822	-0.48051	-3.02713	0.0379244	135	0.205167
FMR1	0.00587709	0.124682	0.255978	-0.00661352	1.86124	0.0383152	76	0.115502
FGGY	0.00593698	0.107867	0.299368	-0.0836331	1.104	0.0386431	140	0.212766
SSH2	0.00609593	0.103837	0.310072	-0.102399	0.986815	0.0396137	502	0.762918
KCNMA1	0.00616845	0.350443	0.587711	0.113175	2.89485	0.0400204	460	0.699088
SETD3	0.00623478	-0.175187	0.0735119	-0.423886	-1.38063	0.0403857	273	0.414894
NFAM1	0.00629721	0.223777	0.387896	0.0596583	2.67242	0.0407247	122	0.18541
USP6NL	0.00631821	-0.248708	-0.00378069	-0.493635	-1.99022	0.040795	228	0.346505
NOTCH2	0.00636241	0.279191	0.48053	0.0778524	2.71783	0.0410146	188	0.285714
RBFOX1	0.00652023	-0.241391	-0.0818178	-0.400964	-2.96489	0.0419649	73	0.110942
NFYC	0.00658222	-0.236833	-0.0814741	-0.392192	-2.98782	0.0422963	78	0.118541
ARIH1	0.00662339	0.301638	0.555119	0.0481563	2.33232	0.0424402	277	0.420973
PLCB2	0.00662569	-0.215897	-0.0748592	-0.356936	-3.00026	0.0424402	67	0.101824
LAT2	0.00668826	-0.184936	0.013826	-0.383697	-1.82363	0.042773	168	0.255319
GNAS	0.00670959	-0.208548	0.00882589	-0.425921	-1.88038	0.0428414	189	0.287234
GOLGA4	0.00674946	0.403423	0.664886	0.141961	3.02413	0.0430278	340	0.516717
FGD4	0.00679744	0.303507	0.4991	0.107914	3.04133	0.0432607	483	0.734043
REEP3	0.00680747	-0.262313	-0.0929798	-0.431646	-3.03617	0.0432607	92	0.139818
EPHA1-AS1	0.0068429	0.132578	0.260207	0.00494835	2.03595	0.0434174	64	0.0972644
SH3PXD2A	0.00687734	0.208756	0.351368	0.0661437	2.869	0.0435673	84	0.12766
C12orf4	0.00693213	-0.212055	-0.0705354	-0.353576	-2.93683	0.0438454	82	0.12462
ARHGAP25	0.00696529	-0.407263	-0.132776	-0.681751	-2.90804	0.0439861	292	0.443769
RAP1GAP2	0.0070356	-0.2924	-0.0674339	-0.517366	-2.54747	0.0443606	194	0.294833
GFOD1	0.00707334	0.161808	0.263452	0.0601649	3.12011	0.0445289	57	0.0866261
NSD2	0.00724771	0.0586075	0.209145	-0.0919304	0.763054	0.0455554	100	0.151976
C1QA	0.00748132	0.262172	0.447581	0.0767633	2.77143	0.0469505	159	0.241641
RBX1	0.00751286	0.142008	0.274662	0.00935319	2.09816	0.0470751	91	0.138298
CARD11	0.00757524	-0.318329	-0.110826	-0.525831	-3.00678	0.0473669	155	0.235562
MAP3K8	0.00758294	0.347517	0.600199	0.094835	2.69557	0.0473669	256	0.389058
TFEC	0.00761204	-0.351462	-0.111149	-0.591775	-2.86648	0.0474751	237	0.360182
GBF1	0.0076625	-0.247986	-0.0567692	-0.439204	-2.54184	0.0477159	135	0.205167
PEAK1	0.00777634	0.441851	0.718865	0.164836	3.12623	0.0483501	313	0.475684
AFTPH	0.00778859	0.245708	0.442385	0.049032	2.44859	0.0483517	177	0.268997
BRAF	0.00785189	-0.0808544	0.166405	-0.328114	-0.640911	0.0486696	247	0.37538
RTTN	0.00794434	-0.0482842	0.188021	-0.284589	-0.40048	0.0491367	194	0.294833
SP100	0.00795163	-0.287093	-0.0147966	-0.55939	-2.06647	0.0491367	361	0.548632
LINC01480	0.00800289	0.154587	0.272637	0.0365358	2.56656	0.0493022	70	0.106383
VKORC1L1	0.00799346	-0.254411	-0.0860918	-0.422731	-2.96244	0.0493022	94	0.142857
ARHGAP12	0.00809961	-0.394866	-0.122595	-0.667137	-2.84247	0.0497867	378	0.574468
CASK	0.00810625	-0.320774	-0.110382	-0.531166	-2.98826	0.0497867	145	0.220365
FBXO42	0.00815385	0.34367	0.562195	0.125145	3.0824	0.0500028	216	0.328267
EPG5	0.00820413	0.149732	0.338362	-0.0388976	1.5558	0.0502347	153	0.232523
FCGR2A	0.00826068	0.186821	0.313522	0.0601204	2.88998	0.0505042	78	0.118541
RIC1	0.00831939	0.355273	0.605031	0.105515	2.78799	0.0507861	259	0.393617
LATS1	0.00838324	-0.28195	-0.093364	-0.470536	-2.93029	0.0510985	134	0.203647
NXN	0.00839969	-0.21292	-0.0625904	-0.363249	-2.77601	0.0511214	75	0.113982
NFATC2	0.00842863	-0.320105	-0.0397385	-0.600472	-2.23776	0.051143	326	0.495441
SMAP2	0.00841979	0.283802	0.533962	0.0336422	2.22354	0.051143	442	0.671733
ACSS2	0.00846449	0.131986	0.246092	0.0178795	2.26707	0.0512833	60	0.0911854
PLEC	0.00851707	0.165764	0.33287	-0.00134103	1.94424	0.0515245	113	0.171733
COTL1	0.00853978	-0.281942	-0.0933664	-0.470518	-2.93037	0.0515844	125	0.18997
ACSL4	0.00861664	0.386512	0.651206	0.121818	2.86198	0.0518977	239	0.363222
HPS3	0.00861741	0.293904	0.483392	0.104416	3.03998	0.0518977	149	0.226444
AKAP10	0.00870602	0.414919	0.672396	0.157441	3.15843	0.052204	298	0.452888
CDK19	0.00870414	0.429549	0.694604	0.164493	3.17632	0.052204	306	0.465046
ENSG00000273748.1	0.00870714	-0.238753	-0.0755867	-0.40192	-2.86791	0.052204	104	0.158055
CRYBG3	0.00875807	0.0123969	0.142816	-0.118023	0.186302	0.0524313	83	0.12614
PCNT	0.00879993	-0.0048252	0.13938	-0.14903	-0.0655817	0.0525258	93	0.141337
ZNF710	0.00879498	-0.30578	-0.0453057	-0.566254	-2.30087	0.0525258	323	0.490881
ATP6V1A	0.0088573	-0.247469	-0.0821425	-0.412796	-2.93377	0.05279	89	0.135258
C9orf72	0.00891457	0.279949	0.473818	0.0860809	2.83022	0.0530241	168	0.255319
LAIR1	0.00892289	0.308149	0.500235	0.116063	3.14422	0.0530241	163	0.24772
PIK3R5	0.00895996	-0.411978	-0.13863	-0.685325	-2.95398	0.053166	330	0.50152
CD37	0.00901015	0.186228	0.323734	0.0487219	2.65443	0.0533852	84	0.12766
LINC02391	0.00905616	-0.266682	-0.0774559	-0.455909	-2.76223	0.0535789	101	0.153495
KTN1	0.00915853	0.306206	0.514293	0.0981198	2.88415	0.0541051	204	0.31003
RXRA	0.00923661	0.143563	0.264625	0.0225017	2.32426	0.0544069	76	0.115502
SMURF1	0.00923042	-0.33404	-0.115546	-0.552534	-2.99644	0.0544069	161	0.244681
ERI3	0.00930433	-0.206875	-0.0558389	-0.357911	-2.68457	0.0547257	91	0.138298
DICER1	0.00935182	0.337288	0.563817	0.110759	2.91827	0.0549249	232	0.352584
CHST15	0.00945377	0.388263	0.629927	0.146599	3.14892	0.0553547	243	0.369301
IVNS1ABP	0.00944217	0.245058	0.417998	0.0721179	2.77729	0.0553547	133	0.202128
PUM3	0.00946622	-0.281442	-0.0744463	-0.488437	-2.66487	0.0553547	155	0.235562
EPC1	0.00952629	-0.27639	-0.0602039	-0.492577	-2.50578	0.0556252	173	0.262918
IL10RA	0.00955595	0.306226	0.505627	0.106825	3.00998	0.0556372	199	0.302432
RASA3	0.00955305	-0.35395	-0.121414	-0.586486	-2.98332	0.0556372	208	0.316109
EIF2B3	0.00963996	-0.26227	-0.0858531	-0.438687	-2.91378	0.0559645	107	0.162614
ENSG00000287632.1	0.00962715	0.17366	0.306713	0.0406069	2.55813	0.0559645	85	0.129179
LSAMP	0.00971323	-0.25141	-0.0815473	-0.421273	-2.9009	0.0563088	98	0.148936
FUT8	0.00980971	0.0807279	0.296888	-0.135433	0.731973	0.0567864	178	0.270517
CLSTN1	0.00986483	-0.243557	-0.0677345	-0.41938	-2.71503	0.0570235	116	0.176292
ERCC6L2	0.00996383	-0.180894	-0.0139773	-0.347812	-2.12409	0.0575133	119	0.180851
IRAG2	0.010166	-0.350608	-0.11985	-0.581365	-2.97792	0.0585963	209	0.317629
ENSG00000232310.9	0.0101995	0.254342	0.429841	0.0788433	2.84048	0.0587053	119	0.180851
ENSG00000285534.1	0.0102654	-0.222975	0.197775	-0.643725	-1.03867	0.0590006	356	0.541033
PLTP	0.0103752	0.213862	0.35285	0.0748749	3.01583	0.0595463	79	0.120061
SCFD2	0.0104448	-0.341666	-0.084327	-0.599004	-2.60222	0.0598605	245	0.37234
CYTIP	0.0104917	0.240271	0.395533	0.0850091	3.03308	0.0600441	115	0.174772
AGK	0.0105202	-0.189909	-0.0570045	-0.322813	-2.80062	0.0601216	66	0.100304
EDEM3	0.0106271	0.149326	0.309545	-0.0108925	1.82672	0.0606469	123	0.18693
RBM39	0.0106438	0.163906	0.409025	-0.0812128	1.31059	0.0606563	286	0.43465
TXNDC11	0.0107835	0.116734	0.277678	-0.0442101	1.42158	0.0613656	113	0.171733
RPL18	0.0108399	0.188848	0.35216	0.0255361	2.26643	0.0615993	121	0.183891
NAGK	0.0109191	0.147371	0.268582	0.0261588	2.38294	0.0618749	63	0.0957447
ZMAT3	0.0109179	-0.298139	-0.0908241	-0.505455	-2.81862	0.0618749	131	0.199088
DOP1A	0.0109638	-0.279743	-0.0830395	-0.476448	-2.78737	0.0620407	146	0.221884
ARID2	0.0110063	-0.226368	0.0329079	-0.485644	-1.7112	0.0620629	287	0.43617
LIMK2	0.0110178	0.147014	0.367544	-0.0735158	1.30659	0.0620629	195	0.296353
MAP3K20	0.0110293	0.1569	0.264849	0.0489517	2.84876	0.0620629	58	0.0881459
MARCHF7	0.0110164	-0.2245	0.00108037	-0.450081	-1.95058	0.0620629	200	0.303951
ZFAND6	0.0110539	0.223718	0.467918	-0.0204826	1.79557	0.0621145	265	0.402736
DNAJC3	0.0111721	-0.252558	-0.0480598	-0.457056	-2.42058	0.0625172	158	0.240122
KLHL18	0.0111463	-0.20268	-0.0580596	-0.3473	-2.74682	0.0625172	84	0.12766
POU2F2	0.0111655	-0.281494	-0.0512853	-0.511703	-2.3966	0.0625172	222	0.337386
DEK	0.0112674	0.23392	0.412582	0.0552573	2.56615	0.0629628	150	0.227964
NUTM2A-AS1	0.011311	-0.209268	-0.0382502	-0.380286	-2.39833	0.0631191	116	0.176292
LINC01473	0.0113756	0.00044604	0.235933	-0.235041	0.0037124	0.0633917	183	0.278116
FTX	0.0114423	0.265409	0.490014	0.0408045	2.31604	0.0636421	467	0.709726
PACSIN2	0.0114545	-0.0659645	0.193421	-0.32535	-0.49844	0.0636421	290	0.440729
SEPTIN9	0.0114679	0.139941	0.260718	0.0191628	2.27094	0.0636421	81	0.1231
MEF2D	0.0115248	0.176015	0.31427	0.0377603	2.49527	0.0638701	84	0.12766
XKR6	0.0116854	0.341343	0.581345	0.101342	2.78757	0.0646711	206	0.31307
MOB1B	0.0117086	-0.305492	-0.0826768	-0.528308	-2.68722	0.0647103	179	0.272036
STAG1	0.0117366	-0.313434	-0.0782337	-0.548635	-2.6119	0.0647761	442	0.671733
ATP11A	0.0118281	0.389307	0.643536	0.135078	3.00134	0.0650141	298	0.452888
CD14	0.011819	0.159644	0.29277	0.026518	2.35038	0.0650141	91	0.138298
MT-ND4	0.0118274	0.159746	0.420563	-0.10107	1.20045	0.0650141	352	0.534954
ENSG00000283674.3	0.0119381	-0.315393	-0.0865515	-0.544235	-2.70125	0.0655294	192	0.291793
ARHGAP35	0.0120635	-0.307195	-0.0788527	-0.535536	-2.63679	0.0661279	198	0.300912
DAAM1	0.012146	-0.231392	-0.0630611	-0.399722	-2.69422	0.0662776	105	0.159574
FMNL2	0.0121411	0.366985	0.635358	0.0986128	2.68015	0.0662776	462	0.702128
MIA2	0.0121575	-0.334665	-0.110233	-0.559098	-2.92263	0.0662776	186	0.282675
MTMR6	0.0121096	0.168831	0.30536	0.032302	2.42368	0.0662776	88	0.133739
SYK	0.0121731	-0.382682	-0.111459	-0.653905	-2.76541	0.0662776	364	0.553191
PVT1	0.0123277	0.215829	0.40102	0.0306379	2.28422	0.0670288	142	0.215805
FSCN1	0.0123978	-0.189228	-0.0506872	-0.327768	-2.67705	0.0673193	65	0.0987842
MFSD1	0.0124353	0.33605	0.561933	0.110167	2.91587	0.0674318	228	0.346505
FEZ2	0.012501	0.053011	0.249506	-0.143484	0.528766	0.0676969	168	0.255319
EEA1	0.0125179	-0.028773	0.182532	-0.240078	-0.266885	0.0676974	184	0.279635
EPB41	0.0125699	-0.124517	0.104274	-0.353309	-1.06669	0.0678827	206	0.31307
PPP3CA	0.0125858	-0.383805	-0.101543	-0.666067	-2.66505	0.0678827	320	0.486322
TMEM273	0.0126145	-0.159797	-0.0347583	-0.284835	-2.5048	0.0679465	72	0.109422
ALOX5AP	0.0126552	0.169798	0.308786	0.030809	2.39442	0.0680746	99	0.150456
TGFBR1	0.0128164	-0.355985	-0.0832762	-0.628694	-2.55847	0.0688496	388	0.589666
DDHD1	0.0128405	0.235736	0.3997	0.0717715	2.81789	0.0688874	123	0.18693
CLEC16A	0.0128738	-0.0960814	0.132032	-0.324195	-0.825536	0.0689093	221	0.335866
RASAL2	0.0128788	-0.403988	-0.132919	-0.675057	-2.92104	0.0689093	312	0.474164
ZCCHC7	0.0130318	0.387234	0.649827	0.124641	2.89027	0.0696353	273	0.414894
SUZ12	0.0131018	0.0639315	0.230861	-0.102998	0.750636	0.0699169	119	0.180851
ARRDC3	0.0131327	0.181556	0.302292	0.0608206	2.9473	0.0699888	72	0.109422
PHACTR1	0.0131636	-0.240678	-0.0675565	-0.4138	-2.72479	0.0700609	115	0.174772
NAA20	0.0135033	-0.175968	-0.0425953	-0.30934	-2.58592	0.071774	62	0.0942249
AOPEP	0.013619	0.0601011	0.276696	-0.156494	0.543854	0.0722938	179	0.272036
ELK3	0.0137077	-0.201065	-0.05108	-0.351051	-2.62746	0.0724782	88	0.133739
STRN3	0.0137059	0.333628	0.587522	0.0797332	2.57547	0.0724782	285	0.433131
ZNF267	0.0137042	0.0800524	0.216081	-0.0559766	1.15343	0.0724782	85	0.129179
SH3GL1	0.0137372	-0.176911	-0.0478847	-0.305938	-2.68735	0.0725388	63	0.0957447
LPXN	0.013761	-0.213452	-0.0612204	-0.365684	-2.74817	0.0725694	85	0.129179
EPSTI1	0.0137901	0.396913	0.669334	0.124491	2.85563	0.0726279	284	0.431611
TPP2	0.0138081	-0.275177	-0.0655914	-0.484762	-2.57335	0.0726279	165	0.25076
HIVEP2	0.0138736	0.232799	0.410212	0.0553849	2.57182	0.0728769	118	0.179331
ADAR	0.0139419	0.120089	0.275963	-0.0357861	1.50999	0.0731403	118	0.179331
TUBGCP2	0.0140027	0.172983	0.316865	0.0291012	2.35638	0.073364	94	0.142857
SLC25A6	0.0141335	0.153824	0.268034	0.0396142	2.63979	0.0739533	60	0.0911854
HCLS1	0.0141542	0.351825	0.624738	0.0789129	2.52669	0.0739651	334	0.507599
PKN2	0.0141913	-0.207889	0.0722837	-0.488062	-1.4543	0.074063	359	0.545593
FTL	0.0142333	0.363582	0.668461	0.0587037	2.33735	0.0741851	331	0.50304
XPO4	0.0142515	-0.0406321	0.146985	-0.228249	-0.424469	0.0741851	138	0.209726
NFIA	0.0143358	0.181099	0.446327	-0.0841298	1.33827	0.0745274	264	0.401216
MSR1	0.0143788	0.396418	0.696998	0.0958391	2.58489	0.0745588	361	0.548632
USP36	0.0143723	0.278507	0.466011	0.0910036	2.91122	0.0745588	139	0.211246
SESN1	0.0144111	0.249352	0.462319	0.0363854	2.29482	0.0746303	188	0.285714
H1-3	0.0144846	0.169829	0.318349	0.0213093	2.24117	0.0747662	90	0.136778
PARP12	0.0145116	0.132917	0.277316	-0.0114821	1.80411	0.0747662	87	0.132219
SMIM35	0.0144977	-0.221071	-0.0602684	-0.381873	-2.69455	0.0747662	79	0.120061
SPG11	0.0144814	0.360879	0.599664	0.122094	2.96212	0.0747662	245	0.37234
GATAD2A	0.0145338	-0.255777	-0.049385	-0.462169	-2.42894	0.0747851	160	0.243161
MT-ND1	0.0145811	0.167258	0.444307	-0.109791	1.18326	0.0749327	224	0.340426
ESR1	0.0147082	0.205846	0.359139	0.0525528	2.63189	0.0753937	104	0.158055
ESYT2	0.014707	0.2578	0.445178	0.0704218	2.69657	0.0753937	141	0.214286
ENSG00000280441.3	0.0147758	-0.265155	-0.044315	-0.485995	-2.35326	0.0756438	501	0.761398
ARID1A	0.0149357	-0.366274	-0.114672	-0.617876	-2.85325	0.0763636	255	0.387538
CPEB3	0.0149543	-0.32062	-0.0584855	-0.582754	-2.39726	0.0763636	277	0.420973
CPQ	0.0150299	0.433766	0.717065	0.150468	3.00096	0.0766526	322	0.489362
SMARCA1	0.0150555	-0.226899	-0.0644201	-0.389378	-2.73706	0.0766862	92	0.139818
PIK3CB	0.015148	0.290406	0.508834	0.0719779	2.60583	0.0770595	205	0.31155
GNAI2	0.0152339	0.183216	0.36854	-0.0021076	1.93767	0.0773988	165	0.25076
GIMAP8	0.0152621	-0.192736	-0.0546936	-0.330779	-2.73652	0.0774445	74	0.112462
MRPL3	0.015406	-0.197858	-0.0541268	-0.341589	-2.69806	0.0780765	70	0.106383
RPL7A	0.0154565	0.206812	0.354588	0.059036	2.74296	0.0781404	104	0.158055
SLCO2B1	0.0154574	-0.284018	-0.0387942	-0.529242	-2.27003	0.0781404	449	0.682371
BOD1L1	0.0154955	-0.335159	-0.101322	-0.568996	-2.80922	0.078235	227	0.344985
RAP1B	0.0156104	0.266958	0.515403	0.0185119	2.106	0.0786179	277	0.420973
TACC1	0.0155924	-0.20506	-0.00604791	-0.404072	-2.01953	0.0786179	162	0.246201
PELI2	0.0157006	0.143826	0.366557	-0.0789046	1.26563	0.0788752	188	0.285714
TRIT1	0.0156831	0.165528	0.308555	0.0225019	2.26832	0.0788752	93	0.141337
MAF	0.0157313	-0.220246	-0.0644843	-0.376008	-2.77138	0.0789308	86	0.130699
COG6	0.0159416	-0.18483	-0.0477943	-0.321866	-2.64355	0.0798864	65	0.0987842
LDLRAD4	0.0159939	0.250644	0.428982	0.072307	2.75463	0.0800491	536	0.81459
INTS9	0.0160202	-0.125186	0.00686054	-0.257232	-1.85813	0.0800814	70	0.106383
ZHX2	0.0161188	0.212815	0.387953	0.037676	2.38159	0.0804744	130	0.197568
RAF1	0.0161512	0.212029	0.382828	0.0412307	2.4331	0.080536	134	0.203647
ZNF438	0.0161981	0.269657	0.478293	0.0610208	2.5332	0.0806701	168	0.255319
TOM1	0.0163009	0.15719	0.289044	0.0253362	2.33658	0.081082	93	0.141337
CUX1	0.016324	0.300178	0.570809	0.0295473	2.17395	0.0810969	379	0.575988
STX6	0.016433	0.254747	0.449517	0.0599772	2.56351	0.0815376	175	0.265957
RBL2	0.0165862	0.0892762	0.246265	-0.0677126	1.11459	0.0821965	113	0.171733
TTC17	0.0167489	-0.33414	-0.0759868	-0.592293	-2.53687	0.0829006	311	0.472644
ADAM10	0.0168804	-0.302849	-0.033696	-0.572003	-2.20534	0.0834491	328	0.49848
RANBP2	0.0170081	0.343601	0.572658	0.114544	2.94008	0.0839777	215	0.326748
ATP6V1B2	0.0172072	0.219265	0.368102	0.0704278	2.88739	0.0848568	106	0.161094
LRRFIP2	0.0172715	0.208472	0.40308	0.0138639	2.09959	0.0850696	153	0.232523
ANXA11	0.0174465	0.211322	0.363794	0.0588489	2.71644	0.0858266	97	0.147416
STK38L	0.017597	-0.258361	-0.0757254	-0.440996	-2.77262	0.0864612	125	0.18997
ENSG00000225205.5	0.0176524	0.152058	0.264987	0.039129	2.63907	0.086628	60	0.0911854
EP300	0.0177111	-0.0429708	0.18595	-0.271892	-0.367905	0.0868102	213	0.323708
CHD1	0.0177469	0.318881	0.595443	0.0423192	2.25988	0.0868123	300	0.455927
MRC1	0.0177546	-0.225791	-0.0425094	-0.409072	-2.41455	0.0868123	107	0.162614
RIOK3	0.017803	0.214153	0.361338	0.0669675	2.85173	0.0869435	96	0.145897
MT-CYB	0.0178484	0.276584	0.593868	-0.0406997	1.70855	0.0870595	287	0.43617
CDK6	0.0179588	-0.20394	0.0129339	-0.420814	-1.84308	0.0872827	183	0.278116
HMGN3	0.0179808	0.267381	0.451193	0.0835703	2.85107	0.0872827	152	0.231003
KIAA2026	0.0179247	-0.0221021	0.214635	-0.258839	-0.182984	0.0872827	230	0.349544
NBDY	0.0179768	-0.316934	-0.0945629	-0.539305	-2.79344	0.0872827	174	0.264438
DCAF1	0.0181256	0.142138	0.287163	-0.00288729	1.92094	0.0878083	87	0.132219
USF2	0.0181327	0.0692432	0.221364	-0.0828781	0.892144	0.0878083	98	0.148936
SH3TC1	0.0182997	0.391364	0.656062	0.126667	2.89788	0.0885106	360	0.547112
PDE3B	0.0183547	0.40678	0.709617	0.103943	2.63269	0.0886703	402	0.610942
RPS15	0.018574	-0.0597273	0.0993435	-0.218798	-0.73592	0.0896224	91	0.138298
PARD3B	0.0187777	0.200608	0.409968	-0.00875139	1.87804	0.090497	157	0.238602
ASCC1	0.0188239	0.2384	0.402471	0.0743281	2.84787	0.0906112	112	0.170213
AUH	0.0188649	0.220459	0.449119	-0.00820047	1.88967	0.0906711	217	0.329787
MT-ATP6	0.0188814	0.497666	0.818299	0.177034	3.04213	0.0906711	311	0.472644
PIP5K1B	0.0190707	-0.237552	-0.0655383	-0.409567	-2.70672	0.0914711	108	0.164134
MBNL2	0.0191663	0.304649	0.543735	0.0655643	2.49744	0.0918204	247	0.37538
PSMA1	0.0192039	-0.357621	-0.104406	-0.610835	-2.7681	0.0918912	239	0.363222
PDLIM5	0.0192527	0.194071	0.36086	0.027283	2.28057	0.0920157	101	0.153495
PLEKHA2	0.0192781	0.351911	0.589745	0.114077	2.90006	0.0920277	258	0.392097
TNFAIP8	0.0193294	0.296302	0.502769	0.0898352	2.81276	0.0921633	152	0.231003
CNBP	0.0194148	0.177014	0.347246	0.00678211	2.03805	0.0921738	137	0.208207
ENSG00000225689.2	0.019446	-0.380943	-0.109718	-0.652168	-2.75282	0.0921738	199	0.302432
LARS1	0.0194327	-0.194318	-0.0438128	-0.344823	-2.53052	0.0921738	78	0.118541
MACROD2	0.0193788	-0.223507	0.0329634	-0.479978	-1.70806	0.0921738	186	0.282675
RHOQ	0.019373	0.263246	0.465214	0.061279	2.55464	0.0921738	185	0.281155
EPC2	0.0196378	-0.298077	-0.0608904	-0.535264	-2.46312	0.0929737	220	0.334347
GAS7	0.0197386	0.246648	0.447565	0.0457317	2.40608	0.0933415	147	0.223404
CLK1	0.0197695	0.276445	0.465637	0.0872532	2.86388	0.0933779	173	0.262918
GTF2I	0.0197967	-0.209769	-0.0562122	-0.363327	-2.67744	0.0933969	96	0.145897
USP33	0.0198361	0.251367	0.461872	0.0408616	2.34042	0.0934731	189	0.287234
H3-3B	0.0201273	0.238639	0.428143	0.0491356	2.46816	0.0946242	167	0.253799
TASOR2	0.0201256	-0.249696	-0.0515409	-0.447852	-2.46976	0.0946242	149	0.226444
RAP2B	0.0201728	0.144384	0.265498	0.0232702	2.33654	0.0947273	70	0.106383
CMTM6	0.0202395	0.232477	0.394853	0.0701014	2.80613	0.0949302	130	0.197568
ANXA4	0.0202661	-0.256797	-0.0666929	-0.446901	-2.64757	0.0949443	133	0.202128
PCAT1	0.0203363	0.0921624	0.235258	-0.0509335	1.26234	0.0951628	90	0.136778
NUTM2B-AS1	0.0204592	0.188284	0.39413	-0.0175629	1.79274	0.095552	182	0.276596
PDGFC	0.0205144	-0.259313	-0.0545059	-0.46412	-2.48158	0.095552	146	0.221884
RNF24	0.0205088	0.178393	0.363352	-0.00656578	1.89039	0.095552	133	0.202128
TPM4	0.0205049	0.124165	0.26887	-0.0205404	1.68175	0.095552	92	0.139818
PARVB	0.0207131	0.188598	0.365025	0.0121708	2.09517	0.0963661	140	0.212766
ENSG00000250771.2	0.020741	0.068613	0.342579	-0.205354	0.490859	0.0963846	153	0.232523
ADK	0.0208225	-0.363952	-0.0929574	-0.634947	-2.63228	0.0966518	302	0.458967
REV3L	0.0208975	0.1457	0.306885	-0.0154844	1.77168	0.0968884	115	0.174772
NSMCE2	0.0210038	-0.364663	-0.089838	-0.639488	-2.60066	0.0972691	306	0.465046
PRAM1	0.0210444	-0.268542	-0.0759908	-0.461093	-2.73347	0.0973453	135	0.205167
CELF1	0.0210781	-0.101433	0.144092	-0.346957	-0.809713	0.0973894	274	0.416413
ARAP1	0.021405	0.196636	0.362598	0.0306734	2.32221	0.0987866	122	0.18541
OGT	0.0214745	0.200031	0.393365	0.00669702	2.02786	0.0989939	175	0.265957
KLHDC10	0.0216851	-0.195591	-0.0428612	-0.34832	-2.51	0.0998504	86	0.130699
PPM1K	0.0217443	-0.207544	-0.054889	-0.360198	-2.6647	0.0998949	76	0.115502
TRA2A	0.0217316	-0.295758	-0.0711795	-0.520337	-2.58117	0.0998949	198	0.300912
ENSG00000286044.1	0.0218532	-0.163381	0.0226887	-0.349451	-1.72097	0.100189	81	0.1231
KRCC1	0.0218613	-0.183574	-0.0420288	-0.325119	-2.54194	0.100189	69	0.104863
SECISBP2L	0.0218828	0.217122	0.375518	0.0587256	2.68662	0.100189	111	0.168693
SNX27	0.0220172	0.323544	0.552409	0.0946793	2.77078	0.100689	240	0.364742
TMEM156	0.0220441	-0.349407	-0.100238	-0.598576	-2.74844	0.100698	214	0.325228
UBR3	0.0220916	-0.186792	0.0720535	-0.445637	-1.41438	0.100801	296	0.449848
SLC18B1	0.0222681	0.256972	0.436665	0.0772795	2.80287	0.101491	140	0.212766
DOP1B	0.0223036	0.225152	0.384657	0.0656464	2.76661	0.101538	119	0.180851
MTCL1	0.0223777	0.146597	0.265203	0.0279914	2.42252	0.10176	64	0.0972644
PLA2G7	0.0226076	0.214813	0.377286	0.05234	2.59136	0.10269	110	0.167173
HLA-C	0.0226438	0.157638	0.28575	0.0295255	2.41167	0.102739	80	0.121581
STAT3	0.0227278	0.353201	0.598814	0.107588	2.8185	0.103004	291	0.442249
SLC8B1	0.0227811	-0.212066	-0.0528688	-0.371264	-2.61086	0.103013	97	0.147416
ZNF84	0.0227656	0.15794	0.283865	0.0320147	2.45826	0.103013	78	0.118541
SYNJ1	0.0228317	0.132629	0.308649	-0.0433908	1.47681	0.103127	128	0.194529
CSAD	0.0229716	0.161547	0.290768	0.0323249	2.45025	0.103642	80	0.121581
ACVR1B	0.0230781	0.152825	0.281183	0.0244675	2.33357	0.10389	78	0.118541
ST3GAL6	0.0230749	-0.239763	-0.0211032	-0.458422	-2.14912	0.10389	189	0.287234
RPL13	0.0231455	0.311911	0.52959	0.0942321	2.80842	0.104077	188	0.285714
PHC2	0.0232116	-0.179358	0.0071679	-0.365884	-1.88465	0.104258	134	0.203647
THOC2	0.0232541	0.143223	0.360257	-0.0738106	1.2934	0.104333	212	0.322188
GPATCH8	0.023381	-0.136916	0.100051	-0.373882	-1.13244	0.10475	224	0.340426
MKNK1	0.023399	-0.29707	-0.0509897	-0.54315	-2.36608	0.10475	248	0.3769
PTPRM	0.0234959	0.334346	0.568636	0.100057	2.79699	0.105066	186	0.282675
CCDC149	0.0235297	0.18931	0.330202	0.0484173	2.6335	0.105101	86	0.130699
AGPAT5	0.0235749	0.256764	0.438269	0.0752589	2.77264	0.105186	136	0.206687
HIPK1	0.0237235	0.205651	0.354311	0.0569913	2.71135	0.105732	97	0.147416
CHST11	0.0237992	-0.218796	-0.059163	-0.378429	-2.68636	0.105953	538	0.817629
[truncated: 3,124 more rows]

## Sheet: M2_Vs_M1_Deg_Mast
Gene	Pr(>Chisq)	coef	ci.hi	ci.lo	z	fdr	n_cells	perc_cells
[truncated: 3,367 more rows]

[truncated: 6 more sheets: M3_Vs_M1_Deg_Mast, M3_Vs_M2_Deg_Mast, O3_Vs_01_Deg_Mast, OP0_Vs_OP0_Deg_Mast, OP1_Vs_OP0_Deg_Mast, OP1_Vs_OP3_Deg_Mast]
