# Supplementary material for: Deciphering glial contributions to CSF1R-related disorder via single-nuclear transcriptomic profiling: a case study
Source: Acta Neuropathol Commun. 2024 Aug 28;12:139. doi: 10.1186/s40478-024-01853-5 (PMC11365264; doi:10.1186/s40478-024-01853-5)
Supplement: Supplementary file 3 — Additional file 3 (XLSX 10033 KB). Supplementary Table 3. Gene Set Enrichment Analysis results employing the Biological Process branch of Gene Ontology for the following comparisons: (1) A1-CSF1R-RD versus A0-Control, (2) A2-CSF1R-RD versus A0-Control, (3) M0-AD versus M1-Control, (4) M2-CSF1R-RD versus M1-Control, (4) M3-CSF1R-RD versus M1-Control, (5) M3-CSF1R-RD versus M2-CSF1R-RD, (6) O3-CSF1R-RD versus O1-Control, (7) OP0-CSF1R-RD versus OP0-Control, (8) OP1-CSF1R-RD versus OP0-Control, (9) OP1-CSF1R-RD versus OP2 + OP3-Control. [file 40478_2024_1853_MOESM3_ESM.xlsx]

## Sheet: Field description
Supplementary Table 3. Gene Set Enrichment Analysis results employing the Biological Process branch of Gene Ontology for the following comparisons: 1) A1-CSF1R-RD vs A0-Control, 2) A2-CSF1R-RD vs A0-Control, 3) M0-AD vs M1-Control, 4) M2-CSF1R-RD vs M1-Control, 4) M3-CSF1R-RD vs M1-Control, 5) M3-CSF1R-RD vs M2-CSF1R-RD, 6) O3-CSF1R-RD vs O1-Control, 7) OP0-CSF1R-RD vs OP0-Control, 8) OP1-CSF1R-R…
Column	Description
set	GO Biological process
cont_Z	Z statistic for continuous component
cont_P	Wald P value
disc_Z	Z statistic for discrete
disc_P	Wald P value
combined_Z	Combined discrete and continuous Z statistic using Stouffer's method
combined_P	Combined P value
cont_effect	Difference in continuous regression coefficients between null and test sets (i.e., the numerator of the Z-statistic)
disc_effect	Difference in discrete regression coefficients between null and test sets
combined_adj	FDR adjusted combined P value
Genes	Genes in the geneset that were found to be differentially expressed by MAST

## Sheet: Enrichment_GO_BP_A1_A0
set	cont_Z	cont_P	disc_Z	disc_P	combined_Z	combined_P	cont_effect	disc_effect	combined_adj	Genes
GOBP CHAPERONE MEDIATED PROTEIN COMPLEX ASSEMBLY	22.478	6.81583e-112	26.2723	3.97944e-152	34.4716	2.135e-260	0.306395	1.59756	1.03825e-256	PTGES3/ HSP90AA1/ HSPA1A/ CLU/ HSPD1/ HSPA4/ PSMG2/ HOPX/ HSP90AB1/ LONP1
GOBP NEUTROPHIL HOMEOSTASIS	26.9421	7.06865e-160	13.4861	1.88721e-41	28.5871	9.73402e-180	0.369702	1.01772	2.36683e-176	HMGB1/ SLC7A11/ PDE4B/ ITPKB/ CSF1/ AXL/ MTHFD1/ MERTK/ PIK3CB
GOBP EPITHELIAL CELL MORPHOGENESIS	13.3719	8.82133e-41	25.9307	2.99937e-148	27.7912	5.54375e-170	0.165005	1.04682	8.98641e-167	PALLD/ COL27A1/ CLIC4/ SIPA1L3/ FRMD6/ RILPL1/ FAT1/ ARHGEF26/ EPB41L5/ ROCK1
GOBP NEGATIVE REGULATION OF INCLUSION BODY ASSEMBLY	10.3612	3.72191e-25	28.664	1.07331e-180	27.595	1.27816e-167	0.168219	1.41209	1.55392e-164	HSPA1A/ DNAJB6/ DNAJB2/ SACS/
GOBP TELOMERASE HOLOENZYME COMPLEX ASSEMBLY	19.3648	1.52977e-83	19.4098	6.37193e-84	27.4178	1.68229e-165	0.271061	1.23256	1.63619e-162	PTGES3/ HSP90AA1/ ATM/ HSP90AB1/ NAF1/ ATR
GOBP CHAPERONE MEDIATED PROTEIN FOLDING	10.0877	6.26091e-24	28.2202	3.30749e-175	27.0878	1.3721e-161	0.113945	0.921572	1.11209e-158	PTGES3/ HSPH1/ HSPA1A/ HSPB1/ CHORDC1/ DNAJB6/ CLU/ ST13/ DNAJB2/ CCT3/ PPID/ TRAP1/ CCT6A/ HSPA9/ DNAJC7/ DNAJC5/ DNAJC24/ HSPA5/ FKBP5/ ERO1A/ HSPA13/ PDCD5/ CRTAP/ DNAJB14/ HSPA14/ CSNK2A1
GOBP RESPONSE TO REDOX STATE	22.6737	8.14096e-114	15.2137	2.86758e-52	26.7905	4.1727e-158	0.437247	1.31083	2.89884e-155	SLC7A11/ NPAS2/ SIRT2/ CLOCK/ ADH5
GOBP PROTEIN REFOLDING	11.5486	7.50162e-31	24.4638	3.59216e-132	25.4646	4.86541e-143	0.17194	1.21625	2.95756e-140	HSP90AA1/ HSPA1A/ HSPB1/ CRYAB/ DNAJA1/ HSPD1/ DNAJB2/ HSPA9/ HSPA5/ DNAJA2/ HSPA13/ SNRNP70/ HSPA14
GOBP REGULATION OF MYELOID CELL APOPTOTIC PROCESS	15.3018	7.43689e-53	19.8087	2.50611e-87	24.8269	4.59933e-136	0.215992	0.889424	2.48517e-133	SLC7A11/ KITLG/ ST6GAL1/ BCL2/ ITPKB/ MEF2C/ MAEA/ ADAM17/ SIRT1/ PIK3CB
GOBP SMOOTHENED SIGNALING PATHWAY INVOLVED IN VENTRAL SPINAL CORD PATTERNING	15.6303	4.52546e-55	17.2627	8.98647e-67	23.2589	1.15746e-119	0.204483	1.12608	5.62873e-117	RFX4/ GLI2/ SMO/ IFT122
GOBP SODIUM ION EXPORT ACROSS PLASMA MEMBRANE	-20.3639	3.49938e-92	-12.3247	6.66566e-35	-23.1143	3.32292e-118	-0.368376	-1.14983	1.46903e-115	ATP1B2/ ATP1A2/ SLC4A4/ FXYD1
GOBP REGULATION OF TAU PROTEIN KINASE ACTIVITY	18.0303	1.12732e-72	14.3425	1.18782e-46	22.891	5.7149e-116	0.288644	1.35308	2.31596e-113	HSP90AA1/ CLU/ RB1/ HSP90AB1/
GOBP CHAPERONE COFACTOR DEPENDENT PROTEIN REFOLDING	13.1728	1.25814e-39	18.4772	3.15268e-76	22.3799	6.17508e-111	0.171421	0.936736	2.30996e-108	PTGES3/ HSPH1/ HSPA1A/ ST13/ HSPA9/ DNAJC7/ HSPA5/ ERO1A/ HSPA13/ DNAJB14/ HSPA14
GOBP NEGATIVE REGULATION OF CD4 POSITIVE ALPHA BETA T CELL DIFFERENTIATION	22.658	1.16303e-113	8.43879	3.20644e-17	21.9888	3.68922e-107	0.343951	1.06716	1.28148e-104	HMGB1/ BCL6/ RC3H1/ RC3H2
GOBP NEGATIVE REGULATION OF VASCULAR ASSOCIATED SMOOTH MUSCLE CELL MIGRATION	16.9138	3.55781e-64	12.6397	1.27509e-36	20.8975	5.64018e-97	0.206557	1.11508	1.82855e-94	PRKG1/ TAFA5/ GNA12/ TPM1/ MEF2C/
GOBP DICARBOXYLIC ACID CATABOLIC PROCESS	-17.5535	5.59636e-69	-11.8706	1.68248e-32	-20.806	3.82263e-96	-0.399402	-1.52128	1.16184e-93	/ GLUL/ GLUD1/ GAD1/ ALDH1L1/ GOT1
GOBP DE NOVO PROTEIN FOLDING	10.5959	3.11413e-26	18.6096	2.68711e-77	20.6514	9.48779e-95	0.133795	0.768379	2.71407e-92	PTGES3/ HSPH1/ HSPA1A/ HSPD1/ ST13/ HSPA9/ DNAJC7/ HSPA5/ ERO1A/ HSPA13/ SELENOF/ ENTPD5/ DNAJB14/ HSPA14/ UGGT1
GOBP GLUTATHIONE TRANSMEMBRANE TRANSPORT	17.5077	1.25107e-68	11.5757	5.47327e-31	20.5651	5.64163e-94	0.278575	0.86378	1.52418e-91	SLC7A11/ ABCC4/ ABCC5/ SLC13A3/ GJA1
GOBP GLUTATHIONE TRANSPORT	16.162	9.35199e-59	12.5359	4.7474e-36	20.2925	1.4983e-91	0.248541	0.839803	3.83487e-89	SLC7A11/ ABCC4/ ABCC5/ MGST1/ SLC13A3/ GJA1
GOBP NEGATIVE REGULATION OF ALPHA BETA T CELL DIFFERENTIATION	19.8551	9.95524e-88	8.78615	1.54768e-18	20.2524	3.38149e-91	0.293086	0.958268	8.22208e-89	HMGB1/ BCL6/ RC3H1/ RC3H2
GOBP VENTRICULAR CARDIAC MUSCLE CELL MEMBRANE REPOLARIZATION	14.5053	1.12206e-47	14.0998	3.80605e-45	20.2269	5.68001e-91	0.212576	0.709966	1.31533e-88	ANK2/ KCNJ3/ KCND3/ AKAP9
GOBP INFLAMMATORY CELL APOPTOTIC PROCESS	15.9716	2.0162e-57	12.4842	9.11011e-36	20.1212	4.80856e-90	0.310464	0.818425	1.06291e-87	SLC7A11/ ST6GAL1/ ITPKB/ MEF2C/ SIRT1/ PIK3CB
GOBP CAMP CATABOLIC PROCESS	17.2477	1.16524e-66	11.0214	3.01403e-28	19.9892	6.83426e-89	0.27958	1.11387	1.445e-86	PDE7B/ PDE4B/ PDE7A/ PDE4D/ PDE8A
GOBP MOTOR BEHAVIOR	-8.95331	3.44981e-19	-18.9894	2.08823e-80	-19.7585	6.78467e-87	-0.133435	-0.691777	1.37474e-84	ADARB1/ ATP1B2/ KCNQ3/ ORMDL1/ WDR47/ VPS54/ SPG11/ NR3C1
GOBP CHAPERONE MEDIATED AUTOPHAGY	16.2883	1.19466e-59	11.5381	8.48094e-31	19.6762	3.4473e-86	0.247286	0.941918	6.70568e-84	HSP90AA1/ BAG3/ CLU/ SNRNP70
GOBP POSITIVE REGULATION OF ACTIVATED T CELL PROLIFERATION	18.2037	4.82168e-74	9.39128	5.92781e-21	19.5126	8.57877e-85	0.274829	0.982103	1.60456e-82	HMGB1/ IL2RA/ PPP3CA/ GPAM/ RPS3
GOBP MYELOID CELL APOPTOTIC PROCESS	13.3795	7.96978e-41	14.0734	5.53382e-45	19.4121	6.09526e-84	0.191038	0.672441	1.09782e-81	SLC7A11/ KITLG/ ST6GAL1/ BCL2/ ITPKB/ MEF2C/ MAEA/ ADAM17/ BAP1/ SIRT1/ PIK3CB
GOBP POSITIVE REGULATION OF INTERLEUKIN 1 PRODUCTION	12.4879	8.69156e-36	14.8701	5.15721e-50	19.345	2.24623e-83	0.143599	0.81031	3.90121e-81	HMGB1/ HSPB1/ APP/ STMP1/ SMAD3/ P2RX7/ S100A13/ HK1/ TMED10
GOBP NEGATIVE REGULATION OF BLOOD VESSEL ENDOTHELIAL CELL MIGRATION	14.455	2.33289e-47	12.3894	2.9832e-35	18.9818	2.41126e-80	0.161853	0.650668	4.04344e-78	HMGB1/ STARD13/ ATP2B4/ ITGB1BP1/ FGF2/ MEF2C/ MAP2K5/ APOE/ SPRED1/ JUP/ RGCC/ MECP2/ PDCD10
GOBP CAMP METABOLIC PROCESS	14.548	6.01515e-48	12.2918	1.00211e-34	18.9786	2.56271e-80	0.19347	0.848444	4.15415e-78	PDE7B/ PDE4B/ ADCY8/ ADCY2/ PDE7A/ PDE4D/ ADCY9/ ADCY3/ PDE8A/ ADCY1
GOBP OLIGOSACCHARIDE BIOSYNTHETIC PROCESS	12.0798	1.35121e-33	14.7556	2.8328e-49	18.9754	2.72214e-80	0.173299	0.909441	4.27025e-78	FUT9/ FUT8/ B3GALT1/ ST3GAL2/ B3GALT5/ FUT10/ ST6GALNAC5/
GOBP NEGATIVE REGULATION OF MYELOID CELL APOPTOTIC PROCESS	9.51342	1.845e-21	17.3165	3.5319e-67	18.9716	2.92759e-80	0.155091	1.23679	4.44902e-78	KITLG/ ST6GAL1/ BCL2/ ITPKB/ MAEA/
GOBP VENTRICULAR CARDIAC MUSCLE CELL ACTION POTENTIAL	13.4804	2.04088e-41	13.2113	7.54904e-40	18.8739	1.87075e-79	0.200585	0.683698	2.67572e-77	ANK2/ CACNA1C/ NEDD4L/ KCNJ3/ BIN1/ KCND3/ TRPM4/ JUP
GOBP RESPONSE TO HEAT	7.10416	1.21059e-12	19.2697	9.6565e-83	18.6491	1.28406e-77	0.0777881	0.501714	1.78411e-75	HSP90AA1/ HSPA1A/ HSPB1/ BAG3/ CRYAB/ CHORDC1/ DNAJB6/ ST8SIA1/ DNAJA1/ SOD1/ ATM/ MAPT/ HIKESHI/ CLPB/ HSP90AB1/ EIF2B3/ VCP/ CREBBP/ DNAJC7/ SCN11A/ LYN/ DNAJA2/ DHX36/ EP300/ SIRT1/ YWHAE/ PSIP1/ DNAJA3/ GSK3B/ ZFAND1/ PRKACA/ ATXN3/ ATR/ MTOR
GOBP NEGATIVE REGULATION OF DNA TEMPLATED TRANSCRIPTION INITIATION	18.6439	1.41501e-77	7.60192	2.91774e-14	18.5586	6.94856e-77	0.334223	0.953672	9.38635e-75	HMGB1/ ZNF451/ CTNNBIP1
GOBP VASCULAR ASSOCIATED SMOOTH MUSCLE CELL MIGRATION	12.7527	3.01002e-37	13.4769	2.13944e-41	18.5471	8.6004e-77	0.128065	0.79221	1.13037e-74	PRKG1/ TAFA5/ DDR2/ GNA12/ TPM1/ DOCK7/ MEF2C/ SSH1/ MDM2/ DOCK5/ DOCK4/ MAP3K7
GOBP PROTEIN FOLDING	6.30409	2.89892e-10	19.6063	1.3651e-85	18.3214	5.58157e-75	0.059553	0.423647	7.14294e-73	PTGES3/ HSPH1/ HSP90AA1/ HSPA1A/ HSPB1/ BAG3/ CRYAB/ HSPA4L/ CHORDC1/ NKTR/ DNAJB6/ CLU/ DNAJA1/ HSPD1/ ST13/ DNAJB2/ TBCD/ AHSA2P/ CCT3/ HSPA4/ NUDC/ PPID/ TRAP1/ SACS/ APLF/ CCT6A/ FUT10/ PPIL6/ LMAN2L/ HSP90AB1/ SIL1/ HSPA9/ DNAJC7/ DNAJC5/ DNAJC24/ CWC27/ HSPA5/ CDC37/ FKBP5/ FKBP9/ PPIL3/ DNAJC10/ CCT6B/ ANP32E/ DNAJA2/ NUDCD2/ ERO1A/ HSPA13/ BAG4/ SNRNP70/ LMAN1/ DNAJA3/ CCDC47/ PDCD5/ ERO1…
GOBP SPINAL CORD PATTERNING	12.015	2.96528e-33	13.7233	7.36746e-43	18.1997	5.19212e-74	0.164141	0.823696	6.47417e-72	RFX4/ GLI2/ SMO/ NKX2-2/ IFT122
GOBP REGULATION OF DENDRITIC CELL DIFFERENTIATION	17.9681	3.4639e-72	7.75565	8.7894e-15	18.1894	6.25825e-74	0.328066	0.991826	7.60846e-72	HMGB1/ ZBTB46/ CEBPB
GOBP OLIGOPEPTIDE TRANSMEMBRANE TRANSPORT	17.5076	1.25424e-68	8.20904	2.2297e-16	18.1844	6.86137e-74	0.296765	0.680851	8.13825e-72	SLC7A11/ SLC15A4/ SLC15A2
GOBP ATRIAL CARDIAC MUSCLE CELL TO AV NODE CELL COMMUNICATION	14.3459	1.13032e-46	11.3526	7.20236e-30	18.1716	8.67122e-74	0.228434	0.721871	1.004e-71	ANK2/ CACNA1C/ KCNJ3/ TRPM4/ NUP155/ GJA1
GOBP CYTOSKELETON ORGANIZATION	2.90758	0.00364237	22.5732	7.95355e-113	18.0176	1.41734e-72	0.0252965	0.243929	1.60291e-70	ANK2/ PALLD/ CAP2/ STARD13/ HSPA1A/ SORBS1/ PRKG1/ NEBL/ FRMD5/ CRYAB/ NAV3/ CHORDC1/ FHOD3/ PLCE1/ DNAJB6/ PRKD1/ MAP2/ BICD1/ ATP2C1/ SLC39A12/ TLN2/ FERMT2/ RHOT1/ PDE4DIP/ PPFIA1/ MCPH1/ BCL6/ NAV1/ DST/ DCLK2/ ABLIM1/ CCDC88A/ SUGT1/ TBCD/ TTLL11/ EFNA5/ CARMIL1/ RHOQ/ CLIC4/ DPYSL3/ KIF3A/ SDCCAG8/ AQP1/ FIGN/ PHACTR2/ SYNM/ IQCJ-SCHIP1/ SHROOM3/ MAP3K20/ SIPA1L3/ CYFIP2/ FAM107A/ MAPRE3/ M…
GOBP POSITIVE REGULATION OF INTERLEUKIN 1 BETA PRODUCTION	6.55673	5.5e-11	18.8967	1.21492e-79	17.9983	2.01002e-72	0.086929	0.81866	2.22153e-70	HSPB1/ APP/ STMP1/ SMAD3/ P2RX7/ HK1
GOBP INTRACELLULAR SODIUM ION HOMEOSTASIS	-18.8623	2.32821e-79	-6.50686	7.67372e-11	-17.9387	5.88011e-72	-0.302266	-0.809468	6.35444e-70	/ ATP1B2/ ATP1A2/ SLC1A3
GOBP SIGNAL TRANSDUCTION IN ABSENCE OF LIGAND	12.07	1.5205e-33	13.1267	2.31438e-39	17.8168	5.23367e-71	0.125862	0.55872	5.5329e-69	HSPA1A/ EYA2/ BAG3/ KITLG/ FGFR1/ BCL2L1/ BCL2/ WWOX/ MKNK2/ MAP2K5/ EYA1/ IL7/ EYA3/ FAS/ MCL1/ PPP2R1B/ GSK3B/ RIPK1/ STRADB/ SGK3/ CTNNA1
GOBP CELLULAR RESPONSE TO HEAT	7.17243	7.36776e-13	17.9558	4.31977e-72	17.7684	1.24243e-70	0.0803779	0.503342	1.28552e-68	HSP90AA1/ HSPA1A/ BAG3/ CHORDC1/ DNAJB6/ ST8SIA1/ ATM/ MAPT/ HIKESHI/ CLPB/ HSP90AB1/ VCP/ CREBBP/ DNAJC7/ LYN/ DHX36/ EP300/ SIRT1/ YWHAE/ GSK3B/ ZFAND1/ PRKACA/ ATXN3/ ATR/ MTOR
GOBP REGULATION OF MEMBRANE REPOLARIZATION	11.2009	4.03587e-29	13.6713	1.50665e-42	17.5873	3.08163e-69	0.153747	0.528739	3.12208e-67	ANK2/ NEDD4L/ AKAP6/ YWHAE/ AKAP9
GOBP CELL FATE COMMITMENT INVOLVED IN FORMATION OF PRIMARY GERM LAYER	12.9156	3.67667e-38	11.9394	7.37597e-33	17.5751	3.82086e-69	0.172384	0.645813	3.79201e-67	EYA2/ SMAD1/ EYA1/ BMPR1A/ RTF1
GOBP REGULATION OF TOLL LIKE RECEPTOR 9 SIGNALING PATHWAY	16.8789	6.4376e-64	7.85391	4.03276e-15	17.4887	1.74676e-68	0.279942	0.955448	1.6989e-66	HMGB1/ GRAMD4/ PTPRS/ RTN4/ SLC15A4
GOBP ACTIN MEDIATED CELL CONTRACTION	8.66066	4.69026e-18	15.995	1.38466e-57	17.4342	4.53991e-68	0.085817	0.433488	4.32894e-66	ANK2/ PDE4B/ CAMK2D/ CACNA1C/ NEDD4L/ KCNJ3/ FRMD6/ ABCC9/ TPM1/ LIMCH1/ ZEB2/ PIK3CA/ PDE4D/ SHTN1/ GSN/ BIN1/ KCND3/ ATP1A2/ SGCD/ TRPM4/ EPB41L5/ JUP/ ATP2A2/ NUP155/ SRI/ GJA1/ AKAP9/ ROCK1
GOBP REGULATION OF INCLUSION BODY ASSEMBLY	11.6438	2.46724e-31	12.7981	1.67957e-37	17.2831	6.31066e-67	0.171003	0.920171	5.90168e-65	HSPA1A/ DNAJB6/ CLU/ DNAJB2/ SNCAIP/ SACS/ CDC34/ PSMC6
GOBP REGULATION OF SECONDARY METABOLIC PROCESS	17.5058	1.29311e-68	6.91971	4.52577e-12	17.2715	7.71539e-67	0.285533	0.541682	7.07923e-65	SLC7A11/ ZEB2/ GIPC1/ CTNS
GOBP AGGREPHAGY	9.08278	1.05841e-19	15.2814	1.01658e-52	17.2281	1.63413e-66	0.123534	0.687347	1.47162e-64	BAG3/ HSPB8/ SQSTM1/ UBQLN1/ ACBD5/ HTT
GOBP INCLUSION BODY ASSEMBLY	11.8434	2.32787e-32	12.5086	6.69809e-36	17.2195	1.89672e-66	0.146137	0.702178	1.67704e-64	HSPA1A/ BAG3/ DNAJB6/ CLU/ DNAJB2/ SNCAIP/ SACS/ MAPT/ VCP/ CDC34/ HDAC6/ TRIM37/ PSMC6
GOBP REGULATION OF MICROTUBULE POLYMERIZATION	8.38823	4.93532e-17	15.933	3.74097e-57	17.1977	2.76331e-66	0.0881428	0.499006	2.39964e-64	HSPA1A/ NAV3/ MAP2/ SLC39A12/ PDE4DIP/ TBCD/ MAPRE3/ TOGARAM1/ MAPT/ CAMSAP2/ GBA2/ SLAIN2/ SLAIN1/ NUMA1/ RPS3/ ABL1/ RAC1/ MECP2/ PAK1/ AKAP9/ CAMSAP1/ CKAP5
GOBP REGULATION OF STRIATED MUSCLE CONTRACTION	12.1767	4.13782e-34	12.1245	7.83456e-34	17.1835	3.52818e-66	0.12324	0.437543	3.01009e-64	ANK2/ HSP90AA1/ PRKD1/ PDE4B/ CAMK2D/ CACNA1C/ PDE4D/ TMEM38A/ BIN1/ ATP1A2/ TRPM4/ JUP/ ATP2A2/ TMEM38B/ CALM1/ SRI/ PRKACA/ AKAP9
GOBP CELL CELL SIGNALING INVOLVED IN CARDIAC CONDUCTION	13.6351	2.47619e-42	10.4794	1.07397e-25	17.0515	3.40388e-65	0.193597	0.584526	2.85398e-63	ANK2/ CACNA1C/ KCNJ3/ TRPM4/ NUP155/ GJA1
GOBP CYCLIC NUCLEOTIDE MEDIATED SIGNALING	10.1602	2.98593e-24	13.7246	7.22882e-43	16.8891	5.41206e-64	0.113736	0.543093	4.46082e-62	CAP2/ PDE7B/ PRKG1/ AQP1/ RAPGEF3/ ADCY2/ PDE3A/ PDE7A/ PDE3B/ PDE4D/ NUDT4/ ATF1/ AKAP6/ APOE/ UBE2B/ CDC34/ IRAG1/ ADORA2B/ GNAI1/ CAP1/ ADNP/ ADCY1
GOBP POSITIVE REGULATION OF INTERLEUKIN 12 PRODUCTION	15.3705	2.57978e-53	8.49637	1.95612e-17	16.8765	6.70475e-64	0.236863	0.991867	5.4342e-62	HMGB1/ HSPD1/ TRAF6/ PLCB1/ MAPK14
GOBP ACTIN FILAMENT BASED PROCESS	4.31774	1.57637e-05	19.5453	4.52305e-85	16.8737	7.02344e-64	0.0375917	0.26477	5.59917e-62	ANK2/ PALLD/ CAP2/ STARD13/ SORBS1/ PRKG1/ NEBL/ FRMD5/ FHOD3/ DNAJB6/ PRKD1/ ATP2C1/ PDE4B/ FERMT2/ CAMK2D/ CACNA1C/ RHOT1/ NEDD4L/ PPFIA1/ BCL6/ CCDC88A/ EFNA5/ CARMIL1/ RHOQ/ DPYSL3/ AQP1/ PHACTR2/ SHROOM3/ CYFIP2/ FAM107A/ RAP1GDS1/ KANK1/ KCNJ3/ FRMD6/ MRAS/ RAPGEF3/ THSD7A/ COBL/ ACTN4/ CTNNA2/ ARHGEF10L/ ITGB1BP1/ ABCC9/ PRKCE/ SIPA1L1/ FARP1/ RHPN1/ ACTN1/ ARAP1/ PPP1R9A/ TPM1/ LIMCH1/ ME…
GOBP POSITIVE REGULATION OF TELOMERE CAPPING	-13.1642	1.41007e-39	-10.6136	2.57567e-26	-16.8135	1.94464e-63	-0.153445	-0.847166	1.52528e-61	/ PRKCQ/ PKIB/ NEK7/ TNKS2/ MAPKAPK5/ TNKS/ HNRNPD
GOBP PROTEIN MATURATION	4.64745	3.3606e-06	19.0817	3.58471e-81	16.779	3.47418e-63	0.0420156	0.292616	2.68174e-61	RFX4/ PTGES3/ HSPH1/ HSP90AA1/ HSPA1A/ HSPB1/ RPS6KA2/ BAG3/ CRYAB/ HSPA4L/ CHORDC1/ NKTR/ DNAJB6/ CLU/ DNAJA1/ HSPD1/ ST13/ DNAJB2/ TBCD/ AHSA2P/ GALNT2/ CCT3/ CYFIP2/ HSPA4/ NAA16/ RAP1GDS1/ SLC30A5/ AEBP1/ NUDC/ SPON1/ PCSK5/ LMF1/ RHBDD1/ TMEM260/ YAE1/ RASAL2/ PPID/ FBLN1/ TRAP1/ SACS/ TSPAN5/ APLF/ DISP1/ CAST/ CPM/ CCT6A/ PGK1/ PRCP/ CASP7/ FUT10/ P2RX7/ KAT2B/ PPIL6/ LMAN2L/ HSP90AB1/ SIL…
GOBP REGULATION OF HEART RATE BY CARDIAC CONDUCTION	12.279	1.17494e-34	11.3514	7.29741e-30	16.7092	1.12334e-62	0.163163	0.509632	8.53566e-61	ANK2/ CAMK2D/ CACNA1C/ KCNJ3/ BIN1/ KCND3/ TRPM4/ JUP/ YWHAE/ AKAP9
GOBP NEUROTRANSMITTER REUPTAKE	-16.8984	4.61921e-64	-6.70535	2.0093e-11	-16.6904	1.53933e-62	-0.19801	-0.580896	1.15166e-60	GPM6B/ KCNJ10/ SLC1A2/ ATP1A2/ SLC29A4/ SLC18B1/ SLC6A1/ SLC6A11/ ITGB1/ PARK7
GOBP CARDIAC MUSCLE CELL MEMBRANE REPOLARIZATION	11.4691	1.88522e-30	12.0608	1.70076e-33	16.6382	3.68554e-62	0.151376	0.504085	2.71557e-60	ANK2/ KCNJ3/ KCND3/ YWHAE/ AKAP9
GOBP NEGATIVE REGULATION OF SMOOTH MUSCLE CELL MIGRATION	11.9309	8.16958e-33	11.5508	7.3144e-31	16.6041	6.51372e-62	0.137451	0.670888	4.7278e-60	PRKG1/ TAFA5/ GNA12/ TPM1/ MEF2C/ BMPR1A/ NDRG4/ SEMA6D
GOBP REGULATION OF AMINE METABOLIC PROCESS	14.4907	1.38775e-47	8.8003	1.36454e-18	16.4692	6.1069e-61	0.176381	0.513356	4.36733e-59	SLC7A11/ ATP2B4/ ALDH2/ MAOB/ NR4A2/ VPS35/ PARK7
GOBP GLUTAMINE FAMILY AMINO ACID BIOSYNTHETIC PROCESS	-12.0877	1.226e-33	-11.1621	6.24739e-29	-16.4401	9.86751e-61	-0.274498	-0.789755	6.95445e-59	GLS/ GLUL/ GLUD1/ OAT/ NOXRED1
GOBP POSITIVE REGULATION OF BEHAVIOR	10.4022	2.42157e-25	12.6445	1.19975e-36	16.2965	1.04482e-59	0.20092	0.899649	7.25851e-58	SGIP1/ NPAS2/ MEF2C/ NLGN1/ VPS35
GOBP POSITIVE REGULATION OF MICROTUBULE NUCLEATION	8.67848	4.01101e-18	14.3584	9.4406e-47	16.2895	1.17146e-59	0.156164	0.863669	8.02367e-58	HSPA1A/ PDE4DIP/ MECP2/ PAK1/ CKAP5
GOBP REGULATION OF MUSCLE CONTRACTION	10.2986	7.14815e-25	12.664	9.36224e-37	16.237	2.76045e-59	0.0969463	0.39935	1.86445e-57	ANK2/ HSP90AA1/ PRKG1/ PLCE1/ PRKD1/ PDE4B/ CAMK2D/ CACNA1C/ ARHGAP42/ TPM1/ SOD1/ PDE4D/ TMEM38A/ BIN1/ ATP1A2/ CACNB1/ SETD3/ TRPM4/ JUP/ ATP2A2/ ADORA2B/ TMEM38B/ CALM1/ DOCK5/ ZDHHC21/ SRI/ PRKACA/ CTTN/ ATP2B1/ DOCK4/ AKAP9
GOBP ACTIN FILAMENT BASED MOVEMENT	5.58162	2.38283e-08	17.3694	1.40692e-67	16.2288	3.15445e-59	0.0548447	0.394263	2.10138e-57	ANK2/ PDE4B/ CAMK2D/ CACNA1C/ NEDD4L/ KCNJ3/ FRMD6/ ACTN4/ ABCC9/ TPM1/ LIMCH1/ ZEB2/ PIK3CA/ MYO9B/ SYNE2/ PDE4D/ SUN2/ SHTN1/ MYH14/ GSN/ BIN1/ FNBP1L/ KCND3/ ATP1A2/ MYO6/ WASF2/ SGCD/ TRPM4/ EPB41L5/ JUP/ ATP2A2/ MYO1E/ NUP155/ SRI/ MYH10/ GJA1/ WASL/ AKAP9/ ROCK1/ MYH9
GOBP POSITIVE REGULATION OF INTERLEUKIN 10 PRODUCTION	14.6195	2.10847e-48	8.22276	1.98874e-16	16.1519	1.10048e-58	0.238012	0.805146	7.23194e-57	HMGB1/ HSPD1/ CD46/ HGF
GOBP REGULATION OF RESPONSE TO TUMOR CELL	13.9389	3.67728e-44	8.88529	6.37551e-19	16.1391	1.35469e-58	0.238344	0.894017	8.78378e-57	HMGB1/ HSPD1/ DAPK1/ GSDME/ FBXO38
GOBP G PROTEIN COUPLED RECEPTOR SIGNALING PATHWAY INVOLVED IN HEART PROCESS	15.5474	1.65607e-54	7.27442	3.479e-13	16.1375	1.3908e-58	0.20429	0.571221	8.89928e-57	PDE4B/ ATP2B4/ RAP1GDS1/ PDE4D/ GNAI2/ CDC42
GOBP NEGATIVE REGULATION OF SIGNAL TRANSDUCTION IN ABSENCE OF LIGAND	11.9309	8.16679e-33	10.8793	1.44703e-27	16.1292	1.58952e-58	0.138331	0.537106	1.00388e-56	HSPA1A/ EYA2/ BCL2L1/ BCL2/ MAP2K5/ EYA1/ IL7/ EYA3/ MCL1/ RIPK1/ STRADB/ SGK3/ CTNNA1
GOBP SECOND MESSENGER MEDIATED SIGNALING	7.71573	1.2029e-14	15.0078	6.52847e-51	16.068	4.27955e-58	0.0694776	0.341859	2.66813e-56	ANK2/ DDAH1/ CAP2/ PDE7B/ PRKG1/ PLCE1/ PRKD1/ CAMK2D/ CACNA1C/ ATP2B4/ AQP1/ NFATC1/ RAPGEF3/ ADCY2/ PPP3CA/ PPP1R9A/ PDE3A/ PDE7A/ RILPL1/ NFATC3/ PDE3B/ PDE4D/ TMEM38A/ MAPT/ NUDT4/ P2RX7/ ATF1/ NFAT5/ HOMER2/ MCU/ AKAP6/ APOE/ UBE2B/ ATP1A2/ RASD1/ CDC34/ SGCD/ TRPM4/ PDGFRB/ IRAG1/ CHP1/ RGN/ LRRK2/ VEGFA/ PRNP/ ATP2A2/ ADORA2B/ PPP3CB/ TMEM38B/ GSK3B/ CALM1/ SPPL3/ SLC24A4/ GNAI1/ CAP1/ PRK…
GOBP REGULATION OF GLUTAMATE SECRETION	11.9891	4.05247e-33	10.7277	7.54363e-27	16.0632	4.61926e-58	0.16442	0.926195	2.8265e-56	PRKG1/ GABBR1/ SLC38A2/ P2RX7/ RAB3GAP1/
GOBP RESPONSE TO TEMPERATURE STIMULUS	5.47872	4.28412e-08	17.2375	1.38852e-66	16.0628	4.64981e-58	0.0537383	0.339954	2.8265e-56	HSP90AA1/ HSPA1A/ HSPB1/ BAG3/ CRYAB/ CHORDC1/ DNAJB6/ ZNF516/ ST8SIA1/ DNAJA1/ HSPD1/ SLC27A1/ ACOT11/ SOD1/ ATM/ MAPT/ HIKESHI/ EPHB1/ CLPB/ HSP90AB1/ EIF2B3/ VCP/ CREBBP/ DNAJC7/ GRIK2/ CIRBP/ SCN11A/ LYN/ DNAJA2/ DHX36/ EP300/ WDR47/ ERO1A/ SIRT1/ YWHAE/ PSIP1/ DNAJA3/ GSK3B/ NFKBIA/ ZFAND1/ FOXO1/ RNF34/ PRKACA/ ACADM/ ATXN3/ APPL2/ ADRB1/ ATR/ MTOR/ GMPR
GOBP NEGATIVE REGULATION OF ORGANIC ACID TRANSPORT	13.7738	3.66239e-43	8.92905	4.29698e-19	16.0534	5.415e-58	0.174445	0.714196	3.251e-56	PRKG1/ GABBR1/ IRS2/ ARL6IP5/ AKT2
GOBP ADENYLATE CYCLASE ACTIVATING ADRENERGIC RECEPTOR SIGNALING PATHWAY INVOLVED IN HEART PROCESS	15.592	8.25467e-55	7.03322	2.01826e-12	15.9984	1.31052e-57	0.227073	0.670789	7.77202e-56	PDE4B/ ATP2B4/ PDE4D/ GNAI2
GOBP CARDIAC MUSCLE CONTRACTION	8.51544	1.6596e-17	14.0729	5.57446e-45	15.9724	1.99106e-57	0.0807567	0.356462	1.16657e-55	ANK2/ HSP90AA1/ PDE4B/ CAMK2D/ CACNA1C/ NEDD4L/ KCNJ3/ ABCC9/ TPM1/ PIK3CA/ PDE4D/ TMEM38A/ GSN/ BIN1/ KCND3/ ATP1A2/ SGCD/ TRPM4/ JUP/ ATP2A2/ TMEM38B/ NUP155/ CALM1/ SRI/ PRKACA/ GJA1/ AKAP9/ MTOR
GOBP REGULATION OF CELLULAR RESPONSE TO OXIDATIVE STRESS	14.8544	6.51596e-50	7.5688	3.76684e-14	15.8556	1.28615e-56	0.189632	0.411088	7.44587e-55	SLC7A11/ FUT8/ MAPKAP1/ HDAC6/ PNPLA8/ MEAK7
GOBP SYNAPTIC VESICLE RECYCLING VIA ENDOSOME	9.38633	6.21274e-21	13.022	9.17392e-39	15.8451	1.52027e-56	0.141652	0.838015	8.69772e-55	ITSN1/ AP1G1/ ITSN2
GOBP REGULATION OF TOLERANCE INDUCTION	13.7119	8.62033e-43	8.68976	3.63196e-18	15.8403	1.63909e-56	0.193578	0.812167	9.26849e-55	HMGB1/ IL2RA/ MARCHF7/ PHLPP1/ ITCH
GOBP COLLATERAL SPROUTING	12.085	1.26707e-33	10.3111	6.27687e-25	15.8365	1.74326e-56	0.157174	0.646903	9.74421e-55	PRKG1/ APP/ EFNA5/ RGMA/ COBL/ SEMA4D/ PTPRS/ SPART/ ULK2/ HDAC6/ IST1/ ULK1/ NIN
GOBP REGULATION OF HETEROTYPIC CELL CELL ADHESION	5.12488	2.9772e-07	17.2521	1.07849e-66	15.8229	2.16163e-56	0.0873085	0.795822	1.19455e-54	CD44/ FLOT2/ MAP2K5/ WNK1
GOBP REGULATION OF MICROTUBULE NUCLEATION	8.28091	1.22234e-16	14.0385	9.06303e-45	15.7822	4.12569e-56	0.135352	0.756355	2.2543e-54	HSPA1A/ PDE4DIP/ MECP2/ PAK1/ CKAP5
GOBP POSITIVE REGULATION OF VASCULAR ENDOTHELIAL CELL PROLIFERATION	12.132	7.14689e-34	10.1802	2.43077e-24	15.7771	4.4717e-56	0.163417	0.712174	2.41621e-54	HMGB1/ FGFR1/ FGF2/ ADAM17/ AKT3/ SP1
GOBP POSITIVE REGULATION OF NITRIC OXIDE METABOLIC PROCESS	11.5624	6.39043e-31	10.7347	6.99206e-27	15.7664	5.2945e-56	0.159828	0.654247	2.82936e-54	DDAH1/ HSP90AA1/ CLU/ SMAD3/ HSP90AB1/ PTK2B/ PKD2/ INSR
GOBP POSITIVE REGULATION OF STEM CELL PROLIFERATION	6.40145	1.53907e-10	15.8422	1.59158e-56	15.7286	9.6263e-56	0.0834778	0.599325	5.08834e-54	PRRX1/ KITLG/ FERMT2/ HNRNPU/ FGF2/ N4BP2L2/ PBX1/ TIAL1/ KAT7/ TGFBR1/ NR2E1/ GJA1/ LTBP3
GOBP NEGATIVE REGULATION OF TYPE II INTERFERON PRODUCTION	16.3325	5.79347e-60	5.90724	3.47885e-09	15.7259	1.00528e-55	0.274804	0.714624	5.25663e-54	HMGB1/ PRNP/ AXL
GOBP MELANIN METABOLIC PROCESS	15.5223	2.45043e-54	6.54102	6.11012e-11	15.6011	7.15125e-55	0.216473	0.435738	3.66069e-53	SLC7A11/ BCL2/ ZEB2/ TRPC1/ GIPC1/ CTNS
GOBP CAMP MEDIATED SIGNALING	9.35425	8.41966e-21	12.7025	5.72445e-37	15.5965	7.68945e-55	0.120988	0.528121	3.89519e-53	CAP2/ PDE7B/ RAPGEF3/ ADCY2/ PDE3A/ PDE7A/ PDE3B/ PDE4D/ ATF1/ AKAP6/ UBE2B/ CDC34/ GNAI1/ CAP1/ ADCY1
GOBP ENDOLYSOSOMAL TOLL LIKE RECEPTOR SIGNALING PATHWAY	9.09171	9.74891e-20	12.8858	5.4119e-38	15.5404	1.84704e-54	0.101149	0.650233	9.25997e-53	HMGB1/ RFTN1/ FLOT2/ COLEC12/ TRAF6/ IKBKB/ GRAMD4/ PTPRS/ UBQLN1/ RTN4/ SLC15A4/ SCARA3/ EPG5/ MAP3K7
GOBP SKELETAL MUSCLE CONTRACTION	11.0339	2.62306e-28	10.844	2.12884e-27	15.47	5.52933e-54	0.170491	0.651117	2.74379e-52	HSP90AA1/ PRKD1/ SYNM/ MYH14/ RPS6KB1/ HOMER1
GOBP CARDIAC ATRIUM DEVELOPMENT	8.38372	5.12795e-17	13.4599	2.69165e-41	15.4458	8.05271e-54	0.102308	0.490894	3.95559e-52	ANK2/ SOS1/ TGFB2/ ACVR1/ SMO/ MDM4/ MDM2/ NOTCH2/ BMPR2/ IGF1R
GOBP POSITIVE REGULATION OF INTERLEUKIN 6 PRODUCTION	12.6276	1.48729e-36	9.15647	5.36226e-20	15.4037	1.54637e-53	0.136335	0.578572	7.52001e-52	HMGB1/ APP/ ZBTB20/ HSPD1/ P2RX7/ TRAF6/ IL6R/ ADORA2B/ PTPN11/ DHX9
GOBP REGULATION OF EXTRINSIC APOPTOTIC SIGNALING PATHWAY IN ABSENCE OF LIGAND	11.73	8.9469e-32	10.0516	9.03706e-24	15.4019	1.58873e-53	0.130048	0.550879	7.64948e-52	HSPA1A/ EYA2/ FGFR1/ BCL2L1/ BCL2/ WWOX/ MAP2K5/ EYA1/ IL7/ EYA3/ MCL1/ PPP2R1B/ RIPK1/ STRADB/ SGK3/ CTNNA1
GOBP ATRIAL SEPTUM DEVELOPMENT	9.68922	3.35086e-22	12.0656	1.60476e-33	15.383	2.12907e-53	0.118007	0.497388	1.01506e-51	ANK2/ TGFB2/ ACVR1/ SMO/ MDM4/ MDM2/ NOTCH2/ BMPR2
GOBP GLYCOSPHINGOLIPID BIOSYNTHETIC PROCESS	9.123	7.30702e-20	12.6072	1.92638e-36	15.3656	2.78457e-53	0.114369	0.597781	1.31469e-51	FUT9/ ST8SIA1/ B3GALT1/ LARGE1/ ST6GALNAC3/ ST3GAL2/ ST6GALNAC5/ B4GALT5/ TM9SF2/ ST3GAL1
GOBP NEGATIVE REGULATION OF VASCULAR ASSOCIATED SMOOTH MUSCLE CELL PROLIFERATION	11.2825	1.60179e-29	10.2442	1.25698e-24	15.2216	2.54098e-52	0.134706	0.744531	1.18815e-50	PRKG1/ TAFA5/ GNA12/ TPM1/ MEF2C/ NDRG2/ PTEN/ PDCD4
GOBP CELL ADHESION	5.19149	2.08623e-07	16.325	6.54892e-60	15.2145	2.83434e-52	0.0453974	0.2248	1.31271e-50	HMGB1/ SLC7A11/ HSPH1/ PALLD/ HSPB1/ PCDH9/ SORBS1/ PRKG1/ CTNND2/ FRMD5/ CD44/ CNTN1/ APP/ VCAN/ DNAJB6/ ATP2C1/ NCAM2/ CHL1/ CDH10/ CDH4/ FLRT2/ KITLG/ PPFIA2/ ADGRL3/ FUT9/ ANGPT1/ DDR2/ TLN2/ ZBTB1/ FERMT2/ ASTN2/ BOC/ PPFIA1/ HEPACAM/ HSPD1/ ST6GAL1/ IL2RA/ BCL6/ PLEKHA7/ DST/ SDK2/ TBCD/ EFNA5/ CARMIL1/ IGFBP7/ ADGRV1/ LSAMP/ PTPRK/ CYFIP2/ FAM107A/ CDH2/ ITGB8/ KANK1/ NFASC/ CADM1/ NLGN4Y/…
GOBP REGULATION OF CARDIAC MUSCLE CONTRACTION BY REGULATION OF THE RELEASE OF SEQUESTERED CALCIUM ION	9.47488	2.67063e-21	11.9856	4.22939e-33	15.1748	5.19127e-52	0.145407	0.624298	2.38162e-50	ANK2/ CAMK2D/ CACNA1C/ TMEM38A/ ATP1A2/ TMEM38B/ CALM1/ PRKACA
GOBP POSITIVE REGULATION OF STRIATED MUSCLE CELL DIFFERENTIATION	9.47111	2.76889e-21	11.954	6.18858e-33	15.1498	7.59647e-52	0.109526	0.495396	3.45249e-50	PRKD1/ EFNB2/ BCL2/ MEF2C/ HOPX/ AKAP6/ MAPK14/ MTOR
GOBP REGULATION OF CD4 POSITIVE ALPHA BETA T CELL DIFFERENTIATION	14.1063	3.47163e-45	7.27025	3.58831e-13	15.1155	1.27947e-51	0.222043	0.62506	5.76117e-50	HMGB1/ BCL6/ RC3H1/ SH3RF1/ RC3H2
GOBP SPINAL CORD DEVELOPMENT	5.58972	2.27431e-08	15.6087	6.35286e-55	14.9895	8.59444e-51	0.0590709	0.451382	3.83438e-49	RFX4/ PHGDH/ PAX6/ PKD1/ ZC4H2/ DAAM2/ DAB1/ ZIC1/ GLI2/ ADARB1/ PBX3/ SMO/ SOX6/ PTPRS/ PTCH1/ NKX2-2/ IFT172/ PKD2/ IFT122/ GIGYF2/ DLL1/ LMO4/ SCYL3/ MECP2/ SOX13/ EED
GOBP DNA LIGATION	14.5364	7.12726e-48	6.64923	2.94631e-11	14.9805	9.85006e-51	0.236577	0.693083	4.35462e-49	HMGB1/ APTX/ APLF/ XRCC6/ XRCC4
GOBP POSITIVE REGULATION OF PROTEIN IMPORT INTO NUCLEUS	6.94831	3.69686e-12	14.1936	1.00347e-45	14.9496	1.56687e-50	0.0740653	0.471146	6.86458e-49	HSP90AA1/ BAG3/ PRKD1/ HDAC3/ SMAD3/ ZIC1/ SMO/ IPO5/ EP300/ JUP/ PSEN1/ PIK3R1/ UBR5/ MAPK14/ TARDBP
GOBP CARDIAC MUSCLE CELL ACTION POTENTIAL INVOLVED IN CONTRACTION	10.5416	5.55674e-26	10.5579	4.66773e-26	14.9196	2.45725e-50	0.135634	0.4603	1.06693e-48	ANK2/ CACNA1C/ NEDD4L/ KCNJ3/ BIN1/ KCND3/ TRPM4/ JUP/ NUP155/ GJA1
GOBP CARDIAC MUSCLE CELL CONTRACTION	9.24628	2.32451e-20	11.8112	3.41642e-32	14.8899	3.83428e-50	0.0912351	0.383394	1.6501e-48	ANK2/ PDE4B/ CAMK2D/ CACNA1C/ NEDD4L/ KCNJ3/ ABCC9/ PIK3CA/ PDE4D/ GSN/ BIN1/ KCND3/ ATP1A2/ SGCD/ TRPM4/ JUP/ ATP2A2/ NUP155/ SRI/ GJA1/ AKAP9
GOBP INTERMEDIATE FILAMENT BASED PROCESS	4.45835	8.25926e-06	16.5961	7.4369e-62	14.8877	3.95899e-50	0.0512242	0.564927	1.68882e-48	DNAJB6/ DST/ SYNM/ MACF1/ SOD1/ ERBIN/ VIM/ CSNK1A1/ VPS54/ ATXN3/ KLHL24/ MTM1/ AGFG1/ RAF1
GOBP NEGATIVE REGULATION OF CD4 POSITIVE ALPHA BETA T CELL ACTIVATION	14.033	9.79049e-45	7.00772	2.42239e-12	14.878	4.57706e-50	0.175089	0.557917	1.9355e-48	HMGB1/ BCL6/ NDFIP1/ ITCH/ RC3H1/ RC3H2
GOBP SPHINGOLIPID BIOSYNTHETIC PROCESS	6.77772	1.22085e-11	14.2589	3.9447e-46	14.8752	4.77854e-50	0.0652496	0.351772	2.00328e-48	CERS6/ PRKD1/ FUT9/ ST8SIA1/ B3GALT1/ LARGE1/ ST6GALNAC3/ ST3GAL2/ SGMS1/ CERS4/ PPM1L/ P2RX7/ PLA2G6/ ELOVL5/ ST6GALNAC5/ B4GALT5/ AGK/ SGPL1/ ORMDL1/ ELOVL2/ SGPP1/ SPTLC1/ CSNK1G2/ TM9SF2/ PRKD3/ ABCA2/ SPTLC2/ ASAH1/ SAMD8/ ST3GAL1/ ELOVL6/ HACD3/ PLPP3/ SMPD4/ VAPA
GOBP REGULATION OF ENDOTHELIAL CELL CHEMOTAXIS	11.4104	3.70984e-30	9.621	6.51931e-22	14.8715	5.05054e-50	0.181175	0.696687	2.09921e-48	HSPB1/ PRKD1/ FGFR1/ FGF2/ TMSB4X/ VEGFA
GOBP REGULATION OF PROTEIN POLYMERIZATION	5.50426	3.70715e-08	15.5134	2.81505e-54	14.8617	5.83869e-50	0.051957	0.299475	2.40623e-48	HSP90AA1/ HSPA1A/ NAV3/ FHOD3/ MAP2/ SLC39A12/ PDE4DIP/ TBCD/ CARMIL1/ CYFIP2/ MAPRE3/ KANK1/ TOGARAM1/ PRKCE/ MEGF9/ RASA1/ BAIAP2/ DAAM2/ NCK2/ FER/ ADD3/ MAPT/ CAPZB/ SPTBN1/ SSH2/ GSN/ TMOD3/ SSH1/ CYRIA/ MTPN/ BIN1/ AMBRA1/ CAPZA1/ TMSB4X/ LMOD1/ PTK2B/ HIP1R/ BBS4/ CAPZA2/ RDX/ NCKAP1/ FCHSD2/ NCK1/ BAG4/ CAMSAP2/ GBA2/ ARPC2/ VDAC2/ SLAIN2/ SLAIN1/ SPTAN1/ NUMA1/ RPS3/ ADD1/ ABL1/ RAC1/ ME…
GOBP REGULATION OF ALPHA BETA T CELL DIFFERENTIATION	11.6712	1.78868e-31	9.29888	1.41927e-20	14.8281	9.64332e-50	0.140716	0.526756	3.94079e-48	HMGB1/ BCL6/ ZBTB16/ ITPKB/ AP3B1/ RC3H1/ SH3RF1/ RC3H2
GOBP POSITIVE REGULATION OF ENDOTHELIAL CELL CHEMOTAXIS	11.7913	4.3271e-32	9.13361	6.62524e-20	14.7962	1.55089e-49	0.212124	0.764977	6.28498e-48	HSPB1/ PRKD1/ FGFR1/ FGF2/ TMSB4X/ VEGFA
GOBP STRIATED MUSCLE CONTRACTION	8.87517	6.98242e-19	12.0296	2.48346e-33	14.7819	1.91651e-49	0.0809857	0.379566	7.70246e-48	ANK2/ HSP90AA1/ PRKD1/ PDE4B/ CAMK2D/ CACNA1C/ NEDD4L/ SYNM/ RYR1/ KCNJ3/ ABCC9/ LARGE1/ TPM1/ PIK3CA/ PDE4D/ TMEM38A/ MYH14/ GSN/ BIN1/ KCND3/ ATP1A2/ SGCD/ TRPM4/ JUP/ ATP2A2/ DTNA/ RPS6KB1/ TMEM38B/ NUP155/ CALM1/ VPS54/ SRI/ PRKACA/ HOMER1/ GJA1/ AKAP9/ MTOR
GOBP VASCULAR ENDOTHELIAL CELL PROLIFERATION	10.6658	1.47127e-26	10.1664	2.79945e-24	14.7306	4.09923e-49	0.146978	0.617293	1.63398e-47	HMGB1/ FGFR1/ FGF2/ MEF2C/ ADAM17/ AKT3/ SP1/ SLC39A9
GOBP REGULATION OF CARDIAC MUSCLE CONTRACTION	10.2482	1.2051e-24	10.5273	6.46945e-26	14.6905	7.41681e-49	0.104427	0.377993	2.93235e-47	ANK2/ HSP90AA1/ PDE4B/ CAMK2D/ CACNA1C/ PDE4D/ TMEM38A/ BIN1/ ATP1A2/ TRPM4/ JUP/ ATP2A2/ TMEM38B/ CALM1/ SRI/ PRKACA/ AKAP9
GOBP ACTIVATED T CELL PROLIFERATION	12.4225	1.9741e-35	8.33159	7.97634e-17	14.6753	9.27687e-49	0.150916	0.745847	3.63818e-47	HMGB1/ IL2RA/ CADM1/ FYN/ PPP3CA/ GPAM/ PRNP/ RC3H1/ RPS3/ ABL1
GOBP REGULATION OF AMYLOID FIBRIL FORMATION	8.59045	8.66291e-18	12.11	9.34963e-34	14.6374	1.62086e-48	0.134387	0.799241	6.30579e-47	CRYAB/ APP/ CLU/ APOE/ LDLR/ PSEN1/ USP8
GOBP TOLL LIKE RECEPTOR 9 SIGNALING PATHWAY	13.174	1.23803e-39	7.48681	7.05678e-14	14.6094	2.44584e-48	0.190153	0.7166	9.43977e-47	HMGB1/ GRAMD4/ PTPRS/ RTN4/ SLC15A4/ EPG5
GOBP NEGATIVE REGULATION OF ALPHA BETA T CELL ACTIVATION	13.3215	1.73534e-40	7.30854	2.70059e-13	14.5877	3.36559e-48	0.161457	0.543527	1.28873e-46	HMGB1/ BCL6/ NDFIP1/ ITCH/ RC3H1/ RC3H2
GOBP HETEROPHILIC CELL CELL ADHESION VIA PLASMA MEMBRANE CELL ADHESION MOLECULES	9.01764	1.92184e-19	11.5158	1.0986e-30	14.5193	9.14107e-48	0.143035	0.682416	3.47289e-46	CDH4/ CDH2/ CADM1/ GRID2/ TENM4/ PTPRD/ CRB2/ NLGN1/ NECTIN3/ CD164/ IL1RAPL1
GOBP NEGATIVE REGULATION OF SUBSTRATE ADHESION DEPENDENT CELL SPREADING	6.5478	5.83896e-11	13.9824	1.9959e-44	14.5171	9.44781e-48	0.106612	0.842458	3.56161e-46	EFNA5/ KANK1/ ACTN4/ ITGB1BP1/ FBLN1/ CORO1C
GOBP NEGATIVE REGULATION OF VASCULAR PERMEABILITY	7.97302	1.5484e-15	12.5252	5.43208e-36	14.4945	1.31319e-47	0.117622	0.617051	4.91234e-46	DDAH1/ ANGPT1/ FERMT2/ PDE3A/ AKAP12/ VEGFA/ ABCC8/ PTPRJ
GOBP REGULATION OF RNA POLYMERASE II TRANSCRIPTION PREINITIATION COMPLEX ASSEMBLY	14.9022	3.18906e-50	5.57213	2.5165e-08	14.4775	1.68017e-47	0.232716	0.57985	6.23717e-46	HMGB1/ CAND1/ PSMC6/ ATF7IP
GOBP POSITIVE REGULATION OF HEMOPOIESIS	6.43509	1.23398e-10	13.9057	5.84792e-44	14.3831	6.60455e-47	0.0619259	0.378539	2.43318e-45	HMGB1/ KITLG/ ZBTB1/ IL2RA/ BCL6/ TOX/ RB1/ FOS/ PRKCA/ ZBTB16/ PPP3CA/ ZBTB46/ ZMIZ1/ SMARCD3/ ITPKB/ GLI2/ SMARCA4/ SMARCA2/ TRAF6/ IL7/ CSF1/ RPTOR/ AMBRA1/ SPI1/ ACTB/ AP3B1/ CD46/ ID2/ CTNNBIP1/ SMARCD2/ AXL/ XRCC6/ ARID1A/ NOTCH2/ RIPK1/ ARID2/ PHF10/ SOX13/ ZFP36L1/ FOXO3
GOBP L ASPARTATE TRANSMEMBRANE TRANSPORT	-18.097	3.3649e-73	-2.19295	0.028311	-14.3472	1.10985e-46	-0.269582	-0.376675	4.05806e-45	SLC25A18/ SLC1A2/ SLC1A3/ SLC25A12
GOBP INTERLEUKIN 1 PRODUCTION	8.32591	8.36825e-17	11.9445	6.94038e-33	14.3333	1.35498e-46	0.107146	0.577435	4.91738e-45	HMGB1/ HSPB1/ APP/ STMP1/ SMAD3/ P2RX7/ S100A13/ CARD18/ FOXP1/ HK1/ TMED10
GOBP MODULATION BY SYMBIONT OF ENTRY INTO HOST	9.90596	3.92179e-23	10.3556	3.94634e-25	14.3271	1.48181e-46	0.166902	0.812853	5.3378e-45	HMGB1/ SNX3/ EXOC2/ GSN/ TRIM5/ TRIM8
GOBP NEUROTRANSMITTER UPTAKE	-14.3903	5.95159e-47	-5.77175	7.8451e-09	-14.2567	4.07018e-46	-0.165588	-0.449977	1.45539e-44	GPM6B/ KCNJ10/ SLC1A2/ ATP1A2/ SLC29A4/ SLC18B1/ SLC6A1/ SLC1A3/ SLC6A11/ ITGB1/ PARK7
GOBP ASPARTATE TRANSMEMBRANE TRANSPORT	-16.6619	2.48208e-62	-3.48103	0.000499488	-14.2432	4.94323e-46	-0.223978	-0.431012	1.75058e-44	SLC25A18/ SLC1A2/ LRRC8A/ SLC1A3/ SLC25A12
GOBP REGULATION OF GLYCOGEN BIOSYNTHETIC PROCESS	7.17122	7.43307e-13	12.9712	1.78278e-38	14.2428	4.96771e-46	0.089161	0.566632	1.75058e-44	SORBS1/ IRS2/ PPP1CB/ GSK3B/ INSR/ AKT2
GOBP CELL CELL ADHESION VIA PLASMA MEMBRANE ADHESION MOLECULES	8.41782	3.83545e-17	11.6764	1.68182e-31	14.2088	8.08056e-46	0.0798505	0.312223	2.82703e-44	PALLD/ PCDH9/ ATP2C1/ CDH10/ CDH4/ ADGRL3/ SDK2/ EFNA5/ CDH2/ CADM1/ NPTN/ GRID2/ TENM4/ PKD1/ GPC4/ CDH20/ CADM2/ CDH23/ PTPRD/ CRB2/ PTPRM/ DAB1/ FAT1/ FAT3/ MAP2K5/ TGFB2/ NLGN1/ ACVR1/ ROBO2/ PTPRS/ PCDH7/ NECTIN3/ CDH12/ SPARCL1/ SLITRK2/ CADM4/ DCHS2/ PTPRG/ ROBO3/ CDH11/ PCDH15/ PTPRF/ CDH26/ ITGB1/ FGFRL1/ PCDH10/ MAPK14/ CLSTN1/ CD164/ NTNG2/ CELSR2/ LRRC4C/ PIK3CB/ CLDN10/ IL1RAPL1/ KIF…
GOBP POSITIVE REGULATION OF PROTEIN LOCALIZATION TO PLASMA MEMBRANE	7.86477	3.69763e-15	12.2192	2.45627e-34	14.2015	8.9695e-46	0.0818444	0.327465	3.11562e-44	SORBS1/ ATP2C1/ ATP2B4/ DPP10/ SQSTM1/ PRKCE/ RAB11FIP2/ SPTBN1/ EZR/ ACSL3/ WNK3/ PRNP/ PRKCI/ KIF5B/ PTPN9/ ITGB1/ PIK3R1/ CNST
GOBP NEGATIVE REGULATION OF AMINO ACID TRANSPORT	13.2414	5.05783e-40	6.82316	8.90581e-12	14.1878	1.09014e-45	0.196721	0.705209	3.75984e-44	PRKG1/ GABBR1/ ARL6IP5
GOBP REGULATION OF STEM CELL PROLIFERATION	5.197	2.02533e-07	14.7662	2.41977e-49	14.1161	3.02209e-45	0.0546338	0.419354	1.03496e-43	PRRX1/ KITLG/ NFIB/ FERMT2/ HNRNPU/ FGF2/ RARB/ FBLN1/ N4BP2L2/ PBX1/ YAP1/ PTCH1/ TIAL1/ KAT7/ TSC22D1/ HMGB2/ RBPJ/ TGFBR1/ ZFP36L1/ NR2E1/ GJA1/ LTBP3/ RARG
GOBP POSITIVE REGULATION OF AMYLOID FIBRIL FORMATION	10.5782	3.76137e-26	9.35146	8.64443e-21	14.0924	4.22969e-45	0.17342	0.823267	1.43839e-43	APP/ CLU/ APOE/ PSEN1/ USP8
GOBP MELANOCYTE DIFFERENTIATION	6.87445	6.22285e-12	13.0492	6.42128e-39	14.0882	4.49148e-45	0.0986714	0.628289	1.51681e-43	KITLG/ LRMDA/ BCL2/ ZEB2/ MEF2C/ RAB27A
GOBP WATER TRANSPORT	6.8384	8.00852e-12	13.0844	4.04446e-39	14.0875	4.53138e-45	0.136815	0.741792	1.51973e-43	SLC14A1/ AQP1/ LARGE1/ CTNS
GOBP COLLAGEN FIBRIL ORGANIZATION	6.53531	6.34788e-11	13.3827	7.6288e-41	14.0842	4.75122e-45	0.0822027	0.509824	1.58255e-43	COL27A1/ DDR2/ P4HA1/ RB1/ COLGALT2/ AEBP1/ COL5A3/ TGFB2/ COL28A1/ COL5A2/ CRTAP/ TGFBR1/ FKBP10/ VIPAS39/ COL11A1
GOBP NEGATIVE REGULATION OF PROTEIN LOCALIZATION TO CELL SURFACE	10.4322	1.76711e-25	9.48239	2.48528e-21	14.0818	4.91736e-45	0.176339	0.673331	1.62674e-43	ASTN2/ NEDD4L/ COMMD1/ GPM6B/ GOPC
GOBP REGULATION OF PROTEIN MATURATION	8.22644	1.92852e-16	11.5676	6.01139e-31	13.9965	1.63667e-44	0.0977669	0.452082	5.37777e-43	RFX4/ RPS6KA2/ SPON1/ RHBDD1/ RASAL2/ CAST/ GSN/ IFT52/ LRRK2/ MDM2/ PRNP/ XIAP/ CARD18/ PRKACA/ KLKB1/ MYH9
GOBP SKELETAL MUSCLE SATELLITE CELL PROLIFERATION	4.48548	7.27489e-06	15.2524	1.58672e-52	13.9568	2.86002e-44	0.0562206	0.593069	9.33441e-43	ANGPT1/ SUGT1/ FGF2/ EPHB1/ MEGF10/ CFLAR/ PPARD/ AKIRIN1/ PAXBP1
GOBP NEURON MIGRATION	6.11339	9.75363e-10	13.6052	3.72964e-42	13.9431	3.46328e-44	0.0526483	0.272063	1.12279e-42	HSP90AA1/ PRKG1/ NRG3/ CHL1/ FLRT2/ ADGRL3/ ASTN2/ NAV1/ GPM6A/ SDCCAG8/ FGFR1/ PAX6/ CTNNA2/ LARGE1/ NRCAM/ FYN/ UNK/ ZMIZ1/ PHACTR1/ SEMA3A/ ACAP3/ EMX2/ DAB1/ SEMA6A/ SHTN1/ FAT3/ MEF2C/ ASTN1/ CRK/ DDIT4/ NTN1/ ELP3/ CDKL5/ NEO1/ ADGRG1/ NRP1/ TUBB2B/ LRIG2/ NTRK2/ BBS4/ NEXMIF/ USP9X/ UNC5C/ VEGFA/ KIAA0319L/ CEP85L/ NR4A2/ ZNF609/ YWHAE/ LRP12/ AXL/ PSEN1/ SPOCK1/ TOP2B/ POMGNT2/ SH3RF1/ PC…
GOBP T HELPER 1 CELL DIFFERENTIATION	14.558	5.19232e-48	5.15577	2.52587e-07	13.9398	3.63094e-44	0.326006	0.720523	1.16936e-42	HMGB1/ SEMA4A/ MTOR
GOBP REGULATION OF DENDRITIC SPINE DEVELOPMENT	5.54579	2.92625e-08	14.1264	2.61189e-45	13.9103	5.48221e-44	0.0659059	0.355255	1.75395e-42	DNM3/ PPFIA2/ TANC2/ ARMCX5-GPRASP2/ ASAP1/ BAIAP2/ STAU2/ MEF2C/ NLGN1/ MAPK6/ PTPRS/ APOE/ CDKL5/ DHX36/ FMR1/ PSEN1/ CAPRIN2/ MAPKAPK5/ MECP2/ PTEN/ NLGN2
GOBP REGULATION OF CELL PROJECTION ORGANIZATION	2.85594	0.00429095	16.776	3.65578e-63	13.8819	8.15677e-44	0.0257195	0.191874	2.59257e-42	HSP90AA1/ PRRX1/ DNM3/ CD44/ CNTN1/ PLCE1/ PRKD1/ MAP2/ CDH4/ PPFIA2/ SLC39A12/ METRN/ CDKL1/ FUT9/ DDR2/ NEDD4L/ SNX3/ CCDC88A/ TOX/ FXR1/ EFNA5/ CARMIL1/ RHOQ/ GPM6A/ DPYSL3/ SDCCAG8/ ADGRB3/ RGMA/ CDH2/ KANK1/ NR2F1/ GRIP1/ PAX6/ COBL/ RAPGEF1/ PALM/ SEPTIN9/ NPTN/ CTNNA2/ IFT140/ PRAG1/ TBC1D5/ TANC2/ GRID2/ ARMCX5-GPRASP2/ NRCAM/ SIPA1L1/ FYN/ SEMA3D/ SPRY3/ TIAM2/ PPP3CA/ ARAP1/ MACF1/ MARK…
GOBP CYCLIC NUCLEOTIDE METABOLIC PROCESS	13.539	9.20305e-42	6.07845	1.21349e-09	13.8716	9.41083e-44	0.154702	0.563363	2.97175e-42	PDE7B/ PDE4B/ RORA/ ADCY8/ ADCY2/ PDE7A/ PDE4D/ ADCY9/ ADCY3/ CNP/ PDE9A/ PDE8A/ ADCY1
GOBP LEUKOCYTE HOMEOSTASIS	10.3311	5.09592e-25	9.22641	2.79846e-20	13.8293	1.69739e-43	0.0979088	0.296606	5.32542e-42	HMGB1/ SLC7A11/ KITLG/ PDE4B/ IL2RA/ SOS1/ PACS1/ TRAF3IP2/ BCL2/ ITPKB/ P2RX7/ MEF2C/ CSF1/ ADAM17/ FAS/ GPAM/ WDR37/ LYN/ BAP1/ SKIL/ PPP3CB/ CAMLG/ AXL/ RPS6/ DNAJA3/ MTHFD1/ MERTK/ RC3H1/ SOS2/ ABL1/ RC3H2/ SLC15A4/ PIK3CB/ CHST3
GOBP REGULATION OF LAMELLIPODIUM ORGANIZATION	6.59759	4.17893e-11	12.9567	2.15408e-38	13.8269	1.75303e-43	0.0697357	0.433446	5.46473e-42	HSP90AA1/ CD44/ PLCE1/ CARMIL1/ KANK1/ ABI2/ BIN3/ PIK3CA/ FER/ CAPZB/ WASF2/ NCKAP1/ ACTR3/ CORO1C/ ARPC2/ PIK3R1/ RAC1/ ACTR2/ RREB1/ AKIRIN1/ CDC42/ MTOR/ CYFIP1
GOBP STRIATED MUSCLE CELL APOPTOTIC PROCESS	8.46765	2.50404e-17	11.0469	2.26859e-28	13.7989	2.58832e-43	0.0903791	0.432775	8.01719e-42	HSP90AA1/ RPS6KA2/ BAG3/ CAMK2D/ CFLAR/ BMPR1A/ AMBRA1/ ATP2A2/ APAF1/ SMAD4/ CAPN2/ BNIP3/ MAP3K5/ KIFAP3
GOBP CYCLIC NUCLEOTIDE CATABOLIC PROCESS	11.1965	4.24353e-29	8.29369	1.09788e-16	13.7816	3.28823e-43	0.152839	0.582477	1.01207e-41	PDE7B/ PDE4B/ PDE7A/ PDE4D/ CNP/ PDE9A/ PDE8A
GOBP NEGATIVE REGULATION OF SMOOTHENED SIGNALING PATHWAY	6.96366	3.31552e-12	12.4448	1.49294e-35	13.7238	7.30921e-43	0.070006	0.459074	2.23552e-41	RFX4/ RB1/ HERC4/ BTRC/ PTCH2/ MOSMO/ VCP/ KCTD6/ ULK3/ GPR37L1/ PTCH1/ IFT172/ IFT122/ PRKACA/ TMED2
GOBP MUSCLE CONTRACTION	7.3905	1.46276e-13	12.0168	2.89886e-33	13.7231	7.38857e-43	0.0674059	0.315805	2.24566e-41	ANK2/ HSP90AA1/ PRKG1/ CRYAB/ PLCE1/ PRKD1/ SNTB1/ PDE4B/ CAMK2D/ CACNA1C/ NEDD4L/ ATP2B4/ KCNMA1/ GNAO1/ SYNM/ RYR1/ RAP1GDS1/ ARHGAP42/ KCNJ3/ ABCC9/ LARGE1/ TPM1/ SOD1/ SMTN/ UTRN/ PIK3CA/ CALD1/ PDE4D/ TMEM38A/ MYH14/ GSN/ TMOD3/ SLMAP/ BIN1/ KCND3/ ATP1A2/ CACNB1/ SCN11A/ SETD3/ LMOD1/ BBS2/ SGCD/ TRPM4/ PIK3C2A/ TPM4/ JUP/ ATP2A2/ ADORA2B/ DTNA/ RPS6KB1/ CD38/ TMEM38B/ MYOM2/ NUP155/ CALM1/…
GOBP DNA TOPOLOGICAL CHANGE	13.6903	1.16073e-42	5.71085	1.12411e-08	13.7187	7.84942e-43	0.295369	0.739468	2.37091e-41	HMGB1/ TOP2B/ HMGB2
GOBP REGULATION OF CARDIAC MUSCLE CONTRACTION BY CALCIUM ION SIGNALING	8.84927	8.80918e-19	10.4086	2.26458e-25	13.6174	3.15635e-42	0.123694	0.507567	9.47488e-41	ANK2/ CAMK2D/ CACNA1C/ TMEM38A/ ATP1A2/ ATP2A2/ TMEM38B/ CALM1/ PRKACA
GOBP SKELETAL MUSCLE CELL PROLIFERATION	3.19377	0.00140429	16.0332	7.49249e-58	13.5955	4.25735e-42	0.0442156	0.600415	1.27015e-40	ANGPT1/ SUGT1/ FOS/ FGF2/ EPHB1/ MEGF10/ CFLAR/ PPARD/ AKIRIN1/ HGF/ PAXBP1
GOBP NEGATIVE REGULATION OF EPITHELIAL CELL MIGRATION	9.12315	7.29732e-20	10.0753	7.10263e-24	13.5754	5.60601e-42	0.0978162	0.353634	1.66232e-40	HMGB1/ STARD13/ ATP2B4/ ITGB1BP1/ FGF2/ PTPRM/ MEF2C/ MAP2K5/ APOE/ ADGRB1/ SPRED1/ JUP/ PTPRG/ RGCC/ CORO1C/ MECP2/ PTEN/ PDCD10/ MACIR
GOBP LENS DEVELOPMENT IN CAMERA TYPE EYE	6.817	9.29616e-12	12.3206	7.01643e-35	13.5323	1.00776e-41	0.0733158	0.35585	2.97016e-40	SLC7A11/ CRYAB/ PAX6/ NHS/ ABI2/ FGF2/ BCAR3/ SMAD3/ FAT1/ SKI/ HIPK2/ TBC1D32/ VIM/ NECTIN3/ FRS2/ SPRED1/ SKIL/ KDM5B/ CTNS/ HSF4/ TGFBR1/ HIPK1/ SPRY2/ PLAAT3/ MEIS1
GOBP DENDRITIC SPINE MORPHOGENESIS	6.47372	9.56213e-11	12.5525	3.85162e-36	13.4536	2.93377e-41	0.0763248	0.327753	8.59455e-40	CTNND2/ DNM3/ PPFIA2/ TANC2/ ARMCX5-GPRASP2/ SIPA1L1/ BAIAP2/ ABI2/ EPHB1/ STAU2/ NLGN1/ ZDHHC15/ EPHA4/ LRRK2/ DHX36/ HDAC6/ CAPRIN2/ PTEN/ CDC42/ LZTS3/ WASL
GOBP POSITIVE REGULATION OF VIRAL LIFE CYCLE	13.957	2.85183e-44	5.04189	4.60964e-07	13.4342	3.80945e-41	0.203368	0.413937	1.1093e-39	HMGB1/ FMR1/ AXL/ KPNA6/ TYRO3
GOBP REGULATION OF SUPRAMOLECULAR FIBER ORGANIZATION	2.79091	0.00525604	16.1916	5.77808e-59	13.4227	4.45318e-41	0.0252329	0.231877	1.28904e-39	HSPA1A/ CRYAB/ NAV3/ APP/ FHOD3/ PRKD1/ MAP2/ SLC39A12/ CLU/ FERMT2/ PDE4DIP/ PPFIA1/ CCDC88A/ TBCD/ CARMIL1/ CYFIP2/ MAPRE3/ RB1/ KANK1/ AEBP1/ RAPGEF3/ TOGARAM1/ CTNNA2/ ARHGEF10L/ ITGB1BP1/ PRKCE/ RHPN1/ ARAP1/ TPM1/ APC2/ HDGFL3/ LIMCH1/ MEGF9/ RASA1/ BAIAP2/ ABI2/ PIK3CA/ DAAM2/ NCK2/ FER/ ADD3/ SMAD3/ MAPT/ CAPZB/ SPTBN1/ SSH2/ BMERB1/ GSN/ TMOD3/ SORBS3/ SSH1/ CYRIA/ MTPN/ BIN1/ APOE/ CORO…
GOBP POSITIVE REGULATION OF NATURAL KILLER CELL DIFFERENTIATION	7.29612	2.96187e-13	11.6698	1.81814e-31	13.4109	5.21719e-41	0.109457	0.788411	1.49242e-39	ZBTB1/ TOX/ AXL
GOBP REGULATION OF NATURAL KILLER CELL DIFFERENTIATION	7.29612	2.96187e-13	11.6698	1.81814e-31	13.4109	5.21719e-41	0.109457	0.788411	1.49242e-39	ZBTB1/ TOX/ AXL
GOBP REGULATION OF SYNAPSE STRUCTURE OR ACTIVITY	8.10273	5.37412e-16	10.8363	2.31668e-27	13.3919	6.7425e-41	0.07717	0.236542	1.91747e-39	SLC7A11/ DNM3/ APP/ FLRT2/ PPFIA2/ EFNA5/ GPM6A/ ADGRB3/ CDH2/ CTNNA2/ FRMPD4/ TANC2/ GRID2/ ARMCX5-GPRASP2/ NRCAM/ SIPA1L1/ FYN/ ASAP1/ FARP1/ GPC4/ BAIAP2/ ABI2/ PTPN13/ TANC1/ SEMA4D/ NEDD4/ PTPRD/ MYCBP2/ CRIPT/ EPHB1/ STAU2/ MEF2C/ NLGN1/ VCP/ NTN1/ ROBO2/ PTPRS/ APOE/ OGT/ CDKL5/ ZDHHC15/ SRPX2/ ADGRB1/ PTK2B/ RHOB/ NTRK2/ EPHA4/ SLITRK2/ LRRK2/ DHX36/ PRNP/ RPS6KA5/ NRXN1/ GRID1/ VPS35/ SE…
GOBP OLIGOSACCHARIDE METABOLIC PROCESS	6.89626	5.33888e-12	12.0411	2.16027e-33	13.3907	6.84906e-41	0.0861496	0.433969	1.93645e-39	FUT9/ ST8SIA1/ FUT8/ B3GALT1/ ST6GALNAC3/ ST3GAL2/ B3GALT5/ FUT10/ MAN2C1/ ST6GALNAC5/ IDNK/ MAN1B1/ NPC1/ BRAF
GOBP TRANSEPITHELIAL TRANSPORT	-14.8304	9.32218e-50	-4.10507	4.04194e-05	-13.3894	6.97649e-41	-0.187287	-0.351987	1.96108e-39	AQP1/ CLCN7/ SLC1A2/ AHCYL1/ ACTB/ ACTG1/ GPLD1/ SLC1A3
GOBP DENSE CORE GRANULE LOCALIZATION	8.31762	8.97465e-17	10.5597	4.58077e-26	13.3483	1.21202e-40	0.109764	0.487801	3.38738e-39	MAP2/ PPFIA2/ TANC2/ KIF1C/ KIF5B/ MECP2/ SYBU/ KIF5A
GOBP PROTEIN LOCALIZATION TO CELL SURFACE	7.34617	2.03967e-13	11.5229	1.01115e-30	13.3425	1.3105e-40	0.0759529	0.385579	3.64168e-39	ANK2/ ERBB4/ ANGPT1/ ASTN2/ NEDD4L/ PTPRK/ COMMD1/ GPM6B/ GGA2/ HSP90AB1/ RAB11A/ USP4/ LRIG2/ GOPC/ MAP1A/ AP3B1/ VPS54/ RIC3/ VCL/ RAB11B/ TM9SF4/ MESD/ ABCA2/ NLGN2
GOBP POLYSACCHARIDE BIOSYNTHETIC PROCESS	6.34417	2.23631e-10	12.5068	6.85065e-36	13.3297	1.55592e-40	0.0690424	0.386162	4.29912e-39	PTGES3/ SORBS1/ FUT9/ IRS2/ GYS1/ PPP1CB/ HS2ST1/ PHKG1/ GSK3B/ AGL/ INSR/ CSGALNACT1/ ACADM/ UGP2/ AP2A1/ GBE1/ AKT2
GOBP REGULATION OF PROTEIN LOCALIZATION TO NUCLEOLUS	-10.1155	4.71722e-24	-8.73465	2.44404e-18	-13.3291	1.56875e-40	-0.20727	-0.697885	4.31006e-39	GLUL/ NMD3/ NVL/ NPM1
GOBP NEGATIVE CHEMOTAXIS	8.41664	3.87445e-17	10.431	1.79036e-25	13.3273	1.60656e-40	0.10701	0.417131	4.38916e-39	NRG3/ FLRT2/ EFNA5/ SEMA3D/ SEMA3A/ SEMA4D/ SEMA6A/ NTN1/ ROBO2/ UNC5C/ SEMA3B/ SEMA4A/ SEMA4B/ PDGFA/ SEMA6D
GOBP REGULATION OF ACTIN FILAMENT BASED MOVEMENT	10.1259	4.24231e-24	8.71971	2.78919e-18	13.3258	1.63802e-40	0.119503	0.406929	4.45011e-39	ANK2/ PDE4B/ CAMK2D/ CACNA1C/ ZEB2/ PDE4D/ BIN1/ ATP1A2/ TRPM4/ JUP/ ATP2A2/ SRI/ AKAP9
GOBP GLYCOSPHINGOLIPID METABOLIC PROCESS	6.83377	8.27107e-12	11.9949	3.78043e-33	13.3139	1.92298e-40	0.0715704	0.38891	5.19525e-39	FUT9/ ST8SIA1/ B3GALT1/ ITGB8/ LARGE1/ ST6GALNAC3/ ST3GAL2/ CERK/ ST6GALNAC5/ B4GALT5/ GLB1/ SUMF1/ GBA2/ CREM/ TM9SF2/ ABCA2/ ST3GAL1
GOBP CELL CELL JUNCTION MAINTENANCE	6.42217	1.34342e-10	12.396	2.74565e-35	13.3065	2.12232e-40	0.102463	0.718091	5.70213e-39	FERMT2/ WHRN/ PLEKHA7/ NLGN2
GOBP REGULATION OF BIOLOGICAL PROCESS INVOLVED IN SYMBIOTIC INTERACTION	8.88779	6.23344e-19	9.92548	3.22555e-23	13.303	2.22389e-40	0.143351	0.694706	5.9422e-39	HMGB1/ SNX3/ EXOC2/ GSN/ TRIM5/ PPARA/ TRIM8
GOBP NEGATIVE REGULATION OF DENDRITIC SPINE DEVELOPMENT	8.69407	3.49681e-18	10.1153	4.72805e-24	13.3002	2.30855e-40	0.128262	0.58075	6.13469e-39	DNM3/ ASAP1/ NLGN1/ PTPRS/ MECP2/ PTEN
GOBP RETINOL METABOLIC PROCESS	-2.88692	0.00389035	-15.9102	5.38466e-57	-13.2916	2.59099e-40	-0.0950686	-1.59241	6.84783e-39	DHRS3/ BCO1/ ALDH1A1/ HSD17B6
GOBP REGULATION OF G PROTEIN COUPLED RECEPTOR SIGNALING PATHWAY	5.48544	4.12452e-08	13.2981	2.37366e-40	13.282	2.94508e-40	0.0578548	0.37874	7.74159e-39	PLCE1/ BICD1/ PDE4B/ ATP2B4/ MGLL/ RAMP1/ PRKCA/ PPP3CA/ INPP5A/ NMT2/ NMT1/ ZDHHC7/ GRK4/ HOMER2/ RGS12/ CAMKMT/ RGS9/ RGS3/ PLCB1/ ARRDC3/ CRY1/ RGS20/ YWHAB/ SLC24A4/ SLC39A14/ GNAI2/ USP33/ TUB/ KCTD16/ ARRB1/ GNG7/ ROCK1/ TMOD2
GOBP POSITIVE REGULATION OF CHEMOKINE PRODUCTION	11.7364	8.29408e-32	7.0438	1.87072e-12	13.2796	3.03994e-40	0.1599	0.440362	7.94796e-39	HMGB1/ APP/ IL7/ ADAM17/ IL6R/ ADORA2B/ C5
GOBP T HELPER 1 TYPE IMMUNE RESPONSE	12.8082	1.47436e-37	5.96299	2.47661e-09	13.2733	3.30836e-40	0.201406	0.589327	8.6035e-39	HMGB1/ TRAF6/ SEMA4A/ MTOR
GOBP RESPONSE TO EPINEPHRINE	8.8632	7.77517e-19	9.83832	7.69889e-23	13.224	6.3808e-40	0.172307	0.595005	1.65052e-38	PDE4B/ ATP2B4/ SIRT2/ PRKACA/ ABL1
GOBP MUSCLE SYSTEM PROCESS	5.7635	8.2388e-09	12.9346	2.87209e-38	13.2215	6.59057e-40	0.0522497	0.278283	1.69577e-38	ANK2/ HSP90AA1/ PRKG1/ CRYAB/ PLCE1/ PRKD1/ SNTB1/ PDE4B/ CAMK2D/ CACNA1C/ NEDD4L/ ATP2B4/ KCNMA1/ GNAO1/ SYNM/ RYR1/ RAP1GDS1/ ARHGAP42/ KCNJ3/ NFATC1/ PRKCA/ ABCC9/ LARGE1/ HDAC4/ PPP3CA/ TPM1/ SOD1/ SMTN/ KLF15/ GATM/ UTRN/ CAMK2G/ PIK3CA/ CALD1/ PDE4D/ SMAD3/ TMEM38A/ MYH14/ FBXO32/ CFLAR/ GSN/ TMOD3/ IL6ST/ SLMAP/ MTPN/ AKAP6/ BIN1/ KCND3/ ATP1A2/ JARID2/ CACNB1/ SCN11A/ SETD3/ LMOD1/ BBS2/ …
GOBP REGULATION OF PROTEIN IMPORT INTO NUCLEUS	5.98763	2.12914e-09	12.6803	7.60279e-37	13.2002	8.74647e-40	0.059803	0.408544	2.23864e-38	HSP90AA1/ BAG3/ PRKD1/ ANGPT1/ PKIA/ HDAC3/ SMAD3/ ZIC1/ SMO/ IPO5/ CHP1/ EP300/ JUP/ NUP58/ PSEN1/ PIK3R1/ NUP54/ UBR5/ MAPK14/ TARDBP
GOBP CELL CELL ADHESION	5.33655	9.47323e-08	13.3051	2.16076e-40	13.1817	1.1189e-39	0.0466896	0.210749	2.8488e-38	HMGB1/ SLC7A11/ HSPH1/ PALLD/ HSPB1/ PCDH9/ PRKG1/ CTNND2/ CD44/ CNTN1/ DNAJB6/ ATP2C1/ NCAM2/ CDH10/ CDH4/ KITLG/ ADGRL3/ FUT9/ TLN2/ ZBTB1/ ASTN2/ BOC/ HSPD1/ IL2RA/ BCL6/ PLEKHA7/ SDK2/ EFNA5/ ADGRV1/ CYFIP2/ CDH2/ NFASC/ CADM1/ NLGN4Y/ PRKCA/ NPTN/ CTNNA2/ ZBTB16/ GRID2/ NRCAM/ FYN/ PPP3CA/ ACTN1/ TENM4/ PKD1/ GPC4/ BAIAP2/ CDH20/ CADM2/ LRP6/ UBASH3B/ ZMIZ1/ ITGB5/ EFNB2/ CNN3/ BCL2/ CDH23/ …
GOBP POSITIVE REGULATION OF PATTERN RECOGNITION RECEPTOR SIGNALING PATHWAY	7.47381	7.79052e-14	11.0562	2.04594e-28	13.1027	3.17781e-39	0.0829086	0.435261	8.00916e-38	HMGB1/ HSPA1A/ PRKD1/ STMP1/ ZNRF1/ MARK4/ PJA2/ NEK7/ MFHAS1/ PUM1/ RTN4/ MAPK8/ DDX60/ ATAT1/ SLC15A4/ USP15
GOBP REGULATION OF DENDRITIC SPINE MORPHOGENESIS	6.31823	2.64583e-10	12.2118	2.69033e-34	13.1027	3.17863e-39	0.0794421	0.371622	8.00916e-38	DNM3/ PPFIA2/ TANC2/ ARMCX5-GPRASP2/ SIPA1L1/ BAIAP2/ ABI2/ STAU2/ NLGN1/ ZDHHC15/ EPHA4/ LRRK2/ DHX36/ CAPRIN2/ PTEN/ LZTS3
GOBP REGULATION OF RESPONSE TO OXIDATIVE STRESS	10.9675	5.47747e-28	7.54084	4.66944e-14	13.0874	3.8887e-39	0.129145	0.326369	9.74781e-38	SLC7A11/ FUT8/ MAPKAP1/ HDAC6/ PNPLA8/ STOX1/ MEAK7
GOBP NEGATIVE REGULATION OF AMYLOID FIBRIL FORMATION	8.04385	8.70576e-16	10.3267	5.33677e-25	12.9899	1.39539e-38	0.155202	0.960152	3.47989e-37	CRYAB/ CLU/ APOE/ LDLR
GOBP CHEMOKINE PRODUCTION	10.6486	1.77078e-26	7.71107	1.24764e-14	12.9822	1.54336e-38	0.135064	0.391908	3.82926e-37	HMGB1/ APP/ MAP2K5/ IL7/ ERBIN/ ADAM17/ IL6R/ ADORA2B/ C5/ FOXP1
GOBP REGULATION OF VASCULAR PERMEABILITY	6.70092	2.07112e-11	11.6413	2.54167e-31	12.9699	1.81279e-38	0.0807538	0.439891	4.47493e-37	DDAH1/ ANGPT1/ FERMT2/ HRH1/ PDE3A/ ZEB2/ APOE/ AKAP12/ VEGFA/ ABCC8/ CTNNBIP1/ BCR/ PTPRJ
GOBP C4 DICARBOXYLATE TRANSPORT	-14.4143	4.20767e-47	-3.89309	9.89753e-05	-12.9453	2.49883e-38	-0.17425	-0.350252	6.13728e-37	SLC25A18/ SLC1A2/ LRRC8A/ SLC13A3/ SLC1A3/ SLC25A12
GOBP AMPA GLUTAMATE RECEPTOR CLUSTERING	11.1217	9.83357e-29	7.16672	7.68158e-13	12.9319	2.97401e-38	0.183824	0.435017	7.26765e-37	SLC7A11/ NLGN1/ SSH1/ APOE/ SHISA6/ CHRDL1
GOBP REGULATION OF RELAXATION OF MUSCLE	13.0264	8.65841e-39	5.26022	1.43886e-07	12.9306	3.02452e-38	0.211676	0.530156	7.35411e-37	PDE4B/ CAMK2D/ PDE4D/ ABCC8/ SRI
GOBP CERAMIDE BIOSYNTHETIC PROCESS	6.08491	1.16553e-09	12.1866	3.66513e-34	12.9199	3.47626e-38	0.0671486	0.414483	8.41048e-37	CERS6/ B3GALT1/ ST6GALNAC3/ ST3GAL2/ SGMS1/ CERS4/ P2RX7/ PLA2G6/ ST6GALNAC5/ B4GALT5/ AGK/ ORMDL1/ SPTLC1/ SPTLC2/ ASAH1/ SAMD8/ ST3GAL1/ SMPD4
GOBP STEROL BIOSYNTHETIC PROCESS	-3.90057	9.59651e-05	-14.3572	9.60383e-47	-12.9102	3.94322e-38	-0.0440333	-0.478963	9.49302e-37	SOD1/ ERLIN1/ APOE/ CYB5R3/ INSIG1/ MSMO1/ SREBF2/ HMGCS1/ SC5D/ FAXDC2/ SQLE/ FDFT1/ ARV1/ ERLIN2/ LSS/ SREBF1/ HSD17B7/ MBTPS1/ FDPS/ PRKAA2/ MBTPS2/ ABCA2/ MVD/ HMGCR/ PRKAG2/ SCAP/ LBR
GOBP POSITIVE REGULATION OF CIRCADIAN RHYTHM	13.9868	1.87709e-44	4.21155	2.53624e-05	12.8682	6.79975e-38	0.207213	0.660481	1.62892e-36	PRKG1/ RORA/ CLOCK/ BTRC/ NLGN1/ THRAP3/ FBXW11
GOBP TRICARBOXYLIC ACID METABOLIC PROCESS	-7.12411	1.04752e-12	-10.9976	3.92648e-28	-12.814	1.36974e-37	-0.104508	-0.602907	3.26522e-36	GLUD1/ IDH3A/ ACO1/ IDH2/ CS/ IREB2/ ACO2/ IDH1
GOBP IMMUNE RESPONSE TO TUMOR CELL	11.732	8.73415e-32	6.37871	1.78584e-10	12.8062	1.51317e-37	0.219692	0.691774	3.58953e-36	HMGB1/ HSPD1/ GSDME/ HLA-A/ FBXO38
GOBP REGULATION OF CYTOSKELETON ORGANIZATION	2.01789	0.0436028	16.0855	3.22502e-58	12.801	1.6181e-37	0.0182607	0.192185	3.81983e-36	HSPA1A/ NAV3/ FHOD3/ PRKD1/ MAP2/ BICD1/ SLC39A12/ FERMT2/ PDE4DIP/ PPFIA1/ CCDC88A/ TBCD/ EFNA5/ CARMIL1/ RHOQ/ CLIC4/ IQCJ-SCHIP1/ CYFIP2/ FAM107A/ MAPRE3/ MPDZ/ KANK1/ RAPGEF3/ TOGARAM1/ CTNNA2/ ARHGEF10L/ ITGB1BP1/ PRKCE/ RHPN1/ ARAP1/ TPM1/ APC2/ HDGFL3/ LIMCH1/ PKD1/ MEGF9/ HNRNPU/ RASA1/ BAIAP2/ ABI2/ DIXDC1/ PIK3CA/ DAAM2/ NCK2/ GPM6B/ FER/ MYCBP2/ ADD3/ SMAD3/ MAPT/ CAPZB/ STAU2/ SPTBN1/…
GOBP REGULATION OF CARDIAC MUSCLE CELL ACTION POTENTIAL	9.27027	1.85674e-20	8.79897	1.38079e-18	12.7769	2.20743e-37	0.130537	0.423418	5.18586e-36	ANK2/ CAMK2D/ CACNA1C/ BIN1/ TRPM4/ JUP/ ATP2A2/ CALM1/ AKAP9
GOBP DENDRITIC SPINE DEVELOPMENT	4.87949	1.06363e-06	13.1835	1.09199e-39	12.7725	2.33644e-37	0.0513621	0.272876	5.46255e-36	CTNND2/ DNM3/ PPFIA2/ TANC2/ ARMCX5-GPRASP2/ SIPA1L1/ ASAP1/ BAIAP2/ ABI2/ NCK2/ EPHB1/ STAU2/ MEF2C/ NLGN1/ MAPK6/ PTPRS/ APOE/ CDKL5/ ZDHHC15/ EPHA4/ LRRK2/ DHX36/ HDAC6/ FMR1/ ARF4/ PSEN1/ CAPRIN2/ MAPKAPK5/ MECP2/ PTEN/ CDC42/ LZTS3/ WASL/ NLGN2/ UBA6/ IQSEC1
GOBP SUPRAMOLECULAR FIBER ORGANIZATION	2.83091	0.00464165	15.2202	2.59698e-52	12.7641	2.60255e-37	0.0252314	0.200816	6.0556e-36	CAP2/ HSPA1A/ SORBS1/ NEBL/ CRYAB/ NAV3/ COL27A1/ APP/ FHOD3/ DNAJB6/ PRKD1/ MAP2/ SLC39A12/ CLU/ DDR2/ FERMT2/ RHOT1/ PDE4DIP/ PPFIA1/ CCDC88A/ TBCD/ CARMIL1/ RHOQ/ DPYSL3/ P4HA1/ SHROOM3/ CYFIP2/ FAM107A/ MAPRE3/ RAP1GDS1/ RB1/ COLGALT2/ KANK1/ AEBP1/ RAPGEF3/ COBL/ TOGARAM1/ CTNNA2/ ARHGEF10L/ ITGB1BP1/ PRKCE/ BID/ CEP126/ RHPN1/ ACTN1/ ARAP1/ PPP1R9A/ TPM1/ APC2/ HDGFL3/ LIMCH1/ MEGF9/ RASA1/…
GOBP REGULATION OF LAMELLIPODIUM MORPHOGENESIS	6.28555	3.26689e-10	11.7215	9.8891e-32	12.7329	3.88062e-37	0.131624	0.672675	8.9864e-36	CD44/ KANK1/ CORO1C/ RREB1
GOBP REGULATION OF ADENYLATE CYCLASE ACTIVATING G PROTEIN COUPLED RECEPTOR SIGNALING PATHWAY	13.5381	9.31088e-42	4.43777	9.08952e-06	12.7109	5.14435e-37	0.190947	0.608414	1.18564e-35	PDE4B/ ATP2B4/ PRKCA/ ARRDC3/ GNAI2
GOBP GLUTAMATERGIC NEURON DIFFERENTIATION	7.01566	2.28862e-12	10.8542	1.90379e-27	12.6359	1.33801e-36	0.117499	0.729616	3.06923e-35	ZHX2/ PAX6/ GRID2/ MTPN/ OPHN1/ KNDC1
GOBP GLUCAN BIOSYNTHETIC PROCESS	6.49266	8.43365e-11	11.3587	6.71387e-30	12.6228	1.58074e-36	0.0763194	0.386677	3.60899e-35	PTGES3/ SORBS1/ IRS2/ GYS1/ PPP1CB/ PHKG1/ GSK3B/ AGL/ INSR/ ACADM/ UGP2/ GBE1/ AKT2
GOBP REGULATION OF MUSCLE SYSTEM PROCESS	6.70299	2.04204e-11	11.1129	1.08602e-28	12.5977	2.17342e-36	0.0614176	0.272671	4.93894e-35	ANK2/ HSP90AA1/ PRKG1/ PLCE1/ PRKD1/ PDE4B/ CAMK2D/ CACNA1C/ ATP2B4/ ARHGAP42/ PRKCA/ HDAC4/ PPP3CA/ TPM1/ SOD1/ CAMK2G/ PDE4D/ SMAD3/ TMEM38A/ FBXO32/ IL6ST/ MTPN/ AKAP6/ BIN1/ ATP1A2/ JARID2/ CACNB1/ SETD3/ TRPM4/ JUP/ ATP2A2/ ABCC8/ ADORA2B/ PDE9A/ RPS6KB1/ MEF2A/ PPARA/ TMEM38B/ CALM1/ DOCK5/ SMAD4/ ZDHHC21/ SRI/ FOXO1/ FOXP1/ GLRX3/ PRKACA/ PARP1/ CTTN/ DAG1/ TOMM70/ ATP2B1/ DOCK4/ AKAP9/ RO…
GOBP REGULATION OF NUCLEASE ACTIVITY	11.2678	1.89295e-29	6.53982	6.15938e-11	12.5919	2.34064e-36	0.190316	0.470471	5.29421e-35	HMGB1/ HSPA1A/ PDE3A/ TMBIM6/ SIRT1/ HMGB2/ TERF1/ RPS3/ NPM1
GOBP STRIATED MUSCLE ADAPTATION	6.30333	2.91315e-10	11.5019	1.28994e-30	12.5902	2.38998e-36	0.0765774	0.410567	5.38077e-35	ATP2B4/ NFATC1/ HDAC4/ PPP3CA/ KLF15/ CAMK2G/ SMAD3/ CFLAR/ GSN/ ATP2A2/ RPS6KB1/ SMAD4/ FOXO1
GOBP REGULATION OF POLYSACCHARIDE BIOSYNTHETIC PROCESS	5.47325	4.41863e-08	12.2372	1.96641e-34	12.5232	5.57449e-36	0.0666744	0.473882	1.24925e-34	SORBS1/ IRS2/ PPP1CB/ GSK3B/ INSR/ AP2A1/ AKT2
GOBP LEUKOCYTE AGGREGATION	5.30673	1.11606e-07	12.3391	5.57647e-35	12.4775	9.90469e-36	0.113265	0.751895	2.20947e-34	CD44/ SEMA4D/ JAM2
GOBP POSITIVE REGULATION OF LIPID STORAGE	-10.375	3.22053e-25	-7.14926	8.72476e-13	-12.3916	2.90355e-35	-0.158496	-0.398286	6.41817e-34	SCARB1/ OSBPL11/ SREBF2/ ACACB/ PLIN5
GOBP MEMBRANE LIPID BIOSYNTHETIC PROCESS	4.92756	8.32614e-07	12.5958	2.22824e-36	12.3909	2.92901e-35	0.0481835	0.264007	6.44514e-34	CERS6/ PRKD1/ FUT9/ ST8SIA1/ B3GALT1/ SLC30A5/ LARGE1/ ST6GALNAC3/ ST3GAL2/ SGMS1/ DPM1/ CERS4/ PPM1L/ P2RX7/ PLA2G6/ ELOVL5/ ST6GALNAC5/ B4GALT5/ AGK/ SGPL1/ PIGL/ ORMDL1/ ELOVL2/ SGPP1/ SPTLC1/ PIGG/ PIGZ/ CSNK1G2/ PIGF/ TM9SF2/ PRKD3/ PIGN/ PIGK/ PIGB/ ABCA2/ SPTLC2/ ASAH1/ SAMD8/ ST3GAL1/ PIGU/ ELOVL6/ HACD3/ PLPP3/ SMPD4/ VAPA
GOBP INTERLEUKIN 4 PRODUCTION	-7.01025	2.37887e-12	-10.4862	9.995e-26	-12.3719	3.71066e-35	-0.146867	-0.967942	8.12835e-34	PRKCQ/ NDFIP1/ HLA-E/ CEBPB
GOBP CELLULAR COMPONENT MORPHOGENESIS	3.84083	0.000122619	13.6496	2.02869e-42	12.3676	3.91185e-35	0.0341844	0.176945	8.53065e-34	ANK2/ PALLD/ LGI1/ HSP90AA1/ PRKG1/ RFX2/ CTNND2/ NEBL/ DNM3/ CD44/ CNTN1/ APP/ FHOD3/ PRKD1/ MAP2/ CHL1/ CDH4/ FLRT2/ PPFIA2/ SLC39A12/ NFIB/ METRN/ BOC/ NEDD4L/ EFNA5/ SOS1/ GPM6A/ ADGRB3/ CYFIP2/ RGMA/ CDH2/ KANK1/ NFASC/ BCL2L1/ GRIP1/ PAX6/ TRIO/ COBL/ PARD3/ ANOS1/ CTNNA2/ SGK1/ TANC2/ LHX2/ ARMCX5-GPRASP2/ NRCAM/ SIPA1L1/ FYN/ SEMA3D/ FARP1/ SPRY3/ TIAM2/ PPP3CA/ TPM1/ NCAM1/ MACF1/ TENM4/…
GOBP POSITIVE REGULATION OF INTERLEUKIN 8 PRODUCTION	9.5705	1.06388e-21	7.91454	2.48162e-15	12.3638	4.10324e-35	0.149473	0.562803	8.90805e-34	HMGB1/ HSPA1A/ F3/ RIPK1/ RAB1A/ PARK7
GOBP RESPONSE TO CATECHOLAMINE	7.1193	1.08478e-12	10.345	4.41027e-25	12.3491	4.92555e-35	0.0761724	0.357093	1.06458e-33	PRKD1/ PDE4B/ ATP2B4/ GNAO1/ PALM/ HRH1/ GNA14/ SIRT2/ GNB1/ SIN3A/ LRRK2/ GNAQ/ VPS35/ GSK3B/ PRKACA/ ABL1/ ALK
GOBP CHROMOSOME ORGANIZATION INVOLVED IN MEIOTIC CELL CYCLE	-6.18386	6.25518e-10	-11.2507	2.29767e-29	-12.3281	6.39399e-35	-0.0828004	-0.71755	1.37584e-33	TEX15/ ATM/ UBE2B/ SHOC1/ RNF212B/ STAG3/ SYCP2/ MEI4/ SPDYA/ AGO4/ ATRX/ MRE11/ NCAPD2/ TERF1/ MLH3/ ZCWPW1
GOBP DENDRITE DEVELOPMENT	4.41494	1.0104e-05	12.9663	1.90017e-38	12.2904	1.02026e-34	0.0407132	0.252648	2.18569e-33	PRKG1/ CTNND2/ DNM3/ APP/ MAP2/ PPFIA2/ NEDD4L/ ADGRB3/ COBL/ CTNNA2/ TANC2/ ARMCX5-GPRASP2/ SIPA1L1/ FYN/ ASAP1/ FARP1/ PPP3CA/ BAIAP2/ ABI2/ PHACTR1/ SEMA3A/ CAMK1D/ SEMA4D/ NEDD4/ PTPRD/ NCK2/ DAB1/ EPHB1/ FAT3/ STAU2/ MEF2C/ NLGN1/ CRK/ SDC2/ FBXW8/ MAPK6/ PTPRS/ MAP6/ APOE/ CARM1/ CDKL5/ ZDHHC15/ NRP1/ DGKG/ MAP1A/ PTN/ BBS4/ EPHA4/ LRRK2/ DHX36/ ABI1/ HDAC6/ TNIK/ PREX2/ FMR1/ SLC11A2/ SYNE…
GOBP MYELOID DENDRITIC CELL ACTIVATION	15.3308	4.76104e-53	2.04082	0.0412683	12.2836	1.1096e-34	0.206058	0.179853	2.36666e-33	HMGB1/ ITGB8/ TRAF6/ SPI1/ CAMK4/ PSEN1/ NOTCH2/ RBPJ
GOBP REGULATION OF PROTEIN CONTAINING COMPLEX ASSEMBLY	4.30666	1.65739e-05	13.0506	6.30274e-39	12.2735	1.25772e-34	0.0389131	0.216402	2.67088e-33	HMGB1/ HSP90AA1/ HSPA1A/ CRYAB/ NAV3/ FHOD3/ PRKD1/ MAP2/ SLC39A12/ CLU/ FERMT2/ PDE4DIP/ TBCD/ CARMIL1/ ABCA1/ CYFIP2/ STMP1/ MAPRE3/ RB1/ KANK1/ FBXL2/ TOGARAM1/ PRKCE/ BID/ MEGF9/ MARK4/ RASA1/ BAIAP2/ SIRT2/ DAAM2/ SEPTIN8/ NCK2/ FER/ STXBP6/ ADD3/ ATM/ MAPT/ CAPZB/ MED25/ SPIDR/ WARS1/ SPTBN1/ SSH2/ GSN/ TMOD3/ VCP/ ABCA3/ SSH1/ CYRIA/ VPS41/ MTPN/ BIN1/ APOE/ FARP2/ AMBRA1/ HSPA5/ DUT/ HES1…
GOBP NEGATIVE REGULATION OF SODIUM ION TRANSPORT	4.37439	1.21774e-05	12.9659	1.91068e-38	12.2614	1.4594e-34	0.0663715	0.670118	3.08567e-33	CAMK2D/ NEDD4L/ COMMD1/ PRKCE/ NEDD4/ ATP1A2
GOBP HOMOLOGOUS CHROMOSOME PAIRING AT MEIOSIS	-6.06037	1.35809e-09	-11.2519	2.26764e-29	-12.2416	1.86338e-34	-0.095109	-0.844241	3.92278e-33	TEX15/ UBE2B/ SHOC1/ RNF212B/ STAG3/ SYCP2/ MEI4/ AGO4/ MRE11/ MLH3/ ZCWPW1
GOBP REGULATION OF FILOPODIUM ASSEMBLY	5.96804	2.40121e-09	11.3437	7.97252e-30	12.2412	1.87174e-34	0.0637018	0.341731	3.92339e-33	DNM3/ FXR1/ RHOQ/ GPM6A/ DPYSL3/ PALM/ ARAP1/ DAAM2/ CAPZB/ STAU2/ NLGN1/ FNBP1L/ NRP1/ MYO10/ FMR1/ RAB5A/ PIK3R1/ TGFBR1/ RIPOR2/ CDC42/ WASL
GOBP PROTEIN C LINKED GLYCOSYLATION	-5.89888	3.65975e-09	-11.4094	3.75142e-30	-12.2388	1.92791e-34	-0.135596	-0.96901	4.02379e-33	DPY19L2P2/ DPY19L3/ DPY19L1/ DPY19L4
GOBP CARDIAC RIGHT VENTRICLE MORPHOGENESIS	5.87733	4.1693e-09	11.4266	3.08073e-30	12.2357	2.00371e-34	0.079475	0.615837	4.16411e-33	ZFPM2/ SMARCD3/ TGFB2/ BMPR1A/ CHD7
GOBP TYPE II INTERFERON PRODUCTION	9.47472	2.67476e-21	7.80131	6.12689e-15	12.216	2.55352e-34	0.108604	0.400846	5.28417e-33	HMGB1/ PDE4B/ HSPD1/ PDE4D/ CD47/ PRNP/ AXL/ ABL1/ HLA-A
GOBP REGULATION OF CELLULAR COMPONENT BIOGENESIS	2.52696	0.0115054	14.7345	3.87016e-49	12.2057	2.89801e-34	0.0227117	0.174289	5.97162e-33	HMGB1/ HSP90AA1/ HSPA1A/ CRYAB/ DNM3/ NAV3/ APP/ FHOD3/ PLCE1/ DNAJB6/ PRKD1/ MAP2/ FLRT2/ SLC39A12/ CDKL1/ CLU/ FERMT2/ PDE4DIP/ PPFIA1/ DNAJB2/ CCDC88A/ TBCD/ FXR1/ EFNA5/ CARMIL1/ RHOQ/ GPM6A/ DPYSL3/ SDCCAG8/ ADGRB3/ ABCA1/ CYFIP2/ FAM107A/ STMP1/ MAPRE3/ RB1/ KANK1/ RAPGEF3/ COBL/ RAPGEF1/ FBXL2/ PALM/ PRKCA/ SEPTIN9/ TOGARAM1/ ARHGEF10L/ IFT140/ TBC1D5/ ITGB1BP1/ GRID2/ PRKCE/ ARMCX5-GPRASP…
GOBP STEM CELL PROLIFERATION	3.73486	0.000187821	13.5202	1.18812e-41	12.2012	3.06329e-34	0.0379072	0.366725	6.28555e-33	PRRX1/ KITLG/ NFIB/ FERMT2/ HNRNPU/ FGF2/ RARB/ FBLN1/ N4BP2L2/ PBX1/ ETV6/ YAP1/ ZNRF3/ PTCH1/ TIAL1/ KAT7/ TSC22D1/ HMGB2/ RBPJ/ TGFBR1/ XRCC5/ ZFP36L1/ NR2E1/ GJA1/ LTBP3/ RARG
GOBP POSITIVE REGULATION OF CELL SIZE	8.81421	1.20537e-18	8.43849	3.21474e-17	12.1995	3.12757e-34	0.146651	0.682851	6.3905e-33	HSP90AA1/ PRKD1/ AKT3/ RB1CC1/ MAP3K7
GOBP MUSCLE CELL MIGRATION	5.30716	1.11344e-07	11.9334	7.93077e-33	12.1909	3.476e-34	0.0545945	0.385795	7.07271e-33	PRKG1/ TAFA5/ DDR2/ GNA12/ ITGB1BP1/ TPM1/ BIN3/ BCL2/ DOCK7/ MEGF10/ MEF2C/ CRK/ SSH1/ SMO/ BMPR1A/ THBS4/ NRP1/ DDR1/ PDGFRB/ NDRG4/ MDM2/ RPS6KB1/ PLEKHO1/ DOCK5/ AKIRIN1/ PDGFA/ SEMA6D/ DOCK4/ ROCK1/ MAP3K7
GOBP PROTEIN POLYMERIZATION	3.69846	0.000216913	13.4076	5.45828e-41	12.0958	1.11149e-33	0.0336432	0.240516	2.25216e-32	HSP90AA1/ HSPA1A/ NAV3/ FHOD3/ MAP2/ SLC39A12/ PDE4DIP/ TBCD/ CARMIL1/ CYFIP2/ FAM107A/ MAPRE3/ KANK1/ COBL/ TOGARAM1/ PRKCE/ HDGFL3/ MEGF9/ RASA1/ BAIAP2/ DAAM2/ NCK2/ FER/ DIAPH2/ ADD3/ MAPT/ CAPZB/ SPTBN1/ SSH2/ DIAPH3/ GSN/ TMOD3/ SPIRE1/ SSH1/ CYRIA/ MTPN/ BIN1/ CCDC57/ AMBRA1/ DIAPH1/ GOLGA2/ TTC17/ CAPZA1/ TMSB4X/ ZNF207/ LMOD1/ CLASP2/ PTK2B/ HIP1R/ BBS4/ CAPZA2/ RDX/ NCKAP1/ UBE2K/ FCHSD…
GOBP RESPONSE TO INTERLEUKIN 15	-9.6646	4.26278e-22	-7.43571	1.04009e-13	-12.0917	1.1678e-33	-0.180071	-0.582466	2.35643e-32	JAK1/ PLCB1/ MFAP3
GOBP POSITIVE REGULATION OF GLUTAMATE SECRETION	5.82636	5.66509e-09	11.2705	1.83472e-29	12.0893	1.20278e-33	0.0902354	0.658295	2.41698e-32	GABBR1/ P2RX7/ RAB3GAP1/
GOBP REGULATION OF VIRAL INDUCED CYTOPLASMIC PATTERN RECOGNITION RECEPTOR SIGNALING PATHWAY	5.36557	8.06949e-08	11.7115	1.11249e-31	12.0753	1.42583e-33	0.0570641	0.365438	2.85343e-32	HMGB1/ HSPA1A/ PRKD1/ STMP1/ FBXL2/ MARK4/ SIRT2/ FLOT2/ ERBIN/ GRAMD4/ PTPRS/ UBQLN1/ SEC14L1/ NEK7/ PUM1/ RTN4/ MAPK8/ DDX60/ CSNK1A1/ XIAP/ NPLOC4/ TSPAN6/ ATAT1/ SLC15A4/ BIRC2/ SLC15A2/ USP15
GOBP CYTOSOLIC PATTERN RECOGNITION RECEPTOR SIGNALING PATHWAY	3.90947	9.24975e-05	13.1446	1.82717e-39	12.0591	1.73741e-33	0.0395088	0.348051	3.46272e-32	HMGB1/ HSPA1A/ PRKD1/ STMP1/ RFTN1/ FBXL2/ MARK4/ SIRT2/ FLOT2/ COLEC12/ CLPB/ TRAF6/ IKBKB/ ERBIN/ GRAMD4/ LSM14A/ PTPRS/ IPO5/ UBQLN1/ CYLD/ SEC14L1/ NEK7/ PUM1/ RTN4/ MAPK8/ DDX60/ CSNK1A1/ NFKBIA/ XIAP/ ITCH/ NPLOC4/ TSPAN6/ ATAT1/ SLC15A4/ SCARA3/ BIRC2/ EPG5/ SLC15A2/ USP15/ MAP3K7
GOBP PHOSPHATIDYLINOSITOL MEDIATED SIGNALING	3.47028	0.000519922	13.5671	6.27865e-42	12.0472	2.00603e-33	0.0402569	0.467625	3.98176e-32	PLCE1/ PLCH1/ CA8/ FGFR1/ PIK3CA/ PI4KB/ PLCD1/ PLCB1/ PIK3C2A/ RPS6KB1/ PIK3CB/ PIK3C3
GOBP NEGATIVE REGULATION OF SODIUM ION TRANSMEMBRANE TRANSPORT	3.85544	0.00011552	13.1795	1.15127e-39	12.0455	2.04744e-33	0.0600862	0.713023	4.04744e-32	CAMK2D/ NEDD4L/ COMMD1/ PRKCE/ NEDD4/ ATP1A2
GOBP TELOMERE CAPPING	-6.49269	8.43154e-11	-10.5231	6.76315e-26	-12.032	2.41353e-33	-0.0732313	-0.434657	4.75181e-32	ATM/ PRKCQ/ PKIB/ NEK7/ SPDYA/ TNKS2/ TERF2IP/ MRE11/ MAPKAPK5/ TERF1/ POT1/ TNKS/ HNRNPD/ USP7/ SMG6
GOBP POSITIVE REGULATION OF MICROTUBULE POLYMERIZATION OR DEPOLYMERIZATION	6.45521	1.0807e-10	10.511	7.6904e-26	11.9969	3.68875e-33	0.0735282	0.404915	7.23322e-32	HSPA1A/ NAV3/ PDE4DIP/ TOGARAM1/ MAPT/ SPAST/ SLAIN2/ SLAIN1/ NUMA1/ RPS3/ RAC1/ MECP2/ PAK1/ AKAP9/ CKAP5
GOBP GLUTAMATE SECRETION	6.54777	5.84035e-11	10.3809	3.02792e-25	11.9704	5.07826e-33	0.0699864	0.544925	9.9179e-32	PRKG1/ GABBR1/ SLC38A2/ P2RX7/ APBA1/ RAB3GAP1/ NTRK2/ ABCC8/ GIPC1/ GJA1
GOBP REGULATION OF CELLULAR RESPONSE TO HEAT	4.14698	3.36884e-05	12.7783	2.16811e-37	11.968	5.22931e-33	0.0574453	0.455527	1.0172e-31	CHORDC1/ DNAJB6/ ATM/ MAPT/ CREBBP/ DNAJC7/ EP300/ SIRT1/ GSK3B/ ATR/ MTOR
GOBP REGULATION OF RELEASE OF SEQUESTERED CALCIUM ION INTO CYTOSOL BY SARCOPLASMIC RETICULUM	8.25113	1.56898e-16	8.66881	4.36673e-18	11.9642	5.4719e-33	0.111231	0.377271	1.06015e-31	ANK2/ CAMK2D/ CACNA1C/ PDE4D/ TMEM38A/ AKAP6/ ATP1A2/ TMEM38B/ CHD7/ CALM1/ SRI/ PRKACA/ TRDN
GOBP REGULATION OF T HELPER 17 TYPE IMMUNE RESPONSE	-7.78941	6.73245e-15	-9.12124	7.42672e-20	-11.9576	5.92244e-33	-0.151957	-0.750271	1.14289e-31	PRKCQ/ RC3H1/ RC3H2
GOBP REGULATION OF GLYCOGEN METABOLIC PROCESS	5.6984	1.20934e-08	11.1601	6.39017e-29	11.9208	9.22408e-33	0.0792837	0.459436	1.77299e-31	SORBS1/ IRS2/ PPP1CB/ GSK3B/ INSR/ RUBCNL/ AKT2
GOBP POSITIVE REGULATION OF PLASMA MEMBRANE BOUNDED CELL PROJECTION ASSEMBLY	3.08612	0.00202786	13.7656	4.10377e-43	11.916	9.77134e-33	0.0297054	0.280212	1.87079e-31	HSP90AA1/ DNM3/ PLCE1/ CCDC88A/ RHOQ/ GPM6A/ DPYSL3/ COBL/ PALM/ SEPTIN9/ ARAP1/ MARK4/ ABI2/ PIK3CA/ P2RX7/ NLGN1/ HAP1/ PLEKHM1/ FNBP1L/ CROCC/ SEPTIN7/ NRP1/ WASF2/ IFT88/ BBS4/ NCKAP1/ ACTR3/ FMR1/ GSK3B/ ARPC2/ PIK3R1/ TGFBR1/ RAC1/ ACTR2/ APC/ AKIRIN1/ RIPOR2/ CDC42/ DZIP1/ WASL/ HTT/ MTOR/ CYFIP1/ CCP110
GOBP OLEFINIC COMPOUND BIOSYNTHETIC PROCESS	11.6032	3.97028e-31	5.24745	1.54219e-07	11.9152	9.86329e-33	0.166524	0.604279	1.88099e-31	PRKG1/ STARD3/ DKK3/ REST/ H6PD
GOBP POSITIVE REGULATION OF CYTOSOLIC CALCIUM ION CONCENTRATION	8.20241	2.35615e-16	8.63368	5.9409e-18	11.9049	1.11579e-32	0.0933234	0.342125	2.11956e-31	HMGB1/ PRKG1/ PLCE1/ CACNA1C/ ADCY8/ NPTN/ PKD1/ LRP6/ BCL2/ P2RX7/ PTK2B/ TRPM4/ TMBIM6/ P2RY1/ CACNA1A/ PKD2/ CD38/ SELENOT/ RIC3/ SPPL3/ ABL1/ SWAP70/ ABL2
GOBP RELEASE OF SEQUESTERED CALCIUM ION INTO CYTOSOL BY ENDOPLASMIC RETICULUM	9.01159	2.03094e-19	7.7703	7.82981e-15	11.8666	1.76518e-32	0.110358	0.411733	3.3401e-31	ANK2/ CAMK2D/ CACNA1C/ RYR1/ PDE4D/ TMEM38A/ AKAP6/ ATP1A2/ TMEM38B/ CHD7/ CALM1/ SRI/ PRKACA/ TRDN
GOBP POSITIVE REGULATION OF LEUKOCYTE CELL CELL ADHESION	4.90841	9.18193e-07	11.8571	1.97671e-32	11.855	2.02691e-32	0.0462668	0.266003	3.82049e-31	HMGB1/ HSPH1/ CD44/ KITLG/ ZBTB1/ HSPD1/ IL2RA/ BCL6/ ZBTB16/ FYN/ PPP3CA/ ZMIZ1/ EFNB2/ SMARCD3/ PIK3CA/ FLOT2/ ITPKB/ NCK2/ GLI2/ SMARCA4/ SMARCA2/ TRAF6/ NFAT5/ IL7/ IL6ST/ AMBRA1/ PRKCQ/ HES1/ CD47/ ACTB/ TFRC/ GPAM/ AP3B1/ CD46/ LYN/ NCK1/ SMARCD2/ DNAJA3/ HLA-E/ ARID1A/ PTPN11/ CD81/ RPS3/ ABL1/ ARID2/ HLA-A/ PHF10/ SOX13/ ABL2/ FOXO3/ MTOR
GOBP PRESYNAPSE ORGANIZATION	6.81457	9.45462e-12	9.92171	3.34977e-23	11.8343	2.59391e-32	0.0837927	0.334384	4.87035e-31	CAP2/ APP/ PPFIA2/ NLGN4Y/ FARP1/ GPC4/ PTPRD/ NLGN1/ SLITRK2/ SDCBP/ BSN/ VPS35/ EIF4G1/ PCLO/ CNTN5/ PTEN/ NTNG2/ NLGN2/ IL1RAPL1
GOBP NEGATIVE REGULATION OF PROTEIN CONTAINING COMPLEX ASSEMBLY	5.97071	2.36223e-09	10.7563	5.53436e-27	11.8278	2.80436e-32	0.0589132	0.255835	5.24524e-31	HMGB1/ CRYAB/ FHOD3/ MAP2/ CLU/ TBCD/ CARMIL1/ KANK1/ FBXL2/ SIRT2/ ADD3/ CAPZB/ SPTBN1/ SSH2/ GSN/ TMOD3/ SSH1/ MTPN/ HSPA5/ CAPZA1/ TMSB4X/ LMOD1/ HIP1R/ BBS4/ CAPZA2/ RDX/ EP300/ HDAC6/ CTNNBIP1/ VPS35/ CSNK1A1/ GSK3B/ VDAC2/ SPTAN1/ ADD1/ LMO4/ DNAJC15/ ANKRD27/ CDC42/ CRACD/ BIRC2/ ARFGEF1/ TMOD2/ RAF1/ ULK1/ PARK7
GOBP NEGATIVE REGULATION OF CELL MIGRATION INVOLVED IN SPROUTING ANGIOGENESIS	6.04475	1.49644e-09	10.6667	1.45668e-26	11.8168	3.1964e-32	0.080342	0.558919	5.95559e-31	STARD13/ ITGB1BP1/ MAP2K5/ SPRED1/ PDCD10
GOBP ACTIN FILAMENT NETWORK FORMATION	7.63068	2.33525e-14	9.03447	1.64805e-19	11.784	4.71791e-32	0.114005	0.747226	8.75695e-31	CARMIL1/ COBL/ ACTN1/ SPIRE1/
GOBP POSITIVE REGULATION OF FILOPODIUM ASSEMBLY	7.07675	1.47576e-12	9.56766	1.09347e-21	11.7694	5.61373e-32	0.0780624	0.339116	1.03801e-30	DNM3/ RHOQ/ GPM6A/ DPYSL3/ PALM/ ARAP1/ NLGN1/ FNBP1L/ NRP1/ FMR1/ PIK3R1/ TGFBR1/ RIPOR2/ CDC42/ WASL
GOBP CYSTEINE METABOLIC PROCESS	13.2502	4.49857e-40	3.38199	0.000719624	11.7608	6.21777e-32	0.229464	0.283758	1.14534e-30	SLC7A11/ CTH/ CSAD/ MTHFD1
GOBP NEGATIVE REGULATION OF ADENYLATE CYCLASE ACTIVATING ADRENERGIC RECEPTOR SIGNALING PATHWAY	11.3287	9.46296e-30	5.2911	1.21584e-07	11.752	6.90065e-32	0.172344	0.397528	1.26157e-30	PDE4B/ ATP2B4/ ARRDC3/ GNAI2
GOBP NEGATIVE REGULATION OF ADENYLATE CYCLASE ACTIVATING G PROTEIN COUPLED RECEPTOR SIGNALING PATHWAY	11.3287	9.46296e-30	5.2911	1.21584e-07	11.752	6.90065e-32	0.172344	0.397528	1.26157e-30	PDE4B/ ATP2B4/ ARRDC3/ GNAI2
GOBP LINOLEIC ACID METABOLIC PROCESS	-5.84111	5.18531e-09	-10.7717	4.68352e-27	-11.747	7.31515e-32	-0.117173	-0.662599	1.33234e-30	ELOVL5/ FADS2/ CYP2J2/ ELOVL2/ PNPLA8
GOBP ACETYL COA METABOLIC PROCESS	-7.88068	3.25596e-15	-8.70984	3.04308e-18	-11.7313	8.81258e-32	-0.0970865	-0.420176	1.59909e-30	AASS/ ACACB/ ACSS1/ AADAT/ HMGCS1/ PDK1/ ACACA/ DLST/ PDK3/ MVD/ PDHA1
GOBP CELL MORPHOGENESIS INVOLVED IN NEURON DIFFERENTIATION	3.36334	0.000770043	13.2155	7.14093e-40	11.723	9.71531e-32	0.030079	0.191808	1.75634e-30	PALLD/ LGI1/ HSP90AA1/ PRKG1/ CTNND2/ DNM3/ CNTN1/ APP/ MAP2/ CHL1/ CDH4/ FLRT2/ PPFIA2/ NFIB/ METRN/ BOC/ NEDD4L/ WHRN/ TBCD/ EFNA5/ SOS1/ ADGRB3/ CYFIP2/ RGMA/ CDH2/ RB1/ NFASC/ PAX6/ TRIO/ COBL/ PARD3/ ANOS1/ CTNNA2/ TANC2/ LHX2/ ARMCX5-GPRASP2/ NRCAM/ SIPA1L1/ FYN/ SEMA3D/ FARP1/ TIAM2/ PPP3CA/ NCAM1/ MACF1/ SOD1/ BAIAP2/ ENAH/ ABI2/ UNK/ PHACTR1/ SEMA3A/ EFNB2/ BCL2/ CDH23/ SEMA4D/ NEDD4/ PT…
GOBP POSITIVE REGULATION OF INTERLEUKIN 4 PRODUCTION	-6.40227	1.53088e-10	-10.1748	2.569e-24	-11.7218	9.85987e-32	-0.153807	-1.09108	1.77587e-30	PRKCQ/ HLA-E/ CEBPB
GOBP CELL MORPHOGENESIS	2.80421	0.00504406	13.766	4.07956e-43	11.7169	1.0438e-31	0.0250888	0.18213	1.87306e-30	PALLD/ LGI1/ HSP90AA1/ CAP2/ PRKG1/ CTNND2/ DNM3/ CD44/ CNTN1/ COL27A1/ APP/ MAP2/ CHL1/ CDH10/ CDH4/ FLRT2/ PPFIA2/ SLC39A12/ NFIB/ METRN/ CLU/ FERMT2/ BOC/ NEDD4L/ WHRN/ BCL6/ TBCD/ EFNA5/ SOS1/ RHOQ/ CLIC4/ GPM6A/ ADGRB3/ SHROOM3/ SIPA1L3/ CYFIP2/ RGMA/ CDH2/ RB1/ KANK1/ NFASC/ GNA12/ GRIP1/ PAX6/ FRMD6/ TRIO/ COBL/ PALM/ PARD3/ ANOS1/ CTNNA2/ SGK1/ PRAG1/ TANC2/ LHX2/ ARMCX5-GPRASP2/ NRCAM/ S…
GOBP POSITIVE REGULATION OF POTASSIUM ION TRANSMEMBRANE TRANSPORT	7.08752	1.36533e-12	9.46828	2.84476e-21	11.7067	1.1774e-31	0.0948889	0.406844	2.10504e-30	ANK2/ ANO6/ AKAP6/ ATP1B2/ AKAP9
GOBP RESPONSE TO AUDITORY STIMULUS	-7.64492	2.09077e-14	-8.87148	7.21831e-19	-11.6789	1.63484e-31	-0.108803	-0.610855	2.90154e-30	ABHD12/ KCNQ3/ ATP1A2/ SCN11A/ XPA/ USP53/ PTN/ NRXN1/ SLC1A3/ HTT
GOBP SYNAPSE ASSEMBLY	8.95567	3.37672e-19	7.56097	4.00062e-14	11.679	1.63142e-31	0.0849898	0.221162	2.90154e-30	NRG3/ DNM3/ APP/ FLRT2/ ERBB4/ ADGRL3/ SDK2/ EFNA5/ GPM6A/ ADGRB3/ CDH2/ NLGN4Y/ NPTN/ GRID2/ LARGE1/ ARMCX5-GPRASP2/ NRCAM/ FARP1/ GPC4/ PTPN13/ SEMA4D/ PTPRD/ MYCBP2/ CRIPT/ EPHB1/ STAU2/ MEF2C/ NLGN1/ CRK/ NTN1/ ROBO2/ PTPRS/ OGT/ SRPX2/ ADGRB1/ PTK2B/ GABRB2/ NTRK2/ SLITRK2/ SDCBP/ BSN/ GABRA2/ NRXN1/ DBNL/ VPS35/ SEMA4A/ EIF4G1/ SHANK2/ GNPAT/ PCLO/ CNTN5/ SLC25A46/ RAP2A/ NEGR1/ PLXNB1/ DNE…
GOBP NEGATIVE REGULATION OF SMOOTH MUSCLE CONTRACTION	10.4144	2.13052e-25	6.07623	1.23042e-09	11.6607	2.02461e-31	0.158636	0.837736	3.58025e-30	PRKG1/ ARHGAP42/ SOD1/ ADORA2B/ DOCK5/ DOCK4
GOBP NEGATIVE REGULATION OF ENDOCYTOSIS	7.63468	2.26386e-14	8.84197	9.40415e-19	11.6508	2.27441e-31	0.0816008	0.311731	4.00742e-30	HMGB1/ APP/ PRKD1/ SNX3/ LRSAM1/ RIN3/ RUBCN/ CD47/ SYT11/ SDCBP/ PSEN1/ SCAMP5/ RAC1/ ATXN2/ ANKRD13A/ ABCA2
GOBP POSITIVE REGULATION OF PROTEIN POLYMERIZATION	5.41267	6.20905e-08	11.0547	2.07932e-28	11.6442	2.45552e-31	0.0588164	0.302175	4.31091e-30	HSP90AA1/ HSPA1A/ NAV3/ PDE4DIP/ CARMIL1/ TOGARAM1/ PRKCE/ BAIAP2/ NCK2/ FER/ MAPT/ BIN1/ AMBRA1/ LMOD1/ PTK2B/ NCKAP1/ FCHSD2/ NCK1/ BAG4/ ARPC2/ SLAIN2/ SLAIN1/ NUMA1/ RPS3/ RAC1/ MECP2/ CTTN/ PAK1/ CRACD/ AKAP9/ CKAP5/ MTOR
GOBP SARCOMERE ORGANIZATION	7.59395	3.10303e-14	8.86109	7.9236e-19	11.6355	2.72091e-31	0.098084	0.456304	4.75964e-30	FHOD3/ PRKD1/ TPM1/ ACTG1/ MYOM2/ ITGB1/ CSRP1
GOBP THIOESTER METABOLIC PROCESS	-6.20253	5.55628e-10	-10.2223	1.57562e-24	-11.6141	3.49422e-31	-0.0665039	-0.267576	6.09047e-30	ACOT11/ ACOT7/ ELOVL5/ AASS/ ACSL3/ ACACB/ ACSS1/ MMUT/ GPAM/ AADAT/ HMGCS1/ ELOVL2/ SUCLG2/ PDK1/ ACACA/ FAR1/ HSD17B4/ DLST/ PDK3/ MVD/ PDHA1/ ELOVL6/ SUCLG1/ ACOT9/ SUCLA2/ GCDH
GOBP REGULATION OF L GLUTAMATE IMPORT ACROSS PLASMA MEMBRANE	-9.3194	1.16999e-20	-7.0345	1.99975e-12	-11.564	6.27503e-31	-0.144136	-0.478257	1.08984e-29	ATP1A2/ PSEN1/ ITGB1/ ARL6IP5
GOBP HOMOPHILIC CELL ADHESION VIA PLASMA MEMBRANE ADHESION MOLECULES	8.47014	2.451e-17	7.8653	3.68227e-15	11.5509	7.30543e-31	0.0838187	0.307792	1.26428e-29	PALLD/ PCDH9/ CDH10/ CDH4/ SDK2/ CDH2/ CADM1/ NPTN/ PKD1/ CDH20/ CADM2/ CDH23/ PTPRM/ FAT1/ FAT3/ ROBO2/ PCDH7/ NECTIN3/ CDH12/ CADM4/ DCHS2/ PTPRG/ ROBO3/ CDH11/ PCDH15/ CDH26/ ITGB1/ PCDH10/ CLSTN1/ CELSR2/ PIK3CB/ PLXNB2
GOBP POSITIVE REGULATION OF TUMOR NECROSIS FACTOR SUPERFAMILY CYTOKINE PRODUCTION	8.95261	3.4719e-19	7.36652	1.75145e-13	11.5394	8.35431e-31	0.0976987	0.333261	1.44067e-29	HMGB1/ HSPB1/ APP/ CLU/ ZBTB20/ AKAP12/ LRRK2/ ABCC8/ HLA-E/ PSEN1/ IFNGR1/ PTPN11/ PIK3R1/ RIPK1/ ARFGEF2/ PTPRJ/ DHX9
GOBP SECRETION BY TISSUE	4.21325	2.51724e-05	12.0932	1.14661e-33	11.5304	9.26744e-31	0.0565449	0.568483	1.59249e-29	AQP1/ TRAF3IP2/ PRKCE/ PPP3CA/ CELSR2/ COPA/ WNK1
GOBP REGULATION OF POSTSYNAPSE ORGANIZATION	5.53544	3.10455e-08	10.7656	5.0028e-27	11.5266	9.69157e-31	0.0621433	0.239088	1.65951e-29	DNM3/ PPFIA2/ CDH2/ TANC2/ GRID2/ ARMCX5-GPRASP2/ NRCAM/ SIPA1L1/ FYN/ ASAP1/ BAIAP2/ ABI2/ TANC1/ PTPRD/ CRIPT/ STAU2/ NLGN1/ PTPRS/ APOE/ CDKL5/ ZDHHC15/ PTK2B/ EPHA4/ LRRK2/ DHX36/ PRNP/ RPS6KA5/ GRID1/ VPS35/ SHANK2/ ARF4/ PSEN1/ ABHD17B/ LRFN2/ ABHD17C/ CAPRIN2/ ADAM10/ PTEN/ HOMER1/ CDC42/ LZTS3/ WASL/ IL1RAPL1
GOBP AXON GUIDANCE	5.63747	1.72565e-08	10.6505	1.73371e-26	11.5174	1.07868e-30	0.0499567	0.248499	1.84057e-29	PALLD/ LGI1/ CNTN1/ APP/ CHL1/ CDH4/ FLRT2/ NFIB/ BOC/ EFNA5/ SOS1/ CYFIP2/ NFASC/ PAX6/ TRIO/ ANOS1/ LHX2/ NRCAM/ FYN/ SEMA3D/ NCAM1/ ENAH/ SEMA3A/ EFNB2/ SEMA4D/ MYCBP2/ PTPRM/ KIAA1755/ SEMA6A/ EPHB1/ GLI2/ KIF5C/ NTN1/ ADAM17/ SMO/ ROBO2/ ETV1/ PRKCQ/ NEO1/ RPL24/ NRXN3/ NRP1/ TUBB2B/ EPHA4/ NOVA2/ YTHDF1/ UNC5C/ VEGFA/ PTCH1/ HDAC6/ ROBO3/ SEMA3B/ RPS6KA5/ NRXN1/ PTK2/ ERBB2/ KIF5B/ DPYSL5/ …
GOBP RESPONSE TO TOPOLOGICALLY INCORRECT PROTEIN	5.60076	2.13419e-08	10.6861	1.1829e-26	11.5165	1.08924e-30	0.0534726	0.241191	1.8521e-29	HSPH1/ HSP90AA1/ HSPA1A/ HSPB1/ BAG3/ HSPA4L/ CLU/ DNAJA1/ HSPD1/ DNAJB2/ HSPB8/ HSPA4/ SERP1/ RHBDD1/ NCK2/ HSP90AB1/ VCP/ CUL3/ THBS4/ HSPA5/ DNAJC10/ CTH/ UFL1/ TMTC4/ TMBIM6/ UBXN4/ DDRGK1/ HDAC6/ HERPUD2/ TMEM33/ ERO1A/ NCK1/ QRICH1/ KLHL15/ DERL2/ CREBRF/ ABCB10/ MBTPS1/ PIK3R1/ FAF2/ ATXN3/ TMED2/ MBTPS2/ AMFR/ STT3B/ DNAJB14/ PTPN1/ EDEM3/ OPTN/ MFN2/ UGGT1/ NGLY1/ VAPB/ CREBZF/ UGGT2
GOBP DENDRITIC CELL MIGRATION	15.833	1.84196e-56	0.426627	0.669651	11.4973	1.36107e-30	0.283652	0.0487563	2.30624e-29	HMGB1/ SPI1/ TRPM4/ CDC42
GOBP REGULATION OF NEURON PROJECTION DEVELOPMENT	3.39828	0.000678113	12.8191	1.28133e-37	11.4674	1.92267e-30	0.0308066	0.195428	3.24651e-29	PRRX1/ DNM3/ CNTN1/ PRKD1/ MAP2/ CDH4/ PPFIA2/ SLC39A12/ METRN/ FUT9/ DDR2/ NEDD4L/ SNX3/ CCDC88A/ TOX/ EFNA5/ DPYSL3/ ADGRB3/ RGMA/ CDH2/ KANK1/ NR2F1/ PAX6/ COBL/ RAPGEF1/ NPTN/ CTNNA2/ PRAG1/ TANC2/ GRID2/ ARMCX5-GPRASP2/ NRCAM/ SIPA1L1/ FYN/ SEMA3D/ TIAM2/ PPP3CA/ MACF1/ BAIAP2/ ABI2/ SEMA3A/ EFNB2/ ACAP3/ CAMK1D/ CAMK2G/ SEMA4D/ NEDD4/ PTPRD/ MYCBP2/ ITGA6/ DAB1/ MAPT/ SEMA6A/ SHTN1/ RAP1A/ …
GOBP ADENYLATE CYCLASE ACTIVATING ADRENERGIC RECEPTOR SIGNALING PATHWAY	9.99178	1.6558e-23	6.22026	4.96338e-10	11.4636	2.00885e-30	0.107254	0.341169	3.38029e-29	PDE4B/ ATP2B4/ PDE4D/ ADCY9/ ARRDC3/ GNAI2/ ADRB1
GOBP SYNAPTONEMAL COMPLEX ORGANIZATION	-6.15021	7.7379e-10	-10.0562	8.63044e-24	-11.4596	2.10407e-30	-0.118243	-0.887647	3.52831e-29	TEX15/ UBE2B/ SHOC1/ STAG3/ SYCP2/ AGO4/ MLH3
GOBP POSITIVE REGULATION OF ALPHA BETA T CELL PROLIFERATION	-6.92873	4.24644e-12	-9.27593	1.76079e-20	-11.4584	2.13367e-30	-0.125611	-0.752909	3.56565e-29	PRKCQ/ HLA-E/ CD81/ HLA-A
GOBP S ADENOSYLMETHIONINE CYCLE	-11.7099	1.13412e-31	-4.48844	7.17458e-06	-11.454	2.24647e-30	-0.211301	-0.372754	3.74129e-29	APIP/ AHCYL1/ AHCYL2/ ENOPH1
GOBP NEGATIVE REGULATION OF G PROTEIN COUPLED RECEPTOR SIGNALING PATHWAY	8.95631	3.35719e-19	7.22596	4.97564e-13	11.4426	2.56105e-30	0.108164	0.308881	4.25065e-29	BICD1/ PDE4B/ ATP2B4/ PPP3CA/ INPP5A/ ARRDC3/ CRY1/ YWHAB/ GNAI2/ ARRB1
GOBP L SERINE BIOSYNTHETIC PROCESS	5.74236	9.33645e-09	10.4391	1.64354e-25	11.442	2.57796e-30	0.105021	0.868073	4.26416e-29	PSAT1/ PHGDH/ SERINC5/ SERINC3
GOBP PLASMA MEMBRANE ORGANIZATION	2.84396	0.00445566	13.3031	2.22114e-40	11.4177	3.41204e-30	0.0301671	0.286454	5.62466e-29	ANK2/ CLU/ SYTL4/ ANO6/ SERP1/ LARGE1/ ASAP1/ SOD1/ BAIAP2/ HDAC3/ BIN3/ SPACA6/ COLEC12/ CASP7/ SPTBN1/ P2RX7/ TGFB2/ GSN/ DNM2/ BIN1/ FNBP1L/ MTSS2/ TMEM41B/ SYT11/ CD9/ AHNAK/ ABCD2/ ATP2A2/ ARV1/ ATP8B1/ OSBPL2/ SH3GLB1/ PLSCR4/ PTEN/ SNX18/ CHMP4B/ VPS4B/ WASL/ AKT2/ MYH9
GOBP CARBOHYDRATE PHOSPHORYLATION	-7.95936	1.72933e-15	-8.16045	3.33779e-16	-11.3984	4.25748e-30	-0.116532	-0.411061	6.99463e-29	GNPTG/ GNPTAB/ PFKFB3/ PFKFB2/ FGGY/ PFKM/ HK1
GOBP REGULATION OF SMALL GTPASE MEDIATED SIGNAL TRANSDUCTION	2.11012	0.0348477	13.9909	1.77155e-44	11.3851	4.95868e-30	0.0195375	0.237087	8.11921e-29	ITSN1/ STARD13/ PLCE1/ KITLG/ FAM13A/ BCL6/ DENND1A/ SOS1/ ARHGEF3/ SQSTM1/ ABCA1/ SIPA1L3/ KANK1/ ARHGAP42/ DOCK3/ TRIO/ ARHGEF10L/ PRAG1/ SRGAP3/ ARHGAP39/ SIPA1L1/ SPRY3/ TIAM2/ ARAP1/ PPP2CB/ RALGPS1/ MYO9B/ DENND4A/ ITPKB/ VAV3/ ARHGAP5/ CDC42SE1/ MAP4K4/ TGFB2/ CRK/ ARHGEF4/ MYO9A/ CSF1/ ABR/ APOE/ MAPKAP1/ CUL3/ OGT/ RASA3/ DLC1/ ADGRG1/ NRP1/ MMD2/ SIPA1L2/ ARHGAP23/ GARNL3/ RDX/ ARHGAP24…
GOBP REGULATION OF MONOATOMIC ANION TRANSPORT	-7.31587	2.55722e-13	-8.75961	1.95934e-18	-11.3671	6.09963e-30	-0.123841	-0.623765	9.95386e-29	AHCYL1/ GOPC/ PRNP/ ATP8B1/ RAB11B/ RIPK1/ TCAF1
GOBP DENDRITE MORPHOGENESIS	4.87574	1.08403e-06	11.1968	4.22672e-29	11.365	6.24588e-30	0.0469741	0.270425	1.01584e-28	CTNND2/ DNM3/ MAP2/ PPFIA2/ NEDD4L/ ADGRB3/ CTNNA2/ TANC2/ ARMCX5-GPRASP2/ SIPA1L1/ FYN/ FARP1/ PPP3CA/ BAIAP2/ ABI2/ PHACTR1/ SEMA3A/ SEMA4D/ NEDD4/ PTPRD/ EPHB1/ STAU2/ NLGN1/ SDC2/ FBXW8/ MAP6/ CDKL5/ ZDHHC15/ NRP1/ PTN/ EPHA4/ LRRK2/ DHX36/ ABI1/ HDAC6/ TNIK/ PREX2/ SLC11A2/ SYNE1/ MEF2A/ DPYSL5/ GSK3B/ KIDINS220/ TMEM106B/ CAPRIN2/ ITGB1/ RAB21/ RAP2A/ MINK1/ PTEN/ KNDC1/ ANKRD27/ CDC42/ CEL…
GOBP POSITIVE REGULATION OF CELL DEVELOPMENT	2.79201	0.00523818	13.2549	4.226e-40	11.3469	7.6849e-30	0.0267482	0.21602	1.24572e-28	HMGB1/ VCAN/ CDH4/ KITLG/ METRN/ ZBTB1/ IL2RA/ BCL6/ TOX/ EFNA5/ RB1/ FOS/ PAX6/ PRKCA/ NPTN/ ZBTB16/ ARMCX5-GPRASP2/ TIAM2/ PPP3CA/ ZBTB46/ PDE3A/ MACF1/ TENM4/ BAIAP2/ FGF2/ ZMIZ1/ BCL2/ SMARCD3/ SIRT2/ SEMA4D/ PTPRD/ ITPKB/ RHEB/ MAPT/ SHTN1/ GLI2/ STAU2/ SMARCA4/ SMARCA2/ RFX3/ TRAF6/ IL7/ IL6ST/ CSF1/ NTN1/ RPTOR/ FBXW8/ SMO/ HAP1/ ROBO2/ MAP6/ BIN1/ AMBRA1/ CDKL5/ SPI1/ FN1/ HES1/ NUMB/ ACT…
GOBP POSITIVE REGULATION OF PEPTIDYL SERINE PHOSPHORYLATION	6.10488	1.02881e-09	9.90851	3.82318e-23	11.3232	1.0076e-29	0.0556081	0.287555	1.6279e-28	HSP90AA1/ CD44/ APP/ PRKD1/ ANGPT1/ ATP2B4/ BCL2/ SMYD3/ PIK3CA/ BCAR3/ DOCK7/ HSP90AB1/ STK4/ RPTOR/ MAPKAP1/ TFRC/ CREBL2/ NTRK2/ NTRK3/ VEGFA/ HDAC6/ BAG4/ IP6K2/ EIF4G1/ STOX1/ CNOT9/ CAPRIN2/ TNKS1BP1/ PAK1/ PDCD10/ SPRY2/ LATS1/ AKAP9/ BRAF/ RAF1/ PARK7
GOBP POSITIVE REGULATION OF VASCULAR PERMEABILITY	4.2208	2.43432e-05	11.79	4.39495e-32	11.3214	1.0287e-29	0.0707672	0.656283	1.65648e-28	ANGPT1/ PDE3A/ APOE/ VEGFA
GOBP CELL JUNCTION ORGANIZATION	4.56693	4.94927e-06	11.4182	3.39026e-30	11.3032	1.26492e-29	0.0401697	0.158593	2.03014e-28	ANK2/ SLC7A11/ CAP2/ SORBS1/ NRG3/ CTNND2/ DNM3/ APP/ CDH10/ CDH4/ FLRT2/ PPFIA2/ CTBP2/ ERBB4/ ADGRL3/ TLN2/ FERMT2/ PPFIA1/ WHRN/ PLEKHA7/ DST/ PDZRN3/ SDK2/ TBCD/ EFNA5/ GPM6A/ ADGRB3/ PTPRK/ FAM107A/ MPDZ/ CDH2/ NLGN4Y/ RAPGEF1/ PALM/ PARD3/ PRKCA/ NPTN/ CTNNA2/ FRMPD4/ TANC2/ ARHGAP39/ ITGB1BP1/ GRID2/ LARGE1/ ARMCX5-GPRASP2/ NRCAM/ SIPA1L1/ FYN/ ASAP1/ FARP1/ ACTN1/ MACF1/ LIMCH1/ GPC4/ BAI…
GOBP SMOOTH MUSCLE CELL MIGRATION	6.15533	7.49208e-10	9.81426	9.7752e-23	11.2922	1.43391e-29	0.0636455	0.373202	2.29378e-28	PRKG1/ TAFA5/ DDR2/ GNA12/ TPM1/ BCL2/ DOCK7/ MEF2C/ CRK/ SSH1/ BMPR1A/ NRP1/ DDR1/ PDGFRB/ NDRG4/ MDM2/ RPS6KB1/ DOCK5/ PDGFA/ SEMA6D/ DOCK4/ MAP3K7
GOBP LATERAL VENTRICLE DEVELOPMENT	-10.2467	1.22415e-24	-5.71356	1.10634e-08	-11.2856	1.54527e-29	-0.170007	-0.333329	2.46382e-28	AQP1/ ATP1B2/ NUMB
GOBP SYNAPSE ORGANIZATION	5.82587	5.6815e-09	10.1329	3.94915e-24	11.2845	1.56476e-29	0.0523928	0.162972	2.48674e-28	SLC7A11/ CAP2/ NRG3/ CTNND2/ DNM3/ APP/ CDH10/ FLRT2/ PPFIA2/ CTBP2/ ERBB4/ ADGRL3/ PPFIA1/ PDZRN3/ SDK2/ EFNA5/ GPM6A/ ADGRB3/ CDH2/ NLGN4Y/ PALM/ NPTN/ CTNNA2/ FRMPD4/ TANC2/ ARHGAP39/ GRID2/ LARGE1/ ARMCX5-GPRASP2/ NRCAM/ SIPA1L1/ FYN/ ASAP1/ FARP1/ ACTN1/ GPC4/ BAIAP2/ ABI2/ ZC4H2/ PTPN13/ TANC1/ SEMA4D/ NEDD4/ PTPRD/ MYCBP2/ ERC1/ COL4A5/ MAPT/ CAST/ CNKSR2/ CRIPT/ EPHB1/ STAU2/ MEF2C/ NLGN1…
GOBP REVERSE CHOLESTEROL TRANSPORT	7.32333	2.41891e-13	8.62979	6.14658e-18	11.2806	1.63704e-29	0.128682	0.814181	2.59313e-28	CLU/ ABCA1/ SCARB1/ APOE/ ABCA5
GOBP SPHINGOLIPID METABOLIC PROCESS	4.76097	1.92663e-06	11.1838	4.89218e-29	11.2747	1.74994e-29	0.0425292	0.235285	2.76297e-28	CERS6/ PRKD1/ FUT9/ ST8SIA1/ B3GALT1/ ITGB8/ LARGE1/ ST6GALNAC3/ ST3GAL2/ SGMS1/ CERS4/ PPM1L/ P2RX7/ CERK/ PLA2G6/ ELOVL5/ ST6GALNAC5/ B4GALT5/ GLB1/ AGK/ TEX2/ SGPL1/ SERINC1/ ORMDL1/ SUMF1/ ELOVL2/ FADS3/ SGPP1/ ARV1/ GBA2/ SPTLC1/ VPS54/ CREM/ CSNK1G2/ TM9SF2/ PRKD3/ ABCA2/ SPTLC2/ CERT1/ ASAH1/ SAMD8/ ST3GAL1/ ELOVL6/ HACD3/ PLPP3/ NSMAF/ SMPD4/ VAPA
GOBP PROTEIN LOCALIZATION TO NUCLEOLUS	-9.23605	2.5576e-20	-6.68849	2.25488e-11	-11.2604	2.05938e-29	-0.14536	-0.399723	3.24103e-28	GLUL/ WRN/ NMD3/ NVL/ NPM1
GOBP REGULATION OF LEUKOCYTE DIFFERENTIATION	4.33634	1.44874e-05	11.5722	5.69859e-31	11.2491	2.34088e-29	0.0396963	0.241826	3.67216e-28	HMGB1/ KITLG/ ZBTB1/ IL2RA/ BCL6/ TOX/ SOS1/ RB1/ FOS/ PRKCA/ ZBTB16/ PPP3CA/ ZBTB46/ SOD1/ UBASH3B/ ZMIZ1/ TOB2/ FBXW7/ SMARCD3/ GPR137B/ ITPKB/ GLI2/ SMARCA4/ SMARCA2/ TRAF6/ RNF41/ IL7/ CSF1/ RPTOR/ CUL4A/ AMBRA1/ SPI1/ ACTB/ PRXL2A/ AP3B1/ CD46/ LYN/ ID2/ CTNNBIP1/ CAMK4/ ERBB2/ NDFIP1/ SMARCD2/ FBXO7/ AXL/ XRCC6/ ARID1A/ RC3H1/ SH3RF1/ NOTCH2/ CEBPB/ FOXP1/ SOS2/ PIK3R1/ RIPK1/ ABL1/ ARID2/ …
GOBP REGULATION OF RECEPTOR CLUSTERING	10.877	1.4839e-27	5.02743	4.97091e-07	11.2461	2.42001e-29	0.144815	0.294073	3.78409e-28	SLC7A11/ GSN/ SSH1/ SHISA6/ CD81/ MESD
GOBP RESPONSE TO MUSCLE STRETCH	4.13345	3.5735e-05	11.7686	5.66356e-32	11.2445	2.46564e-29	0.0461539	0.440457	3.84308e-28	DDR2/ CDH2/ FOS/ PIK3CA/ GSN/ PTK2/ NFKBIA/ MAPK14/ RAF1
GOBP DOSAGE COMPENSATION	-4.53221	5.83686e-06	-11.357	6.84577e-30	-11.2354	2.7335e-29	-0.0537785	-0.38766	4.24696e-28	HNRNPU/ SMCHD1/ OGT/ JARID2/ MSL1/ RLIM/ KANSL3/ CDYL/ EIF1/ KANSL2/ PCGF5/ SUZ12/ MACROH2A2/ KANSL1/ YTHDC1/ PCGF3/ MSL2
GOBP REGULATION OF BLOOD VESSEL ENDOTHELIAL CELL MIGRATION	7.86103	3.80994e-15	8.02708	9.9819e-16	11.2346	2.75772e-29	0.0789321	0.285201	4.27095e-28	HMGB1/ STARD13/ HSPB1/ PRKD1/ ANGPT1/ ATP2B4/ FGFR1/ PRKCA/ ITGB1BP1/ FGF2/ FBXW7/ PRCP/ MEF2C/ MAP2K5/ ADAM17/ APOE/ SRPX2/ AKT3/ NRP1/ TMSB4X/ PIK3C2A/ SPRED1/ VEGFA/ JUP/ SIRT1/ NUS1/ RGCC/ ATP5F1A/ SP1/ ABL1/ MAPK14/ MECP2/ PDCD10/ NR2E1
GOBP CELLULAR COMPONENT ASSEMBLY INVOLVED IN MORPHOGENESIS	7.58991	3.20129e-14	8.27399	1.29551e-16	11.2175	3.34711e-29	0.0776474	0.26594	5.16731e-28	ANK2/ RFX2/ NEBL/ CNTN1/ FHOD3/ PRKD1/ TPM1/ TENM4/ PHLDB1/ CFLAR/ TMOD3/ LMOD1/ CLASP2/ PDGFRB/ CD9/ SLC9A8/ ACTG1/ ITGB4/ MEF2A/ MYOM2/ GNPAT/ SMAD4/ ITGB1/ DICER1/ GPC1/ DAG1/ MIOS/ ABCA2/ PMP22/ AGFG1/ TMOD2/ CSRP1
GOBP REGULATION OF POSTSYNAPTIC DENSITY ORGANIZATION	7.03721	1.96134e-12	8.80791	1.27502e-18	11.2042	3.88905e-29	0.12722	0.409897	5.98496e-28	CDH2/ GRID2/ PTPRD/ CRIPT/ PTPRS/ PTK2B
GOBP PRIMARY ALCOHOL METABOLIC PROCESS	-3.77511	0.000159935	-12.0667	1.58405e-33	-11.2018	3.99369e-29	-0.0508778	-0.526154	6.1266e-28	ALDH2/ DHRS3/ DKK3/ BCO1/ ACSS1/ ALDH1A1/ HSD17B6/ SULT1C4/ GPD2/ REST/ H6PD/ ADH5/ NAPEPLD/ TPK1/ CBR4/ PARK7
GOBP MESODERM MORPHOGENESIS	5.7295	1.00725e-08	10.1118	4.89788e-24	11.2015	4.00938e-29	0.0607023	0.326423	6.13133e-28	EYA2/ WLS/ SMAD1/ EXOC4/ CRB2/ SMAD3/ EYA1/ ACVR1/ BMPR1A/ FGFR2/ EPB41L5/ ITGB4/ SETD2/ ITGB1/ BMPR2/ PRKACA/ TXNRD1/ GJA1/ KDM6B
GOBP REGULATION OF MIRNA CATABOLIC PROCESS	19.543	4.72945e-85	-3.70906	0.000208029	11.1963	4.25105e-29	0.305337	-0.213971	6.48052e-28	NEAT1/ ZSWIM8/ TENT2/ PNPT1
GOBP MICROTUBULE BASED TRANSPORT	2.12376	0.0336906	13.7089	8.97607e-43	11.1954	4.29433e-29	0.018652	0.221318	6.52603e-28	HSPB1/ BAG3/ APP/ MAP2/ BICD1/ RHOT1/ DST/ TRAK2/ CFAP54/ KIF3A/ IFT140/ HNRNPU/ SOD1/ CCDC40/ FLOT2/ SYNE2/ FYCO1/ SUN2/ MAPT/ DNAH9/ OPA1/ STAU2/ APBA1/ RFX3/ KIF13A/ KATNIP/ DYNLL1/ OFD1/ KIF5C/ HAP1/ TTC21A/ KIF1C/ IFT52/ DNAAF11/ COPG2/ KIF1B/ IFT88/ RAB6A/ MAP1A/ AP3B1/ ARMCX3/ BORCS5/ HDAC6/ SSX2IP/ PURA/ CFAP221/ RHOT2/ DYNC2I1/ IFT172/ IFT27/ KIF5B/ SPAST/ WDPCP/ IFT122/ TMEM108/ SPG7/ P…
GOBP CELL JUNCTION ASSEMBLY	5.73102	9.98259e-09	10.0716	7.3736e-24	11.1742	5.4556e-29	0.0500446	0.180966	8.26498e-28	ANK2/ SORBS1/ NRG3/ CTNND2/ DNM3/ APP/ CDH10/ CDH4/ FLRT2/ ERBB4/ ADGRL3/ TLN2/ FERMT2/ DST/ SDK2/ TBCD/ EFNA5/ GPM6A/ ADGRB3/ PTPRK/ FAM107A/ MPDZ/ CDH2/ NLGN4Y/ RAPGEF1/ PARD3/ PRKCA/ NPTN/ ITGB1BP1/ GRID2/ LARGE1/ ARMCX5-GPRASP2/ NRCAM/ FARP1/ ACTN1/ MACF1/ LIMCH1/ GPC4/ CDH20/ BCL2/ PTPN13/ SEMA4D/ PTPRD/ GPM6B/ FER/ MYCBP2/ ITGA6/ PIP5K1C/ SMAD3/ PKP4/ CRIPT/ EPHB1/ PEAK1/ RAP1A/ STAU2/ MEF2…
GOBP CELL PROJECTION ORGANIZATION	2.27027	0.023191	13.5206	1.18286e-41	11.1658	5.99498e-29	0.0200598	0.14505	9.05392e-28	HMGB1/ RFX4/ PALLD/ LGI1/ HSP90AA1/ PRKG1/ RFX2/ PRRX1/ CTNND2/ DNM3/ CD44/ CNTN1/ APP/ PLCE1/ PRKD1/ MAP2/ NCAM2/ CHL1/ CDH4/ FLRT2/ PPFIA2/ SLC39A12/ NFIB/ METRN/ CDKL1/ FUT9/ DDR2/ BOC/ NEDD4L/ WHRN/ PHGDH/ ABLIM1/ SNX3/ CCDC88A/ TOX/ FXR1/ EFNA5/ CARMIL1/ SOS1/ RHOQ/ GPM6A/ CFAP54/ DPYSL3/ KIF3A/ SDCCAG8/ ADGRB3/ ADGRV1/ CYFIP2/ RGMA/ ANO6/ CDH2/ RB1/ KANK1/ NR2F1/ NFASC/ GRIP1/ PAX6/ TRIO/ C…
GOBP NEGATIVE REGULATION OF T CELL APOPTOTIC PROCESS	-8.34366	7.20261e-17	-7.42304	1.14464e-13	-11.1487	7.26286e-29	-0.120228	-0.632822	1.09348e-27	BCL2/ PRKCQ/ GPAM/ ST3GAL1/ KIFAP3
GOBP CERAMIDE METABOLIC PROCESS	4.54233	5.56355e-06	11.1999	4.08262e-29	11.1314	8.82108e-29	0.0449128	0.304339	1.31991e-27	CERS6/ B3GALT1/ ITGB8/ ST6GALNAC3/ ST3GAL2/ SGMS1/ CERS4/ P2RX7/ CERK/ PLA2G6/ ST6GALNAC5/ B4GALT5/ AGK/ SGPL1/ ORMDL1/ GBA2/ SPTLC1/ TM9SF2/ ABCA2/ SPTLC2/ CERT1/ ASAH1/ SAMD8/ ST3GAL1/ PLPP3/ NSMAF/ SMPD4
GOBP CARDIAC MUSCLE CELL ACTION POTENTIAL	6.81748	9.26491e-12	8.89691	5.74223e-19	11.1118	1.09976e-28	0.0760941	0.280448	1.64054e-27	ANK2/ CAMK2D/ CACNA1C/ NEDD4L/ KCNJ3/ SLMAP/ BIN1/ KCND3/ ATP1A2/ TRPM4/ JUP/ ATP2A2/ YWHAE/ NUP155/ CALM1/ GJA1/ AKAP9
GOBP DORSAL VENTRAL PATTERN FORMATION	3.78483	0.000153811	11.9152	9.86305e-33	11.1016	1.23218e-28	0.0381589	0.345994	1.83244e-27	RFX4/ PAX6/ LHX2/ DISP1/ GLI2/ ACVR1/ TBC1D32/ SMO/ BMPR1A/ IFT52/ RNF220/ PTCH1/ NKX2-2/ IFT172/ PSEN1/ IFT122/ ARL13B/ BMPR1B/ PRKACA/ TMED2/ WDR19
GOBP REGULATION OF ACTIN FILAMENT BASED PROCESS	2.56238	0.0103958	13.1277	2.2838e-39	11.0946	1.33274e-28	0.0230119	0.188854	1.97595e-27	ANK2/ FHOD3/ PRKD1/ PDE4B/ FERMT2/ CAMK2D/ CACNA1C/ PPFIA1/ CCDC88A/ EFNA5/ CARMIL1/ RHOQ/ CYFIP2/ FAM107A/ KANK1/ FRMD6/ RAPGEF3/ CTNNA2/ ARHGEF10L/ ITGB1BP1/ PRKCE/ RHPN1/ ARAP1/ TPM1/ LIMCH1/ MEGF9/ RASA1/ BAIAP2/ ABI2/ DIXDC1/ ZEB2/ PIK3CA/ DAAM2/ NCK2/ GPM6B/ FER/ PDE4D/ ADD3/ SMAD3/ CAPZB/ STAU2/ SPTBN1/ SSH2/ GSN/ CRK/ TMOD3/ SORBS3/ SSH1/ CYRIA/ EZR/ MTPN/ BIN1/ BCAS3/ CORO2B/ DLC1/ ATP1A…
GOBP REGULATION OF MEIOTIC NUCLEAR DIVISION	9.36814	7.38188e-21	6.30729	2.83958e-10	11.0842	1.49669e-28	0.160509	0.754803	2.21228e-27	RPS6KA2/ PDE3A/ SIRT2/ UBE2B/ PLCB1
GOBP NEGATIVE REGULATION OF LYMPHOCYTE DIFFERENTIATION	10.4249	1.90941e-25	5.20854	1.90332e-07	11.0545	2.08535e-28	0.127796	0.33371	3.06773e-27	HMGB1/ BCL6/ ID2/ ERBB2/ FBXO7/ RC3H1/ RC3H2
GOBP REGULATION OF POLYSACCHARIDE METABOLIC PROCESS	4.80657	1.53539e-06	10.8267	2.57369e-27	11.0544	2.08805e-28	0.0611405	0.401208	3.06773e-27	SORBS1/ IRS2/ PPP1CB/ GSK3B/ INSR/ RUBCNL/ AP2A1/ AKT2
GOBP POSITIVE REGULATION OF CELL PROJECTION ORGANIZATION	3.03044	0.00244195	12.599	2.13759e-36	11.0517	2.15089e-28	0.0281855	0.195605	3.15053e-27	HSP90AA1/ DNM3/ CNTN1/ PLCE1/ PRKD1/ CDH4/ METRN/ FUT9/ DDR2/ SNX3/ CCDC88A/ TOX/ EFNA5/ CARMIL1/ RHOQ/ GPM6A/ DPYSL3/ RGMA/ GRIP1/ COBL/ RAPGEF1/ PALM/ SEPTIN9/ NPTN/ ARMCX5-GPRASP2/ FYN/ TIAM2/ ARAP1/ MACF1/ MARK4/ BAIAP2/ ABI2/ CAMK1D/ PIK3CA/ SEMA4D/ PTPRD/ ITGA6/ MAPT/ SHTN1/ RAP1A/ STAU2/ P2RX7/ KAT2B/ ATF1/ CFLAR/ NLGN1/ NTN1/ MAGI2/ FBXW8/ HAP1/ PLEKHM1/ ROBO2/ MAP6/ APOE/ FNBP1L/ RETREG3…
GOBP REGULATION OF MICROTUBULE POLYMERIZATION OR DEPOLYMERIZATION	3.68995	0.000224295	11.9327	7.99801e-33	11.0469	2.27033e-28	0.0364286	0.266779	3.3155e-27	HSPA1A/ NAV3/ MAP2/ SLC39A12/ PDE4DIP/ TBCD/ MAPRE3/ TOGARAM1/ APC2/ HDGFL3/ MAPT/ BMERB1/ GAS2L1/ TAOK1/ CLASP2/ MAP1A/ STMN3/ HDAC6/ WDR47/ TTBK2/ SPAST/ CAMSAP2/ GBA2/ SLAIN2/ SLAIN1/ NUMA1/ RPS3/ ABL1/ RAC1/ APC/ MECP2/ PAK1/ MAPRE2/ AKAP9/ CAMSAP1/ CKAP5/ SKA2
GOBP REGULATION OF TELOMERE CAPPING	-7.5092	5.94915e-14	-8.10499	5.2748e-16	-11.0409	2.42591e-28	-0.0832072	-0.411669	3.53209e-27	ATM/ PRKCQ/ PKIB/ NEK7/ TNKS2/ MAPKAPK5/ TNKS/ HNRNPD/ USP7/ SMG6
GOBP REGULATION OF AXON GUIDANCE	-6.23303	4.5751e-10	-9.37287	7.0588e-21	-11.035	2.58955e-28	-0.103268	-0.623559	3.75911e-27	MYCBP2/ NRP1/ TUBB2B/ NOVA2/ YTHDF1/ VEGFA/ ROBO3
GOBP NEUROGENESIS	3.11108	0.00186403	12.4876	8.72112e-36	11.03	2.73997e-28	0.0273606	0.147524	3.96561e-27	HMGB1/ PALLD/ MIB1/ LGI1/ HSP90AA1/ PRKG1/ NRG3/ PRRX1/ CTNND2/ DNM3/ NAV3/ CNTN1/ APP/ VCAN/ PRKD1/ MAP2/ NCAM2/ CHL1/ CDH4/ FLRT2/ PPFIA2/ SLC39A12/ NFIB/ ERBB4/ ADGRL3/ METRN/ CLU/ FUT9/ DDR2/ ASTN2/ BOC/ RORA/ NEDD4L/ WHRN/ BCL6/ NAV1/ DOK5/ PHGDH/ DCLK2/ SNX3/ CCDC88A/ TRAK2/ TOX/ ZHX2/ SDK2/ TBCD/ FXR1/ EFNA5/ SOS1/ GPM6A/ DPYSL3/ SDCCAG8/ ADGRB3/ ADGRV1/ RTN1/ CYFIP2/ RGMA/ CDH2/ RB1/ KANK…
GOBP COLLAGEN ACTIVATED TYROSINE KINASE RECEPTOR SIGNALING PATHWAY	5.73691	9.64196e-09	9.85511	6.51485e-23	11.0252	2.88813e-28	0.108268	0.562197	4.16765e-27	DDR2/ UBASH3B/ COL4A5/ DDR1
GOBP POSITIVE REGULATION OF CELL MIGRATION INVOLVED IN SPROUTING ANGIOGENESIS	-7.38974	1.47111e-13	-8.1899	2.61446e-16	-11.0165	3.18293e-28	-0.0997854	-0.556388	4.57946e-27	FGF2/ SRPX2/ AKT3/ NRP1/ PIK3C2A/ VEGFA/ ABL1
GOBP REGULATION OF SUBSTRATE ADHESION DEPENDENT CELL SPREADING	3.44498	0.000571103	12.1194	8.33384e-34	11.0057	3.58727e-28	0.037935	0.363336	5.14598e-27	FERMT2/ ST6GAL1/ EFNA5/ CARMIL1/ KANK1/ ACTN4/ ITGB1BP1/ FBLN1/ CRK/ DOCK1/ LIMS1/ NRP1/ PTK2/ CORO1C/ ARPC2/ DOCK5/ CSPG5/ ABL1/ RAC1/ RREB1/ PREX1/ CDC42/ BRAF
GOBP MICROTUBULE POLYMERIZATION	4.13577	3.53759e-05	11.428	3.02951e-30	11.0053	3.60466e-28	0.0392964	0.295648	5.15572e-27	HSPA1A/ NAV3/ MAP2/ SLC39A12/ PDE4DIP/ TBCD/ MAPRE3/ TOGARAM1/ HDGFL3/ MAPT/ CCDC57/ GOLGA2/ ZNF207/ CLASP2/ CEP192/ CAMSAP2/ GBA2/ TUBG2/ SLAIN2/ SLAIN1/ NUMA1/ RPS3/ ABL1/ RAC1/ MECP2/ TUBGCP3/ PAK1/ TUBGCP2/ NEDD1/ AKAP9/ RANBP9/ CAMSAP1/ CKAP5/ NIN
GOBP EXTRACELLULAR EXOSOME ASSEMBLY	-6.32423	2.54495e-10	-9.2314	2.67122e-20	-10.9995	3.84292e-28	-0.0943989	-0.581198	5.48038e-27	SDC4/ PDCD6IP/ SDCBP
GOBP MITOCHONDRIAL OUTER MEMBRANE PERMEABILIZATION	6.48142	9.08662e-11	9.06985	1.19185e-19	10.9964	3.97682e-28	0.0813979	0.403956	5.65477e-27	HSPA1A/ EYA2/ RHOT1/ BID/ NMT1/ BNIP3L/ HIP1R/ RHOT2/ MAPK8/ GSK3B/ VDAC2/ SLC25A6/ BNIP3
GOBP RESPONSE TO FATTY ACID	-4.8628	1.15735e-06	-10.6453	1.83342e-26	-10.9659	5.57412e-28	-0.0678237	-0.523592	7.9029e-27	PIK3CA/ HES1/ SCD/ PLCB1/ GLDC/ LDLR/ PID1/ CPT1A/ GNPAT/ SREBF1/ TBXAS1/ FOXO1/ CAT/ PDK3/ ALAD/ XRCC5/ FOXO3
GOBP MULTICELLULAR ORGANISMAL MOVEMENT	7.72708	1.10043e-14	7.76375	8.24551e-15	10.9537	6.38098e-28	0.0925988	0.329595	9.02055e-27	HSP90AA1/ PRKD1/ SYNM/ VTI1A/ HIPK2/ MYH14/ MAP1A/ RPS6KB1/ VPS35/ VPS54/ GIGYF2/ HOMER1/ MTOR
GOBP REGULATION OF DEFENSE RESPONSE TO VIRUS BY HOST	5.30255	1.14199e-07	10.1858	2.29532e-24	10.9519	6.50726e-28	0.0659388	0.4285	9.17241e-27	HSP90AA1/ TRAF3IP2/ TRIM44/ RNF216/ SIN3A/ TOMM70/ DHX9
GOBP ENDOTHELIAL CELL CHEMOTAXIS	8.25763	1.48592e-16	7.22744	4.92198e-13	10.9496	6.67448e-28	0.129911	0.47903	9.38092e-27	HSPB1/ PRKD1/ FGFR1/ FGF2/ NRP1/ TMSB4X/ VEGFA
GOBP TOLERANCE INDUCTION	9.7212	2.44887e-22	5.74658	9.10674e-09	10.9374	7.6385e-28	0.154609	0.43621	1.07049e-26	HMGB1/ IL2RA/ LYN/ MARCHF7/ PHLPP1/ HLA-E/ ITCH
GOBP TOLL LIKE RECEPTOR 3 SIGNALING PATHWAY	1.93667	0.052786	13.5241	1.1278e-41	10.9324	8.07003e-28	0.0255749	0.568642	1.12772e-26	RFTN1/ FLOT2/ COLEC12/ TRAF6/ IKBKB/ UBQLN1/ SCARA3/ MAP3K7
GOBP REGULATION OF ANATOMICAL STRUCTURE MORPHOGENESIS	1.90036	0.0573861	13.5464	8.32326e-42	10.9225	8.99896e-28	0.0173237	0.160748	1.25392e-26	DDAH1/ HSPB1/ PRICKLE2/ SMAD1/ DNM3/ CD44/ PRKD1/ MAP2/ CDH4/ TAFA5/ PPFIA2/ SLC39A12/ METRN/ FERMT2/ NEDD4L/ ATP2B4/ GAB1/ BCL6/ GTF2I/ EFNA5/ RHOQ/ ADGRB3/ AQP1/ SHROOM3/ RGMA/ CDH2/ ITGB8/ KANK1/ GNA12/ GRIP1/ ANKRD6/ RAPGEF3/ PALM/ PRKCA/ PRAG1/ TANC2/ ARMCX5-GPRASP2/ SIPA1L1/ FYN/ SEMA3D/ SPRY3/ TIAM2/ PPP3CA/ ARAP1/ TPM1/ MACF1/ TENM4/ RASA1/ BAIAP2/ RIMS1/ ABI2/ FGF2/ SEMA3A/ EFNB2/ DAAM1/…
GOBP CALCIUM MEDIATED SIGNALING	4.42751	9.5326e-06	11.0045	3.63651e-28	10.9121	1.00944e-27	0.0415471	0.245082	1.40254e-26	ANK2/ PLCE1/ PRKD1/ CAMK2D/ CACNA1C/ ATP2B4/ NFATC1/ PPP3CA/ PPP1R9A/ NFATC3/ TMEM38A/ MAPT/ NUDT4/ P2RX7/ NFAT5/ HOMER2/ MCU/ AKAP6/ ATP1A2/ SGCD/ TRPM4/ PDGFRB/ CHP1/ RGN/ LRRK2/ PRNP/ ATP2A2/ PPP3CB/ TMEM38B/ GSK3B/ CALM1/ SPPL3/ SLC24A4/ PRKACA/ PPP3CC/ ADGRB2/ PTPRJ/ HTT/ MTOR
GOBP REGULATION OF INTEGRIN MEDIATED SIGNALING PATHWAY	4.90966	9.12352e-07	10.5058	8.12385e-26	10.9004	1.14791e-27	0.0621009	0.469069	1.59039e-26	PRKD1/ ITGB1BP1/ SLC2A10/ LIMS1/ LAMA1/ CD63/ NID1/ CTNNA1
GOBP PROTEIN LOCALIZATION TO PLASMA MEMBRANE	2.13796	0.0325197	13.271	3.40812e-40	10.8958	1.20686e-27	0.0205068	0.204287	1.66732e-26	ANK2/ SORBS1/ ATP2C1/ ATP2B4/ PPFIA1/ CCDC88A/ DPP10/ RHOQ/ PACS1/ SQSTM1/ CDH2/ BCL2L1/ GRIP1/ RAMP1/ PALM/ ITGB1BP1/ PRKCE/ LARGE1/ TTC7A/ RAB11FIP2/ MACF1/ LRP6/ RILPL1/ FLOT2/ PACS2/ TSPAN5/ GGA2/ STX8/ RAP1A/ SPTBN1/ ZDHHC7/ KIF13A/ PPP2R5A/ IKBKB/ MAP7/ SLMAP/ RAB11A/ EZR/ KCNIP4/ RAB40B/ NECTIN3/ LRRC7/ NUMB/ ACTB/ ACSL3/ AFDN/ WNK3/ RAB34/ CLASP2/ BBS2/ SEC23A/ RDX/ P2RY1/ PREPL/ PTCH1/ G…
GOBP MUSCLE CELL DEVELOPMENT	5.95891	2.53931e-09	9.4134	4.80324e-21	10.8699	1.60438e-27	0.0597325	0.242278	2.21022e-26	ANK2/ PRKG1/ NEBL/ FHOD3/ PRKD1/ RYR1/ ACTN4/ LARGE1/ PPP3CA/ ACTN1/ TPM1/ HNRNPU/ BIN3/ BCL2/ SMYD3/ SKI/ MEGF10/ CFLAR/ TMOD3/ SMO/ AKAP6/ BIN1/ BMPR1A/ FBXO22/ HES1/ SGCZ/ LMOD1/ SGCD/ PDGFRB/ VEGFA/ MYORG/ ACTG1/ ATP2A2/ PPP3CB/ MEF2A/ PPARA/ MYOM2/ SMAD4/ SGCB/ AFG3L2/ ITGB1/ FOXP1/ SPG11/ DNER/ TOMM70/ HOMER1/ MEIS1/ TMOD2/ MTOR/ CSRP1
GOBP CELL RECOGNITION	6.50526	7.75615e-11	8.85874	8.09222e-19	10.864	1.71112e-27	0.0718403	0.400106	2.35061e-26	PALLD/ APP/ VCAN/ NCAM2/ CCT3/ CADM1/ NRCAM/ CNTNAP3/ NCK2/ EPHB1/ COLEC12/ MEGF10/ SCARB1/ ROBO2/ NRP1/ ADGRB1/ CD9/ EPHA4/ ROBO3/ RTN4/ UBAP2L/ NTM/ VDAC2/ CD81/ TUB
GOBP NEGATIVE REGULATION OF NUCLEAR DIVISION	7.19029	6.4652e-13	8.17037	3.0745e-16	10.8616	1.7559e-27	0.0821454	0.457728	2.40534e-26	RPS6KA2/ KLHL22/ TOM1L2/ PSMG2/ ATM/ ZNF207/ APC/ ZW10/ DYNC1LI1
GOBP REGULATION OF MICROTUBULE CYTOSKELETON ORGANIZATION	3.50604	0.000454824	11.8522	2.09711e-32	10.8599	1.78965e-27	0.0325825	0.212589	2.44468e-26	HSPA1A/ NAV3/ MAP2/ BICD1/ SLC39A12/ PDE4DIP/ TBCD/ EFNA5/ FAM107A/ MAPRE3/ MPDZ/ TOGARAM1/ APC2/ HDGFL3/ PKD1/ HNRNPU/ DIXDC1/ MAPT/ PHLDB1/ BMERB1/ MAP6/ GAS2L1/ CYLD/ FRMPD2/ CEP70/ PDCD6IP/ TAOK1/ CLASP2/ CCSAP/ MAP1A/ SENP6/ STMN3/ HDAC6/ WDR47/ TTBK2/ SPAST/ RNF4/ CAMSAP2/ GSK3B/ GBA2/ SLAIN2/ SLAIN1/ EML3/ GNAI1/ NUMA1/ RPS3/ ABL1/ RAC1/ ATAT1/ PRKAA2/ APC/ MECP2/ PAK1/ MAPRE2/ CHMP4B/ VPS…
GOBP MODIFIED AMINO ACID TRANSPORT	7.87248	3.47692e-15	7.47346	7.81157e-14	10.8512	1.96798e-27	0.0859153	0.346709	2.68076e-26	SLC7A11/ SLC7A2/ ABCC5/ SLC38A2/ SLC25A29/ SLC19A1/ SLC16A9/ SLC19A2/ SLC22A4/ CTNS/ SLC6A8/ SLC25A12/ SLC38A9
GOBP MYELIN ASSEMBLY	9.31449	1.22542e-20	6.00695	1.89048e-09	10.8339	2.37829e-27	0.115668	0.326164	3.23062e-26	ANK2/ CNTN1/ TENM4/ CD9/ ITGB4/ GNPAT/ DICER1/ GPC1/ MIOS/ ABCA2/ PMP22
GOBP REGULATION OF CELL PROJECTION ASSEMBLY	1.93068	0.0535229	13.3672	9.39655e-41	10.8173	2.85175e-27	0.0179064	0.221539	3.86297e-26	HSP90AA1/ DNM3/ PLCE1/ CDKL1/ CCDC88A/ FXR1/ RHOQ/ GPM6A/ DPYSL3/ SDCCAG8/ KANK1/ COBL/ PALM/ SEPTIN9/ IFT140/ TBC1D5/ ARAP1/ MARK4/ TBC1D8/ ABI2/ BIN3/ SH3YL1/ PIK3CA/ DAAM2/ SYNE2/ FER/ CAPZB/ USP6NL/ TBC1D22A/ STAU2/ P2RX7/ NLGN1/ HAP1/ PLEKHM1/ RAB11A/ TBC1D16/ FNBP1L/ CROCC/ CYLD/ CDKL5/ YAP1/ ADAMTS16/ SEPTIN7/ NRP1/ KIF24/ WASF2/ IFT88/ TBC1D1/ TBC1D10A/ BBS4/ RDX/ ARHGAP24/ NCKAP1/ MYO10/…
GOBP REGULATION OF PROTEIN LOCALIZATION TO PLASMA MEMBRANE	3.6091	0.000307266	11.6694	1.8278e-31	10.8035	3.31312e-27	0.0364974	0.253092	4.47547e-26	SORBS1/ ATP2C1/ ATP2B4/ PPFIA1/ DPP10/ RHOQ/ SQSTM1/ BCL2L1/ PRKCE/ RAB11FIP2/ STX8/ SPTBN1/ ZDHHC7/ PPP2R5A/ EZR/ NUMB/ ACTB/ ACSL3/ WNK3/ PRNP/ PID1/ PRKCI/ KIF5B/ PTPN9/ ITGB1/ PIK3R1/ TMEM59/ CNST/ TMED2/ WNK1
GOBP NEGATIVE REGULATION OF TRANSCRIPTION FROM RNA POLYMERASE II PROMOTER IN RESPONSE TO STRESS	6.39872	1.56685e-10	8.86141	7.90083e-19	10.7905	3.81533e-27	0.103255	0.508982	5.1396e-26	BAG3/ SIRT2/ NCK2/ TMBIM6/ NCK1
GOBP MYOTUBE CELL DEVELOPMENT	4.95343	7.2916e-07	10.3002	7.03054e-25	10.786	4.01053e-27	0.0587654	0.399679	5.38762e-26	RYR1/ LARGE1/ PPP3CA/ BIN3/ BCL2/ SMYD3/ SKI/ SMO/ FBXO22/ MYORG/ PPP3CB/ SPG11/ DNER/ HOMER1
GOBP CELL MOTILITY INVOLVED IN CEREBRAL CORTEX RADIAL GLIA GUIDED MIGRATION	3.69294	0.000221681	11.5514	7.26232e-31	10.7794	4.30796e-27	0.0643539	0.57531	5.77124e-26	SYNE2/ SUN2/ BMERB1/
GOBP FUCOSYLATION	8.47254	2.40108e-17	6.76535	1.32983e-11	10.7748	4.52688e-27	0.140782	0.558912	6.04216e-26	FUT9/ FUT8/ FUT10/ SLC35C2/ B3GLCT
GOBP GENERATION OF NEURONS	3.23628	0.00121097	12.0014	3.49456e-33	10.7747	4.53503e-27	0.0284174	0.148293	6.04216e-26	HMGB1/ PALLD/ MIB1/ LGI1/ HSP90AA1/ PRKG1/ NRG3/ PRRX1/ CTNND2/ DNM3/ CNTN1/ APP/ VCAN/ PRKD1/ MAP2/ NCAM2/ CHL1/ CDH4/ FLRT2/ PPFIA2/ SLC39A12/ NFIB/ ERBB4/ ADGRL3/ METRN/ FUT9/ DDR2/ ASTN2/ BOC/ RORA/ NEDD4L/ WHRN/ BCL6/ NAV1/ DOK5/ PHGDH/ DCLK2/ SNX3/ CCDC88A/ TOX/ ZHX2/ SDK2/ TBCD/ EFNA5/ SOS1/ GPM6A/ DPYSL3/ SDCCAG8/ ADGRB3/ ADGRV1/ RTN1/ CYFIP2/ RGMA/ CDH2/ RB1/ KANK1/ FGFR1/ NR2F1/ NFASC/ …
GOBP AUDITORY RECEPTOR CELL MORPHOGENESIS	1.74348	0.0812492	13.4635	2.56468e-41	10.753	5.73885e-27	0.0242845	0.624353	7.62514e-26	WHRN/ SOD1/ CDH23/ ANKRD24/ WDPCP/ SEC24B
GOBP NEGATIVE REGULATION OF HEMOPOIESIS	6.69231	2.19681e-11	8.51195	1.71037e-17	10.751	5.86034e-27	0.0672292	0.316036	7.76534e-26	HMGB1/ BCL6/ ZBTB46/ UBASH3B/ TOB2/ FBXW7/ GPR137B/ HSPA9/ CUL4A/ LYN/ ID2/ ERBB2/ FBXO7/ RC3H1/ TSC22D1/ PIK3R1/ FBN1/ RC3H2/ FSTL3
GOBP INFLAMMASOME MEDIATED SIGNALING PATHWAY	4.07658	4.57034e-05	11.1268	9.29285e-29	10.7504	5.90054e-27	0.0570062	0.497961	7.76824e-26	PRKD1/ STMP1/ FBXL2/ MARK4/ SIRT2/ NEK7/ MAPK8/ CSNK1A1/ ATAT1
GOBP REGULATION OF INFLAMMASOME MEDIATED SIGNALING PATHWAY	4.07658	4.57034e-05	11.1268	9.29285e-29	10.7504	5.90054e-27	0.0570062	0.497961	7.76824e-26	PRKD1/ STMP1/ FBXL2/ MARK4/ SIRT2/ NEK7/ MAPK8/ CSNK1A1/ ATAT1
GOBP AMINO ACID ACTIVATION	2.68826	0.00718247	12.4938	8.06911e-36	10.7353	6.94557e-27	0.031305	0.400447	9.10412e-26	CARS1/ YARS1/ IARS1/ FARS2/ GARS1/ MARS1/ WARS1/ TARS1/ GATB/ NARS2/ AARS1/ EPRS1/ LARS1/ DARS2/ AASDH/ TARS3/ WARS2/ IARS2/ DARS1/ CARS2
GOBP MICROTUBULE BASED PROTEIN TRANSPORT	5.99867	1.98935e-09	9.18047	4.29224e-20	10.7333	7.10338e-27	0.084577	0.532385	9.28595e-26	HSPB1/ BAG3/ KIF5C/ MAP1A/ KIF5B/ DLG2/ KIF5A
GOBP MEMBRANE DEPOLARIZATION DURING CARDIAC MUSCLE CELL ACTION POTENTIAL	8.23704	1.76524e-16	6.92873	4.24641e-12	10.7238	7.86875e-27	0.137062	0.419738	1.02589e-25	ANK2/ CACNA1C/ SLMAP/ ATP1A2/ TRPM4
GOBP PROTEIN LOCALIZATION TO CELL PERIPHERY	2.31173	0.0207925	12.8497	8.63092e-38	10.7208	8.13203e-27	0.0220895	0.187528	1.05738e-25	ANK2/ LGI1/ SORBS1/ ATP2C1/ ERBB4/ ATP2B4/ PPFIA1/ CCDC88A/ DPP10/ RHOQ/ PACS1/ SQSTM1/ CDH2/ BCL2L1/ GRIP1/ RAMP1/ PALM/ ITGB1BP1/ PRKCE/ LARGE1/ LIN7A/ TTC7A/ RAB11FIP2/ MACF1/ GPC4/ LRP6/ RILPL1/ FLOT2/ PACS2/ TSPAN5/ GGA2/ STX8/ RAP1A/ SPTBN1/ MAL/ ZDHHC7/ KIF13A/ PPP2R5A/ IKBKB/ MAP7/ SLMAP/ RAB11A/ EZR/ KCNIP4/ OGT/ RAB40B/ NECTIN3/ CACNG7/ LRRC7/ NUMB/ ACTB/ ACSL3/ AFDN/ WNK3/ RAB34/ CLASP…
GOBP REGULATION OF SYSTEM PROCESS	4.61861	3.86326e-06	10.5389	5.71473e-26	10.718	8.38009e-27	0.0410179	0.173392	1.08673e-25	ANK2/ HSP90AA1/ PRKG1/ DLGAP1/ APP/ PLCE1/ PRKD1/ PDE4B/ CAMK2D/ CACNA1C/ ATP2B4/ FTO/ CELF2/ AQP1/ MGLL/ GLS/ ARHGAP42/ KCNJ3/ LPIN1/ PARD3/ PRKCA/ SGK1/ HRH1/ ABCC9/ HDAC4/ PPP3CA/ TPM1/ TENM4/ SOD1/ THRB/ BAIAP2/ RIMS1/ CAMK2G/ ATPSCKMT/ PDE4D/ DLGAP4/ ADD3/ SMAD3/ TMEM38A/ FBXO32/ HOPX/ TGFB2/ NLGN1/ IL6ST/ PBX3/ SSH1/ MTPN/ AKAP6/ BIN1/ APOE/ KCND3/ CORO2B/ ATP1B2/ GRIK2/ ATP1A2/ JARID2/ CYP…
GOBP POSITIVE REGULATION OF DEFENSE RESPONSE TO VIRUS BY HOST	5.42676	5.73878e-08	9.72078	2.45896e-22	10.7109	9.04553e-27	0.0727381	0.463942	1.16991e-25	HSP90AA1/ TRAF3IP2/ TRIM44/ SIN3A/ TOMM70
GOBP RELAXATION OF MUSCLE	9.49423	2.21855e-21	5.58452	2.34352e-08	10.6623	1.52804e-26	0.114515	0.40075	1.97105e-25	PRKG1/ PDE4B/ CAMK2D/ SOD1/ PIK3CA/ PDE4D/ GSN/ ATP1A2/ P2RY1/ ABCC8/ ADORA2B/ SRI
GOBP CYTOSKELETON DEPENDENT INTRACELLULAR TRANSPORT	1.95594	0.0504723	13.1197	2.5379e-39	10.6601	1.56399e-26	0.0172391	0.204102	2.01209e-25	HSPB1/ BAG3/ APP/ MAP2/ BICD1/ PPFIA2/ RHOT1/ DST/ CCDC88A/ TRAK2/ KIF3A/ TUBA1C/ ACTN4/ IFT140/ TANC2/ HNRNPU/ SOD1/ FLOT2/ SYNE2/ FYCO1/ SUN2/ MAPT/ OPA1/ STAU2/ APBA1/ KIF13A/ DYNLL1/ KIF5C/ HOOK2/ HAP1/ MAP6/ FNBP1L/ TTC21A/ KIF1C/ IFT52/ HOOK1/ COPG2/ MYO6/ KIF1B/ IFT88/ RAB6A/ MAP1A/ AP3B1/ ARMCX3/ BORCS5/ HDAC6/ SSX2IP/ MYO10/ PURA/ RHOT2/ MYO1E/ DYNC2I1/ IFT172/ IFT27/ KIF5B/ SPAST/ WDPCP…
GOBP SENSORY SYSTEM DEVELOPMENT	3.13827	0.00169949	11.89	1.33338e-32	10.6266	2.24083e-26	0.0279193	0.205569	2.87524e-25	SLC7A11/ CRYAB/ NFIB/ CACNA1C/ ATP2B4/ ZHX2/ SDK2/ SOS1/ CLIC4/ GPM6A/ AQP1/ SIPA1L3/ PAX6/ PKNOX1/ IFT140/ LHX2/ LARGE1/ CEP290/ NHS/ THRB/ ABI2/ FGF2/ SEMA3A/ BCL2/ SMARCD3/ RARB/ BCAR3/ MAX/ CRB2/ PTPRM/ SMAD3/ SH3PXD2B/ FAT1/ SKI/ EPHB1/ RORB/ FAT3/ HIPK2/ STAU2/ SMARCA4/ SMG9/ MEIS2/ TGFB2/ PBX1/ RAB3GAP1/ SCAPER/ TBC1D32/ PBX3/ LAMA1/ GNB1/ VIM/ NECTIN3/ HES1/ CC2D2A/ HES5/ USP45/ RPL24/ AT…
GOBP NITRIC OXIDE MEDIATED SIGNAL TRANSDUCTION	7.83343	4.74729e-15	7.18708	6.61907e-13	10.6211	2.37724e-26	0.127214	0.392889	3.04224e-25	DDAH1/ ATP2B4/ RILPL1/ APOE/ RASD1/ VEGFA
GOBP REGULATION OF SYSTEMIC ARTERIAL BLOOD PRESSURE MEDIATED BY A CHEMICAL SIGNAL	9.59953	8.03065e-22	5.38497	7.24573e-08	10.5956	3.12186e-26	0.116932	0.362424	3.98467e-25	RPS6KA2/ PCSK5/ TPM1/ PDE4D/ ATP6AP2/ ECE1/ ADRB1
GOBP INTRACELLULAR IRON ION HOMEOSTASIS	-5.84589	5.03859e-09	-9.12118	7.43133e-20	-10.5833	3.56127e-26	-0.0704425	-0.357864	4.53363e-25	TTC7A/ SOD1/ NEO1/ TFRC/ ACO1/ FTH1/ FLVCR1/ ABCB7/ FTL/ SLC11A2/ FBXL5/ NDFIP1/ ATP6AP1/ ATP6V1A/ SMAD4/ TF/ SRI/ IREB2/ SLC39A14/ GLRX3/ ATP6V1G1/ ATP6V0A2
GOBP NEURON PROJECTION ORGANIZATION	4.85455	1.2066e-06	10.1099	4.99429e-24	10.5815	3.63278e-26	0.0511621	0.222767	4.61259e-25	CTNND2/ DNM3/ APP/ PPFIA2/ TANC2/ ARMCX5-GPRASP2/ SIPA1L1/ FYN/ BAIAP2/ ABI2/ TANC1/ EPHB1/ STAU2/ NLGN1/ APOE/ ZDHHC15/ MAP1A/ EPHA4/ LRRK2/ DHX36/ HDAC6/ ABCD2/ PRNP/ ARF1/ VPS35/ PSEN1/ ABHD17B/ GSK3B/ INSR/ CAPRIN2/ PTEN/ IGF1R/ CTTN/ HOMER1/ CDC42/ LZTS3/ WASL
GOBP THIOESTER BIOSYNTHETIC PROCESS	-6.46854	9.89529e-11	-8.49163	2.03761e-17	-10.5784	3.75158e-26	-0.0756013	-0.270384	4.75103e-25	ELOVL5/ ACSL3/ ACACB/ ACSS1/ MMUT/ ELOVL2/ PDK1/ ACACA/ PDK3/ PDHA1/ ELOVL6/ GCDH
GOBP REGULATION OF MITOCHONDRIAL MEMBRANE PERMEABILITY	5.89435	3.76166e-09	9.03337	1.66458e-19	10.5555	4.79117e-26	0.0702716	0.355769	6.0518e-25	HSPA1A/ EYA2/ RHOT1/ BCL2L1/ BID/ NMT1/ BCL2/ BNIP3L/ HIP1R/ CNP/ RHOT2/ MAPK8/ GSK3B/ VDAC2/ SPG7/ SLC25A6/ BNIP3
GOBP NEURON DEVELOPMENT	3.14581	0.0016563	11.7804	4.92402e-32	10.5544	4.845e-26	0.0278842	0.142777	6.10395e-25	HMGB1/ PALLD/ LGI1/ HSP90AA1/ PRKG1/ PRRX1/ CTNND2/ DNM3/ CNTN1/ APP/ PRKD1/ MAP2/ NCAM2/ CHL1/ CDH4/ FLRT2/ PPFIA2/ SLC39A12/ NFIB/ METRN/ FUT9/ DDR2/ BOC/ NEDD4L/ WHRN/ PHGDH/ DCLK2/ SNX3/ CCDC88A/ TOX/ TBCD/ EFNA5/ SOS1/ GPM6A/ DPYSL3/ ADGRB3/ ADGRV1/ CYFIP2/ RGMA/ CDH2/ RB1/ KANK1/ NR2F1/ NFASC/ GRIP1/ PAX6/ TRIO/ COBL/ RAPGEF1/ PARD3/ NPTN/ ANOS1/ CTNNA2/ IFT140/ SGK1/ PRAG1/ TANC2/ LHX2/ GR…
GOBP SARCOPLASMIC RETICULUM CALCIUM ION TRANSPORT	8.21175	2.17997e-16	6.71333	1.90229e-11	10.5536	4.88751e-26	0.095056	0.33472	6.14159e-25	ANK2/ CAMK2D/ CACNA1C/ RYR1/ PDE4D/ TMEM38A/ AKAP6/ ATP1A2/ ATP2A2/ TMEM38B/ CHD7/ CALM1/ SRI/ PRKACA/ TRDN
GOBP SYNAPTIC VESICLE ENDOSOMAL PROCESSING	5.69055	1.26632e-08	9.21358	3.15425e-20	10.5388	5.72183e-26	0.0765899	0.508203	7.15302e-25	ITSN1/ VTI1A/ AP1G1/ VAMP4/ EEA1/ ITSN2/ STX6
GOBP CELL PART MORPHOGENESIS	3.16199	0.00156696	11.737	8.23548e-32	10.5352	5.94717e-26	0.0282127	0.161198	7.41566e-25	PALLD/ LGI1/ HSP90AA1/ PRKG1/ CTNND2/ DNM3/ CD44/ CNTN1/ APP/ MAP2/ CHL1/ CDH4/ FLRT2/ PPFIA2/ SLC39A12/ NFIB/ METRN/ BOC/ NEDD4L/ EFNA5/ SOS1/ GPM6A/ ADGRB3/ CYFIP2/ RGMA/ CDH2/ KANK1/ NFASC/ BCL2L1/ GRIP1/ PAX6/ TRIO/ COBL/ PARD3/ ANOS1/ CTNNA2/ SGK1/ TANC2/ LHX2/ ARMCX5-GPRASP2/ NRCAM/ SIPA1L1/ FYN/ SEMA3D/ FARP1/ SPRY3/ TIAM2/ PPP3CA/ NCAM1/ MACF1/ BAIAP2/ RIMS1/ ENAH/ ABI2/ PHACTR1/ SEMA3A/ …
GOBP RELAXATION OF CARDIAC MUSCLE	8.09186	5.87595e-16	6.80129	1.03684e-11	10.5311	6.21368e-26	0.113618	0.543605	7.72816e-25	PDE4B/ CAMK2D/ PIK3CA/ PDE4D/ GSN/ ATP1A2
GOBP RNA SPLICING VIA TRANSESTERIFICATION REACTIONS	-2.89496	0.00379201	-11.9489	6.58037e-33	-10.4962	8.99414e-26	-0.0279482	-0.186179	1.11578e-24	FXR1/ CELF2/ QKI/ GCFC2/ HNRNPU/ KHDRBS1/ PRPF40B/ RALY/ RBM5/ FAM172A/ RBM6/ SRPK1/ CWF19L2/ TRA2A/ CTNNBL1/ DHX8/ SF3B2/ LARP7/ CWC27/ USP4/ CIRBP/ HNRNPK/ RBM4/ LUC7L2/ LUC7L3/ GEMIN2/ RBFOX2/ PNN/ KHDC4/ DDX17/ PPIL3/ NCBP1/ CDC40/ NSRP1/ PPWD1/ RBM39/ LUC7L/ PRPF3/ LSM6/ NOVA2/ NUP98/ THRAP3/ RBM25/ SFPQ/ CENATAC/ SNRNP200/ CWC25/ YJU2B/ RBFOX1/ SRSF5/ RNPC3/ GEMIN8/ SMU1/ SRRM1/ CASC3/ HNRN…
GOBP INTRACELLULAR POTASSIUM ION HOMEOSTASIS	-12.0277	2.54098e-33	-2.79535	0.00518441	-10.4815	1.05078e-25	-0.205756	-0.338548	1.30024e-24	KCNMA1/ ATP1B2/ ATP1A2
GOBP REGULATION OF HEART RATE	7.25859	3.91161e-13	7.55583	4.16198e-14	10.4754	1.12095e-25	0.0764237	0.209671	1.38354e-24	ANK2/ CAMK2D/ CACNA1C/ KCNJ3/ TPM1/ PDE4D/ BIN1/ KCND3/ TRPM4/ MDM2/ JUP/ ATP2A2/ YWHAE/ EPAS1/ SREBF1/ CALM1/ SRI/ PRKACA/ ADRB1/ AKAP9
GOBP NEGATIVE REGULATION OF STRIATED MUSCLE CELL APOPTOTIC PROCESS	4.12336	3.7338e-05	10.6809	1.25034e-26	10.4682	1.20914e-25	0.0527195	0.378506	1.48862e-24	BAG3/ CFLAR/ AMBRA1/ KIFAP3
GOBP ESTABLISHMENT OR MAINTENANCE OF CELL POLARITY	1.39621	0.162651	13.4077	5.45046e-41	10.4679	1.21248e-25	0.0136642	0.205407	1.48897e-24	HSP90AA1/ CAP2/ MCPH1/ DST/ RHOQ/ CLIC4/ SDCCAG8/ AQP1/ SIPA1L3/ KANK1/ PAX6/ PARD3/ TRAF3IP2/ LHX2/ LIN7A/ RAB11FIP2/ PKD1/ HDAC3/ WWC1/ FLOT2/ PARD3B/ CRB2/ DOCK7/ FAT1/ EPHB1/ SHTN1/ HSP90AB1/ GSN/ CRK/ MAP7/ ERBIN/ MYO9A/ EZR/ LAMA1/ LRRC7/ HES1/ HES5/ ACTB/ PDCD6IP/ CLASP2/ PTK2B/ MPP7/ FRMD4A/ NEK3/ ACTR3/ PTK2/ PRKCI/ RAP1B/ RHOU/ ARF4/ WDPCP/ GSK3B/ GOLPH3/ SLC9A6/ CDC42BPB/ ATN1/ ITGB1/ …
GOBP REGULATION OF AMINO ACID TRANSMEMBRANE TRANSPORT	-7.85514	3.9933e-15	-6.94591	3.76036e-12	-10.4659	1.23867e-25	-0.117757	-0.415104	1.5173e-24	ATP1A2/ PSEN1/ ITGB1/ ARL6IP5
GOBP REGULATION OF NITRIC OXIDE METABOLIC PROCESS	7.57877	3.48857e-14	7.21117	5.5475e-13	10.4581	1.34582e-25	0.0953431	0.331781	1.6444e-24	DDAH1/ HSP90AA1/ CLU/ ATP2B4/ SMAD3/ HSP90AB1/ CD47/ PTK2B/ RGN/ PKD2/ INSR/ RAC1/ ACVR2A
GOBP INTERLEUKIN 17 PRODUCTION	-7.3468	2.03009e-13	-7.44156	9.95056e-14	-10.4569	1.36173e-25	-0.145273	-0.633447	1.65967e-24	RFTN1/ PRKCQ/ PRNP
GOBP POSITIVE REGULATION OF CARTILAGE DEVELOPMENT	7.89855	2.82176e-15	6.8856	5.75451e-12	10.454	1.40519e-25	0.0946973	0.662824	1.70836e-24	SMAD1/ ZBTB16/ SMAD3/ SOX6/ BMPR1B/ BMPR2
GOBP POSITIVE REGULATION OF MRNA PROCESSING	-5.10762	3.26237e-07	-9.67597	3.81442e-22	-10.4536	1.41094e-25	-0.0568146	-0.357439	1.71107e-24	TRA2A/ CIRBP/ NCBP1/ DHX36/ NUP98/ THRAP3/ NCL/ RBMX/ SNRNP70/ TRA2B
GOBP REGULATION OF SKELETAL MUSCLE CELL PROLIFERATION	2.75187	0.00592553	12.023	2.68916e-33	10.4474	1.50538e-25	0.0420089	0.518997	1.81654e-24	ANGPT1/ FGF2/ EPHB1/ CFLAR/ PPARD/ AKIRIN1/ PAXBP1
GOBP REGULATION OF SKELETAL MUSCLE SATELLITE CELL PROLIFERATION	2.75187	0.00592553	12.023	2.68916e-33	10.4474	1.50538e-25	0.0420089	0.518997	1.81654e-24	ANGPT1/ FGF2/ EPHB1/ CFLAR/ PPARD/ AKIRIN1/ PAXBP1
GOBP EPHRIN RECEPTOR SIGNALING PATHWAY	4.68398	2.81356e-06	10.0893	6.16084e-24	10.4463	1.52376e-25	0.051764	0.329656	1.83418e-24	EFNA5/ ANKS1B/ SIPA1L1/ FYN/ RASA1/ EFNB2/ NCK2/ EPHB1/ CRK/ ANKS1A/ LYN/ EPHA4/ PTK2/ NCK1/ CHN1/ PTPN11/ RBPJ/ PAK1/ SS18
GOBP VASODILATION	7.89588	2.88266e-15	6.8764	6.13823e-12	10.4456	1.53507e-25	0.0907181	0.475886	1.84322e-24	PRKG1/ KCNMA1/ SOD1/ KAT2B/ APOE/ BBS2/ ADORA2B/ ADRB1
GOBP TROPHOBLAST CELL MIGRATION	-7.17385	7.29172e-13	-7.55686	4.12928e-14	-10.4162	2.09181e-25	-0.104266	-0.381367	2.50554e-24	SMURF2/ VEGFA/ ITGB4/ AGO2/ ACVR1B/ YTHDF3/ GJA1
GOBP HEART PROCESS	5.89278	3.79746e-09	8.82875	1.05851e-18	10.4097	2.23935e-25	0.0541339	0.177702	2.67567e-24	ANK2/ HSP90AA1/ RPS6KA2/ PDE4B/ CAMK2D/ CACNA1C/ NEDD4L/ ATP2B4/ CELF2/ RAP1GDS1/ KCNJ3/ ABCC9/ FYN/ TPM1/ SOD1/ THRB/ PIK3CA/ PDE4D/ TMEM38A/ HOPX/ TGFB2/ GSN/ WWTR1/ BIN1/ YAP1/ KCND3/ ATP1B2/ ATP1A2/ SGCZ/ CYP2J2/ ATP2B2/ SGCD/ TRPM4/ TRPC1/ DNM1L/ MDM2/ JUP/ ATP2A2/ YWHAE/ EPAS1/ MEF2A/ TMEM38B/ NUP155/ SREBF1/ CALM1/ SRI/ GLRX3/ PRKACA/ TRDN/ FXYD1/ GNAI2/ CDC42/ ATP2B1/ ADRB1/ GJA1/ AKAP9/ …
GOBP REGULATION OF MICROTUBULE BASED PROCESS	2.61956	0.00880426	12.0798	1.34988e-33	10.394	2.63918e-25	0.0246487	0.184526	3.13033e-24	HSPA1A/ NAV3/ CHORDC1/ MAP2/ BICD1/ SLC39A12/ PDE4DIP/ MCPH1/ TBCD/ EFNA5/ FAM107A/ MAPRE3/ MPDZ/ TOGARAM1/ APC2/ HDGFL3/ MACF1/ PKD1/ MARK4/ HNRNPU/ XPO1/ DIXDC1/ CCDC40/ MAPT/ KAT2B/ PHLDB1/ BMERB1/ NAT10/ HAP1/ MAP6/ GAS2L1/ TMEM67/ CYLD/ DIAPH1/ FRMPD2/ CEP70/ PDCD6IP/ TAOK1/ CLASP2/ CCSAP/ BBS2/ MAP1A/ BBS4/ RGN/ SENP6/ C10orf90/ CENATAC/ STMN3/ BORCS5/ HDAC6/ WDR47/ ALMS1/ CCNL2/ SIRT1/ ERB…
GOBP COLLAGEN ACTIVATED SIGNALING PATHWAY	4.78699	1.69299e-06	9.903	4.03961e-23	10.3874	2.82977e-25	0.0843829	0.514215	3.34821e-24	DDR2/ UBASH3B/ COL4A5/ DDR1
GOBP MYD88 INDEPENDENT TOLL LIKE RECEPTOR SIGNALING PATHWAY	3.20556	0.00134801	11.4808	1.64836e-30	10.3848	2.90807e-25	0.0506696	0.666177	3.43251e-24	PRKCE/ RAB11FIP2/ TRAF6/ IKBKB/ MAP3K7
GOBP INTERLEUKIN 8 PRODUCTION	7.82406	5.11452e-15	6.85695	7.03479e-12	10.381	3.02458e-25	0.0985495	0.372433	3.56138e-24	HMGB1/ HSPA1A/ MAPKBP1/ MAP2K5/ F3/ TMSB4X/ RIPK1/ OTUD7B/ ARRB1/ RAB1A/ ANXA4/ PARK7
GOBP PROTEIN O LINKED GLYCOSYLATION	3.66113	0.000251103	11.005	3.61445e-28	10.3705	3.37631e-25	0.0352175	0.312955	3.96594e-24	FUT9/ ST6GAL1/ TMTC1/ PLOD2/ GALNT2/ GALNT18/ B3GALT1/ LARGE1/ GALNT10/ ST3GAL2/ DPM1/ B3GALT5/ XXYLT1/ B4GALT5/ OGT/ B3GALNT2/ TMTC4/ OGA/ EOGT/ GALNTL6/ TET1/ GALNT11/ POMGNT2/ GALNT1/ GALNT7/ TMTC3/ ST3GAL1/ TET2/ C1GALT1/ B3GLCT
GOBP PLATELET DERIVED GROWTH FACTOR RECEPTOR SIGNALING PATHWAY	-5.09854	3.42279e-07	-9.54341	1.38207e-21	-10.3534	4.03774e-25	-0.0640812	-0.26873	4.73145e-24	FER/ PHF14/ PLEKHA1/ SGPL1/ F3/ TXNIP/ NRP1/ LRIG2/ PDGFRB/ HIP1R/ PIK3C2A/ NDRG4/ VEGFA/ PDGFC/ MYO1E/ IQGAP1/ PTPN11/ ABL1/ CBL/ PDGFA/ PTPN1/ PTPN12/ PTPRJ
GOBP HIPPO SIGNALING	2.6873	0.00720315	11.9321	8.05307e-33	10.3375	4.7697e-25	0.0293245	0.334672	5.57573e-24	IQCJ-SCHIP1/ FRMD6/ MOB1B/ VGLL4/ WWC1/ MOB3B/ STK4/ LATS2/ WWTR1/ WWC2/ YAP1/ TEAD1/ ARRDC3/ MARK3/ SHANK2/ STK3/ TIAL1/ MAPK14/ MOB1A/ LATS1
GOBP REGULATION OF LEUKOCYTE APOPTOTIC PROCESS	7.22978	4.83784e-13	7.38235	1.55517e-13	10.3323	5.03198e-25	0.0714359	0.25459	5.86823e-24	SLC7A11/ KITLG/ ST6GAL1/ BCL6/ IRS2/ BCL2L1/ BCL2/ ITPKB/ P2RX7/ MEF2C/ ADAM17/ PRKCQ/ GPAM/ SLC39A10/ LYN/ SIRT1/ AXL/ MERTK/ FOXP1/ ST3GAL1/ PIK3CB/ KIFAP3
GOBP REGULATION OF POSITIVE CHEMOTAXIS	-9.3764	6.82643e-21	-5.22165	1.7734e-07	-10.3224	5.5824e-25	-0.159739	-0.371429	6.49455e-24	SMAD3/ F3/ NTRK3/ VEGFA
GOBP BRANCHING MORPHOGENESIS OF A NERVE	-9.43907	3.7609e-21	-5.14991	2.60606e-07	-10.316	5.96746e-25	-0.130919	-0.318155	6.92596e-24	FGFR2/ LRRK2/ RTN4/ MECP2/ RERE
GOBP LUNG ALVEOLUS DEVELOPMENT	6.63625	3.21754e-11	7.91429	2.48661e-15	10.2888	7.91641e-25	0.0804351	0.297186	9.16607e-24	SLC7A11/ PTGES3/ STK40/ HS6ST1/ PHF14/ HOPX/ MAN1A2/ FGFR2/ SFTPD/ MAN2A1/ TMEM38B/ NKIRAS1/ BMPR2/ RC3H2/ MECP2/ PDGFA/ LTBP3
GOBP REGULATION OF SYSTEMIC ARTERIAL BLOOD PRESSURE BY RENIN ANGIOTENSIN	11.2189	3.2934e-29	3.30791	0.000939933	10.272	9.42212e-25	0.20765	0.4499	1.08836e-23	RPS6KA2/ PCSK5/ ATP6AP2
GOBP SODIUM ION HOMEOSTASIS	-9.94596	2.62621e-23	-4.56384	5.0226e-06	-10.26	1.06728e-24	-0.137926	-0.323868	1.2299e-23	ATP1B2/ ATP1A2/ SLC1A3
GOBP CD4 POSITIVE ALPHA BETA T CELL PROLIFERATION	-8.76531	1.86268e-18	-5.74327	9.28649e-09	-10.2591	1.0769e-24	-0.121316	-0.359511	1.23806e-23	IL2RA/ PRKCQ/ NDFIP1/ ITCH/ CD81
GOBP REGULATION OF COLLATERAL SPROUTING	5.67798	1.36292e-08	8.81971	1.14751e-18	10.2514	1.16617e-24	0.0862997	0.423443	1.33752e-23	EFNA5/ RGMA/ SEMA4D/ PTPRS/ SPART/ ULK2/ IST1/ ULK1
GOBP POSITIVE REGULATION OF CYTOSKELETON ORGANIZATION	3.07773	0.00208581	11.3409	8.23212e-30	10.1955	2.07688e-24	0.0300408	0.240826	2.37644e-23	HSPA1A/ NAV3/ PRKD1/ FERMT2/ PDE4DIP/ CCDC88A/ CARMIL1/ RAPGEF3/ TOGARAM1/ ARHGEF10L/ ITGB1BP1/ PRKCE/ TPM1/ LIMCH1/ BAIAP2/ ABI2/ NCK2/ FER/ ADD3/ SMAD3/ MAPT/ P2RX7/ GSN/ SORBS3/ BIN1/ CD47/ SDC4/ NRP1/ WASF2/ LMOD1/ PTK2B/ NCKAP1/ FCHSD2/ NCK1/ BAG4/ RGCC/ PPM1E/ SPAST/ ARPC2/ SLAIN2/ SLAIN1/ KATNBL1/ NUMA1/ RPS3/ TGFBR1/ ABL1/ RAC1/ MECP2/ CTTN/ PAK1/ CDC42/ CRACD/ SWAP70/ VPS4B/ AKAP9/ BRAF/…
GOBP CYTOPLASMIC TRANSLATION	-2.61465	0.00893199	-11.7931	4.23733e-32	-10.1878	2.24784e-24	-0.0276601	-0.316004	2.56602e-23	HNRNPU/ UNK/ CPEB1/ SH3BGRL/ CPEB4/ EIF3E/ EIF2B3/ RPS29/ EIF3H/ ETF1/ AARS1/ EIF3M/ RPL24/ RBM4/ RPS11/ RPLP1/ RPL13/ NCBP1/ EIF4A2/ RPL19/ RPS8/ RPS15/ YBX3/ DHX36/ EIF2S3/ EIF3L/ FMR1/ PKM/ RPL41/ RPS14/ NCK1/ RPL23A/ DENR/ RPL28/ EIF4G1/ RPL37/ EIF3D/ RPS12/ RPS6/ ZC3H15/ RWDD1/ CSDE1/ RPL34/ RPL18/ RPL38/ RPS24/ RPS3/ RPLP2/ NEMF/ CNBP/ EIF3B/ RPL14/ PAIP1/ HNRNPD/ EIF3A/ RPL36/ DHX9/ MTOR
GOBP REGULATION OF MESENCHYMAL CELL PROLIFERATION	6.32031	2.61044e-10	8.06612	7.25654e-16	10.1727	2.62414e-24	0.0789251	0.377136	2.98857e-23	PRRX1/ NFIB/ IRS2/ ARHGAP5/ PHF14/ SMO/ BMPR1A/ FGFR2/ CTNNBIP1/ SYNE1/ PDGFA
GOBP LAMELLIPODIUM ASSEMBLY	5.42087	5.93097e-08	8.96222	3.18217e-19	10.1704	2.68864e-24	0.0509634	0.32445	3.05487e-23	HSP90AA1/ PLCE1/ ABLIM1/ CCDC88A/ CARMIL1/ ABI2/ BIN3/ PIK3CA/ NCK2/ FER/ VAV3/ CAPZB/ ARHGEF4/ WASF2/ NCKAP1/ NUP85/ ACTR3/ NCK1/ ARPC2/ GOLPH3/ VCL/ ITGB1/ PIK3R1/ RAC1/ ACTR2/ SH2B1/ AKIRIN1/ CDC42/ MTOR/ CYFIP1
GOBP POLYAMINE TRANSPORT	-6.98681	2.81207e-12	-7.38465	1.52855e-13	-10.1622	2.92532e-24	-0.110393	-0.607472	3.31604e-23	ATP13A5/ ATP13A4/ TAF7/ SLC18B1/ ATP13A3/ OAZ2/ AZIN1
GOBP POSITIVE REGULATION OF LONG TERM SYNAPTIC POTENTIATION	4.34691	1.38066e-05	9.99997	1.52449e-23	10.1448	3.49577e-24	0.0622791	0.43612	3.95347e-23	APP/ SQSTM1/ ADCY8/ PDE9A/ ADCY1
GOBP LENS FIBER CELL DIFFERENTIATION	7.6816	1.57114e-14	6.66024	2.73375e-11	10.1412	3.62564e-24	0.0967041	0.257701	4.09084e-23	SLC7A11/ ABI2/ FGF2/ SMAD3/ VIM/ FRS2/ SPRED1/ SKIL/ KDM5B/ HSF4/ SPRY2/ PLAAT3
GOBP REGULATION OF MITOCHONDRIAL MEMBRANE PERMEABILITY INVOLVED IN APOPTOTIC PROCESS	5.55672	2.74887e-08	8.7809	1.62171e-18	10.1382	3.73809e-24	0.0699495	0.364989	4.20794e-23	HSPA1A/ EYA2/ RHOT1/ BID/ NMT1/ BNIP3L/ HIP1R/ RHOT2/ MAPK8/ GSK3B/ VDAC2/ SLC25A6/ BNIP3
GOBP ADENYLATE CYCLASE ACTIVATING G PROTEIN COUPLED RECEPTOR SIGNALING PATHWAY	8.36255	6.13776e-17	5.97253	2.33602e-09	10.1364	3.80755e-24	0.0842534	0.281952	4.27623e-23	PDE4B/ ADGRL3/ ATP2B4/ ADGRB3/ ABCA1/ RAMP1/ ADCY8/ PRKCA/ ADCY2/ PDE4D/ ADCY9/ PTH1R/ ADCY3/ GNB1/ ADGRG1/ ADGRG2/ ADGRB1/ ARRDC3/ ADORA2B/ GNAQ/ LGR4/ PRKACA/ GNAI2/ ADCY1/ ADGRB2/ ADRB1
GOBP ISOPRENOID METABOLIC PROCESS	-2.11347	0.0345609	-12.2191	2.45852e-34	-10.1346	3.87799e-24	-0.0288104	-0.430299	4.34531e-23	PRMT3/ PDSS2/ DPM1/ DHRS3/ BCO1/ ALG6/ ALDH1A1/ HMGCS1/ HSD17B6/ FDFT1/ NUS1/ SCPEP1/ LSS/ ALG13/ FDPS/ DHDDS/ ADH5/ RLBP1/ NAPEPLD/ MVD/ HMGCR/ ALG14
GOBP REGULATORY T CELL DIFFERENTIATION	6.192	5.94051e-10	8.13952	3.9684e-16	10.1339	3.90677e-24	0.087225	0.428842	4.3675e-23	BCL6/ TOX/ AMBRA1/ CD46/ FOXO3
GOBP GLYCOLIPID BIOSYNTHETIC PROCESS	4.57576	4.74489e-06	9.7418	1.9998e-22	10.124	4.32175e-24	0.0546226	0.293632	4.82034e-23	FUT9/ ST8SIA1/ B3GALT1/ SLC30A5/ LARGE1/ ST6GALNAC3/ ST3GAL2/ DPM1/ ST6GALNAC5/ B4GALT5/ PIGL/ PIGG/ PIGZ/ PIGF/ TM9SF2/ PIGN/ PIGK/ PIGB/ ST3GAL1/ PIGU
GOBP ACTIN FILAMENT ORGANIZATION	2.20966	0.0271284	12.0966	1.10114e-33	10.116	4.69024e-24	0.0196473	0.192541	5.21936e-23	CAP2/ SORBS1/ NEBL/ FHOD3/ FERMT2/ RHOT1/ PPFIA1/ CCDC88A/ CARMIL1/ RHOQ/ DPYSL3/ SHROOM3/ CYFIP2/ FAM107A/ KANK1/ RAPGEF3/ COBL/ CTNNA2/ ARHGEF10L/ ITGB1BP1/ PRKCE/ RHPN1/ ACTN1/ ARAP1/ PPP1R9A/ TPM1/ LIMCH1/ MEGF9/ RASA1/ BAIAP2/ ENAH/ ABI2/ ITGB5/ PHACTR1/ BIN3/ CNN3/ BCL2/ ZEB2/ PIK3CA/ DAAM2/ CALD1/ NCK2/ FER/ DIAPH2/ ADD3/ SMAD3/ FAT1/ FMN2/ CAPZB/ SHTN1/ SPTBN1/ SSH2/ FAM171A1/ DIAPH3/ MIC…
GOBP SKELETAL SYSTEM DEVELOPMENT	3.50446	0.000457529	10.7914	3.78088e-27	10.1087	5.05588e-24	0.0320783	0.185901	5.61341e-23	PRRX1/ SMAD1/ CD44/ COL27A1/ VCAN/ NFIB/ DDR2/ MCPH1/ TRPS1/ CHST11/ RYR1/ RB1/ ITGB8/ FGFR1/ RAI1/ FOXN3/ SERP1/ IFT140/ ZBTB16/ LARGE1/ PCSK5/ PKD1/ FGF2/ FBXW7/ PAPSS1/ SLC2A10/ SEMA4D/ RARB/ DEAF1/ DHRS3/ SMAD3/ MTHFD1L/ SH3PXD2B/ SKI/ GLI2/ WWOX/ P2RX7/ MEF2C/ TGFB2/ EYA1/ PTH1R/ PBX1/ BNC2/ ANKRD11/ SOX6/ BMPR1A/ ASH1L/ PLEKHA1/ SGPL1/ INSIG1/ FGFR3/ HES5/ FGFR2/ RPL13/ FLVCR1/ BBS2/ PAPPA2…
GOBP NEGATIVE REGULATION OF PHAGOCYTOSIS	8.58836	8.82229e-18	5.70579	1.15803e-08	10.1075	5.11793e-24	0.123878	0.36704	5.66936e-23	HMGB1/ SNX3/ CD47/ SYT11
GOBP NEGATIVE REGULATION OF WOUND HEALING	5.67221	1.40967e-08	8.59511	8.31847e-18	10.0885	6.20995e-24	0.0758962	0.369453	6.8634e-23	PRKG1/ TAFA5/ FGF2/ UBASH3B/ CASK/ SMAD3/ CRK/ APOE/ CLASP2/ PROS1/ CD9/ PTEN/ PDGFA/ KLKB1
GOBP CORONARY VASCULATURE MORPHOGENESIS	-7.98614	1.3923e-15	-6.27586	3.47703e-10	-10.0848	6.45242e-24	-0.105272	-0.264761	7.10299e-23	FGF2/ NRP1/ SGCD/ PDGFRB/ SPRED1/ VEGFA/ SETD2/ TGFBR1/ ARID2/ SEC24B/ TGFBR3
GOBP POSITIVE REGULATION OF CALCIUM ION TRANSMEMBRANE TRANSPORTER ACTIVITY	6.53737	6.26101e-11	7.72456	1.12244e-14	10.0847	6.45593e-24	0.0802257	0.323891	7.10299e-23	ANK2/ STIM2/ HAP1/ AKAP6/ NIPSNAP2/ PKD2/ CALM1/ TRDN/ STIM1/ HTT
GOBP MICROTUBULE BASED PROCESS	1.05936	0.289435	13.1869	1.04395e-39	10.0736	7.22632e-24	0.00914519	0.148267	7.93264e-23	HSPA1A/ HSPB1/ BAG3/ CRYAB/ NAV3/ CHORDC1/ APP/ MAP2/ BICD1/ SLC39A12/ RHOT1/ PDE4DIP/ DNAJA1/ ATP2B4/ MCPH1/ NAV1/ DST/ DCLK2/ CCDC88A/ SUGT1/ TRAK2/ TBCD/ TTLL11/ EFNA5/ CFAP54/ KIF3A/ SDCCAG8/ FIGN/ FAM107A/ MAPRE3/ MPDZ/ TUBA1C/ PAX6/ PARD3/ TOGARAM1/ CFAP47/ NUDC/ IFT140/ KIZ/ CEP126/ APC2/ HDGFL3/ MACF1/ PKD1/ MARK4/ HNRNPU/ SOD1/ HDAC3/ XPO1/ TACC2/ CDC14A/ DIXDC1/ DYNC1LI2/ KATNAL2/ CCDC4…
GOBP MITOCHONDRION ENDOPLASMIC RETICULUM MEMBRANE TETHERING	-8.74051	2.3207e-18	-5.49901	3.81921e-08	-10.0689	7.58516e-24	-0.141205	-0.281943	8.3078e-23	PACS2/ AHCYL1/ ATP2A2/ CALM1/ PDZD8
GOBP ALCOHOL METABOLIC PROCESS	-0.915673	0.359839	-13.3232	1.69718e-40	-10.0684	7.62151e-24	-0.00873704	-0.207828	8.32885e-23	PRKG1/ OSBPL1A/ APP/ ABCA1/ INPP4B/ INPP4A/ HRH1/ STARD3/ SOD1/ INPP5A/ FGF2/ ALDH2/ DPM1/ ITPKB/ DHRS3/ NUDT4/ FDX1/ SCARB1/ DKK3/ PTH1R/ ERLIN1/ QDPR/ APOE/ CYB5R3/ PPIP5K1/ INSIG1/ MSMO1/ BCO1/ SREBF2/ ACSS1/ ALG6/ IDH3A/ IPMK/ ALDH1A1/ PTK2B/ PLCB1/ STARD4/ HMGCS1/ SC5D/ HSD17B6/ P2RY1/ SQLE/ SULT1C4/ PPIP5K2/ GPD2/ IP6K1/ LDLR/ PCBD2/ MOGAT1/ FDFT1/ SGPP1/ ARV1/ SOAT1/ NUS1/ IDH2/ PTS/ IMPA1…
GOBP NEGATIVE REGULATION OF CELLULAR COMPONENT ORGANIZATION	2.006	0.0448563	12.2146	2.5977e-34	10.0555	8.68939e-24	0.0185233	0.155279	9.47455e-23	HMGB1/ HSPA1A/ RPS6KA2/ CRYAB/ DNM3/ NAV3/ APP/ FHOD3/ DNAJB6/ PRKD1/ MAP2/ CLU/ PPFIA1/ KLHL22/ DNAJB2/ SNX3/ TBCD/ CARMIL1/ TOM1L2/ DPYSL3/ IQCJ-SCHIP1/ FAM107A/ RGMA/ KANK1/ NR2F1/ PSMG2/ BCL2L1/ RAPGEF3/ FBXL2/ CTNNA2/ PRAG1/ ITGB1BP1/ TENT4B/ FYN/ SEMA3D/ RHPN1/ SPRY3/ PPP3CA/ ARAP1/ APC2/ HDGFL3/ NBDY/ HNRNPU/ LRSAM1/ SEMA3A/ EFNB2/ PTPN13/ SIRT2/ PIK3CA/ SEMA4D/ ADD3/ RIN3/ SACS/ DAB1/ ATM…
GOBP ENDOCYTOSIS	1.95106	0.0510498	12.256	1.56101e-34	10.0459	9.57924e-24	0.017569	0.150146	1.04214e-22	ANK2/ HMGB1/ ITSN1/ MIB1/ LRP1B/ DNM3/ APP/ PRKD1/ BICD1/ SGIP1/ EHBP1/ CLU/ ANGPT1/ NEDD4L/ ZFYVE16/ SNX3/ MARCHF3/ DENND1A/ CARMIL1/ RHOQ/ ABCA1/ ANO6/ BCL2L1/ NLGN4Y/ RAMP1/ TBC1D5/ PRKCE/ FYN/ PPP3CA/ RAB11FIP2/ SOD1/ LRSAM1/ HEATR5A/ LRP6/ EFNB2/ BIN3/ BTBD9/ CAMK1D/ PIK3CA/ NEDD4/ PIP5K1C/ VAV3/ RIN3/ UBE3A/ LYST/ DGKD/ COLEC12/ P2RX7/ MEGF10/ CDC42SE1/ SH3GL1/ SCARB1/ GRK4/ NLGN1/ C1orf43/…
GOBP PHENOL CONTAINING COMPOUND BIOSYNTHETIC PROCESS	11.3196	1.04932e-29	2.88359	0.00393173	10.0432	9.84475e-24	0.129477	0.144144	1.06864e-22	SLC7A11/ ZEB2/ ALDH2/ TGFB2/ TRPC1/ NR4A2/ GIPC1/ VPS35/ CTNS/ MOXD1/ PARK7
GOBP MEIOTIC CHROMOSOME SEGREGATION	-5.16986	2.3427e-07	-9.02484	1.79956e-19	-10.0372	1.04634e-23	-0.0582482	-0.474555	1.13327e-22	TEX15/ ATM/ FMN2/ CHFR/ UBE2B/ GOLGA2/ SHOC1/ RNF212B/ STAG3/ SYCP2/ MEI4/ SPDYA/ DDB1/ AGO4/ ACTR3/ CENPC/ MRE11/ TERF1/ ACTR2/ PTEN/ MLH3/ ZCWPW1
GOBP POSITIVE REGULATION OF NEURON MIGRATION	3.26316	0.00110179	10.9129	1.00051e-27	10.024	1.1961e-23	0.040554	0.395877	1.29258e-22	PAX6/ SEMA3A/ SEMA6A/ SHTN1/ ZNF609/ NIPBL
GOBP REGULATION OF PROTEIN UBIQUITINATION	2.52283	0.0116414	11.6348	2.74384e-31	10.0109	1.36473e-23	0.0230257	0.227532	1.47154e-22	HSP90AA1/ HSPA1A/ ANGPT1/ DNAJA1/ DNAJB2/ PRMT3/ SQSTM1/ FAM107A/ COMMD1/ NXN/ PRKCE/ FYN/ TRIM44/ HDAC3/ FBXW7/ N4BP1/ MYCBP2/ UBE3A/ FBXO2/ BTRC/ UBXN2A/ UBE2D1/ CHFR/ TRAF6/ HSP90AB1/ PTTG1IP/ CUL3/ RNF180/ OGT/ HSPA5/ UBQLN1/ UBE2L3/ USP4/ BEX3/ ADGRB1/ BEX4/ UFL1/ CHP1/ LRRK2/ ARRDC3/ CRY1/ WBP1L/ MARCHF7/ HUWE1/ NDFIP1/ CAMLG/ SENP2/ WDR48/ GSK3B/ CDC14B/ XIAP/ RPS3/ TGFBR1/ RBX1/ ABL1/ PAX…
GOBP REGULATION OF CARDIAC MUSCLE ADAPTATION	7.2949	2.98873e-13	6.86103	6.83669e-12	10.0098	1.38094e-23	0.118009	0.541892	1.48573e-22	ATP2B4/ PPP3CA/ SMAD3/ FOXO1
GOBP CELLULAR RESPONSE TO FATTY ACID	-4.73308	2.21141e-06	-9.36881	7.33523e-21	-9.97154	2.0305e-23	-0.0953375	-0.759336	2.17976e-22	HES1/ PLCB1/ LDLR/ PID1/ CPT1A/ SREBF1/ PDK3/ XRCC5
GOBP NEURON RECOGNITION	8.5358	1.39184e-17	5.55391	2.79342e-08	9.96294	2.21427e-23	0.108979	0.420616	2.3718e-22	PALLD/ APP/ NCAM2/ NRCAM/ ROBO2/ NRP1/ EPHA4/ ROBO3/ RTN4/ NTM
GOBP TRANSPORT ALONG MICROTUBULE	1.75539	0.0791919	12.3287	6.34802e-35	9.95894	2.30501e-23	0.0153478	0.209919	2.46358e-22	HSPB1/ BAG3/ APP/ MAP2/ BICD1/ RHOT1/ DST/ TRAK2/ KIF3A/ IFT140/ HNRNPU/ SOD1/ FLOT2/ SYNE2/ FYCO1/ SUN2/ MAPT/ OPA1/ STAU2/ APBA1/ KIF13A/ DYNLL1/ KIF5C/ HAP1/ TTC21A/ KIF1C/ IFT52/ COPG2/ KIF1B/ IFT88/ RAB6A/ MAP1A/ AP3B1/ ARMCX3/ BORCS5/ HDAC6/ SSX2IP/ PURA/ RHOT2/ DYNC2I1/ IFT172/ IFT27/ KIF5B/ SPAST/ WDPCP/ IFT122/ TMEM108/ SPG7/ PCM1/ FBXW11/ RAB21/ AP3M1/ AGTPBP1/ DLG2/ ARL8A/ SPG11/ MECP2…
GOBP REGULATION OF CELLULAR COMPONENT SIZE	2.53098	0.0113743	11.5255	9.81842e-31	9.93941	2.80489e-23	0.0229389	0.175465	2.99127e-22	HSP90AA1/ FHOD3/ PRKD1/ MAP2/ CDH4/ HP1BP3/ KCNMA1/ EFNA5/ CARMIL1/ AQP1/ CYFIP2/ RGMA/ ANO6/ KANK1/ PRKCE/ NRCAM/ SEMA3D/ MACF1/ MEGF9/ RASA1/ BAIAP2/ SEMA3A/ PIK3CA/ SEMA4D/ DAAM2/ NCK2/ FER/ VAV3/ ADD3/ RIN3/ ARHGAP5/ MAPT/ CAPZB/ SEMA6A/ SHTN1/ SPTBN1/ P2RX7/ SSH2/ GSN/ TMOD3/ DNM2/ SLC12A7/ SSH1/ NTN1/ RPTOR/ CYRIA/ RAB11A/ EZR/ MTPN/ PTPRS/ BIN1/ APOE/ SPART/ CDKL5/ LARS1/ FN1/ CAPZA1/ LRRC…
GOBP CARTILAGE DEVELOPMENT	5.21213	1.86686e-07	8.8085	1.26827e-18	9.91408	3.61558e-23	0.04709	0.245469	3.84738e-22	PRRX1/ SMAD1/ CD44/ COL27A1/ NFIB/ TRPS1/ CHST11/ RB1/ ITGB8/ ZBTB16/ PKD1/ FGF2/ RARB/ SMAD3/ MEF2C/ PTH1R/ SOX6/ BMPR1A/ FGFR3/ HES5/ BBS2/ RFLNA/ DDRGK1/ GPLD1/ EFEMP1/ SNORC/ BPNT2/ LNPK/ CSGALNACT1/ PTPN11/ BMPR1B/ SLC39A14/ BMPR2/ TGFBR1/ NFIA/ MAPK14/ LTBP3/ COL11A1/ RARG
GOBP REGULATION OF SMOOTHENED SIGNALING PATHWAY	4.94326	7.68258e-07	9.07509	1.1358e-19	9.91247	3.67431e-23	0.0456531	0.295378	3.90135e-22	RFX4/ PRRX1/ RORA/ RB1/ IFT140/ HERC4/ ZIC1/ BTRC/ PTCH2/ MOSMO/ VCP/ CREBBP/ KCTD6/ SMO/ ULK3/ FGFR2/ GPR37L1/ RAB34/ TXNDC15/ PTCH1/ IFT172/ IFT122/ PRKACA/ TTC23/ STK36/ TMED2/ GAS8/ IFT81/ CIBAR1/ CTNNA1
GOBP NUCLEOSIDE BISPHOSPHATE METABOLIC PROCESS	-5.33159	9.7358e-08	-8.67139	4.26868e-18	-9.9016	4.0966e-23	-0.0562361	-0.191897	4.34025e-22	ACOT11/ PAPSS1/ TPST1/ ACOT7/ ELOVL5/ TPST2/ AASS/ ACSL3/ ACACB/ ACSS1/ MMUT/ GPAM/ AADAT/ HMGCS1/ SULT1C4/ ELOVL2/ SUCLG2/ PDK1/ ACACA/ FAR1/ HSD17B4/ DLST/ PANK3/ MCCC2/ PDK3/ MVD/ HMGCR/ PDHA1/ ELOVL6/ SUCLG1/ ACOT9/ SUCLA2/ GCDH
GOBP POSITIVE REGULATION OF POTASSIUM ION TRANSMEMBRANE TRANSPORTER ACTIVITY	7.87746	3.34091e-15	6.12117	9.28892e-10	9.89853	4.22433e-23	0.117721	0.294814	4.46585e-22	ANK2/ AKAP6/ ATP1B2/ AKAP9
GOBP SHORT CHAIN FATTY ACID METABOLIC PROCESS	-6.99598	2.63406e-12	-6.99448	2.6625e-12	-9.89275	4.47566e-23	-0.114703	-0.524346	4.71107e-22	ACSS1/ MMUT/ PCCB/ PCCA
GOBP SECRETORY GRANULE LOCALIZATION	6.54708	5.86739e-11	7.42241	1.1501e-13	9.87792	5.19e-23	0.0805384	0.338615	5.45118e-22	MAP2/ PPFIA2/ TANC2/ KIF1C/ USO1/ KIF5B/ MECP2/ SYBU/ KIF5A
GOBP TERPENOID METABOLIC PROCESS	-2.0472	0.0406386	-11.9017	1.16011e-32	-9.86334	6.00218e-23	-0.0345489	-0.593311	6.29065e-22	PRMT3/ DHRS3/ BCO1/ ALDH1A1/ HMGCS1/ HSD17B6/ FDFT1/ SCPEP1/ LSS/ FDPS/ ADH5/ RLBP1/ NAPEPLD
GOBP CELL GROWTH	3.7358	0.000187118	10.2018	1.94604e-24	9.85538	6.49691e-23	0.0332254	0.151938	6.79451e-22	LGI1/ HSP90AA1/ HSPA1A/ PRKG1/ NRG3/ CRYAB/ APP/ PLCE1/ MAP2/ CHPT1/ CDH4/ SLC39A12/ CAMK2D/ NEDD4L/ BCL6/ KLHL22/ DNAJB2/ EFNA5/ IGFBP7/ CYFIP2/ FAM107A/ RGMA/ RB1/ COBL/ IL17RB/ VGLL4/ SGK1/ LHX2/ NRCAM/ SEMA3D/ MACF1/ RIMS1/ PRMT2/ SEMA3A/ BIN3/ BCL2/ DCBLD2/ SEMA4D/ SMAD3/ MAPT/ SEMA6A/ PTCH2/ SHTN1/ EAF2/ SMARCA4/ SMARCA2/ HSP90AB1/ MAP2K5/ TGFB2/ RNF157/ DNM2/ NTN1/ RPTOR/ ADAM17/ MTPN/ PTP…
GOBP GAMMA AMINOBUTYRIC ACID SECRETION	4.46737	7.91874e-06	9.43058	4.0781e-21	9.82734	8.58588e-23	0.0678259	0.488574	8.9599e-22	GABBR1/ P2RX7/ APBA1/ SLC6A1
GOBP NEGATIVE REGULATION OF AMYLOID PRECURSOR PROTEIN CATABOLIC PROCESS	3.44183	0.000577794	10.4552	1.38719e-25	9.82668	8.64228e-23	0.0473337	0.519814	8.99945e-22	CLU/ RTN1/ SPON1/ FLOT2/ RTN3/ HAP1/ BIN1/ APOE/ NTRK2/ PRNP/ RTN4/ ROCK1
GOBP PLUS END DIRECTED ORGANELLE TRANSPORT ALONG MICROTUBULE	2.82644	0.00470685	11.0695	1.76467e-28	9.82588	8.71074e-23	0.0346254	0.558733	9.05135e-22	KIF3A/ FYCO1/ MAPT/ KIF13A/ KIF5B/ KIFAP3
GOBP TRANSFORMING GROWTH FACTOR BETA ACTIVATION	5.36083	8.2841e-08	8.53189	1.43979e-17	9.82363	8.90736e-23	0.0841724	0.460531	9.23592e-22	ITGB8/ HSP90AB1/ LTBP1/ LTBP3
GOBP REGULATION OF RNA BINDING	-5.43522	5.47285e-08	-8.40727	4.19664e-17	-9.78812	1.26629e-22	-0.0723629	-0.690756	1.31021e-21	EIF3E/ GEMIN2/ NCBP1/ NUCKS1/ FMR1/ EIF4G1/ EIF3D
GOBP NEGATIVE REGULATION OF ALCOHOL BIOSYNTHETIC PROCESS	8.00903	1.15614e-15	5.82259	5.79417e-09	9.78044	1.36621e-22	0.101022	0.527719	1.40941e-21	PRKG1/ SOD1/ DKK3/ ERLIN1/ APOE/ ERLIN2/ REST/ SCAP
GOBP REGULATION OF RIG I SIGNALING PATHWAY	-6.5092	7.55526e-11	-7.32224	2.43861e-13	-9.78031	1.36796e-22	-0.0911337	-0.352167	1.40941e-21	SEC14L1/ PUM1/ DDX60/ NPLOC4/ BIRC2/ USP15
GOBP AXON ENSHEATHMENT IN CENTRAL NERVOUS SYSTEM	10.1242	4.31515e-24	3.70461	0.000211712	9.77845	1.39335e-22	0.130615	0.290987	1.43252e-21	CNTN1/ CLU/ TENM4/ GPM6B/ KCNJ10/ MAL/ B4GALT5/ HES5/ ID4/ PTEN/ MIOS/ ABCA2
GOBP NEGATIVE REGULATION OF AMINE TRANSPORT	9.55241	1.26709e-21	4.26865	1.96658e-05	9.77297	1.47078e-22	0.12782	0.362753	1.50894e-21	PRKG1/ GABBR1/ SYT11/ P2RY1/ ARL6IP5
GOBP NEGATIVE REGULATION OF CALCIUM ION TRANSMEMBRANE TRANSPORTER ACTIVITY	-6.90203	5.12658e-12	-6.91817	4.57516e-12	-9.77235	1.47972e-22	-0.10684	-0.350181	1.51493e-21	UBQLN1/ ATP1A2/ FMR1/ YWHAE/ PKD2/ CALM1/ SRI/ TRDN
GOBP MONOCYTE CHEMOTAXIS	9.08141	1.07179e-19	4.72881	2.25844e-06	9.7653	1.58647e-22	0.203333	0.416558	1.6208e-21	HMGB1/ ANO6/ IL6R/ LYN/ MOSPD2
GOBP POSITIVE REGULATION OF OSTEOBLAST DIFFERENTIATION	6.88246	5.8827e-12	6.89996	5.20156e-12	9.74565	1.92548e-22	0.0828603	0.201761	1.95898e-21	SMAD1/ PRKD1/ DDR2/ FERMT2/ ZHX3/ PPP3CA/ FGF2/ MEF2C/ ACVR1/ IL6ST/ WWTR1/ BMPR1A/ YAP1/ CEBPD/ TENT5A/ JUND/ IL6R/ CTNNBIP1/ SUCO/ BMPR1B/ CEBPB/ BMPR2/ ACVR2A/ HGF
GOBP REGULATION OF EPIDERMAL GROWTH FACTOR ACTIVATED RECEPTOR ACTIVITY	4.04835	5.15797e-05	9.73407	2.15782e-22	9.74564	1.92555e-22	0.0584948	0.415603	1.95898e-21	APP/ FBXW7/ ADAM17/ ZFYVE28/ SOCS4/ CBL/ SNX6
GOBP ENERGY RESERVE METABOLIC PROCESS	3.48456	0.000492951	10.2844	8.28623e-25	9.73612	2.11478e-22	0.0375483	0.261155	2.14701e-21	PTGES3/ SORBS1/ IRS2/ STK40/ GFPT2/ PYGB/ GFPT1/ IL6ST/ GYS1/ PHKA2/ PPP1CB/ RB1CC1/ PPP1R2/ PID1/ PHKG1/ PHKA1/ GSK3B/ AGL/ INSR/ RUBCNL/ ACADM/ PFKM/ UGP2/ PRKAG2/ MT3/ GBE1/ MTOR/ AKT2
GOBP VITAMIN BIOSYNTHETIC PROCESS	-1.4137	0.15745	-12.3503	4.85329e-35	-9.73261	2.18893e-22	-0.0243491	-0.68585	2.21766e-21	PSAT1/ BCO1/ SLC19A2/ RGN/ PDXK/ CYP27A1/ TPK1
GOBP NEGATIVE REGULATION OF LOCOMOTION	3.748	0.000178253	10.0149	1.3111e-23	9.73183	2.2059e-22	0.0351377	0.188645	2.23021e-21	HMGB1/ STARD13/ PRKG1/ NRG3/ FRMD5/ NAV3/ SRGAP1/ TAFA5/ ATP2B4/ ST6GAL1/ CLIC4/ DPYSL3/ PTPRK/ KANK1/ GNA12/ LDLRAD4/ SRGAP3/ ITGB1BP1/ SEMA3D/ TPM1/ LIMCH1/ FGF2/ SEMA3A/ BCL2/ ZEB2/ SEMA4D/ FBLN1/ PTPRM/ RIN3/ SEMA6A/ MEF2C/ BMERB1/ RNF41/ MAP2K5/ CRK/ ADARB1/ MAGI2/ LRCH1/ ROBO2/ DUSP22/ APOE/ MIA3/ BMPR1A/ OGT/ DLC1/ ATP1B2/ ADGRG1/ AFDN/ NRP1/ CLASP2/ ADGRB1/ RHOB/ SIN3A/ PLCB1/ SPRED1/ EPH…
GOBP REGULATION OF WOUND HEALING	4.43972	9.00756e-06	9.31153	1.25999e-20	9.72361	2.39159e-22	0.0477096	0.270591	2.41293e-21	PRKG1/ TAFA5/ DDR2/ FERMT2/ ANO6/ KANK1/ PRKCE/ FGF2/ UBASH3B/ CASK/ SMAD3/ CRK/ APOE/ F3/ CLASP2/ PROS1/ CD9/ CADM4/ ACTG1/ PTK2/ ENPP4/ ITGB1/ RREB1/ PTEN/ PDGFA/ MYLK/ KLKB1/ ARFGEF1/ MTOR
GOBP ENSHEATHMENT OF NEURONS	4.26807	1.97169e-05	9.47137	2.76207e-21	9.71525	2.5961e-22	0.0389094	0.238258	2.61383e-21	ANK2/ CNTN1/ CLU/ QKI/ NFASC/ LPIN1/ PARD3/ LARGE1/ TENM4/ SOD1/ SIRT2/ RARB/ GPM6B/ KCNJ10/ SKI/ MAL/ SERINC5/ B4GALT5/ HES5/ TSC1/ CD9/ ORMDL1/ PTN/ NTRK2/ ABCD2/ ERBB2/ ITGB4/ GNPAT/ ID4/ PTPRZ1/ SLC25A46/ AFG3L2/ DICER1/ LGI4/ PPARD/ GPC1/ RNF10/ NRDC/ PTEN/ DAG1/ MIOS/ ABCA2/ PMP22/ JAM2/ MTOR/ CYFIP1/ RARG/ AKT2
GOBP REGULATION OF AXONOGENESIS	2.18465	0.0289149	11.5425	8.05586e-31	9.70655	2.82743e-22	0.020773	0.205023	2.84087e-21	MAP2/ CDH4/ METRN/ EFNA5/ RGMA/ CDH2/ SIPA1L1/ SEMA3D/ TIAM2/ MACF1/ SEMA3A/ SEMA4D/ DAB1/ MAPT/ SEMA6A/ SHTN1/ NTN1/ ROBO2/ PTPRS/ MAP6/ SPART/ CDKL5/ FN1/ NRP1/ ULK2/ NTRK2/ EPHA4/ VEGFA/ GOLGA4/ HDAC6/ SEMA3B/ RTN4/ SKIL/ SEMA4A/ CHN1/ PSEN1/ GSK3B/ SEMA4B/ GDI1/ IST1/ BMPR2/ PLXNB1/ NRDC/ PTEN/ PAK1/ ADNP/ SEMA6D/ LRRC4C/ MT3/ BRAF/ SMURF1/ KIF13B/ ZFYVE27/ ULK1/ NIN/ PLXNB2/ CYFIP1/ PLXNA2
GOBP NEUROTRANSMITTER RECEPTOR LOCALIZATION TO POSTSYNAPTIC SPECIALIZATION MEMBRANE	6.90825	4.90663e-12	6.7934	1.09523e-11	9.68853	3.37351e-22	0.0950049	0.433906	3.38256e-21	LGI1/ ERBB4/ GPC4/ RAP1A/ OGT/ CACNG7/ ERBB2/ ADAM10/ DAG1/ IQSEC2
GOBP CARDIAC ATRIUM MORPHOGENESIS	4.29912	1.71476e-05	9.39046	5.97379e-21	9.68	3.66726e-22	0.0590432	0.394359	3.66952e-21	SOS1/ TGFB2/ ACVR1/ SMO/ NOTCH2/ BMPR2
GOBP REGULATION OF STRIATED MUSCLE CELL DIFFERENTIATION	4.78673	1.6952e-06	8.89915	5.62784e-19	9.67738	3.7625e-22	0.0464165	0.260709	3.75709e-21	PRKD1/ HDAC4/ HDAC3/ EFNB2/ BCL2/ MEF2C/ HOPX/ SOX6/ AKAP6/ FBXO22/ FRS2/ PPARA/ SMAD4/ FOXP1/ DLL1/ MAPK14/ TOMM70/ MTOR
GOBP NEGATIVE REGULATION OF CELL SUBSTRATE ADHESION	1.7909	0.0733092	11.8833	1.44462e-32	9.66915	4.07732e-22	0.0219609	0.370637	4.06312e-21	BCL6/ TBCD/ EFNA5/ FAM107A/ KANK1/ ACTN4/ ITGB1BP1/ RASA1/ CASK/ FBLN1/ MAP4K4/ DUSP22/ CORO2B/ DLC1/ CLASP2/ NEXMIF/ SPOCK1/ CORO1C/ PIK3R1/ PTEN
GOBP CELL JUNCTION MAINTENANCE	5.86549	4.4782e-09	7.80557	5.92314e-15	9.6669	4.16817e-22	0.068218	0.384816	4.14516e-21	CTBP2/ FERMT2/ WHRN/ PLEKHA7/ ADGRB3/ ERC1/ NLGN1/ BSN/ SHANK2/ SDF4/ PCLO/ SORT1/ OPHN1/ NLGN2
GOBP SECONDARY PALATE DEVELOPMENT	6.04109	1.53078e-09	7.60645	2.81722e-14	9.65027	4.9027e-22	0.0721272	0.392393	4.86568e-21	TSHZ1/ ITGB8/ TGFB2/ CHD7/ SMAD4/ TGFBR3
GOBP POSITIVE REGULATION OF TYPE II INTERFERON PRODUCTION	5.61082	2.0137e-08	8.03615	9.27037e-16	9.64987	4.92198e-22	0.0719821	0.44571	4.87486e-21	PDE4B/ HSPD1/ PDE4D/ ABL1/ HLA-A
GOBP NEGATIVE REGULATION OF STEM CELL PROLIFERATION	4.11323	3.90159e-05	9.53145	1.55103e-21	9.64825	5.00038e-22	0.05131	0.42563	4.94245e-21	NFIB/ FGF2/ RARB/ FBLN1/ PTCH1/ TSC22D1/ RBPJ/ RARG
GOBP POSITIVE REGULATION OF PROTEIN CONTAINING COMPLEX ASSEMBLY	3.91309	9.11238e-05	9.71909	2.50013e-22	9.6394	5.45043e-22	0.0383458	0.215608	5.37636e-21	HSP90AA1/ HSPA1A/ NAV3/ PRKD1/ CLU/ FERMT2/ PDE4DIP/ CARMIL1/ ABCA1/ STMP1/ TOGARAM1/ PRKCE/ BID/ MARK4/ BAIAP2/ NCK2/ FER/ ATM/ MAPT/ MED25/ SPIDR/ WARS1/ VCP/ ABCA3/ BIN1/ AMBRA1/ TFRC/ SLF2/ LMOD1/ PTK2B/ NEK7/ SLF1/ HIP1R/ MPP7/ CAND1/ NCKAP1/ VEGFA/ FCHSD2/ NCK1/ MAPK8/ RAP1B/ BAG4/ EIF4G1/ SH3GLB1/ GSK3B/ ARPC2/ SLAIN2/ SLAIN1/ TERF1/ UNC13B/ NUMA1/ RPS3/ RAC1/ ATAT1/ GNL3L/ MECP2/ CTTN/ PA…
GOBP RESOLUTION OF MEIOTIC RECOMBINATION INTERMEDIATES	-6.83569	8.16085e-12	-6.79577	1.07733e-11	-9.6389	5.47696e-22	-0.139113	-0.650665	5.39159e-21	SHOC1/ HFM1/ TOP2B/ RMI1
GOBP MESODERM DEVELOPMENT	4.25991	2.04509e-05	9.37007	7.24839e-21	9.63785	5.53336e-22	0.041924	0.244689	5.4361e-21	EYA2/ WLS/ SMAD1/ ZFPM2/ LHX2/ EXOC4/ CRB2/ SMAD3/ EYA1/ ACVR1/ SMO/ BMPR1A/ SSBP3/ YAP1/ FGFR2/ EPB41L5/ VEGFA/ NUP133/ ITGB4/ SMAD4/ SETD2/ ITGB1/ RPL38/ MESD/ BMPR2/ PRKACA/ ACVR2A/ ZFP36L1/ TXNRD1/ GJA1/ KDM6B
GOBP FAT SOLUBLE VITAMIN METABOLIC PROCESS	-1.74956	0.0801948	-11.8706	1.68175e-32	-9.63093	5.9189e-22	-0.0309995	-0.735576	5.80314e-21	BCO1/ CYP4F11/ VKORC1L1/ CYP27A1/ RLBP1
GOBP REGULATION OF T CELL MEDIATED IMMUNITY	5.76319	8.25382e-09	7.84876	4.20177e-15	9.6251	6.26449e-22	0.0804638	0.41589	6.11732e-21	HMGB1/ ZBTB1/ HSPD1/ P2RX7/ TRAF6/ DUSP22/ DENND1B/ TRPM4/ PPP3CB/ HLA-E/ CD81/ HLA-A/ FBXO38/ MAP3K7
GOBP SECRETORY GRANULE ORGANIZATION	3.17395	0.00150378	10.4381	1.66036e-25	9.6252	6.25843e-22	0.0352119	0.338284	6.11732e-21	RFX2/ AQP1/ ABCA1/ AP1S2/ LYST/ HPS3/ AP1M1/ AP3B1/ AP1G1/ SLC9A8/ AP3M1/ AP1B1/ AGFG1
GOBP INTRACELLULAR ESTROGEN RECEPTOR SIGNALING PATHWAY	-6.30409	2.89884e-10	-7.29341	3.02207e-13	-9.61489	6.9185e-22	-0.0701907	-0.309368	6.74242e-21	CNOT2/ CARM1/ YAP1/ TAF7/ RBFOX2/ DDX17/ UFL1/ WBP2/ DDRGK1/ CNOT1/ STRN3/ DDX5/ ARID1A/ CNOT9/ SAFB/ UFSP2/ PARP1/ PAK1/ LATS1
GOBP EYE MORPHOGENESIS	2.25816	0.0239357	11.3207	1.0362e-29	9.60172	7.86243e-22	0.0203331	0.232939	7.647e-21	ZHX2/ SDK2/ AQP1/ PAX6/ LARGE1/ CEP290/ THRB/ ABI2/ FGF2/ BCL2/ RARB/ BCAR3/ CRB2/ PTPRM/ FAT1/ SKI/ EPHB1/ RORB/ FAT3/ HIPK2/ STAU2/ NECTIN3/ MAN2A1/ FRS2/ NTRK2/ BBS4/ HMGN1/ VEGFA/ MEGF11/ EFEMP1/ PRKCI/ IFT172/ COL5A2/ AHI1/ IFT122/ NOTCH2/ DLL1/ AGTPBP1/ FBN1/ HIPK1/ MEIS1/ MFN2/ NIPBL/ RARG
GOBP POSITIVE REGULATION OF MEMBRANE PERMEABILITY	5.24791	1.53833e-07	8.32044	8.76351e-17	9.59428	8.45087e-22	0.0639978	0.332186	8.20291e-21	HSPA1A/ EYA2/ RHOT1/ BID/ NMT1/ BNIP3L/ HIP1R/ RHOT2/ MAPK8/ GSK3B/ VDAC2/ SPG7/ SLC25A6/ BNIP3
GOBP MUSCLE HYPERTROPHY	5.32617	1.00304e-07	8.23726	1.76204e-16	9.59079	8.74108e-22	0.0528689	0.274535	8.4677e-21	PRKG1/ CAMK2D/ ATP2B4/ RAP1GDS1/ PRKCA/ HDAC4/ PPP3CA/ KLF15/ SMAD3/ IL6ST/ MTPN/ AKAP6/ JARID2/ ATP2A2/ PDE9A/ MEF2A/ PPARA/ SMAD4/ FOXO1/ FOXP1/ GLRX3/ PARP1/ TOMM70/ MEIS1/ ROCK1
GOBP TRICARBOXYLIC ACID CYCLE	-3.79721	0.000146333	-9.7591	1.68644e-22	-9.58576	9.17796e-22	-0.0467104	-0.344547	8.87324e-21	IDH3A/ ACO1/ SUCLG2/ OGDHL/ IDH2/ DHTKD1/ NNT/ CS/ DLST/ IREB2/ ACO2/ SDHC/ PDHA1/ MRPS36/ SUCLG1/ SUCLA2/ IDH1
GOBP STRIATED MUSCLE CELL PROLIFERATION	2.80227	0.00507444	10.7443	6.30088e-27	9.5789	9.8082e-22	0.0306615	0.36292	9.46374e-21	SMAD1/ ERBB4/ ANGPT1/ ZFPM2/ SUGT1/ FOS/ VGLL4/ TENM4/ FGF2/ SKI/ EPHB1/ MEGF10/ MEF2C/ CFLAR/ TGFB2/ BMPR1A/ YAP1/ JARID2/ FGFR2/ DIPK2A/ NDRG4/ RBPJ/ TGFBR1/ ABL1/ ARID2/ PPARD/ MAPK14/ AKIRIN1/ HGF/ PAXBP1/ TGFBR3
GOBP NEGATIVE REGULATION OF CELL GROWTH	3.2137	0.00131037	10.3297	5.1736e-25	9.57661	1.00281e-21	0.031235	0.217813	9.65677e-21	HSPA1A/ CRYAB/ MAP2/ BCL6/ DNAJB2/ RGMA/ RB1/ VGLL4/ SEMA3D/ SEMA3A/ BCL2/ DCBLD2/ SEMA4D/ SMAD3/ SEMA6A/ EAF2/ SMARCA4/ SMARCA2/ TGFB2/ NTN1/ PTPRS/ SPART/ NRP1/ RERG/ SPAG9/ ULK2/ CCAR2/ HDAC6/ SEMA3B/ RTN4/ CRLF3/ IP6K2/ TSPYL2/ PPARA/ SEMA4A/ SH3BP4/ SMAD4/ CGRRF1/ SEMA4B/ CAPRIN2/ FOXP1/ BMPR2/ ACVR1B/ SERTAD2/ MECP2/ TOMM70/ SEMA6D/ GJA1/ PTPRJ/ MT3/ ULK1
GOBP ASPARTATE FAMILY AMINO ACID CATABOLIC PROCESS	-3.52579	0.000422219	-9.99959	1.53031e-23	-9.56389	1.13413e-21	-0.0891229	-0.910014	1.08998e-20	AASS/ SDS/ ASRGL1/ AADAT/ RIDA/ DLST/ GOT1
GOBP EMBRYONIC BRAIN DEVELOPMENT	-6.7112	1.93025e-11	-6.81251	9.591e-12	-9.56271	1.14712e-21	-0.0929378	-0.368415	1.10029e-20	IFT140/ CC2D2A/ TUBB2B/ CDC40/ TBC1D23/ TRA2B
GOBP CGMP MEDIATED SIGNALING	7.02474	2.14466e-12	6.46384	1.02081e-10	9.53786	1.45805e-21	0.109363	0.591945	1.39577e-20	PRKG1/ AQP1/ PDE3A/ APOE/ IRAG1/ ADORA2B/ ADNP
GOBP REGULATION OF NATURAL KILLER CELL ACTIVATION	3.57554	0.000349509	9.90635	3.90656e-23	9.53313	1.52605e-21	0.0473135	0.372104	1.45799e-20	ZBTB1/ TOX/ RHBDD3/ AP1G1/ AXL/ HLA-E
GOBP NEGATIVE REGULATION OF INTRINSIC APOPTOTIC SIGNALING PATHWAY	4.09057	4.30314e-05	9.37639	6.82686e-21	9.52258	1.68931e-21	0.0460948	0.292963	1.61081e-20	HSPA1A/ HSPB1/ CD44/ CLU/ DNAJA1/ BCL2L1/ BID/ FYN/ BCL2/ TRAP1/ OPA1/ TPT1/ PTTG1IP/ ATAD5/ CCAR2/ TMBIM6/ YBX3/ LRRK2/ URI1/ MDM2/ ARMC10/ MARCHF7/ SIRT1/ FBXO7/ NONO/ VDAC2/ RRM2B/ PTPN1/ PIK3CB/ PARK7
GOBP NEGATIVE REGULATION OF INTRINSIC APOPTOTIC SIGNALING PATHWAY IN RESPONSE TO DNA DAMAGE	7.12066	1.07411e-12	6.33384	2.39139e-10	9.51377	1.83882e-21	0.103456	0.404766	1.74994e-20	CD44/ CLU/ BCL2L1/ BID/ BCL2/ TPT1/ ATAD5/ CCAR2/ MARCHF7/ SIRT1
GOBP ERBB SIGNALING PATHWAY	4.80962	1.51221e-06	8.63788	5.72646e-18	9.50882	1.92843e-21	0.0467796	0.224813	1.83163e-20	NRG3/ PLCE1/ ERBB4/ GAB1/ CCDC88A/ SOS1/ CADM1/ MVB12B/ PIK3CA/ BCAR3/ NCK2/ FER/ DGKD/ ERBIN/ KIF16B/ HAP1/ ZFYVE28/ PTK2B/ HIP1R/ PIK3C2A/ RTN4/ EFEMP1/ PTK2/ ERBB2/ CAMLG/ SHC3/ CNOT9/ IQGAP1/ PTPN11/ RBPJ/ PTPN18/ ABL1/ SOCS4/ CBL/ SLC30A10/ CUL5/ SPRY2/ PTPN12/ SNX6/ PTPRJ/ BRAF
GOBP NEGATIVE REGULATION OF SMOOTH MUSCLE CELL PROLIFERATION	6.58777	4.46469e-11	6.85591	7.08592e-12	9.50612	1.97904e-21	0.0777056	0.326381	1.87604e-20	PRKG1/ TAFA5/ GNA12/ TPM1/ MEF2C/ APOE/ NDRG2/ NDRG4/ CTNNBIP1/ SF1/ PPARGC1A/ BMPR2/ PTEN/ PDCD4/ MFN2
GOBP RESPONSE TO ISCHEMIA	4.09294	4.25933e-05	9.34463	9.22104e-21	9.5018	2.06294e-21	0.0466656	0.340866	1.95177e-20	SOS1/ SQSTM1/ BCL2/ CPEB4/ P2RX7/ MEF2C/ FAIM2/ CSF1/ PTK2B/ AIFM1/ REST/ MAP3K5/ PIK3CB
GOBP RESPONSE TO FORSKOLIN	6.37883	1.78443e-10	7.02736	2.10477e-12	9.47961	2.55234e-21	0.108586	0.520918	2.41011e-20	EFNA5/ ADCY8/ ADCY2/ FDX1/ ADCY3/ GNAI1/ ADCY1
GOBP MUSCLE HYPERTROPHY IN RESPONSE TO STRESS	6.15751	7.38963e-10	7.24431	4.34631e-13	9.47652	2.62897e-21	0.0838069	0.386448	2.47765e-20	ATP2B4/ HDAC4/ PPP3CA/ KLF15/ SMAD3/ ATP2A2/ SMAD4/ FOXO1
GOBP POLYSACCHARIDE METABOLIC PROCESS	3.94065	8.12612e-05	9.45729	3.16019e-21	9.47378	2.69907e-21	0.0408887	0.230507	2.53879e-20	PTGES3/ SORBS1/ FUT9/ IRS2/ STK40/ PYGB/ IL6ST/ GYS1/ PHKA2/ PPP1CB/ HS2ST1/ CHST1/ RB1CC1/ PPP1R2/ PHKG1/ PHKA1/ GSK3B/ AGL/ INSR/ CSGALNACT1/ CHST7/ NPC1/ RUBCNL/ ACADM/ PFKM/ UGP2/ PRKAG2/ AP2A1/ GBE1/ AKT2
GOBP HOMOLOGOUS CHROMOSOME SEGREGATION	-4.8473	1.25152e-06	-8.54775	1.25506e-17	-9.47174	2.75232e-21	-0.0620275	-0.652651	2.58389e-20	TEX15/ ATM/ FMN2/ UBE2B/ SHOC1/ RNF212B/ STAG3/ SYCP2/ MEI4/ SPDYA/ AGO4/ CENPC/ MRE11/ TERF1/ MLH3/ ZCWPW1
GOBP SMALL GTPASE MEDIATED SIGNAL TRANSDUCTION	1.46465	0.143015	11.9211	9.18461e-33	9.46518	2.93045e-21	0.0134854	0.183636	2.74581e-20	ITSN1/ STARD13/ PLCE1/ KITLG/ RHOT1/ FAM13A/ BCL6/ DOK5/ CCDC88A/ DENND1A/ SOS1/ RHOQ/ ARHGEF3/ SQSTM1/ ABCA1/ SIPA1L3/ RB1/ KANK1/ GNA12/ ARHGAP42/ DOCK3/ MRAS/ RAPGEF3/ TRIO/ RAPGEF1/ ARHGEF10L/ PRAG1/ SRGAP3/ ARHGAP39/ SIPA1L1/ SPRY3/ TIAM2/ ARAP1/ ABI2/ FGF2/ PPP2CB/ RALGPS1/ MYO9B/ DENND4A/ BCAR3/ ITPKB/ RGL3/ VAV3/ DAB1/ ARHGAP5/ DOCK7/ RHEB/ DOCK9/ SHTN1/ RAP1A/ CDC42SE1/ MAP4K4/ TGFB2/ CR…
GOBP REGULATION OF LEUKOCYTE ADHESION TO VASCULAR ENDOTHELIAL CELL	7.17566	7.19587e-13	6.20942	5.31792e-10	9.46468	2.94449e-21	0.101481	0.46913	2.75366e-20	FUT9/ TRAF6/ NFAT5/ ZDHHC21
GOBP POSITIVE REGULATION OF HORMONE METABOLIC PROCESS	-6.76655	1.31888e-11	-6.58176	4.64903e-11	-9.43868	3.77493e-21	-0.116481	-0.479603	3.52351e-20	SLCO1C1/ ARNT/ CTNS/ IGF1R
GOBP POSITIVE REGULATION OF DNA BINDING	8.74447	2.24057e-18	4.60255	4.17342e-06	9.43777	3.80783e-21	0.112382	0.330714	3.54741e-20	HMGB1/ RB1/ PAX6/ SIRT2/ SKI/ TRAF6/ HES1/ DDRGK1/ EP300/ HMGB2/ GTF2B/ PARK7
GOBP VASCULAR ASSOCIATED SMOOTH MUSCLE CELL PROLIFERATION	4.42619	9.59125e-06	8.90332	5.42007e-19	9.42539	4.28526e-21	0.0486442	0.315795	3.98455e-20	PRKG1/ TAFA5/ DDR2/ GNA12/ TPM1/ FGF2/ MEF2C/ BMPR1A/ NDRG2/ FGFR2/ FRS2/ MDM2/ GNAI2/ PTEN/ POLDIP2/ PDCD4/ MFN2/ GJA1/ MAP3K5/ MAP3K7
GOBP ROOF OF MOUTH DEVELOPMENT	4.29798	1.7236e-05	9.01672	1.93813e-19	9.41491	4.73472e-21	0.041841	0.274936	4.39407e-20	PRRX1/ TSHZ1/ SOS1/ ITGB8/ NPRL3/ DHRS3/ SKI/ TGFB2/ BNC2/ TBC1D32/ BMPR1A/ PLEKHA1/ SGPL1/ INSIG1/ IFT172/ CHD7/ WDPCP/ SMAD4/ TGFBR1/ BBS7/ GABRB3/ TGFBR3
GOBP REGULATION OF SYSTEMIC ARTERIAL BLOOD PRESSURE BY HORMONE	10.1316	3.99855e-24	3.17257	0.00151095	9.4075	5.08061e-21	0.166732	0.350338	4.7061e-20	RPS6KA2/ PCSK5/ ATP6AP2/ ECE1
GOBP EMBRYONIC SKELETAL SYSTEM DEVELOPMENT	2.58451	0.00975174	10.7161	8.55321e-27	9.40495	5.20532e-21	0.0256527	0.265195	4.81245e-20	PRRX1/ CHST11/ IFT140/ PCSK5/ SLC2A10/ DEAF1/ SMAD3/ MTHFD1L/ EYA1/ PBX1/ FGFR2/ FLVCR1/ DYNC2I1/ MTHFD1/ SETD2/ TGFBR1/ XYLT1/ ACVR2A/ NIPBL/ COL11A1/ WDR19
GOBP POSITIVE REGULATION OF ADENYLATE CYCLASE ACTIVITY	4.24296	2.20596e-05	9.04378	1.51344e-19	9.39514	5.71411e-21	0.0727096	0.457176	5.27281e-20	CAP2/ CACNA1C/ ADORA2B/ LGR4/ CAP1/ STIM1/ RAF1
GOBP RIBONUCLEOSIDE MONOPHOSPHATE BIOSYNTHETIC PROCESS	-5.02277	5.09323e-07	-8.25829	1.47769e-16	-9.39113	5.93609e-21	-0.0629779	-0.575718	5.46727e-20	PRPS1/ PAICS/ DHODH/ NUDT2/ GART/ PPAT/ ADK/ UPRT/ UCKL1/ UPP2
GOBP APPENDAGE DEVELOPMENT	3.34979	0.000808727	9.92826	3.1369e-23	9.389	6.0574e-21	0.0300148	0.22181	5.56845e-20	SLC7A11/ PRRX1/ FERMT2/ CACNA1C/ CHST11/ MAP3K20/ GNA12/ IFT140/ ZBTB16/ LARGE1/ PCSK5/ RARB/ ITGA6/ SKI/ KAT2B/ TGFB2/ PBX1/ CREBBP/ FBXW4/ TBC1D32/ BMPR1A/ IFT52/ FGFR2/ FZD6/ FLVCR1/ ZNRF3/ ZNF141/ PTCH1/ RECK/ ITGB4/ IFT172/ BPNT2/ ATRX/ IQCE/ CHD7/ PSEN1/ WDPCP/ LNPK/ IFT122/ VPS54/ SMAD4/ NOTCH2/ BMPR2/ FREM2/ NFIA/ RC3H2/ ECE1/ LMBR1/ AFF3/ BBS7/ NIPBL/ KREMEN1/ CIBAR1/ RARG/ WDR19/ PLXNA2
GOBP ACUTE PHASE RESPONSE	-1.68321	0.0923345	-11.5899	4.63733e-31	-9.3855	6.26199e-21	-0.0470036	-0.843693	5.74567e-20	FN1/ TFRC/ IL6R/ A2M/ F8/ CEBPB/ APOL2
GOBP INTERLEUKIN 12 PRODUCTION	7.70058	1.35453e-14	5.56792	2.57805e-08	9.38224	6.45853e-21	0.0950939	0.367007	5.91484e-20	HMGB1/ HSPD1/ TRAF6/ CD47/ PLCB1/ FOXP1/ MAST2/ MAPK14
GOBP POSITIVE REGULATION OF PROTEIN LOCALIZATION TO MEMBRANE	5.36621	8.04077e-08	7.88699	3.09563e-15	9.37143	7.15575e-21	0.0551395	0.181488	6.54105e-20	SORBS1/ ATP2C1/ ATP2B4/ DPP10/ SQSTM1/ ITGB1BP1/ PRKCE/ FYN/ RAB11FIP2/ NMT1/ PIK3CA/ SPTBN1/ STOM/ SSH1/ EZR/ CEMIP/ ACSL3/ WNK3/ CHP1/ PRNP/ ERBB2/ PRKCI/ MAPK8/ KIF5B/ PDCD5/ PTPN9/ ITGB1/ PIK3R1/ CD81/ MESD/ MFF/ TCAF1/ CNST/ NLGN2/ AKT2
GOBP LAMELLIPODIUM ORGANIZATION	3.05167	0.00227574	10.1689	2.72881e-24	9.34838	8.90036e-21	0.0287531	0.292939	8.12054e-20	HSP90AA1/ CD44/ PLCE1/ ABLIM1/ CCDC88A/ CARMIL1/ KANK1/ ABI2/ BIN3/ PIK3CA/ MYO9B/ NCK2/ FER/ VAV3/ CAPZB/ ARHGEF4/ MTSS2/ WASF2/ NCKAP1/ ABI1/ NUP85/ ACTR3/ NCK1/ PLEKHO1/ CORO1C/ ARPC2/ GOLPH3/ VCL/ ITGB1/ PIK3R1/ RAC1/ ACTR2/ RREB1/ SH2B1/ AKIRIN1/ CTTN/ CDC42/ MTOR/ CYFIP1/ SNX2
GOBP REGULATION OF CELL ADHESION	2.29984	0.0214571	10.9047	1.0951e-27	9.33699	9.91121e-21	0.0210851	0.152938	9.02588e-20	HMGB1/ HSPH1/ PRKG1/ FRMD5/ CD44/ KITLG/ FUT9/ ANGPT1/ ZBTB1/ FERMT2/ HSPD1/ ST6GAL1/ IL2RA/ BCL6/ TBCD/ EFNA5/ CARMIL1/ FAM107A/ KANK1/ LAMA4/ PRKCA/ ACTN4/ ZBTB16/ ITGB1BP1/ PRKCE/ FYN/ PPP3CA/ TPM1/ MACF1/ LIMCH1/ PKD1/ RASA1/ UBASH3B/ ZMIZ1/ EFNB2/ UTRN/ BCL2/ SMARCD3/ CASK/ PIK3CA/ SEMA4D/ FLOT2/ FBLN1/ ITPKB/ PDE3B/ NCK2/ GPM6B/ ITGA6/ VAV3/ SMAD3/ PKP4/ DAB1/ ATM/ SEMA6A/ PEAK1/ GLI2/ SMAR…
GOBP REGULATION OF NEURON MIGRATION	5.7128	1.11131e-08	7.49018	6.87791e-14	9.33592	1.0012e-20	0.05704	0.256606	9.10064e-20	NRG3/ FLRT2/ PAX6/ CTNNA2/ PHACTR1/ SEMA3A/ SEMA6A/ SHTN1/ ADGRG1/ LRIG2/ NEXMIF/ UNC5C/ ZNF609/ ULK4/ NTNG2/ NIPBL/ PLXNB2
GOBP HEPATOCYTE APOPTOTIC PROCESS	1.49586	0.13469	11.6937	1.37235e-31	9.32644	1.09482e-20	0.0173918	0.397315	9.93307e-20	RB1/ BCL2L1/ DNMT3A/ BID/ CFLAR/ GSN/ STK4/ PPARA/ STK3/ PRKAA2/ IGF1R/ ADAR
GOBP NEGATIVE REGULATION OF CELL VOLUME	5.98217	2.20179e-09	7.20573	5.77322e-13	9.32526	1.10713e-20	0.101419	0.899033	1.0026e-19	KCNMA1/ ANO6/ P2RX7/ CLCN3
GOBP SENSORY ORGAN MORPHOGENESIS	1.35264	0.176171	11.8174	3.17392e-32	9.31262	1.2472e-20	0.0124623	0.191002	1.12735e-19	PRRX1/ TSHZ1/ WHRN/ ZHX2/ SDK2/ AQP1/ PAX6/ LARGE1/ CEP290/ SOD1/ THRB/ ABI2/ FGF2/ BCL2/ CDH23/ RARB/ BCAR3/ CRB2/ PTPRM/ FAT1/ ZIC1/ SKI/ EPHB1/ RORB/ FAT3/ HIPK2/ STAU2/ EYA1/ NTN1/ ANKRD24/ NECTIN3/ INSIG1/ FGFR2/ LRIG1/ MYO6/ FZD6/ MAN2A1/ FRS2/ NTRK2/ BBS4/ HMGN1/ GJB6/ VEGFA/ MEGF11/ EFEMP1/ PRKCI/ IFT172/ COL5A2/ CHD7/ AHI1/ WDPCP/ IFT122/ STOX1/ NOTCH2/ BCR/ RPL38/ DLL1/ AGTPBP1/ FBN1/ H…
GOBP EMBRYONIC APPENDAGE MORPHOGENESIS	2.9633	0.00304358	10.2025	1.93274e-24	9.30961	1.28299e-20	0.0279423	0.246889	1.15755e-19	PRRX1/ CACNA1C/ CHST11/ MAP3K20/ GNA12/ IFT140/ ZBTB16/ RARB/ SKI/ TGFB2/ PBX1/ CREBBP/ FBXW4/ TBC1D32/ BMPR1A/ IFT52/ FZD6/ FLVCR1/ PTCH1/ RECK/ BPNT2/ CHD7/ PSEN1/ WDPCP/ LNPK/ IFT122/ SMAD4/ NOTCH2/ FREM2/ ECE1/ LMBR1/ AFF3/ NIPBL/ RARG/ WDR19
GOBP AMINO ACID NEUROTRANSMITTER REUPTAKE	-7.93501	2.10471e-15	-5.22742	1.71891e-07	-9.30725	1.31189e-20	-0.121794	-0.316321	1.18143e-19	KCNJ10/ ATP1A2/ SLC6A1/ SLC6A11/ ITGB1
GOBP REGULATION OF SYNAPSE ASSEMBLY	7.35935	1.84812e-13	5.79375	6.88339e-09	9.30064	1.39602e-20	0.0856064	0.205878	1.25487e-19	APP/ FLRT2/ EFNA5/ ADGRB3/ GRID2/ ARMCX5-GPRASP2/ FARP1/ GPC4/ PTPN13/ SEMA4D/ PTPRD/ MYCBP2/ CRIPT/ EPHB1/ STAU2/ MEF2C/ NLGN1/ NTN1/ ROBO2/ PTPRS/ OGT/ SRPX2/ ADGRB1/ PTK2B/ NTRK2/ SLITRK2/ NRXN1/ VPS35/ SEMA4A/ EIF4G1/ RAP2A/ NEGR1/ CLSTN1/ ADNP/ NTNG2/ NLGN2/ IL1RAPL1
GOBP REGULATION OF PROTEIN LOCALIZATION TO CENTROSOME	5.2217	1.77287e-07	7.91554	2.46187e-15	9.28943	1.55116e-20	0.0683183	0.435623	1.39175e-19	BICD1/ MARK4/ RAB11A/ GSK3B/ APC
GOBP MEMBRANE LIPID METABOLIC PROCESS	3.35517	0.000793162	9.76688	1.56188e-22	9.27869	1.71574e-20	0.0308769	0.175091	1.53658e-19	CERS6/ PRKD1/ FUT9/ ST8SIA1/ B3GALT1/ ITGB8/ SLC30A5/ LARGE1/ ST6GALNAC3/ ST3GAL2/ SGMS1/ DPM1/ CERS4/ PPM1L/ P2RX7/ CERK/ PLA2G6/ ELOVL5/ ST6GALNAC5/ B4GALT5/ GLB1/ AGK/ TEX2/ SGPL1/ PIGL/ SERINC1/ ORMDL1/ SUMF1/ ELOVL2/ FADS3/ SGPP1/ ARV1/ GPLD1/ GBA2/ SPTLC1/ VPS54/ PIGG/ PIGZ/ CREM/ CSNK1G2/ PIGF/ TM9SF2/ PRKD3/ PIGN/ PIGK/ PIGB/ ABCA2/ SPTLC2/ CERT1/ ASAH1/ SAMD8/ ST3GAL1/ PIGU/ ELOVL6/ HACD…
GOBP REGULATION OF PROTEIN LOCALIZATION TO MEMBRANE	4.1985	2.68691e-05	8.90522	5.3281e-19	9.26573	1.93754e-20	0.0400031	0.171398	1.73203e-19	SLC7A11/ SORBS1/ ATP2C1/ ATP2B4/ PPFIA1/ DPP10/ RHOQ/ SQSTM1/ CDH2/ BCL2L1/ ITGB1BP1/ PRKCE/ FYN/ RAB11FIP2/ GPC4/ NMT1/ PIK3CA/ CRIPT/ STX8/ RAP1A/ SPTBN1/ ZDHHC7/ PPP2R5A/ GSN/ STOM/ SSH1/ EZR/ OGT/ GPC5/ NUMB/ CEMIP/ ACTB/ SHISA6/ ACSL3/ WNK3/ CHP1/ PRNP/ PID1/ ERBB2/ PRKCI/ MAPK8/ KIF5B/ PDCD5/ PTPN9/ GDI1/ ITGB1/ PIK3R1/ CD81/ MESD/ MFF/ TMEM59/ ADAM10/ TCAF1/ CNST/ GPC1/ TMED2/ DAG1/ IQSEC2…
GOBP RESPONSE TO HYDROPEROXIDE	6.53451	6.38191e-11	6.53552	6.33906e-11	9.2419	2.42153e-20	0.101471	0.408083	2.16072e-19	PRKD1/ DAPK1/ MGST1/ CD38/ SP1
GOBP INTERLEUKIN 6 PRODUCTION	6.13988	8.25851e-10	6.92829	4.25966e-12	9.24059	2.45146e-20	0.0692251	0.288588	2.18342e-19	HMGB1/ APP/ ZBTB20/ HSPD1/ P2RX7/ TRAF6/ CD47/ IL6R/ SYT11/ ADORA2B/ PTPN11/ CEBPB/ CAPN2/ HGF/ ARRB1/ DHX9
GOBP POSITIVE REGULATION OF TELOMERE MAINTENANCE VIA TELOMERE LENGTHENING	-7.25038	4.15597e-13	-5.81317	6.13022e-09	-9.23732	2.5274e-20	-0.079349	-0.270663	2.24693e-19	CCT3/ ATM/ CCT6A/ NAF1/ PRKCQ/ PKIB/ NEK7/ PARN/ TNKS2/ DHX36/ MAPKAPK5/ POT1/ XRCC5/ TNKS/ ATR/ HMBOX1
GOBP POSITIVE REGULATION OF MITOCHONDRIAL MEMBRANE PERMEABILITY	5.33834	9.38036e-08	7.69568	1.40741e-14	9.21644	3.07121e-20	0.0661536	0.319739	2.72541e-19	HSPA1A/ EYA2/ RHOT1/ BID/ NMT1/ BNIP3L/ HIP1R/ RHOT2/ MAPK8/ GSK3B/ VDAC2/ SPG7/ SLC25A6/ BNIP3
GOBP CELLULAR RESPONSE TO ACID CHEMICAL	1.33545	0.181729	11.6878	1.47153e-31	9.20883	3.29705e-20	0.0134625	0.297442	2.9205e-19	BMT2/ KLHL22/ BCL2L1/ DNMT3A/ FYN/ BAIAP2/ CPEB1/ PIK3CA/ CASTOR2/ CPEB4/ RPTOR/ CUL3/ IPO5/ LARS1/ NTRK2/ VEGFA/ EP300/ PDGFC/ UBR2/ COL5A2/ PKD2/ SH3BP4/ RRAGD/ CEBPB/ CAPN2/ RBX1/ HNRNPD/ MTOR/ SLC38A9
GOBP DEVELOPMENTAL CELL GROWTH	3.94868	7.85834e-05	9.06571	1.23794e-19	9.20256	3.49509e-20	0.0361193	0.165686	3.09029e-19	HSP90AA1/ PRKG1/ APP/ MAP2/ CDH4/ SLC39A12/ NEDD4L/ EFNA5/ CYFIP2/ RGMA/ COBL/ LHX2/ NRCAM/ SEMA3D/ MACF1/ RIMS1/ PRMT2/ SEMA3A/ SEMA4D/ MAPT/ SEMA6A/ SHTN1/ HSP90AB1/ RNF157/ DNM2/ NTN1/ PTPRS/ AKAP6/ APOE/ SPART/ CDKL5/ CACNG7/ FN1/ OLFM1/ NRP1/ SPAG9/ DDR1/ RAPH1/ SIN3A/ ULK2/ USP9X/ VEGFA/ GOLGA4/ UNC13A/ HDAC6/ SEMA3B/ RTN4/ S100B/ PPP3CB/ SLC23A2/ PPARA/ SEMA4A/ GSK3B/ TTL/ C9orf72/ SLC9A6/…
GOBP ADENYLATE CYCLASE MODULATING G PROTEIN COUPLED RECEPTOR SIGNALING PATHWAY	6.92908	4.23595e-12	6.06066	1.35568e-09	9.18513	4.11038e-20	0.0654128	0.21177	3.62773e-19	PDE4B/ ADGRL3/ GABBR1/ ATP2B4/ ADGRB3/ GNAO1/ ABCA1/ GNA12/ RAMP1/ ADCY8/ PALM/ PRKCA/ ADCY2/ GNA14/ PDE4D/ GNAL/ ADCY9/ PTH1R/ ADCY3/ GNB1/ ADGRG1/ GPR37L1/ AKAP12/ WASF2/ ADGRG2/ ADGRB1/ GRM3/ ARRDC3/ P2RY1/ ADORA2B/ GNAQ/ LGR4/ GRM1/ GNAI1/ PRKACA/ GNAI2/ ADCY1/ ADGRB2/ ADRB1
GOBP MESENCHYMAL CELL PROLIFERATION	6.10298	1.04109e-09	6.87912	6.0225e-12	9.17973	4.3218e-20	0.07799	0.303854	3.80742e-19	PRRX1/ NFIB/ IRS2/ ARHGAP5/ PHF14/ SMO/ BMPR1A/ FGFR2/ DCHS2/ CTNNBIP1/ SYNE1/ PDGFA
GOBP NERVE DEVELOPMENT	-4.66798	3.04172e-06	-8.29548	1.08143e-16	-9.16656	4.88376e-20	-0.0542661	-0.308804	4.29471e-19	LARGE1/ SEMA3A/ EPHB1/ ADARB1/ KCNQ3/ HES1/ RPL24/ LRIG1/ NRP1/ LRIG2/ GABRB2/ NKX2-2/ ATP8B1/ CHD7/ SLC1A3/ SLC25A46/ AFG3L2/ DICER1/ SLC24A4/ ECE1/ DAG1
GOBP REGULATION OF NEURON PROJECTION ARBORIZATION	4.54438	5.50971e-06	8.41564	3.90764e-17	9.16412	4.99545e-20	0.0666125	0.483552	4.385e-19	GRIP1/ SPRY3/ MACF1/ MYO9A/ MOV10/ DVL3/ NTNG2
GOBP NEGATIVE REGULATION OF CELLULAR RESPONSE TO INSULIN STIMULUS	-4.31545	1.59275e-05	-8.62313	6.515e-18	-9.14896	5.74852e-20	-0.0524573	-0.362933	5.03694e-19	PTPRE/ KANK1/ NCOA5/ PRKCQ/ PIP4K2A/ TNS2/ PID1/ NCL/ NCK1/ RPS6KB1/ LONP1/ APPL2/ PTPN1/ ZNF592
GOBP NEGATIVE REGULATION OF PLATELET ACTIVATION	8.53178	1.4411e-17	4.37285	1.22634e-05	9.12495	7.17665e-20	0.176287	0.531317	6.27699e-19	PRKG1/ UBASH3B/ APOE/ CD9/ PDGFA
GOBP REGULATION OF ALPHA BETA T CELL ACTIVATION	6.14984	7.7562e-10	6.72349	1.7742e-11	9.10282	8.80168e-20	0.067599	0.272675	7.68448e-19	HMGB1/ HSPH1/ IL2RA/ BCL6/ ZBTB16/ ITPKB/ PRKCQ/ AP3B1/ NDFIP1/ HLA-E/ ITCH/ RC3H1/ SH3RF1/ CD81/ HLA-A/ RC3H2
GOBP POSITIVE REGULATION OF OSTEOCLAST DIFFERENTIATION	1.88912	0.0588753	10.9809	4.72082e-28	9.1005	8.99202e-20	0.0252516	0.538962	7.8366e-19	FOS/ PPP3CA/ TRAF6/ CSF1/ RPTOR/ NOTCH2
GOBP REGULATION OF LYMPHOCYTE DIFFERENTIATION	4.48615	7.25209e-06	8.34292	7.2477e-17	9.07153	1.17362e-19	0.0438783	0.200546	1.02099e-18	HMGB1/ ZBTB1/ IL2RA/ BCL6/ TOX/ SOS1/ ZBTB16/ SOD1/ ZMIZ1/ SMARCD3/ ITPKB/ GLI2/ SMARCA4/ SMARCA2/ RNF41/ IL7/ AMBRA1/ SPI1/ ACTB/ AP3B1/ CD46/ ID2/ CAMK4/ ERBB2/ NDFIP1/ SMARCD2/ FBXO7/ AXL/ XRCC6/ ARID1A/ RC3H1/ SH3RF1/ SOS2/ ABL1/ ARID2/ RC3H2/ PHF10/ SOX13/ ZFP36L1/ BRAF/ FOXO3
GOBP CAMERA TYPE EYE MORPHOGENESIS	2.4192	0.0155549	10.4024	2.4184e-25	9.06622	1.23221e-19	0.0227011	0.237897	1.07004e-18	ZHX2/ SDK2/ AQP1/ PAX6/ LARGE1/ THRB/ ABI2/ BCAR3/ CRB2/ PTPRM/ FAT1/ SKI/ EPHB1/ RORB/ FAT3/ HIPK2/ NECTIN3/ MAN2A1/ FRS2/ NTRK2/ BBS4/ HMGN1/ VEGFA/ MEGF11/ IFT172/ AHI1/ IFT122/ NOTCH2/ DLL1/ HIPK1/ MEIS1/ MFN2
GOBP APOPTOTIC CELL CLEARANCE	7.38614	1.51158e-13	5.42851	5.68263e-08	9.06132	1.28878e-19	0.0949488	0.256922	1.11717e-18	HMGB1/ MEGF10/ SCARB1/ ADGRB1/ MFGE8/ AXL/ MERTK/ RAC1/ SPG11/ TYRO3
GOBP CELL SUBSTRATE ADHESION	1.28666	0.198213	11.5147	1.11247e-30	9.05193	1.40467e-19	0.0121891	0.17293	1.21547e-18	SORBS1/ CD44/ PPFIA2/ ANGPT1/ FERMT2/ PPFIA1/ ST6GAL1/ BCL6/ TBCD/ EFNA5/ CARMIL1/ PTPRK/ FAM107A/ ITGB8/ KANK1/ ACTN4/ ITGB1BP1/ PRKCE/ ACTN1/ MACF1/ LIMCH1/ PKD1/ RASA1/ COL5A3/ ITGB5/ UTRN/ BCL2/ CASK/ FBLN1/ GPM6B/ FER/ ITGA6/ SMAD3/ EPHB1/ PEAK1/ FGL1/ MAP4K4/ CRK/ SORBS3/ STK4/ DOCK1/ ADAM9/ CSF1/ LIMS1/ DUSP22/ CORO2B/ DLC1/ ATP1B2/ FN1/ SDC4/ NRP1/ CLASP2/ TSC1/ PTK2B/ DDR1/ TTYH1/ LDB1/ …
GOBP POSTSYNAPSE ORGANIZATION	4.22657	2.37278e-05	8.57119	1.02417e-17	9.04939	1.43772e-19	0.0417355	0.153964	1.24185e-18	SLC7A11/ CTNND2/ DNM3/ PPFIA2/ CDH2/ NLGN4Y/ TANC2/ ARHGAP39/ GRID2/ ARMCX5-GPRASP2/ NRCAM/ SIPA1L1/ FYN/ ASAP1/ FARP1/ ACTN1/ BAIAP2/ ABI2/ TANC1/ PTPRD/ CNKSR2/ CRIPT/ EPHB1/ STAU2/ NLGN1/ CRK/ SSH1/ EZR/ PTPRS/ APOE/ CDKL5/ ZDHHC15/ ACTB/ SHISA6/ NRP1/ WASF2/ GPHN/ PTK2B/ HIP1R/ EPHA4/ LRRK2/ DHX36/ HDAC6/ PRNP/ ACTG1/ RPS6KA5/ NRXN1/ ARF1/ DBNL/ GRID1/ VPS35/ SHANK2/ DNAJA3/ ARF4/ PSEN1/ ABHD…
GOBP ALCOHOL BIOSYNTHETIC PROCESS	-0.564372	0.572501	-12.2141	2.61223e-34	-9.03578	1.62839e-19	-0.00604405	-0.318193	1.40406e-18	PRKG1/ HRH1/ SOD1/ FGF2/ ITPKB/ DKK3/ PTH1R/ ERLIN1/ QDPR/ APOE/ CYB5R3/ PPIP5K1/ INSIG1/ MSMO1/ SREBF2/ IPMK/ PTK2B/ HMGCS1/ SC5D/ P2RY1/ PPIP5K2/ IP6K1/ PCBD2/ FDFT1/ ARV1/ NUS1/ PTS/ IMPA1/ ERLIN2/ IP6K2/ LSS/ ITPKC/ SREBF1/ HSD17B7/ SPTLC1/ REST/ CYP27A1/ PGP/ MBTPS1/ FDPS/ DHDDS/ H6PD/ IMPA2/ MOXD1/ PRKAA2/ GOT1/ MBTPS2/ ABCA2/ SPTLC2/ MVD/ HMGCR/ ASAH1/ SCAP/ LBR/ PARK7
GOBP SKELETAL MUSCLE ADAPTATION	5.17418	2.28918e-07	7.59123	3.16876e-14	9.02651	1.77238e-19	0.0694723	0.354785	1.5255e-18	NFATC1/ PPP3CA/ CAMK2G/ CFLAR/ ATP2A2/ RPS6KB1
GOBP POSITIVE REGULATION OF BLOOD VESSEL ENDOTHELIAL CELL MIGRATION	8.50048	1.88808e-17	4.25146	2.12384e-05	9.01698	1.93343e-19	0.090457	0.210507	1.66118e-18	HMGB1/ HSPB1/ PRKD1/ ANGPT1/ FGFR1/ PRKCA/ FGF2/ ADAM17/ SRPX2/ AKT3/ NRP1/ TMSB4X/ PIK3C2A/ VEGFA/ SIRT1/ NUS1/ ATP5F1A/ SP1/ ABL1/ MAPK14
GOBP REGULATION OF MULTICELLULAR ORGANISM GROWTH	3.71561	0.000202717	9.03482	1.64267e-19	9.01592	1.95232e-19	0.0375418	0.287241	1.67445e-18	APP/ FTO/ RAI1/ SOD1/ HDAC3/ BCL2/ PIK3CA/ CSF1/ SMO/ EZR/ SGPL1/ GPAM/ BBS2/ BBS4/ PTCH1/ CHD7/ AFG3L2/ ADRB1/ NIPBL
GOBP REGULATION OF DEFENSE RESPONSE TO VIRUS	1.85798	0.0631721	10.884	1.37378e-27	9.00995	2.06153e-19	0.0182113	0.290054	1.765e-18	HSP90AA1/ FBXL2/ TRAF3IP2/ TRIM44/ SIRT2/ RNF216/ CCDC92/ ERBIN/ GRAMD4/ PTPRS/ UBQLN1/ SEC14L1/ SIN3A/ CSNK1A1/ ITCH/ NPLOC4/ ILRUN/ TSPAN6/ TOMM70/ DHX9/ ELMOD2
GOBP REGULATION OF SYSTEMIC ARTERIAL BLOOD PRESSURE	7.23425	4.68093e-13	5.50508	3.69008e-08	9.00807	2.0972e-19	0.0750359	0.245351	1.79238e-18	DDAH1/ RPS6KA2/ ARHGAP42/ PCSK5/ TPM1/ PDE4D/ PRCP/ CORO2B/ ADAMTS16/ GPR37L1/ BBS4/ ATP6AP2/ BMPR2/ ECE1/ MECP2/ ADRB1/ WNK1
GOBP AMIDE CATABOLIC PROCESS	-6.1448	8.00654e-10	-6.58097	4.67384e-11	-8.99848	2.28869e-19	-0.114174	-0.569571	1.95157e-18	ALDH4A1/ AASS/ OAT/ AADAT/ DLST
GOBP MEGAKARYOCYTE DEVELOPMENT	-6.02276	1.71473e-09	-6.68881	2.2499e-11	-8.98844	2.50775e-19	-0.0926638	-0.370327	2.13203e-18	WASF2/ PIP4K2A/ ABI1/ EP300/ PTPN11/ MEIS1
GOBP INTERLEUKIN 10 PRODUCTION	9.59127	8.70062e-22	3.1072	0.00188867	8.97918	2.72799e-19	0.127677	0.258946	2.31522e-18	HMGB1/ HSPD1/ CD47/ CD46/ TRIB2/ DLL1/ HGF
GOBP REGULATION OF RESPONSE TO STRESS	2.26635	0.02343	10.4206	1.99764e-25	8.971	2.93828e-19	0.0207321	0.115444	2.48935e-18	HMGB1/ NEAT1/ SLC7A11/ DDAH1/ HSP90AA1/ HSPA1A/ EYA2/ PRKG1/ PRRX1/ TPD52L1/ CD44/ CHORDC1/ APP/ DNAJB6/ PRKD1/ NPAS2/ TAFA5/ CLU/ DDR2/ FERMT2/ RORA/ DNAJA1/ ATP2B4/ MCPH1/ HSPD1/ IL2RA/ BCL6/ FUT8/ FXR1/ RNF169/ MGLL/ MAP3K20/ RGMA/ STMP1/ ANO6/ RB1/ KANK1/ RFTN1/ CADM1/ BCL2L1/ VPS13C/ ANKRD6/ ADCY8/ DNMT3A/ FBXL2/ RHBDD3/ TRAF3IP2/ ARMH4/ ZNRF1/ PRKCE/ MAPKBP1/ BID/ FYN/ PPP3CA/ TRIM44/ SLC38…
GOBP ACTIN POLYMERIZATION OR DEPOLYMERIZATION	2.69546	0.00702908	9.98343	1.80124e-23	8.96533	3.09342e-19	0.0248602	0.202636	2.61623e-18	FHOD3/ CARMIL1/ CYFIP2/ FAM107A/ KANK1/ COBL/ PRKCE/ MEGF9/ RASA1/ BAIAP2/ ENAH/ ABI2/ PIK3CA/ DAAM2/ NCK2/ FER/ DIAPH2/ ADD3/ CAPZB/ SPTBN1/ SSH2/ DIAPH3/ MICAL3/ GSN/ TMOD3/ SPIRE1/ SSH1/ CYRIA/ MTPN/ BIN1/ DIAPH1/ TTC17/ CAPZA1/ TMSB4X/ LMOD1/ PTK2B/ HIP1R/ BBS4/ CAPZA2/ RDX/ NCKAP1/ ABI1/ FCHSD2/ NCK1/ WASHC3/ BAG4/ GBA2/ ARPC2/ SPTAN1/ ADD1/ ABL1/ RAC1/ PREX1/ CTTN/ MICALL2/ CRACD/ SWAP70/ L…
GOBP ALPHA BETA T CELL DIFFERENTIATION	7.77355	7.63155e-15	4.89887	9.63897e-07	8.96075	3.22463e-19	0.0820515	0.26915	2.72246e-18	HMGB1/ RORA/ BCL6/ TOX/ ZBTB16/ BCL2/ ITPKB/ KMT2A/ JAK1/ IL6R/ AP3B1/ SEMA4A/ RC3H1/ SH3RF1/ FOXP1/ ABL1/ RC3H2/ BRAF/ MTOR
GOBP MICROTUBULE CYTOSKELETON ORGANIZATION	0.969141	0.332475	11.6982	1.3014e-31	8.95718	3.33076e-19	0.00847869	0.14471	2.80719e-18	HSPA1A/ CRYAB/ NAV3/ CHORDC1/ MAP2/ BICD1/ SLC39A12/ PDE4DIP/ MCPH1/ NAV1/ DCLK2/ CCDC88A/ SUGT1/ TBCD/ TTLL11/ EFNA5/ KIF3A/ SDCCAG8/ FIGN/ FAM107A/ MAPRE3/ MPDZ/ TUBA1C/ PAX6/ PARD3/ TOGARAM1/ CFAP47/ NUDC/ KIZ/ CEP126/ APC2/ HDGFL3/ PKD1/ MARK4/ HNRNPU/ HDAC3/ XPO1/ TACC2/ CDC14A/ DIXDC1/ DYNC1LI2/ KATNAL2/ CCDC40/ PARD3B/ SYNE2/ FER/ SUN2/ DOCK7/ MAPT/ FMN2/ CRIPT/ CLIP2/ TTLL9/ NEK6/ KAT2B/ …
GOBP VESICLE CYTOSKELETAL TRAFFICKING	1.49868	0.133957	11.146	7.48667e-29	8.94116	3.85095e-19	0.0143958	0.260405	3.23999e-18	MAP2/ PPFIA2/ TRAK2/ KIF3A/ ACTN4/ TANC2/ FYCO1/ KIF13A/ HAP1/ FNBP1L/ KIF1C/ MYO6/ AP3B1/ BORCS5/ MYO1E/ KIF5B/ CCDC186/ FBXW11/ AP3M1/ MECP2/ SYBU/ KIF5A/ RAB1A/ WASL/ HTT/ KIFAP3
GOBP LEUKOCYTE APOPTOTIC PROCESS	5.19111	2.09042e-07	7.42943	1.09068e-13	8.92407	4.4946e-19	0.0546873	0.203373	3.775e-18	SLC7A11/ KITLG/ ST6GAL1/ IL2RA/ BCL6/ IRS2/ BCL2L1/ TRAF3IP2/ BCL2/ ITPKB/ EBF4/ CASP7/ P2RX7/ MEF2C/ ADAM17/ PRKCQ/ FAS/ GPAM/ SLC39A10/ LYN/ SIRT1/ AXL/ RPS6/ DNAJA3/ MERTK/ FOXP1/ RIPK1/ ST3GAL1/ PIK3CB/ KIFAP3
GOBP REGULATION OF ANATOMICAL STRUCTURE SIZE	2.17853	0.0293663	10.4406	1.61857e-25	8.92305	4.53637e-19	0.0197357	0.158302	3.80351e-18	HSP90AA1/ PRKG1/ FHOD3/ PRKD1/ MAP2/ CDH4/ HP1BP3/ KCNMA1/ EFNA5/ CARMIL1/ AQP1/ CYFIP2/ RGMA/ ANO6/ RAP1GDS1/ KANK1/ ARHGAP42/ ITGB1BP1/ HRH1/ PRKCE/ NRCAM/ SEMA3D/ MACF1/ MEGF9/ RASA1/ SOD1/ BAIAP2/ SEMA3A/ PIK3CA/ SEMA4D/ DAAM2/ NCK2/ FER/ VAV3/ ADD3/ RIN3/ ARHGAP5/ MAPT/ CAPZB/ SEMA6A/ SHTN1/ SPTBN1/ P2RX7/ KAT2B/ SSH2/ GSN/ TMOD3/ DNM2/ SLC12A7/ SSH1/ NTN1/ RPTOR/ CYRIA/ RAB11A/ EZR/ MTPN/ P…
GOBP POSITIVE REGULATION OF CELL CELL ADHESION	2.92205	0.00347734	9.69506	3.16444e-22	8.92165	4.59405e-19	0.0285549	0.198352	3.84524e-18	HMGB1/ HSPH1/ CD44/ KITLG/ ZBTB1/ HSPD1/ IL2RA/ BCL6/ ZBTB16/ FYN/ PPP3CA/ ZMIZ1/ EFNB2/ SMARCD3/ PIK3CA/ FLOT2/ ITPKB/ NCK2/ GLI2/ SMARCA4/ MEGF10/ SMARCA2/ TRAF6/ NFAT5/ IL7/ IL6ST/ AMBRA1/ PRKCQ/ HES1/ CD47/ JAK1/ ACTB/ TFRC/ AFDN/ GPAM/ AP3B1/ CD46/ LYN/ MYO10/ NCK1/ SMARCD2/ DNAJA3/ HLA-E/ ARID1A/ PTPN11/ CD81/ RPS3/ ABL1/ ARID2/ HLA-A/ DENND6A/ PHF10/ SOX13/ FSTL3/ ABL2/ PLPP3/ FOXO3/ KIFAP…
GOBP EPITHELIAL CELL DEVELOPMENT	2.41053	0.0159294	10.1935	2.12092e-24	8.91236	4.99569e-19	0.0229639	0.21105	4.17423e-18	PALLD/ COL27A1/ CLIC4/ SIPA1L3/ CDH2/ PAX6/ FRMD6/ RAPGEF3/ RAPGEF1/ ABI2/ RILPL1/ RARB/ VEZF1/ FER/ PDE4D/ CLOCK/ RHEB/ FAT1/ RAP1A/ ARHGEF26/ RFX3/ IKBKB/ IL6ST/ MAGI2/ SMO/ EZR/ PTPRS/ VIM/ YAP1/ HYDIN/ TFCP2L1/ FASN/ AFDN/ PLCB1/ FRS2/ RDX/ EPB41L5/ FNDC3A/ VEGFA/ FEM1B/ NKX2-2/ MYO1E/ CCM2/ EPAS1/ RAP1B/ ATRX/ GSK3B/ ZDHHC21/ HSD17B4/ IQGAP1/ VCL/ NOTCH2/ ARID4B/ DLL1/ ADD1/ ARID4A/ RAB1A/ I…
GOBP CELLULAR RESPONSE TO CAMP	3.23159	0.00123103	9.36873	7.34119e-21	8.90977	5.11376e-19	0.0432181	0.409702	4.26556e-18	AQP1/ RAPGEF3/ RAPGEF1/ ITPR2/ RAP1A/ FDX1/ EZR/ AKAP6/ INHBB/ RAP1B/ PKD2/ ZFP36L1/ AKAP9
GOBP REGULATION OF PEPTIDYL SERINE PHOSPHORYLATION	4.90971	9.12098e-07	7.66473	1.79204e-14	8.89148	6.03026e-19	0.044546	0.214068	5.02143e-18	HSP90AA1/ CD44/ APP/ PRKD1/ ANGPT1/ ATP2B4/ BCL2/ SMYD3/ PIK3CA/ BCAR3/ NCK2/ PDE4D/ DOCK7/ HSP90AB1/ STK4/ RPTOR/ MAPKAP1/ TFRC/ CREBL2/ NTRK2/ NTRK3/ VEGFA/ HDAC6/ NCK1/ GGNBP2/ BAG4/ IP6K2/ EIF4G1/ PAQR3/ STOX1/ CNOT9/ CAPRIN2/ TNKS1BP1/ PWP1/ PTEN/ PAK1/ PDCD10/ NSD1/ HGF/ SPRY2/ LATS1/ AKAP9/ BRAF/ RAF1/ PARK7
GOBP GLUCAN METABOLIC PROCESS	3.97346	7.08353e-05	8.59415	8.38831e-18	8.88664	6.29822e-19	0.0435821	0.234147	5.2356e-18	PTGES3/ SORBS1/ IRS2/ STK40/ PYGB/ IL6ST/ GYS1/ PHKA2/ PPP1CB/ RB1CC1/ PPP1R2/ PHKG1/ PHKA1/ GSK3B/ AGL/ INSR/ NPC1/ RUBCNL/ ACADM/ PFKM/ UGP2/ PRKAG2/ GBE1/ AKT2
GOBP POSITIVE REGULATION OF INFLAMMASOME MEDIATED SIGNALING PATHWAY	4.32482	1.52655e-05	8.21841	2.06218e-16	8.8694	7.35379e-19	0.0678541	0.471659	6.10264e-18	PRKD1/ STMP1/ MARK4/ NEK7/ MAPK8/ ATAT1
GOBP FILOPODIUM ASSEMBLY	3.77171	0.000162135	8.757	2.00519e-18	8.85913	8.06403e-19	0.0397442	0.231861	6.68065e-18	DNM3/ FXR1/ RHOQ/ GPM6A/ DPYSL3/ PALM/ ARAP1/ DAAM2/ CAPZB/ STAU2/ FGD6/ NLGN1/ ARHGEF4/ EZR/ FNBP1L/ FMNL3/ NRP1/ TTYH1/ MYO10/ FMR1/ ITGB4/ FGD4/ RAB5A/ PIK3R1/ TGFBR1/ RIPOR2/ CDC42/ WASL
GOBP AXON DEVELOPMENT	2.62115	0.0087633	9.89767	4.26077e-23	8.85215	8.58523e-19	0.0233149	0.142995	7.10034e-18	PALLD/ LGI1/ HSP90AA1/ PRKG1/ CNTN1/ APP/ MAP2/ NCAM2/ CHL1/ CDH4/ FLRT2/ NFIB/ METRN/ BOC/ EFNA5/ SOS1/ CYFIP2/ RGMA/ CDH2/ NFASC/ PAX6/ TRIO/ COBL/ PARD3/ ANOS1/ CTNNA2/ LHX2/ NRCAM/ SIPA1L1/ FYN/ SEMA3D/ TIAM2/ NCAM1/ MACF1/ BAIAP2/ ENAH/ SEMA3A/ EFNB2/ BCL2/ SEMA4D/ GPM6B/ MYCBP2/ PTPRM/ KIAA1755/ DAB1/ DOCK7/ MAPT/ SEMA6A/ EPHB1/ SHTN1/ GLI2/ HSP90AB1/ DNM2/ ADARB1/ KIF5C/ NTN1/ ADAM17/ SMO/…
GOBP CARDIAC MYOFIBRIL ASSEMBLY	9.86862	5.69449e-23	2.64212	0.00823894	8.84642	9.03679e-19	0.140757	0.403971	7.45891e-18	NEBL/ FHOD3/ PDGFRB/ MEF2A/ SMAD4
GOBP REGULATION OF MEMBRANE PERMEABILITY	4.76393	1.8986e-06	7.74658	9.4398e-15	8.84627	9.04947e-19	0.0547907	0.261183	7.45891e-18	HSPA1A/ EYA2/ RHOT1/ BCL2L1/ BID/ NMT1/ BCL2/ BNIP3L/ PDCD6IP/ HIP1R/ CNP/ RHOT2/ MAPK8/ LAPTM4B/ GSK3B/ VDAC2/ SPG7/ SLC25A6/ BNIP3/ MTOR
GOBP SMOOTH MUSCLE CELL APOPTOTIC PROCESS	-3.22379	0.00126507	-9.26214	2.00368e-20	-8.82889	1.05722e-18	-0.0594196	-0.463629	8.69927e-18	LRP6/ GRIA4/ DIPK2A/ E2F3/ SIRT1/ PDCD4/ MFN2
GOBP REGULATION OF TRANSLATIONAL FIDELITY	2.48116	0.0130957	9.99863	1.54525e-23	8.82454	1.09912e-18	0.0383659	0.536178	9.02874e-18	IARS1/ CDK5RAP1/ AARS1/ LARS1/ IARS2
GOBP ADRENERGIC RECEPTOR SIGNALING PATHWAY	8.08874	6.02858e-16	4.36255	1.28555e-05	8.80439	1.31565e-18	0.0879234	0.219646	1.07893e-17	PDE4B/ ATP2B4/ PDE4D/ ADCY9/ ARRDC3/ LMBRD2/ ZDHHC21/ GNAI2/ ADRB1
GOBP APOPTOTIC MITOCHONDRIAL CHANGES	6.70417	2.02549e-11	5.73451	9.77973e-09	8.79547	1.42444e-18	0.0695689	0.226148	1.16617e-17	HSPA1A/ EYA2/ ERBB4/ CLU/ RHOT1/ HSPD1/ BCL2L1/ BID/ NMT1/ BCL2/ PPP2CB/ OPA1/ BNIP3L/ MCL1/ HIP1R/ CCAR2/ DNM1L/ GHITM/ RHOT2/ MAPK8/ VPS35/ GSK3B/ PDCD5/ VDAC2/ SLC25A6/ MFF/ FAM162A/ BNIP3/ HGF
GOBP VASCULAR TRANSPORT	-8.45056	2.89899e-17	-3.98769	6.67185e-05	-8.79518	1.42823e-18	-0.0936505	-0.15726	1.16731e-17	SLC7A2/ ATP2B4/ SLC27A1/ ABCC4/ ABCC9/ ABCC5/ SLC38A2/ SLC2A10/ SLC24A3/ SLC19A1/ APOE/ SLC1A2/ ATP1B2/ ATP1A2/ SLCO1C1/ SLC4A4/ SLC29A4/ TFRC/ ATP8A1/ SLC13A3/ SLC6A1/ SLC4A8/ SLC38A3/ SLC1A3/ SLC2A1/ INSR/ ABCA2/ SLC16A2/ SLC15A2
GOBP POSITIVE REGULATION OF PROTEIN LOCALIZATION TO NUCLEUS	2.06534	0.0388905	10.3715	3.34176e-25	8.79419	1.44085e-18	0.0192961	0.274106	1.17565e-17	HSP90AA1/ BAG3/ PRKD1/ FERMT2/ CCT3/ FYN/ HDAC3/ SMAD3/ ZIC1/ CCT6A/ CREBBP/ WWTR1/ SMO/ IPO5/ LARP7/ YAP1/ JAK1/ TFRC/ EP300/ JUP/ LIMK2/ NMD3/ PPP3CB/ CD2AP/ PSEN1/ KAT7/ PIK3R1/ UBR5/ NPM1/ MAPK14/ PARP1/ TARDBP/ PARK7/ TRIM8
GOBP REGULATION OF LONG TERM SYNAPTIC DEPRESSION	5.1315	2.87443e-07	7.29533	2.97917e-13	8.7871	1.53472e-18	0.0930577	0.409366	1.25014e-17	ADCY8/ GRID2/ MAPT/ STAU2/ FMR1/ IQSEC2
GOBP REGULATION OF NUCLEOTIDE BINDING OLIGOMERIZATION DOMAIN CONTAINING SIGNALING PATHWAY	5.08976	3.58512e-07	7.32204	2.44228e-13	8.77647	1.68685e-18	0.0741306	0.541259	1.37177e-17	HSPA1A/ ERBIN/ XIAP/ SLC15A4/ BIRC2/ SLC15A2
GOBP PROTEIN MODIFICATION BY SMALL PROTEIN REMOVAL	-4.52777	5.96081e-06	-7.87122	3.51192e-15	-8.76741	1.82815e-18	-0.0447666	-0.181998	1.48419e-17	TANK/ USP9Y/ VCP/ USPL1/ CYLD/ USP4/ USP45/ USP11/ OTUD7A/ USP24/ BAP1/ USP34/ USP9X/ SENP6/ ABRAXAS1/ USP46/ SENP7/ SENP5/ USP16/ MINDY2/ SENP2/ OTUD3/ USP30/ USP48/ ITCH/ USP14/ SPATA2/ GPS1/ USP32/ COPS2/ COPS7B/ ATXN3/ OTUD5/ USP33/ USP10/ USP12/ USP40/ VCPIP1/ COPS4/ OTUD7B/ USP7/ USP36/ USP8/ USP28/ USP42/ USP15/ USP37/ DESI1/ PARK7
GOBP MONOATOMIC ANION TRANSPORT	-5.66451	1.47445e-08	-6.7105	1.93958e-11	-8.75045	2.12496e-18	-0.0632991	-0.180367	1.71941e-17	CLIC4/ ANO6/ GABRG1/ ABCC4/ ABCC9/ ABCC5/ TTYH2/ GPR89B/ GABRB1/ SLC19A1/ SLC26A11/ SLC12A7/ CLCN7/ SLC1A2/ VDAC3/ AHCYL1/ LRRC8A/ SLC4A4/ GOPC/ GABRB2/ TTYH1/ LRRC8B/ MFSD8/ SLC6A1/ PRNP/ GABRA2/ ANO5/ SLC4A7/ ATP8B1/ SLC17A5/ SLC4A8/ SLC1A3/ VDAC2/ CLCN3/ ANO8/ RAB11B/ RIPK1/ SLC39A14/ SLC12A6/ FXYD1/ GLRB/ CLCN6/ TCAF1/ GABRB3/ CLCN5
GOBP REGULATION OF KETONE BIOSYNTHETIC PROCESS	9.44088	3.69668e-21	2.93436	0.00334234	8.75062	2.12191e-18	0.142188	0.321474	1.71941e-17	PRKG1/ DKK3/ REST/ H6PD
GOBP CALCIUM DEPENDENT CELL CELL ADHESION VIA PLASMA MEMBRANE CELL ADHESION MOLECULES	9.04912	1.44126e-19	3.31617	0.000912591	8.74358	2.25833e-18	0.11151	0.238213	1.82429e-17	ATP2C1/ CDH10/ CDH4/ CDH2/ CDH20/ CDH23/ NLGN1/ CDH12/ CDH11/ CDH26/ KIFAP3
GOBP ACID SECRETION	3.26102	0.00111014	9.10309	8.77972e-20	8.74274	2.27517e-18	0.0425906	0.402031	1.83485e-17	GABBR1/ SGK1/ P2RX7/ APBA1/ HIP1R/ SLC6A1
GOBP RESPONSE TO ANGIOTENSIN	6.60588	3.9516e-11	5.74058	9.43544e-09	8.73026	2.54078e-18	0.0725009	0.345764	2.04567e-17	PRKD1/ DDR2/ RAP1GDS1/ PRKCA/ PPP3CA/ AHCYL1/ NONO/ IGF1R/ SLC30A10/ ROCK1/ MAP3K7
GOBP REGULATION OF B CELL RECEPTOR SIGNALING PATHWAY	-3.38679	0.000707147	-8.94532	3.70882e-19	-8.72012	2.7791e-18	-0.0593347	-0.64791	2.23384e-17	SLC39A10/ LYN/ LPXN/ FOXP1/ CD81
GOBP HEART FIELD SPECIFICATION	3.76738	0.000164973	8.55655	1.16294e-17	8.71433	2.92479e-18	0.0645013	0.365576	2.34707e-17	SMARCD3/ MEF2C/ ROBO2/ RBPJ
GOBP NEGATIVE REGULATION OF MEMBRANE PERMEABILITY	5.53491	3.11383e-08	6.78744	1.14143e-11	8.71322	2.9537e-18	0.114522	0.568766	2.36637e-17	HSPA1A/ SLC25A6/ BNIP3
GOBP RETINA MORPHOGENESIS IN CAMERA TYPE EYE	3.81065	0.000138603	8.49617	1.9595e-17	8.70223	3.25412e-18	0.0426524	0.292724	2.60276e-17	ZHX2/ SDK2/ LARGE1/ THRB/ CRB2/ PTPRM/ RORB/ FAT3/ HIPK2/ NECTIN3/ MAN2A1/ NTRK2/ BBS4/ MEGF11/ AHI1/ DLL1/ HIPK1
GOBP EXCITATORY CHEMICAL SYNAPTIC TRANSMISSION	-4.93675	7.94351e-07	-7.36401	1.78469e-13	-8.69795	3.37935e-18	-0.0932768	-0.372004	2.69848e-17	PTCHD1/ SSH1/ KCNQ3/ SHISA6/ CHRDL1
GOBP CELLULAR RESPONSE TO VASCULAR ENDOTHELIAL GROWTH FACTOR STIMULUS	5.06444	4.09599e-07	7.23069	4.80558e-13	8.69397	3.49994e-18	0.0599677	0.248514	2.7902e-17	HSPB1/ PRKD1/ ATP2B4/ GAB1/ ITGB1BP1/ PIK3CA/ SEMA6A/ NRP1/ PDGFRB/ CADM4/ VEGFA/ NUS1/ CD63/ DLL1/ MAPK14/ SPRY2/ PIK3CB
GOBP AORTIC VALVE MORPHOGENESIS	2.49516	0.0125901	9.79945	1.13197e-22	8.6936	3.51123e-18	0.0353187	0.426172	2.79462e-17	RB1/ NFATC1/ ROBO2/ CDH11/ ROCK1
GOBP OVARIAN FOLLICLE DEVELOPMENT	3.24374	0.00117971	9.04602	1.48275e-19	8.69017	3.61887e-18	0.0413754	0.365046	2.87559e-17	KITLG/ BCL2L1/ SOD1/ BCL2/ PCYT1B/ UBE3A/ ATM/ SCAPER/ TAF4/ VEGFA/ INHBB/ GAS2/ SMAD4/ BMPR1B/ CEBPB/ ZFX/ CTNNA1
GOBP REGULATION OF LAMELLIPODIUM ASSEMBLY	3.38882	0.000701945	8.89807	5.68264e-19	8.68814	3.68416e-18	0.0370369	0.333106	2.92268e-17	HSP90AA1/ PLCE1/ ABI2/ BIN3/ PIK3CA/ FER/ CAPZB/ WASF2/ NCKAP1/ ACTR3/ ARPC2/ PIK3R1/ RAC1/ ACTR2/ AKIRIN1/ CDC42/ MTOR/ CYFIP1
GOBP POSITIVE REGULATION OF EPITHELIAL CELL PROLIFERATION	5.91947	3.22976e-09	6.35938	2.02576e-10	8.68246	3.87312e-18	0.0545332	0.189777	3.06759e-17	HMGB1/ NEAT1/ PRKD1/ ST8SIA1/ IRS2/ FGFR1/ PRKCA/ FGF2/ CFLAR/ MAP2K5/ EYA1/ STXBP4/ RPTOR/ ADAM17/ SMO/ BMPR1A/ THBS4/ YAP1/ F3/ FGFR2/ AKT3/ NRP1/ PTN/ ARNT/ VEGFA/ HDAC6/ RTN4/ SIRT1/ ERBB2/ WDR48/ KDM5B/ NOTCH2/ HMGB2/ SP1/ RBPJ/ TGFBR1/ RREB1/ CDC42/ MTA3
GOBP NEUROTRANSMITTER GATED ION CHANNEL CLUSTERING	7.68907	1.48213e-14	4.58522	4.53503e-06	8.67923	3.98447e-18	0.108444	0.248541	3.15064e-17	SLC7A11/ NLGN1/ SSH1/ APOE/ SHISA6/ GPHN/ GLRB/ NLGN2/ CHRDL1
GOBP HOMOCYSTEINE METABOLIC PROCESS	-5.78829	7.1106e-09	-6.48276	9.00608e-11	-8.67694	4.06551e-18	-0.0970219	-0.591142	3.20882e-17	MMUT/ CTH/ MTHFD1/ MTR
GOBP RIBONUCLEOTIDE CATABOLIC PROCESS	4.4354	9.19026e-06	7.83543	4.67257e-15	8.67678	4.07124e-18	0.0510427	0.277457	3.20882e-17	PDE7B/ PDE4B/ PDE7A/ PDE4D/ NUDT4/ ACOT7/ DPYD/ PRTFDC1/ SUCLG2/ PDE9A/ NT5E/ ENTPD5/ PDE8A/ SUCLG1/ SUCLA2
GOBP INTERMEDIATE FILAMENT ORGANIZATION	2.07069	0.0383879	10.1797	2.44237e-24	8.66235	4.62117e-18	0.0302731	0.423421	3.63637e-17	DNAJB6/ VIM/ KLHL24/ MTM1/ AGFG1
GOBP POSITIVE REGULATION OF CELLULAR COMPONENT BIOGENESIS	2.57429	0.0100447	9.66983	4.05034e-22	8.6579	4.80533e-18	0.0235804	0.155905	3.77517e-17	HSP90AA1/ HSPA1A/ DNM3/ NAV3/ PLCE1/ PRKD1/ FLRT2/ CLU/ FERMT2/ PDE4DIP/ CCDC88A/ EFNA5/ CARMIL1/ RHOQ/ GPM6A/ DPYSL3/ ADGRB3/ ABCA1/ STMP1/ RAPGEF3/ COBL/ PALM/ PRKCA/ SEPTIN9/ TOGARAM1/ ARHGEF10L/ ITGB1BP1/ GRID2/ PRKCE/ ARMCX5-GPRASP2/ BID/ ARAP1/ TPM1/ LIMCH1/ MARK4/ BAIAP2/ LRSAM1/ ABI2/ PIK3CA/ SEMA4D/ PTPRD/ NCK2/ FER/ SMAD3/ ATM/ MAPT/ SNX7/ MED25/ EPHB1/ SPIDR/ WARS1/ STAU2/ P2RX7/ PHLDB…
GOBP TYPE I PNEUMOCYTE DIFFERENTIATION	7.42587	1.12043e-13	4.80604	1.53946e-06	8.64927	5.18309e-18	0.117648	0.517202	4.06538e-17	NFIB/ THRB/ KRAS
GOBP PROTEIN LOCALIZATION TO MEMBRANE RAFT	4.37984	1.18767e-05	7.8307	4.85173e-15	8.63415	5.91637e-18	0.07644	0.534431	4.63306e-17	RFTN1/ FLOT2/ CYP46A1
GOBP ANATOMICAL STRUCTURE FORMATION INVOLVED IN MORPHOGENESIS	1.91036	0.056087	10.2892	7.88014e-25	8.62641	6.33055e-18	0.0172598	0.11617	4.94148e-17	ANK2/ DDAH1/ MIB1/ STARD13/ HSPB1/ EYA2/ WLS/ RFX2/ NRG3/ SMAD1/ NEBL/ CNTN1/ COL27A1/ FHOD3/ PRKD1/ TAFA5/ SLC39A12/ NFIB/ ANGPT1/ RORA/ ATP2B4/ WHRN/ GAB1/ BCL6/ GTF2I/ SDK2/ CLIC4/ SDCCAG8/ ADGRB3/ AQP1/ RGMA/ ITGB8/ PAX6/ RAMP1/ PKNOX1/ RAPGEF3/ THSD7A/ COBL/ PRKCA/ LHX2/ ITGB1BP1/ GRID2/ LARGE1/ NRCAM/ HS6ST1/ APOLD1/ CEP290/ EXOC4/ ACTN1/ TPM1/ TENM4/ LRP6/ FGF2/ ITGB5/ EFNB2/ FBXW7/ SMARCD…
GOBP ESTABLISHMENT OF CELL POLARITY	1.86195	0.0626104	10.3378	4.75205e-25	8.62654	6.32351e-18	0.0182199	0.215024	4.94148e-17	HSP90AA1/ MCPH1/ SDCCAG8/ SIPA1L3/ KANK1/ PAX6/ PARD3/ TRAF3IP2/ RAB11FIP2/ PKD1/ HDAC3/ WWC1/ FLOT2/ PARD3B/ CRB2/ DOCK7/ FAT1/ EPHB1/ SHTN1/ HSP90AB1/ GSN/ CRK/ MYO9A/ EZR/ LAMA1/ HES1/ HES5/ PTK2B/ MPP7/ FRMD4A/ NEK3/ PTK2/ PRKCI/ RAP1B/ WDPCP/ GSK3B/ GOLPH3/ SLC9A6/ ITGB1/ FBXW11/ NUMA1/ RAP2A/ ABL1/ OPHN1/ CYTH1/ IGF1R/ ZW10/ RIPOR2/ CDC42/ ABL2/ SNX27/ SPRY2/ GJA1/ ARFGEF1/ ROCK1/ HTT/ FEZ1…
GOBP CELL FATE SPECIFICATION	4.07795	4.54336e-05	8.10878	5.11301e-16	8.61732	6.85373e-18	0.0401355	0.257183	5.34129e-17	EYA2/ NFIB/ PAX6/ APC2/ TENM4/ FGF2/ PTCH2/ GLI2/ EYA1/ SMO/ BMPR1A/ NRP1/ PTCH1/ NKX2-2/ GATAD2B/ PSEN1/ MGA/ ITGB1/ RBPJ/ DLL1/ LMO4/ NFIA/ APC/ GATAD2A/ MTA3
GOBP REGULATION OF CELL SIZE	2.18419	0.0289481	9.99829	1.55049e-23	8.61432	7.03598e-18	0.0205363	0.178103	5.47455e-17	HSP90AA1/ PRKD1/ MAP2/ CDH4/ KCNMA1/ EFNA5/ AQP1/ RGMA/ ANO6/ NRCAM/ SEMA3D/ MACF1/ SEMA3A/ SEMA4D/ VAV3/ ARHGAP5/ MAPT/ SEMA6A/ SHTN1/ P2RX7/ DNM2/ SLC12A7/ NTN1/ RPTOR/ EZR/ MTPN/ PTPRS/ APOE/ SPART/ CDKL5/ LARS1/ FN1/ LRRC8A/ OLFM1/ AKT3/ NRP1/ WNK3/ TSC1/ SIN3A/ ULK2/ RDX/ VEGFA/ GOLGA4/ HDAC6/ RB1CC1/ SEMA3B/ RTN4/ RAP1GAP2/ SEMA4A/ GSK3B/ TTL/ CLCN3/ SEMA4B/ GDI1/ IST1/ RAB21/ BMPR2/ SLC12A…
GOBP CONNECTIVE TISSUE DEVELOPMENT	4.45879	8.2422e-06	7.72234	1.14216e-14	8.61336	7.09494e-18	0.0383658	0.163167	5.51161e-17	PRRX1/ SMAD1/ CD44/ COL27A1/ ZNF516/ NFIB/ FTO/ TRPS1/ CHST11/ RB1/ ITGB8/ ZBTB16/ LARGE1/ PKD1/ FGF2/ NCOA2/ RASAL2/ PIK3CA/ RARB/ SMAD3/ SH3PXD2B/ MEF2C/ CFLAR/ PTH1R/ CSF1/ SOX6/ SPART/ BMPR1A/ SPI1/ FGFR3/ HES5/ IL6R/ BBS2/ TRPM4/ PDGFRB/ RFLNA/ BBS4/ ARRDC3/ DDRGK1/ SIRT1/ GPLD1/ EFEMP1/ SNORC/ BPNT2/ NCOA1/ ID4/ LNPK/ PPARGC1A/ CSGALNACT1/ PTPN11/ BMPR1B/ SLC39A14/ BMPR2/ TGFBR1/ PAXIP1/ TB…
GOBP NEURON CELL CELL ADHESION	8.0974	5.6145e-16	4.08311	4.44377e-05	8.61292	7.12226e-18	0.1275	0.454013	5.52401e-17	NCAM2/ ASTN2/ NLGN4Y/ ASTN1/ NLGN1/ NRXN3/ NRXN1/ NLGN2
GOBP NEURONAL ACTION POTENTIAL	-3.3195	0.000901802	-8.85981	8.01522e-19	-8.61207	7.1754e-18	-0.0661301	-0.491751	5.55637e-17	SOD1/ MYH14/ KCNQ3/ GRIK2/ SCN11A/ FMR1/ MTOR
GOBP PROTEIN HEXAMERIZATION	-6.54705	5.86841e-11	-5.62969	1.80533e-08	-8.61026	7.28971e-18	-0.0974048	-0.35103	5.63591e-17	MAT2A/ LRRC8A/ YME1L1/ SPAST
GOBP REGULATION OF BEHAVIOR	4.19436	2.73646e-05	7.97952	1.46902e-15	8.60823	7.41954e-18	0.0467723	0.248977	5.72718e-17	SGIP1/ NPAS2/ FXR1/ MEF2C/ NLGN1/ APOE/ ARRDC3/ VPS35/ AHI1/ SLC24A4/ PER3/ MECP2/ PARP1/ ADRB1/ ZFHX3/ MTOR
GOBP CELL PROJECTION ASSEMBLY	1.0211	0.307206	11.1508	7.09523e-29	8.60685	7.50977e-18	0.00905542	0.149231	5.78764e-17	RFX4/ HSP90AA1/ RFX2/ DNM3/ PLCE1/ CDKL1/ ABLIM1/ CCDC88A/ FXR1/ CARMIL1/ RHOQ/ GPM6A/ CFAP54/ DPYSL3/ KIF3A/ SDCCAG8/ CYFIP2/ ANO6/ KANK1/ COBL/ ABCC4/ PALM/ SEPTIN9/ TOGARAM1/ CFAP47/ IFT140/ TBC1D5/ ASAP1/ CEP126/ CEP290/ ARAP1/ BBS9/ MARK4/ TBC1D8/ ABI2/ BIN3/ SH3YL1/ CDC14A/ RILPL1/ PIK3CA/ CCDC40/ DAAM2/ SYNE2/ NCK2/ FER/ VAV3/ CAPZB/ KCNJ10/ USP6NL/ TBC1D22A/ SHTN1/ RAP1A/ STAU2/ ARHGEF26/…
GOBP ALPHA BETA T CELL PROLIFERATION	-5.55084	2.84293e-08	-6.59798	4.1679e-11	-8.59052	8.6578e-18	-0.0753169	-0.313406	6.66099e-17	IL2RA/ PRKCQ/ NDFIP1/ HLA-E/ ITCH/ SH3RF1/ CD81/ HLA-A
GOBP MACROPHAGE PROLIFERATION	5.52704	3.25677e-08	6.62155	3.5545e-11	8.59035	8.67038e-18	0.0929546	0.614872	6.66099e-17	CLU/ CSF1/ PTK2
GOBP RETINOIC ACID RECEPTOR SIGNALING PATHWAY	4.08466	4.41414e-05	8.06322	7.43128e-16	8.58985	8.70862e-18	0.0508746	0.346029	6.67981e-17	CTBP2/ RXRG/ ACTN4/ THRB/ RARB/ DHRS3/ RXRA/ NR2C1/ CNOT1/ RXRB/ ESRRG/ RARG
GOBP NEGATIVE REGULATION OF CYSTEINE TYPE ENDOPEPTIDASE ACTIVITY INVOLVED IN APOPTOTIC PROCESS	3.06937	0.00214508	9.07602	1.12622e-19	8.58809	8.84286e-18	0.0371087	0.271637	6.7721e-17	CD44/ DNAJB6/ AQP1/ MAP2K5/ VEGFA/ CAAP1/ XIAP/ SH3RF1/ RNF34/ HGF/ CSNK2A1/ RAF1/ PARK7
GOBP CD4 POSITIVE ALPHA BETA T CELL DIFFERENTIATION	9.09394	9.55154e-20	3.04613	0.00231808	8.58432	9.13721e-18	0.106426	0.214834	6.98652e-17	HMGB1/ RORA/ BCL6/ TOX/ KMT2A/ JAK1/ IL6R/ SEMA4A/ RC3H1/ SH3RF1/ FOXP1/ RC3H2/ BRAF/ MTOR
GOBP NEGATIVE REGULATION OF B CELL APOPTOTIC PROCESS	7.02414	2.15396e-12	5.11321	3.16727e-07	8.5824	9.29138e-18	0.11919	0.425653	7.09325e-17	BCL6/ IRS2/ BCL2/ SLC39A10/ FOXP1
GOBP SURFACTANT HOMEOSTASIS	-3.7682	0.000164427	-8.36406	6.05939e-17	-8.57881	9.58609e-18	-0.0596866	-0.58691	7.30676e-17	ABCA3/ SFTPD/ VEGFA/ CTSH/ EPAS1/ NKIRAS1
GOBP BLOOD VESSEL ENDOTHELIAL CELL MIGRATION	6.54476	5.95902e-11	5.58346	2.35775e-08	8.57595	9.82718e-18	0.0663928	0.19269	7.46495e-17	HMGB1/ STARD13/ HSPB1/ PRKD1/ ANGPT1/ ATP2B4/ FGFR1/ PRKCA/ ITGB1BP1/ FGF2/ EFNB2/ FBXW7/ PRCP/ MEF2C/ SCARB1/ MAP2K5/ ADAM17/ APOE/ MIA3/ SRPX2/ ID1/ AKT3/ NRP1/ TMSB4X/ PTK2B/ PIK3C2A/ SPRED1/ VEGFA/ JUP/ SIRT1/ GPLD1/ NUS1/ RGCC/ ATP5F1A/ ITGB1/ SP1/ ABL1/ MAPK14/ MECP2/ PDCD10/ NR2E1/ MYH9
GOBP PHOSPHOLIPASE C ACTIVATING G PROTEIN COUPLED RECEPTOR SIGNALING PATHWAY	4.07085	4.68412e-05	8.05716	7.80842e-16	8.5758	9.83968e-18	0.0584834	0.398645	7.46495e-17	PLCE1/ BICD1/ HRH1/ INPP5A/ GNA14/ NTSR2/ PTH1R/ GNB1/ PLCB1/ P2RY1/ GNAQ/ GRM1/ HOMER1
GOBP REGULATION OF MEMBRANE DEPOLARIZATION	5.20494	1.94063e-07	6.92332	4.41181e-12	8.57597	9.82532e-18	0.0743951	0.345833	7.46495e-17	CAMK2D/ NEDD4L/ BCL2/ P2RX7/ SLMAP/ TRPM4/ LRRK2/ PARP1
GOBP LIPOSACCHARIDE METABOLIC PROCESS	3.58368	0.000338791	8.54095	1.33118e-17	8.57341	1.00466e-17	0.0372663	0.210281	7.6101e-17	FUT9/ ST8SIA1/ B3GALT1/ ITGB8/ SLC30A5/ LARGE1/ ST6GALNAC3/ ST3GAL2/ DPM1/ CERK/ ST6GALNAC5/ B4GALT5/ GLB1/ PIGL/ SUMF1/ GPLD1/ GBA2/ PIGG/ PIGZ/ CREM/ PIGF/ TM9SF2/ PIGN/ PIGK/ PIGB/ ABCA2/ ST3GAL1/ PIGU
GOBP MEIOSIS I CELL CYCLE PROCESS	-4.51694	6.274e-06	-7.60018	2.9571e-14	-8.5681	1.05207e-17	-0.0511707	-0.398655	7.94441e-17	TEX15/ C11orf80/ ATM/ FMN2/ UBE2B/ SHOC1/ RNF212B/ STAG3/ SYCP2/ MEI4/ SPDYA/ HFM1/ AGO4/ UBR2/ CENPC/ TOP2B/ RMI1/ MRE11/ TERF1/ MLH3/ PSMD13/ ZCWPW1
GOBP NEUROBLAST DIVISION	-10.303	6.82959e-25	-1.80416	0.0712062	-8.56106	1.11838e-17	-0.152628	-0.232019	8.43204e-17	DOCK7/ NUMB/ FGFR2/ RAB10
GOBP REGULATION OF POTASSIUM ION TRANSMEMBRANE TRANSPORTER ACTIVITY	4.4182	9.95255e-06	7.67919	1.60094e-14	8.55415	1.18741e-17	0.0597535	0.239864	8.93864e-17	ANK2/ NEDD4L/ NEDD4/ AKAP6/ ATP1B2/ YWHAE/ ITGB1/ AKAP9
GOBP NK T CELL DIFFERENTIATION	4.61896	3.85663e-06	7.44892	9.41044e-14	8.53328	1.4225e-17	0.0686769	0.470527	1.06918e-16	TOX/ ZBTB16/ AP3B1
GOBP POSITIVE REGULATION OF AXONOGENESIS	1.56699	0.117116	10.478	1.09072e-25	8.51707	1.63642e-17	0.0160228	0.246695	1.22807e-16	CDH4/ METRN/ EFNA5/ TIAM2/ MACF1/ SEMA4D/ MAPT/ SHTN1/ NTN1/ ROBO2/ MAP6/ CDKL5/ FN1/ NRP1/ NTRK2/ VEGFA/ GOLGA4/ SKIL/ GDI1/ IST1/ BMPR2/ PLXNB1/ NRDC/ ADNP/ BRAF/ SMURF1/ ZFYVE27/ NIN/ PLXNB2/ CYFIP1/ PLXNA2
GOBP REGULATION OF MRNA 3 END PROCESSING	-6.37929	1.77905e-10	-5.66111	1.50396e-08	-8.51385	1.68247e-17	-0.0869088	-0.287578	1.26069e-16	PAPOLA/ ZC3H14/ AHCYL1/ NCBP1/ DHX36/ BARD1/ CDK9/ ZFP36L1
GOBP POSITIVE REGULATION OF CELL ACTIVATION	3.81388	0.000136803	8.22623	1.9319e-16	8.51365	1.68549e-17	0.0350779	0.154357	1.26101e-16	HMGB1/ HSPH1/ KITLG/ DDR2/ ZBTB1/ HSPD1/ IL2RA/ BCL6/ TOX/ IRS2/ GAB2/ ZBTB16/ FYN/ PPP3CA/ ZMIZ1/ EFNB2/ BCL2/ SMARCD3/ PIK3CA/ FLOT2/ ITPKB/ NCK2/ VAV3/ GLI2/ SMARCA4/ SHLD2/ MEF2C/ SMARCA2/ TRAF6/ IL7/ IL6ST/ AMBRA1/ PRKCQ/ SPI1/ HES1/ ATAD5/ CD47/ ACTB/ TFRC/ GPAM/ SLC39A10/ AP3B1/ CD46/ LYN/ LRRK2/ AP1G1/ ADORA2B/ NCK1/ SMARCD2/ CD38/ RIF1/ AXL/ DNAJA3/ HLA-E/ VAMP7/ XRCC6/ ARID1A/ SNX4/ PTP…
GOBP PHAGOCYTOSIS	2.05968	0.0394292	9.96403	2.19001e-23	8.50205	1.86278e-17	0.0191418	0.185645	1.3915e-16	HMGB1/ SNX3/ ABCA1/ ANO6/ PRKCE/ FYN/ RAB11FIP2/ SOD1/ CAMK1D/ PIK3CA/ PIP5K1C/ VAV3/ LYST/ COLEC12/ P2RX7/ MEGF10/ CDC42SE1/ SCARB1/ C1orf43/ GSN/ ANXA11/ DNM2/ PLA2G6/ DOCK1/ RUBCN/ CD47/ SFTPD/ RAB34/ ADGRB1/ SYT11/ LYN/ PIP5K1A/ LDLR/ PTK2/ MFGE8/ AXL/ VAMP7/ CORO1C/ MERTK/ ARHGAP12/ RAB5A/ LETMD1/ CLCN3/ ITGB1/ BCR/ TM9SF4/ MESD/ ABL1/ RAC1/ SPG11/ PLD2/ TUB/ APPL2/ PAK1/ CDC42/ TYRO3/ RAB27…
GOBP EMBRYONIC HEMOPOIESIS	1.97421	0.0483573	10.0489	9.28613e-24	8.50165	1.86908e-17	0.029329	0.475241	1.39407e-16	KITLG/ KMT2A/ HSCB/ PBX1/ STK4/ VEGFA/ STK3
GOBP CARBOHYDRATE BIOSYNTHETIC PROCESS	3.95004	7.81398e-05	8.06944	7.06192e-16	8.49905	1.91141e-17	0.040308	0.172254	1.42346e-16	PTGES3/ SORBS1/ PRKG1/ FUT9/ FUT8/ CHST11/ IRS2/ B3GALT1/ HRH1/ ST3GAL2/ GPT2/ B3GALT5/ PGK1/ FUT10/ KAT2B/ PTH1R/ GYS1/ ST6GALNAC5/ ZNF692/ OGT/ PPP1CB/ HS2ST1/ SDS/ PTK2B/ RGN/ P2RY1/ EP300/ PPP4R3B/ CRY1/ DDB1/ ENO2/ SIRT1/ PHKG1/ PPARA/ SOGA1/ GSK3B/ PGM1/ AGL/ INSR/ PPARGC1A/ CSGALNACT1/ FOXO1/ PGP/ PC/ SLC39A14/ PRKACA/ ACADM/ GOT1/ PARP1/ SDHAF3/ USP7/ UGP2/ ARPP19/ NR3C1/ SLC25A12/ AP2A1/…
GOBP DEVELOPMENT OF PRIMARY FEMALE SEXUAL CHARACTERISTICS	2.47285	0.0134039	9.53136	1.55229e-21	8.48826	2.09745e-17	0.0305683	0.269745	1.55962e-16	KITLG/ ZFPM2/ BCL2L1/ LHFPL2/ SOD1/ BCL2/ PCYT1B/ UBE3A/ ATM/ NRIP1/ SCAPER/ TAF4/ ROBO2/ PLEKHA1/ SGPL1/ A2M/ VEGFA/ INHBB/ GAS2/ SIRT1/ SMAD4/ INSR/ BMPR1B/ CEBPB/ DACH1/ CSMD1/ ZFX/ IDH1/ CTNNA1
GOBP MEMBRANE DISASSEMBLY	7.36084	1.82756e-13	4.63015	3.65406e-06	8.47891	2.27316e-17	0.10232	0.587546	1.68769e-16	LPIN1/ PRKCA/ NEK6/ PLAAT3
GOBP PLATELET AGGREGATION	6.65071	2.91684e-11	5.33281	9.67021e-08	8.47363	2.37861e-17	0.0656567	0.243348	1.76329e-16	SLC7A11/ HSPB1/ PRKG1/ PRKCA/ ACTN1/ UBASH3B/ FGL1/ IL6ST/ PRKCQ/ ACTB/ CD9/ LYN/ ACTG1/ STXBP3/ TLN1/ VCL/ TYRO3/ PIK3CB/ CSRP1/ MYH9
GOBP S ADENOSYLMETHIONINE METABOLIC PROCESS	-8.41797	3.8306e-17	-3.56448	0.000364577	-8.47287	2.39413e-17	-0.129118	-0.227529	1.77209e-16	APIP/ MAT2A/ AHCYL1/ AHCYL2/ MAT2B/ ENOPH1
GOBP POSITIVE REGULATION OF LYASE ACTIVITY	3.65795	0.000254242	8.31323	9.31318e-17	8.4649	2.56369e-17	0.0586726	0.432788	1.89471e-16	CAP2/ CACNA1C/ ADORA2B/ LGR4/ CAP1/ STIM1/ RAF1/ PARK7
GOBP STRIATED MUSCLE CELL DEVELOPMENT	6.44339	1.16832e-10	5.52161	3.35912e-08	8.46053	2.66159e-17	0.0802343	0.278154	1.96408e-16	NEBL/ FHOD3/ PRKD1/ LARGE1/ TPM1/ CFLAR/ TMOD3/ LMOD1/ PDGFRB/ ACTG1/ MEF2A/ MYOM2/ SMAD4/ ITGB1/ TMOD2/ CSRP1
GOBP REGULATION OF PHOSPHOLIPASE C ACTIVITY	5.27324	1.34033e-07	6.67706	2.43779e-11	8.45014	2.90945e-17	0.0596048	0.375445	2.14374e-16	BICD1/ FGFR1/ FGF2/ PDGFRB/ GNAQ/ ABL1/ ABL2
GOBP POSITIVE REGULATION OF MUSCLE HYPERTROPHY	5.78459	7.26904e-09	6.15889	7.32564e-10	8.44531	3.03229e-17	0.0716183	0.404786	2.23086e-16	CAMK2D/ PRKCA/ PPP3CA/ IL6ST/ MTPN/ AKAP6/ PDE9A/ MEF2A/ PARP1/ ROCK1
GOBP REGULATION OF CELL DIFFERENTIATION	1.5642	0.11777	10.3736	3.27062e-25	8.44128	3.13875e-17	0.0139629	0.117511	2.3057e-16	HMGB1/ MIB1/ JDP2/ HSPA1A/ SMAD1/ APP/ VCAN/ PRKD1/ MAP2/ CDH4/ KITLG/ METRN/ DDR2/ ZBTB1/ FERMT2/ BOC/ RORA/ ZFPM2/ IL2RA/ BCL6/ WDFY2/ FTO/ TOX/ ZHX2/ TRPS1/ FXR1/ EFNA5/ SOS1/ ADGRV1/ ZHX3/ ABCA1/ RGMA/ RB1/ FOS/ FGFR1/ PAX6/ NFATC1/ LDLRAD4/ TRIO/ TCF4/ PRKCA/ NPTN/ ZBTB16/ LHX2/ ARMCX5-GPRASP2/ NRCAM/ SEMA3D/ APOLD1/ TIAM2/ HDAC4/ PPP3CA/ MAFG/ ZBTB46/ ST7/ APC2/ PDE3A/ MACF1/ TENM4/ HNRNPU/…
GOBP POSITIVE REGULATION OF CELL ADHESION	2.62788	0.00859197	9.30076	1.39439e-20	8.43482	3.31704e-17	0.0248742	0.152326	2.42933e-16	HMGB1/ HSPH1/ FRMD5/ CD44/ KITLG/ ANGPT1/ ZBTB1/ FERMT2/ HSPD1/ IL2RA/ BCL6/ CARMIL1/ PRKCA/ ZBTB16/ ITGB1BP1/ PRKCE/ FYN/ PPP3CA/ TPM1/ ZMIZ1/ EFNB2/ UTRN/ SMARCD3/ PIK3CA/ FLOT2/ ITPKB/ NCK2/ ITGA6/ VAV3/ SMAD3/ ATM/ GLI2/ SMARCA4/ MEGF10/ SMARCA2/ MAP4K4/ TRAF6/ NFAT5/ TGFB2/ CRK/ IL7/ IL6ST/ STK4/ DOCK1/ ADAM9/ CSF1/ LIMS1/ LAMA1/ AMBRA1/ PRKCQ/ FN1/ HES1/ CD47/ SDC4/ JAK1/ ACTB/ ADGRG1/ TFRC…
GOBP NEGATIVE REGULATION OF SUPRAMOLECULAR FIBER ORGANIZATION	2.31977	0.0203534	9.5999	8.00218e-22	8.42848	3.50188e-17	0.0225874	0.220477	2.56085e-16	CRYAB/ NAV3/ FHOD3/ MAP2/ CLU/ PPFIA1/ TBCD/ CARMIL1/ KANK1/ CTNNA2/ RHPN1/ ARAP1/ APC2/ HDGFL3/ PIK3CA/ ADD3/ CAPZB/ SPTBN1/ SSH2/ BMERB1/ GSN/ TMOD3/ SSH1/ MTPN/ APOE/ CORO2B/ DLC1/ CAPZA1/ TMSB4X/ TAOK1/ WASF2/ LMOD1/ CLASP2/ HIP1R/ BBS4/ CAPZA2/ RDX/ HDAC6/ WDR47/ LDLR/ TTBK2/ CAMSAP2/ RHPN2/ SMAD4/ PIK3R1/ SPTAN1/ ADD1/ APC/ CRACD/ SWAP70/ CGNL1/ LIMA1/ ARFGEF1/ TMOD2
GOBP GROWTH PLATE CARTILAGE DEVELOPMENT	3.11262	0.00185433	8.79121	1.47963e-18	8.41728	3.85332e-17	0.0616704	0.589268	2.81361e-16	COL27A1/ RARB/ RARG
GOBP NEGATIVE REGULATION OF OSTEOCLAST DIFFERENTIATION	2.94654	0.00321352	8.9533	3.44996e-19	8.41446	3.94709e-17	0.0398752	0.362588	2.87776e-16	UBASH3B/ TOB2/ FBXW7/ GPR137B/ PIK3R1/ FBN1/ FSTL3
GOBP NEGATIVE REGULATION OF PROTEIN IMPORT INTO NUCLEUS	4.25613	2.07991e-05	7.64105	2.15456e-14	8.41258	4.01086e-17	0.0599716	0.446799	2.91989e-16	ANGPT1/ PKIA/ CHP1
GOBP REGULATION OF PATTERN RECOGNITION RECEPTOR SIGNALING PATHWAY	3.01516	0.00256848	8.87792	6.81241e-19	8.40967	4.11159e-17	0.028457	0.231233	2.98874e-16	HMGB1/ HSPA1A/ PRKD1/ STMP1/ FBXL2/ ZNRF1/ MARK4/ SIRT2/ FLOT2/ ERBIN/ GRAMD4/ PTPRS/ UBQLN1/ SEC14L1/ PJA2/ NEK7/ MFHAS1/ LYN/ PUM1/ RTN4/ MAPK8/ DDX60/ CSNK1A1/ LGR4/ XIAP/ NPLOC4/ PIK3R1/ TSPAN6/ ATAT1/ SLC15A4/ APPL2/ BIRC2/ TYRO3/ SLC15A2/ USP15
GOBP REGULATION OF INTRACELLULAR SIGNAL TRANSDUCTION	1.14035	0.254143	10.7492	5.97824e-27	8.40717	4.20012e-17	0.0101327	0.125284	3.04853e-16	HMGB1/ ITSN1/ HSP90AA1/ STARD13/ HSPA1A/ HSPB1/ WLS/ BMT2/ TPD52L1/ CD44/ APP/ PLCE1/ PRKD1/ ATP2C1/ KITLG/ ERBB4/ CLU/ ANGPT1/ DDR2/ FERMT2/ RORA/ DNAJA1/ ATP2B4/ FAM13A/ BCL6/ DOK5/ KLHL22/ DENND1A/ DENND2B/ SOS1/ ARHGEF3/ SQSTM1/ WNK2/ ADGRV1/ ABCA1/ IQCJ-SCHIP1/ MAP3K20/ SIPA1L3/ STK40/ RAP1GDS1/ CDH2/ KANK1/ FGFR1/ GNA12/ ARHGAP42/ BCL2L1/ ANKRD6/ LDLRAD4/ FRMD6/ DOCK3/ RAPGEF3/ TRIO/ FBXL2/…
GOBP ENDOTHELIAL CELL PROLIFERATION	4.32048	1.55689e-05	7.56519	3.87299e-14	8.40444	4.29913e-17	0.0472855	0.250838	3.11575e-16	HMGB1/ PRKD1/ ANGPT1/ FGFR1/ PRKCA/ ITGB1BP1/ FGF2/ ZEB2/ PTPRM/ MEF2C/ SCARB1/ RPTOR/ ADAM17/ APOE/ THBS4/ F3/ AKT3/ NRP1/ ARNT/ VEGFA/ SIRT1/ RGCC/ ATP5F1A/ HMGB2/ SP1/ BMPR2/ TGFBR1/ AIMP1/ PDCD10/ SLC39A9/ PIK3CB/ PRKX
GOBP AMP BIOSYNTHETIC PROCESS	-4.89403	9.87903e-07	-6.98623	2.8237e-12	-8.40062	4.44146e-17	-0.075807	-0.51178	3.21411e-16	PAICS/ NUDT2/ GART/ PPAT/ ADK
GOBP STEROID CATABOLIC PROCESS	-1.32058	0.18664	-10.5447	5.37324e-26	-8.39004	4.8599e-17	-0.0266324	-0.740689	3.51169e-16	SCARB1/ APOE/ HSD17B6/ STS/ HSD17B14/ CYP27A1/ HSD17B11/ CYP46A1
GOBP CEREBROSPINAL FLUID CIRCULATION	2.52065	0.0117139	9.34053	9.5855e-21	8.38712	4.98208e-17	0.0463074	0.479346	3.59053e-16	CFAP54/ DNAH9/ KATNIP/ DNAAF11/ CFAP221
GOBP TUMOR NECROSIS FACTOR SUPERFAMILY CYTOKINE PRODUCTION	5.83164	5.48846e-09	6.02948	1.64492e-09	8.38708	4.98378e-17	0.0603961	0.211612	3.59053e-16	HMGB1/ HSPB1/ APP/ CLU/ ANGPT1/ ZBTB20/ FXR1/ CD47/ AKAP12/ SYT11/ ZFP36/ LRRK2/ ABCC8/ AXL/ HLA-E/ PSEN1/ IFNGR1/ PTPN11/ DICER1/ ILRUN/ FOXP1/ PIK3R1/ RIPK1/ ARFGEF2/ PTPRJ/ DHX9/ PARK7
GOBP REGULATION OF EXECUTION PHASE OF APOPTOSIS	-8.37967	5.30741e-17	-3.45214	0.000556157	-8.36636	5.94268e-17	-0.129353	-0.172179	4.27504e-16	BCL2L1/ SIRT2/ DLC1/ TP53BP2/ RNF34
GOBP MISMATCH REPAIR	7.4502	9.31981e-14	4.37805	1.19747e-05	8.36383	6.0712e-17	0.107315	0.271475	4.35461e-16	HMGB1/ SETD2/ RPA1/ ABL1/ MLH3/ POLD3/ MSH3
GOBP STRIATED MUSCLE CELL DIFFERENTIATION	3.38771	0.00070479	8.43935	3.19121e-17	8.36299	6.11484e-17	0.0311745	0.167878	4.37945e-16	PRKG1/ NEBL/ FHOD3/ PRKD1/ ADGRB3/ RYR1/ CDH2/ RB1/ LARGE1/ HDAC4/ PPP3CA/ TPM1/ HNRNPU/ HDAC3/ EFNB2/ BIN3/ BCL2/ TANC1/ SMYD3/ RARB/ SKI/ CASP7/ MEF2C/ HOPX/ CFLAR/ ADAM12/ TMOD3/ ACVR1/ DOCK1/ SMO/ SOX6/ MTPN/ AKAP6/ PLD3/ BMPR1A/ FBXO22/ NEO1/ SPAG9/ LMOD1/ ADGRB1/ TSC1/ SGCD/ PDGFRB/ CD9/ FRS2/ VEGFA/ MYORG/ ACTG1/ MYEF2/ PPP3CB/ KRAS/ SYNE1/ MEF2A/ PPARA/ MYOM2/ PLEKHO1/ DOCK5/ SMAD4/ SGCB/…
GOBP O GLYCAN PROCESSING	1.43653	0.150851	10.3794	3.07777e-25	8.35511	6.53727e-17	0.0161575	0.42904	4.67511e-16	ST6GAL1/ GALNT2/ GALNT10/ ST3GAL2/ XXYLT1/ B4GALT5/ GALNT11/ GALNT1/ GALNT7/ ST3GAL1/ C1GALT1
GOBP NEGATIVE REGULATION OF PRODUCTION OF MOLECULAR MEDIATOR OF IMMUNE RESPONSE	3.37616	0.000735054	8.42395	3.64001e-17	8.34394	7.18575e-17	0.0549914	0.376445	5.13132e-16	ANGPT1/ BCL6/ TGFB2/ TMBIM6/ NDFIP1/ AXL
GOBP GERMINAL CENTER FORMATION	5.03497	4.77916e-07	6.76188	1.3621e-11	8.34164	7.32691e-17	0.0942303	0.478582	5.22292e-16	BCL6/ MEF2C/ ADAM17/ RC3H1
GOBP RESPONSE TO NICOTINE	9.65182	4.82886e-22	2.14484	0.031966	8.3415	7.3355e-17	0.126952	0.130147	5.22292e-16	SLC7A11/ GABBR1/ BCL2/ MT-ND4/ MT-ND6/ ATP1A2/ PPARA/ IGF1R/ HOMER1
GOBP POSITIVE REGULATION OF LYMPHOCYTE ACTIVATION	3.90138	9.56457e-05	7.88406	3.16909e-15	8.33357	7.84433e-17	0.0359884	0.155704	5.57705e-16	HMGB1/ HSPH1/ KITLG/ ZBTB1/ HSPD1/ IL2RA/ BCL6/ TOX/ IRS2/ ZBTB16/ FYN/ PPP3CA/ ZMIZ1/ EFNB2/ BCL2/ SMARCD3/ PIK3CA/ FLOT2/ ITPKB/ NCK2/ VAV3/ GLI2/ SMARCA4/ SHLD2/ MEF2C/ SMARCA2/ TRAF6/ IL7/ IL6ST/ AMBRA1/ PRKCQ/ SPI1/ HES1/ ATAD5/ CD47/ ACTB/ TFRC/ GPAM/ SLC39A10/ AP3B1/ CD46/ LYN/ AP1G1/ NCK1/ SMARCD2/ CD38/ RIF1/ AXL/ DNAJA3/ HLA-E/ XRCC6/ ARID1A/ PTPN11/ CD81/ RPS3/ ABL1/ PAXIP1/ ARID2/ HLA…
GOBP REGULATION OF CELLULAR RESPONSE TO HYPOXIA	5.66057	1.5087e-08	6.10524	1.02646e-09	8.31969	8.81968e-17	0.0814943	0.314117	6.26133e-16	DDAH1/ DNMT3A/ TMBIM6/ EPHA4/ CHCHD2/ PIK3CB
GOBP SENSORY PERCEPTION OF PAIN	2.66386	0.00772494	9.10134	8.92203e-20	8.31926	8.85165e-17	0.0392301	0.474833	6.27486e-16	AQP1/ MGLL/ FYN/ ATPSCKMT/ EPHB1/ P2RX7/ RETREG1/ SCN11A/ GRM1/ MECP2/ NLGN2
GOBP REGULATION OF SODIUM ION TRANSMEMBRANE TRANSPORTER ACTIVITY	3.00995	0.00261288	8.75099	2.11494e-18	8.31624	9.07975e-17	0.046106	0.335323	6.4272e-16	CAMK2D/ NEDD4L/ WNK2/ ACTN4/ PRKCE/ UTRN/ NEDD4/ SLMAP/ ATP1A2/ WNK3/ CHP1/ FXYD1/ FGF14
GOBP NUCLEAR MIGRATION	2.11349	0.0345591	9.6429	5.26783e-22	8.31302	9.32957e-17	0.0248289	0.34346	6.58486e-16	PAX6/ NUDC/ SYNE2/ SUN2/ DOCK7/ NTN1/ CLMN/ HOOK3/ PCM1/ FBXW11/ CDC42
GOBP STEROL METABOLIC PROCESS	-1.25436	0.20971	-10.5022	8.43562e-26	-8.31317	9.31765e-17	-0.0129579	-0.265282	6.58486e-16	OSBPL1A/ APP/ ABCA1/ STARD3/ SOD1/ FDX1/ SCARB1/ ERLIN1/ APOE/ CYB5R3/ INSIG1/ MSMO1/ SREBF2/ STARD4/ HMGCS1/ SC5D/ FAXDC2/ SQLE/ LDLR/ FDFT1/ ARV1/ SOAT1/ ERLIN2/ EPHX2/ LSS/ GBA2/ SREBF1/ HSD17B7/ ABCA5/ CYP27A1/ CAT/ MBTPS1/ NPC1/ APOL2/ FDPS/ PPARD/ PRKAA2/ CYP46A1/ MBTPS2/ HDLBP/ DISP3/ ABCA2/ MVD/ HMGCR/ LIMA1/ CUBN/ PRKAG2/ OSBPL5/ SCAP/ LBR/ FECH/ NFE2L1/ EBPL
GOBP POSITIVE REGULATION OF NEUROBLAST PROLIFERATION	2.0726	0.0382095	9.67278	3.93528e-22	8.30524	9.96178e-17	0.0249632	0.411591	7.02089e-16	VCAN/ PAX6/ FGF2/ SMARCD3/ SMO/ VEGFA/ ID4/ ITGB1/ NCAN/ NR2E1
GOBP REGULATION OF CELL CELL ADHESION MEDIATED BY CADHERIN	-5.23936	1.61138e-07	-6.50119	7.96882e-11	-8.30182	1.0253e-16	-0.07744	-0.366306	7.21568e-16	/ AFDN/ NEXMIF/ VEGFA/ RGCC/ DENND6A
GOBP REGULATION OF SULFUR METABOLIC PROCESS	9.55477	1.23862e-21	2.17511	0.0296217	8.29428	1.09247e-16	0.177786	0.153339	7.67729e-16	SLC7A11/ ABCB7/ PDK1/ SP1/ TM9SF2/ PDK3
GOBP MUSCLE ADAPTATION	3.29395	0.000987912	8.41431	3.95216e-17	8.27899	1.24227e-16	0.033444	0.250287	8.71741e-16	CAMK2D/ ATP2B4/ NFATC1/ PRKCA/ HDAC4/ PPP3CA/ KLF15/ GATM/ CAMK2G/ SMAD3/ FBXO32/ CFLAR/ GSN/ IL6ST/ MTPN/ AKAP6/ JARID2/ ATP2A2/ PDE9A/ RPS6KB1/ MEF2A/ PPARA/ SMAD4/ FOXO1/ FOXP1/ GLRX3/ PARP1/ DAG1/ TOMM70/ ROCK1/ FOXO3
GOBP HEPARIN METABOLIC PROCESS	2.86513	0.00416838	8.82609	1.08403e-18	8.26694	1.37443e-16	0.0415901	0.466985	9.6309e-16	ANGPT1/ HS2ST1/ CSGALNACT1
GOBP INFLAMMATORY RESPONSE TO ANTIGENIC STIMULUS	6.95629	3.49354e-12	4.73004	2.24474e-06	8.26348	1.41482e-16	0.0906788	0.261324	9.89965e-16	HMGB1/ IL2RA/ FYN/ PSMA1/ A2M/ LYN/ HLA-E/ NOTCH2/ HMGB2/ RBPJ/ CD81/ MAPK14/ KDM6B/ PARK7
GOBP GROWTH HORMONE RECEPTOR SIGNALING PATHWAY VIA JAK STAT	-6.53133	6.51903e-11	-5.15336	2.55858e-07	-8.26232	1.42867e-16	-0.0960997	-0.257514	9.98219e-16	JAK1/ LYN/ PTPN1
GOBP PIGMENT CELL DIFFERENTIATION	3.99048	6.59399e-05	7.69327	1.43419e-14	8.26166	1.43661e-16	0.050941	0.340371	1.00233e-15	KITLG/ LRMDA/ BCL2/ ZEB2/ MEF2C/ AP1M1/ AP1G1/ CD63/ ANKRD27/ RAB27A
GOBP HISTAMINE TRANSPORT	-4.94573	7.58586e-07	-6.73216	1.67164e-11	-8.25752	1.48736e-16	-0.0793535	-0.720124	1.03625e-15	SLC29A4/ LYN/ VAMP7/ SNX4/ SNX6
GOBP REGULATION OF FATTY ACID TRANSPORT	2.55625	0.0105808	9.11802	7.65102e-20	8.25495	1.51963e-16	0.0457301	0.466632	1.05722e-15	IRS2/ P2RX7/ EPRS1/ PPARA/ AKT2
GOBP ACTIVATION OF INNATE IMMUNE RESPONSE	1.92093	0.0547399	9.7517	1.81407e-22	8.2538	1.53439e-16	0.0186755	0.18968	1.06567e-15	HMGB1/ HSP90AA1/ HSPA1A/ PRKD1/ HSPD1/ STMP1/ RFTN1/ FBXL2/ ZNRF1/ PRKCE/ FYN/ RAB11FIP2/ MARK4/ SIRT2/ FLOT2/ COLEC12/ CLPB/ TRAF6/ IKBKB/ CREBBP/ ERBIN/ GRAMD4/ LSM14A/ PTPRS/ IPO5/ UBQLN1/ CYLD/ SEC14L1/ HEXIM1/ PJA2/ NEK7/ TRIL/ SIN3A/ AP3B1/ MFHAS1/ TRIM5/ LYN/ SFPQ/ EP300/ PUM1/ RTN4/ MAPK8/ DDX60/ NONO/ CSNK1A1/ XRCC6/ NFKBIA/ LGR4/ XIAP/ ITCH/ NPLOC4/ PIK3R1/ TSPAN6/ ATAT1/ XRCC5/ SLC15A4…
GOBP NEGATIVE REGULATION OF HOMOTYPIC CELL CELL ADHESION	8.31144	9.45492e-17	3.361	0.000776611	8.25366	1.53617e-16	0.179622	0.470785	1.06567e-15	PRKG1/ UBASH3B/ CD9/ RDX
GOBP MEGAKARYOCYTE DIFFERENTIATION	-4.96733	6.78802e-07	-6.7041	2.02653e-11	-8.25295	1.54534e-16	-0.0627871	-0.275012	1.07051e-15	GABPA/ MEF2C/ WASF2/ PIP4K2A/ RCOR1/ FAXDC2/ ABI1/ EP300/ MTURN/ CNOT4/ HMGB2/ PTPN11/ MEIS1
GOBP LOCALIZATION WITHIN MEMBRANE	2.03886	0.0414642	9.62461	6.29434e-22	8.24732	1.61987e-16	0.0186365	0.116232	1.12054e-15	ANK2/ SLC7A11/ LGI1/ HSP90AA1/ SORBS1/ ATP2C1/ ZDHHC14/ ERBB4/ FERMT2/ ATP2B4/ PPFIA1/ SNX3/ CCDC88A/ DPP10/ DENND1A/ FXR1/ RHOQ/ PACS1/ SQSTM1/ HSPA4/ CDH2/ RFTN1/ BCL2L1/ GRIP1/ RAMP1/ COMMD1/ PALM/ PARD3/ ITGB1BP1/ PRKCE/ LARGE1/ LIN7A/ BID/ FYN/ MAIP1/ EXOC4/ VTI1A/ TTC7A/ RAB6B/ RAB11FIP2/ MACF1/ GPC4/ LRP6/ EXOC2/ NMT1/ RILPL1/ PIK3CA/ FLOT2/ PACS2/ TSPAN5/ SH3PXD2B/ GGA2/ SNX7/ CRIPT/ STX8…
GOBP REGULATION OF T CELL ACTIVATION	2.74428	0.00606444	8.90333	5.41952e-19	8.2361	1.77912e-16	0.0256604	0.157481	1.22895e-15	HMGB1/ HSPH1/ KITLG/ ZBTB1/ HSPD1/ IL2RA/ BCL6/ TOX/ SOS1/ ZBTB16/ BID/ FYN/ PPP3CA/ SOD1/ ZMIZ1/ EFNB2/ SMARCD3/ PIK3CA/ FLOT2/ ITPKB/ NCK2/ GLI2/ SMARCA4/ FGL1/ SMARCA2/ TRAF6/ PAG1/ IL7/ IL6ST/ DUSP22/ AMBRA1/ PRKCQ/ HES1/ CD47/ SDC4/ ACTB/ TFRC/ SFTPD/ GPAM/ AP3B1/ CD46/ LYN/ GLMN/ PRNP/ MARCHF7/ CAMK4/ ERBB2/ NCK1/ NDFIP1/ SMARCD2/ DNAJA3/ HLA-E/ ARID1A/ ITCH/ RC3H1/ SH3RF1/ PTPN11/ CEBPB/ S…
GOBP REGULATION OF CELL MORPHOGENESIS	1.03494	0.300699	10.6065	2.77822e-26	8.23177	1.84464e-16	0.0102401	0.154706	1.27241e-15	CD44/ FERMT2/ NEDD4L/ EFNA5/ RHOQ/ SHROOM3/ KANK1/ GNA12/ GRIP1/ PALM/ PRAG1/ ARMCX5-GPRASP2/ FYN/ SPRY3/ ARAP1/ TPM1/ MACF1/ RASA1/ BAIAP2/ RIMS1/ SEMA4D/ PTPRD/ CAPZB/ MYH14/ STAU2/ CDC42SE1/ FAM171A1/ FMNL2/ FGD6/ CRK/ RNF157/ MYO9A/ FBXW8/ LARP4/ EZR/ DIAPH1/ CDKL5/ CACNG7/ DLC1/ FN1/ FMNL3/ SEPTIN7/ SPAG9/ PTK2B/ EPHA4/ RDX/ DHX36/ P2RY1/ VEGFA/ UNC13A/ HDAC6/ MYO10/ AGO4/ GAS2/ PTK2/ BRWD1/…
GOBP MITOCHONDRIAL GENOME MAINTENANCE	-5.47262	4.43429e-08	-6.13564	8.48188e-10	-8.20828	2.24384e-16	-0.0716352	-0.308489	1.54558e-15	OPA1/ METTL4/ SLC25A36/ AKT3/ SLC25A33/ MEF2A/ DNAJA3/ STOX1/ PRIMPOL/ PPARGC1A/ LONP1/ RRM2B/ PARP1
GOBP ASTROCYTE ACTIVATION	4.33914	1.4304e-05	7.2583	3.91973e-13	8.20063	2.39125e-16	0.0584991	0.353506	1.64479e-15	APP/ ZEB2/ MAPT/ SMO/ LDLR/ PSEN1/ IFNGR1
GOBP REGULATION OF CHROMOSOME SEGREGATION	0.789516	0.42981	10.7997	3.45429e-27	8.19479	2.51021e-16	0.00778713	0.221652	1.72417e-15	KLHL22/ MAP3K20/ RB1/ PSMG2/ HNRNPU/ SMC5/ SMARCD3/ SIRT2/ ATM/ NEK6/ SMARCA4/ KAT2B/ CHFR/ SMARCA2/ DPF3/ NSMCE2/ CUL3/ ACTB/ ZNF207/ PUM1/ SMARCD2/ ARID1A/ CDC16/ NCAPD2/ BCL7C/ NUMA1/ ANAPC1/ ARID2/ APC/ BCL7A/ ZW10/ PHF10/ ANAPC4/ CSNK2A1/ DYNC1LI1/ CDC27
GOBP CELL CELL JUNCTION ASSEMBLY	5.53837	3.05306e-08	6.04934	1.45441e-09	8.19375	2.5322e-16	0.0508672	0.183141	1.73683e-15	ANK2/ CTNND2/ CDH10/ CDH4/ TLN2/ TBCD/ MPDZ/ CDH2/ PARD3/ PRKCA/ CDH20/ FER/ PIP5K1C/ PKP4/ HOPX/ IKBKB/ FRMPD2/ CDH12/ ACTB/ AFDN/ PDCD6IP/ CD9/ MPP7/ GJB6/ JUP/ ACTG1/ CDH11/ GNPAT/ TLN1/ CDH26/ VCL/ PRKACA/ STRN/ APC/ MICALL2/ HIPK1/ GJA1/ SLC39A9/ ROCK1/ CLDN10/ CTNNA1/ PKN2
GOBP NEUROINFLAMMATORY RESPONSE	3.20553	0.00134816	8.35947	6.29993e-17	8.17769	2.89341e-16	0.0358616	0.28711	1.98178e-15	APP/ CLU/ ADCY8/ LARGE1/ ZEB2/ ATM/ MAPT/ SMO/ IFNGR2/ SYT11/ LRRK2/ LDLR/ PSEN1/ VPS54/ IFNGR1/ ITGB1/ ADCY1/ NR3C1
GOBP SKIN DEVELOPMENT	2.30232	0.0213169	9.26224	2.00182e-20	8.17738	2.90072e-16	0.0224471	0.187284	1.98399e-15	PTGES3/ PALLD/ KAZN/ SOS1/ CLIC4/ RYR1/ PAX6/ TRAF3IP2/ LHX2/ PPP3CA/ PKD1/ HDAC3/ COL5A3/ BCL2/ SLC2A10/ ITGA6/ APCDD1/ PTCH2/ GLI2/ CFLAR/ TGFB2/ STK4/ LATS2/ ADAM9/ SMO/ ASH1L/ YAP1/ TXNIP/ FGFR2/ FZD6/ AP3B1/ ZFP36/ LDB1/ ARRDC3/ JUP/ PIP5K1A/ SGPP1/ ITGB4/ LDB2/ COL5A2/ NCOA3/ WDR48/ PSEN1/ LGR4/ SMAD4/ ZDHHC21/ BCR/ MACROH2A2/ RBPJ/ DLL1/ NUMA1/ ACVR1B/ EDA/ LAMA5/ TRPC4AP/ PDGFA/ ZFP36L1/ …
GOBP POSITIVE REGULATION OF LYMPHOCYTE DIFFERENTIATION	3.35696	0.000788043	8.20198	2.36465e-16	8.1734	2.99809e-16	0.0351741	0.229963	2.04771e-15	ZBTB1/ IL2RA/ BCL6/ TOX/ ZBTB16/ ZMIZ1/ SMARCD3/ ITPKB/ GLI2/ SMARCA4/ SMARCA2/ IL7/ AMBRA1/ SPI1/ ACTB/ AP3B1/ CD46/ SMARCD2/ AXL/ XRCC6/ ARID1A/ ARID2/ PHF10/ SOX13/ FOXO3
GOBP RNA CAPPING	-4.0934	4.25099e-05	-7.45699	8.85191e-14	-8.16736	3.15213e-16	-0.066599	-0.365465	2.1499e-15	NCBP1/ NCBP3/ TGS1/ RNMT/ POP1/ UTP20/ RNGTT/ CMTR1
GOBP POSITIVE REGULATION OF TELOMERE MAINTENANCE	-5.1927	2.0727e-07	-6.35552	2.07725e-10	-8.16582	3.19257e-16	-0.0557011	-0.208192	2.17443e-15	CCT3/ ATM/ CCT6A/ NAF1/ PRKCQ/ PKIB/ NEK7/ PARN/ TNKS2/ DHX36/ TERF2IP/ ATRX/ MRE11/ MAPKAPK5/ TERF1/ POT1/ XRCC5/ TNKS/ HNRNPD/ NFRKB/ ATR/ HMBOX1
GOBP TRNA METABOLIC PROCESS	1.30421	0.192162	10.2425	1.27953e-24	8.16472	3.22176e-16	0.0132113	0.20411	2.19124e-15	ELP4/ CARS1/ TSEN15/ YARS1/ IARS1/ FARS2/ GARS1/ MARS1/ TSEN2/ GTF3C3/ CDK5RAP1/ WARS1/ TARS1/ GATB/ ANKRD16/ GRSF1/ DUS2/ NARS2/ TYW3/ NAT10/ THADA/ AARS1/ METTL8/ EPRS1/ ELP3/ LARS1/ GTPBP3/ DTWD2/ LSM6/ DARS2/ SEPSECS/ QTRT1/ TARBP1/ NSUN3/ TRDMT1/ TARS3/ WARS2/ IARS2/ OSGEP/ GTF3C1/ FAM98B/ DICER1/ POP1/ TRMT9B/ TRMU/ DARS1/ TYW1/ ELP2/ DDX1/ BRF1/ PNPT1/ CARS2
GOBP AXO DENDRITIC TRANSPORT	2.07411	0.0380693	9.46804	2.85143e-21	8.16153	3.30805e-16	0.0198973	0.245934	2.24679e-15	HSPB1/ APP/ MAP2/ DST/ TRAK2/ KIF3A/ HNRNPU/ SOD1/ FLOT2/ MAPT/ OPA1/ STAU2/ APBA1/ KIF5C/ HAP1/ KIF1C/ KIF1B/ MAP1A/ AP3B1/ ARMCX3/ BORCS5/ HDAC6/ PURA/ KIF5B/ SPAST/ TMEM108/ SPG7/ FBXW11/ RAB21/ AP3M1/ AGTPBP1/ DLG2/ ARL8A/ SPG11/ MECP2/ SYBU/ KIF5A/ FEZ1
GOBP LOCOMOTION INVOLVED IN LOCOMOTORY BEHAVIOR	-4.52441	6.05642e-06	-7.01695	2.26763e-12	-8.16097	3.32334e-16	-0.0688703	-0.467611	2.25403e-15	ARRDC3/ PPP3CB/ VPS35/ SLC25A46/ MECP2
GOBP NEURON FATE COMMITMENT	4.89607	9.77713e-07	6.63268	3.29647e-11	8.15206	3.57782e-16	0.0567872	0.278283	2.42325e-15	PRRX1/ NFIB/ PAX6/ ZNF521/ GLI2/ EYA1/ ID2/ NKX2-2/ SMAD4/ RBPJ/ DLL1/ TGFBR1/ LMO4/ NFIA/ CDC42
GOBP MUCOPOLYSACCHARIDE METABOLIC PROCESS	3.25201	0.00114593	8.27507	1.28383e-16	8.15087	3.61309e-16	0.036475	0.217508	2.44374e-15	CD44/ ANGPT1/ CHST11/ ABCC5/ FGF2/ ST3GAL2/ GLB1/ HS2ST1/ CEMIP/ CHST1/ CEMIP2/ BPNT2/ CSGALNACT1/ CHST7/ XYLT1/ GNS/ ST3GAL1/ AP2A1/ CHST3
GOBP PYRIMIDINE NUCLEOSIDE TRIPHOSPHATE METABOLIC PROCESS	2.22023	0.0264033	9.29387	1.48773e-20	8.1417	3.89767e-16	0.0360126	0.583125	2.63255e-15	NME7/ AK3/ CTPS2/ DUT/ NME3/ UCKL1
GOBP PYRIMIDINE RIBONUCLEOSIDE TRIPHOSPHATE METABOLIC PROCESS	2.5303	0.0113966	8.98013	2.70446e-19	8.1391	3.9822e-16	0.0455772	0.611151	2.68592e-15	NME7/ AK3/ CTPS2/ NME3/ UCKL1
GOBP GANGLIOSIDE METABOLIC PROCESS	3.65945	0.00025276	7.83756	4.59387e-15	8.12961	4.30668e-16	0.0581549	0.391629	2.89673e-15	ITGB8/ ST6GALNAC3/ ST3GAL2/ ST6GALNAC5/ B4GALT5/ ABCA2/ ST3GAL1
GOBP MEMBRANE DEPOLARIZATION	5.10672	3.27804e-07	6.39051	1.65332e-10	8.12977	4.30112e-16	0.0604131	0.243935	2.89673e-15	ANK2/ CAMK2D/ CACNA1C/ NEDD4L/ BCL2/ KMT2A/ P2RX7/ SLMAP/ KCNQ3/ ATP1A2/ SCN11A/ TRPM4/ LRRK2/ ABL1/ PARP1/ PARK7
GOBP NEGATIVE REGULATION OF LONG TERM SYNAPTIC POTENTIATION	5.32895	9.87812e-08	6.1565	7.43721e-10	8.12144	4.60692e-16	0.0831852	0.321613	3.0944e-15	APP/ FXR1/ FAM107A/ APOE/ PTN/ EPHA4/ PRNP/ ABL1
GOBP PREPULSE INHIBITION	4.47855	7.51506e-06	6.99834	2.59013e-12	8.11539	4.84231e-16	0.0953064	0.477711	3.24802e-15	CTNNA2/ GRID2/ CHD8/ PTEN
GOBP REGULATION OF INOSITOL PHOSPHATE BIOSYNTHETIC PROCESS	7.72076	1.15634e-14	3.75145	0.000175818	8.11208	4.97615e-16	0.152432	0.443595	3.3332e-15	PRKG1/ HRH1/ PTH1R/ PTK2B/ P2RY1
GOBP AMYLOID FIBRIL FORMATION	3.83489	0.000125622	7.63427	2.27109e-14	8.10992	5.06545e-16	0.0483167	0.324617	3.38835e-15	CRYAB/ APP/ CLU/ MAPT/ GSN/ APOE/ USP9X/ MDM2/ LDLR/ PSEN1/ FUS/ RIPK1/ USP8/ TARDBP
GOBP CENTRAL NERVOUS SYSTEM NEURON AXONOGENESIS	3.39404	0.000688707	8.0644	7.35964e-16	8.10234	5.3913e-16	0.0385285	0.239152	3.60136e-15	HSP90AA1/ NFIB/ MYCBP2/ EPHB1/ GLI2/ HSP90AB1/ ADARB1/ B4GALT5/ EPHA4/ WDR47/ NR4A2/ CDH11/ SPG11/ PTEN/ NR2E1/ SZT2/ NIN
GOBP CAMP BIOSYNTHETIC PROCESS	5.73091	9.98936e-09	5.70914	1.13545e-08	8.08934	5.99889e-16	0.107082	0.581813	3.99625e-15	ADCY8/ ADCY2/ ADCY9/ ADCY3/ ADCY1
GOBP CYCLIC NUCLEOTIDE BIOSYNTHETIC PROCESS	5.73091	9.98936e-09	5.70914	1.13545e-08	8.08934	5.99889e-16	0.107082	0.581813	3.99625e-15	ADCY8/ ADCY2/ ADCY9/ ADCY3/ ADCY1
GOBP 7 METHYLGUANOSINE RNA CAPPING	-5.09229	3.53764e-07	-6.32698	2.50001e-10	-8.07465	6.76731e-16	-0.0773648	-0.387201	4.50197e-15	NCBP1/ NCBP3/ TGS1/ RNMT/ RNGTT/ CMTR1
GOBP POSITIVE REGULATION OF CELLULAR COMPONENT ORGANIZATION	1.54791	0.121644	9.86905	5.67005e-23	8.07301	6.85876e-16	0.0139952	0.119098	4.55658e-15	MIB1/ HSP90AA1/ HSPA1A/ DNM3/ NAV3/ CNTN1/ APP/ PLCE1/ PRKD1/ BICD1/ SGIP1/ CDH4/ FLRT2/ METRN/ CLU/ FUT9/ ANGPT1/ DDR2/ FERMT2/ PDE4DIP/ NEDD4L/ SNX3/ CCDC88A/ TOX/ EFNA5/ CARMIL1/ RHOQ/ GPM6A/ DPYSL3/ ADGRB3/ ABCA1/ CCT3/ RGMA/ STMP1/ ANO6/ RB1/ GRIP1/ RAPGEF3/ COBL/ RAPGEF1/ PALM/ SEPTIN9/ NPTN/ TOGARAM1/ FRMPD4/ ARHGEF10L/ TBC1D5/ ITGB1BP1/ GRID2/ PRKCE/ ARMCX5-GPRASP2/ BID/ FYN/ ASAP1/ TIAM2…
GOBP GLIAL CELL DIFFERENTIATION	3.03901	0.00237361	8.37458	5.54229e-17	8.07062	6.99415e-16	0.0285602	0.18583	4.64018e-15	CNTN1/ APP/ VCAN/ NFIB/ METRN/ CLU/ PHGDH/ CDH2/ PAX6/ PARD3/ LARGE1/ TENM4/ SOD1/ FGF2/ KLF15/ ZEB2/ SIRT2/ DAAM2/ GPM6B/ DAB1/ RHEB/ MAPT/ KCNJ10/ SKI/ MAL/ EIF2B3/ IL6ST/ SMO/ SOX6/ BIN1/ B4GALT5/ VIM/ HES1/ HES5/ GPR37L1/ CUL4B/ PTN/ NTRK2/ LYN/ EPHA4/ ID2/ NKX2-2/ LDLR/ MXRA8/ CNP/ ERBB2/ ITGB4/ KRAS/ ID4/ PTPRZ1/ PSEN1/ VPS54/ SUZ12/ IFNGR1/ SLC25A46/ CSPG5/ PTPN11/ DICER1/ DLL1/ LGI4/ ABL1…
GOBP NEGATIVE REGULATION OF MRNA METABOLIC PROCESS	-2.33487	0.0195501	-9.06235	1.27671e-19	-8.05905	7.68886e-16	-0.0229273	-0.215183	5.09413e-15	TRAF3IP2/ TENT4B/ TAF15/ HNRNPU/ ELAVL1/ LARP1/ NBAS/ ZC3H14/ CIRBP/ HNRNPK/ TENT5A/ TOB1/ SECISBP2/ ZFP36/ YBX3/ THRAP3/ BARD1/ HNRNPC/ SRSF10/ FMR1/ SRSF12/ RBMX/ BAG4/ NRDE2/ ANGEL2/ FUS/ LARP4B/ CSDE1/ IREB2/ PCBP4/ UPF3A/ NPM1/ MAPK14/ PAIP1/ HNRNPD/ RNPS1/ LARP1B/ TARDBP/ SRSF4/ DHX9
GOBP NUCLEOSIDE MONOPHOSPHATE BIOSYNTHETIC PROCESS	-4.32603	1.5182e-05	-7.04636	1.83661e-12	-8.04149	8.87496e-16	-0.0489552	-0.435976	5.87196e-15	DUT/ PRPS1/ PAICS/ DHODH/ NUDT2/ GART/ PPAT/ ADK/ UPRT/ TK2/ UCKL1/ UPP2
GOBP RESPONSE TO TRANSFORMING GROWTH FACTOR BETA	2.10319	0.0354494	9.26421	1.96535e-20	8.03796	9.13462e-16	0.0197684	0.174229	6.03555e-15	HSPA1A/ SMAD1/ DDR2/ FERMT2/ PRDM16/ FUT8/ CHST11/ PTPRK/ ITGB8/ FOS/ NFATC1/ LDLRAD4/ SMAD9/ FYN/ PDE3A/ ZMIZ1/ ITGB5/ ZEB2/ SLC2A10/ ZNF451/ KMT2A/ SMAD3/ SKI/ HIPK2/ WWOX/ USP9Y/ MEF2C/ HSP90AB1/ DKK3/ CFLAR/ TGFB2/ CRK/ ACVR1/ CREBBP/ LTBP1/ LATS2/ ADAM9/ ADAM17/ LIMS1/ SOX6/ DUSP22/ BMPR1A/ OGT/ HSPA5/ SPI1/ ID1/ SMURF2/ FGFR2/ SIN3A/ SPRED1/ HTRA1/ EPB41L5/ USP9X/ PPM1A/ EP300/ SAP130/ SDCB…
GOBP POSITIVE REGULATION OF CHROMOSOME SEGREGATION	2.28729	0.0221787	9.07563	1.1302e-19	8.0348	9.37308e-16	0.0352352	0.454512	6.18471e-15	HNRNPU/ SMC5/ SIRT2/ KAT2B/ NCAPD2/ NUMA1
GOBP POSITIVE REGULATION OF JNK CASCADE	4.90628	9.28182e-07	6.4479	1.13408e-10	8.02862	9.85731e-16	0.0488639	0.247922	6.48662e-15	HMGB1/ TPD52L1/ APP/ ANKRD6/ MAPKBP1/ SEMA3A/ SH3RF3/ MBIP/ HIPK2/ CRK/ TAOK3/ DUSP22/ GADD45G/ PJA2/ TAOK1/ PTK2B/ PLCB1/ MFHAS1/ RB1CC1/ SDCBP/ TNIK/ STK3/ MTURN/ XIAP/ SH3RF1/ RIPK1/ MINK1/ MAP3K5
GOBP CALCIUM ION TRANSMEMBRANE TRANSPORT	3.37386	0.000741228	7.9742	1.5337e-15	8.02429	1.02116e-15	0.0319161	0.129194	6.70161e-15	ANK2/ PLCE1/ PRKD1/ ATP2C1/ PDE4B/ CAMK2D/ CACNA1C/ ATP2B4/ PLCH1/ TRPM3/ GPM6A/ RYR1/ ANO6/ PRKCE/ FYN/ MAIP1/ PPP3CA/ PKD1/ FGF2/ UBASH3B/ BCL2/ ITPR2/ SLC24A3/ PDE4D/ CACNA2D3/ TMEM38A/ STIM2/ CACHD1/ P2RX7/ MICU1/ CATSPER2/ MCU/ CACNA1B/ TMC1/ HAP1/ AKAP6/ BIN1/ PLCD1/ UBQLN1/ DIAPH1/ CACNG7/ RASA3/ ATP1A2/ CEMIP/ NALF1/ CACNB1/ SCN11A/ ATP2B2/ TPCN1/ PTK2B/ TRPM4/ TRPC1/ SLC8B1/ PLCB1/ IBTK/…
GOBP NEUROTROPHIN TRK RECEPTOR SIGNALING PATHWAY	2.84711	0.00441176	8.50114	1.87737e-17	8.02443	1.02e-15	0.0287062	0.334362	6.70161e-15	DOK5/ SOS1/ CYFIP2/ DOCK3/ DDIT4/ HAP1/ TMEM108/ PTPN11/ SORT1/ ZDHHC17/ SPRY2/ RAF1/ ZFYVE27/ CYFIP1
GOBP SOMITOGENESIS	2.35585	0.0184802	8.96486	3.10669e-19	8.00496	1.1951e-15	0.024891	0.274243	7.83259e-15	MIB1/ COBL/ LRP6/ CRB2/ SMAD3/ ATM/ BMPR1A/ EPB41L5/ ABI1/ EP300/ PSEN1/ SMAD4/ RBPJ/ DLL1/ TMED2/ PLXNA2
GOBP REGULATION OF PHAGOCYTOSIS	4.06797	4.74237e-05	7.25194	4.10849e-13	8.00439	1.20064e-15	0.0420463	0.235619	7.85827e-15	HMGB1/ SNX3/ ANO6/ SOD1/ CAMK1D/ SCARB1/ CD47/ SFTPD/ SYT11/ MERTK/ LETMD1/ BCR/ TUB/ APPL2/ RAB27A/ PTPRJ
GOBP PHOSPHATIDYLCHOLINE BIOSYNTHETIC PROCESS	2.76734	0.00565163	8.55078	1.22256e-17	8.00312	1.21306e-15	0.0336996	0.326643	7.9289e-15	ABHD3/ CHPT1/ SLC27A1/ PCYT1B/ SLC44A3/ ACSL3/ CHKA/ CDS1/ SLC44A2/ CAPN2
GOBP ORGANIC CATION TRANSPORT	-4.69947	2.60843e-06	-6.61211	3.7888e-11	-7.99849	1.25952e-15	-0.0581871	-0.238045	8.22156e-15	SLC38A2/ SLC25A29/ SLC25A17/ SLC44A3/ SLC16A9/ ACTB/ SEC14L1/ SLC29A4/ SLC18B1/ SLC19A2/ P2RY1/ SLC22A4/ ATP13A3/ PSEN1/ SLC44A2
GOBP REGULATION OF HEART CONTRACTION	5.24458	1.5664e-07	6.06271	1.33845e-09	7.99546	1.29089e-15	0.0490846	0.126909	8.41501e-15	ANK2/ HSP90AA1/ PDE4B/ CAMK2D/ CACNA1C/ ATP2B4/ CELF2/ KCNJ3/ ABCC9/ TPM1/ THRB/ PDE4D/ TMEM38A/ HOPX/ TGFB2/ BIN1/ KCND3/ ATP1B2/ ATP1A2/ CYP2J2/ ATP2B2/ TRPM4/ TRPC1/ MDM2/ JUP/ ATP2A2/ YWHAE/ EPAS1/ MEF2A/ TMEM38B/ NUP155/ SREBF1/ CALM1/ SRI/ GLRX3/ PRKACA/ TRDN/ FXYD1/ ATP2B1/ ADRB1/ GJA1/ AKAP9
GOBP POSITIVE REGULATION OF NUCLEOCYTOPLASMIC TRANSPORT	3.27405	0.00106019	8.03023	9.72889e-16	7.99333	1.31339e-15	0.031693	0.23607	8.55023e-15	HSP90AA1/ BAG3/ PRKD1/ RAPGEF3/ KHDRBS1/ HDAC3/ NEDD4/ SMAD3/ ZIC1/ SMO/ IPO5/ CTDSPL2/ CPSF6/ PPM1A/ MDM2/ EP300/ JUP/ YWHAE/ XPO4/ NRDE2/ PSEN1/ GSK3B/ PIK3R1/ PRKACA/ UBR5/ MAPK14/ TARDBP/ DHX9
GOBP REPLACEMENT OSSIFICATION	-5.19078	2.09412e-07	-6.09186	1.11606e-09	-7.97803	1.48683e-15	-0.0782818	-0.354599	9.66639e-15	MEF2C/ FGFR3/ BPNT2/ CSGALNACT1/ PEX7
GOBP CELLULAR RESPONSE TO NITROSATIVE STRESS	1.34324	0.179195	9.93313	2.98725e-23	7.9736	1.54121e-15	0.019703	0.60913	1.00065e-14	DNAJA1/ ATM/ STOX1/ PARK7
GOBP ANIMAL ORGAN MORPHOGENESIS	1.53609	0.124517	9.72234	2.42141e-22	7.96091	1.70775e-15	0.01374	0.139769	1.1073e-14	MIB1/ PRICKLE2/ WLS/ NRG3/ PRRX1/ COL27A1/ FLRT2/ NFIB/ ERBB4/ TSHZ1/ ZFPM2/ WHRN/ ABLIM1/ ZHX2/ SDK2/ SOS1/ CHST11/ AQP1/ RYR1/ STK40/ CDH2/ FGFR1/ PAX6/ ANKRD6/ FOXN3/ SERP1/ CTNNA2/ IFT140/ ABCC9/ LARGE1/ CEP290/ EXOC4/ PPP3CA/ TPM1/ PKD1/ SOD1/ THRB/ ABI2/ FGF2/ ZMIZ1/ EFNB2/ FBXW7/ DAAM1/ BCL2/ CDH23/ SMARCD3/ RARB/ BCAR3/ CCDC40/ CRB2/ PTPRM/ ITGA6/ APCDD1/ EMX2/ DHRS3/ SMAD3/ MTHFD1L/ FAT1…
GOBP NEGATIVE REGULATION OF CIRCADIAN RHYTHM	-3.67167	0.000240975	-7.58156	3.4142e-14	-7.95723	1.75929e-15	-0.0564698	-0.468449	1.13921e-14	CRY2/ SIN3A/ SFPQ/ CRY1
GOBP REGULATION OF SISTER CHROMATID SEGREGATION	0.933068	0.350785	10.3162	5.95282e-25	7.95444	1.79945e-15	0.00947162	0.226231	1.16366e-14	KLHL22/ MAP3K20/ RB1/ PSMG2/ HNRNPU/ SMARCD3/ ATM/ NEK6/ SMARCA4/ KAT2B/ CHFR/ SMARCA2/ DPF3/ NSMCE2/ CUL3/ ACTB/ ZNF207/ SMARCD2/ ARID1A/ CDC16/ BCL7C/ NUMA1/ ANAPC1/ ARID2/ APC/ BCL7A/ ZW10/ PHF10/ ANAPC4/ DYNC1LI1/ CDC27
GOBP IMMUNE RESPONSE REGULATING SIGNALING PATHWAY	1.88741	0.059105	9.35219	8.58511e-21	7.9476	1.90161e-15	0.017527	0.162198	1.22809e-14	HMGB1/ HSPA1A/ PRKD1/ PDE4B/ MAPK10/ HSPD1/ SOS1/ STMP1/ RFTN1/ FBXL2/ ZNRF1/ PRKCE/ FYN/ RAB11FIP2/ MARK4/ KHDRBS1/ BCL2/ SIRT2/ PIK3CA/ FLOT2/ FER/ PDE4D/ VAV3/ MAP3K1/ COLEC12/ CLPB/ MEF2C/ TRAF6/ EIF2B3/ IKBKB/ CREBBP/ ERBIN/ PLA2G6/ GRAMD4/ LSM14A/ EZR/ PTPRS/ DUSP22/ IPO5/ PLEKHA1/ UBQLN1/ CYLD/ RBCK1/ PRKCQ/ CD47/ DENND1B/ SEC14L1/ SLC39A10/ PJA2/ NEK7/ TRIL/ AP3B1/ MFHAS1/ LYN/ EP300/ PUM…
GOBP CALCIUM ION TRANSPORT INTO CYTOSOL	5.32998	9.82224e-08	5.90915	3.43869e-09	7.94727	1.90668e-15	0.0872199	0.395927	1.22973e-14	CACNA1C/ BCL2/ P2RX7/ TMBIM6
GOBP REGULATION OF LONG TERM SYNAPTIC POTENTIATION	3.52449	0.000424303	7.71164	1.24211e-14	7.94514	1.93969e-15	0.0401291	0.246939	1.24936e-14	APP/ FXR1/ SQSTM1/ FAM107A/ ADCY8/ PAIP2/ APOE/ PTN/ EPHA4/ YTHDF1/ PRNP/ PDE9A/ GSK3B/ ABL1/ CYP46A1/ ADCY1
GOBP REGULATION OF FIBROBLAST GROWTH FACTOR RECEPTOR SIGNALING PATHWAY	4.77014	1.84096e-06	6.46139	1.03748e-10	7.94189	1.99124e-15	0.0700193	0.341402	1.28087e-14	NPTN/ SPRY3/ FGF2/ GPC1/ SPRY2
GOBP MESODERMAL CELL DIFFERENTIATION	6.58479	4.55522e-11	4.64234	3.44491e-06	7.93878	2.04181e-15	0.0984768	0.294272	1.30994e-14	EYA2/ SMAD1/ EYA1/ BMPR1A/ FGFR2/ ITGB4/ ITGB1/ GJA1/ KDM6B
GOBP POSTSYNAPTIC MEMBRANE ORGANIZATION	7.62989	2.34958e-14	3.59601	0.000323138	7.93791	2.05622e-15	0.0802912	0.195303	1.31744e-14	SLC7A11/ CDH2/ NLGN4Y/ CRIPT/ NLGN1/ SSH1/ APOE/ SHISA6/ GPHN/ NRXN1/ DNAJA3/ MESD/ GLRB/ NLGN2/ CHRDL1
GOBP REGULATION OF PLATELET DERIVED GROWTH FACTOR RECEPTOR SIGNALING PATHWAY	-3.74173	0.000182755	-7.47669	7.62197e-14	-7.93262	2.14568e-15	-0.0573159	-0.312436	1.37295e-14	PHF14/ F3/ LRIG2/ HIP1R/ NDRG4/ CBL/ PTPN12/ PTPRJ
GOBP PULMONARY VALVE MORPHOGENESIS	2.53139	0.0113611	8.67782	4.03412e-18	7.92611	2.26113e-15	0.0396203	0.447085	1.44493e-14	NFATC1/ TGFB2/ ROBO2/ NOTCH2
GOBP NEGATIVE REGULATION OF DEVELOPMENTAL PROCESS	2.611	0.00902783	8.59308	8.46679e-18	7.92248	2.32819e-15	0.0227977	0.124549	1.48582e-14	HMGB1/ MIB1/ JDP2/ SMAD1/ DNM3/ APP/ MAP2/ TAFA5/ NFIB/ FERMT2/ RORA/ ATP2B4/ ZFPM2/ BCL6/ GTF2I/ ZHX2/ ZNF706/ ADGRB3/ ADGRV1/ ABCA1/ RGMA/ RB1/ KANK1/ BCL2L1/ RAI1/ PAX6/ NFATC1/ LDLRAD4/ RAPGEF3/ TRIO/ VGLL4/ ZBTB16/ LHX2/ SEMA3D/ ASAP1/ SPRY3/ HDAC4/ PPP3CA/ ZBTB46/ HNRNPU/ SOD1/ HDAC3/ UBASH3B/ SEMA3A/ TOB2/ FBXW7/ BCL2/ DIXDC1/ WWC1/ PTPN13/ SIRT2/ SEMA4D/ NFATC3/ RARB/ DAAM2/ GPR137B/ ITPK…
GOBP LEUKOCYTE ACTIVATION INVOLVED IN INFLAMMATORY RESPONSE	3.83799	0.000124043	7.35837	1.86176e-13	7.91702	2.43267e-15	0.0496981	0.395597	1.55047e-14	APP/ CLU/ TRAF3IP2/ ATM/ MAPT/ IFNGR2/ SYT11/ LRRK2/ LDLR/ IFNGR1
GOBP POSITIVE REGULATION OF P38MAPK CASCADE	-3.78533	0.000153503	-7.40986	1.26429e-13	-7.9162	2.4488e-15	-0.049585	-0.471333	1.55871e-14	/ SPI1/ GADD45G/ PJA2/ MFHAS1/ VEGFA/ MINK1/ MAP3K5
GOBP MEMBRANE RAFT ORGANIZATION	2.95782	0.00309818	8.23548	1.78842e-16	7.91486	2.4753e-15	0.04676	0.46336	1.57352e-14	RFTN1/ COLEC12/ MAL/ GSN/ NPC1
GOBP REGULATION OF ENDOCYTOSIS	2.64644	0.00813428	8.54549	1.2799e-17	7.91389	2.49461e-15	0.0246338	0.157515	1.58372e-14	HMGB1/ MIB1/ APP/ PRKD1/ BICD1/ SGIP1/ CLU/ ANGPT1/ NEDD4L/ ZFYVE16/ SNX3/ ANO6/ TBC1D5/ PPP3CA/ SOD1/ LRSAM1/ EFNB2/ BTBD9/ CAMK1D/ RIN3/ DGKD/ SCARB1/ NLGN1/ RUBCN/ MAGI2/ ANKFY1/ BIN1/ APOE/ VAC14/ NUMB/ CD47/ ACTB/ HNRNPK/ SFTPD/ SYT11/ HIP1R/ LRRK2/ STON2/ VEGFA/ VAMP4/ SDCBP/ RAB4A/ ACTG1/ FMR1/ ARF1/ SCYL2/ ATAD1/ CD63/ PPP3CB/ ARFGAP1/ SYNE1/ AXL/ AHI1/ PSEN1/ MERTK/ MKLN1/ TF/ LETMD1/ IN…
GOBP ALTERNATIVE MRNA SPLICING VIA SPLICEOSOME	-3.43128	0.000600737	-7.75659	8.72408e-15	-7.91102	2.55284e-15	-0.0364942	-0.226579	1.61646e-14	FXR1/ CELF2/ HNRNPU/ KHDRBS1/ RBM5/ FAM172A/ RBM4/ RBFOX2/ DDX17/ NCBP1/ NSRP1/ NOVA2/ THRAP3/ RBM25/ SFPQ/ RBFOX1/ SMU1/ HNRNPM/ FMR1/ DDX5/ SRSF12/ RBMX/ HNRNPL/ REST/ CDK13/ YTHDC1/ RBM17/ NOVA1/ RNPS1/ TRA2B/ CELF1/ DHX9/ RSRC1/ STRAP
GOBP NEGATIVE REGULATION OF MYELOID LEUKOCYTE DIFFERENTIATION	3.05686	0.00223667	8.13105	4.25596e-16	7.91105	2.55234e-15	0.0365527	0.310699	1.61646e-14	ZBTB46/ UBASH3B/ TOB2/ FBXW7/ GPR137B/ CUL4A/ LYN/ PIK3R1/ FBN1/ FSTL3
GOBP NEGATIVE REGULATION OF PROTEIN POLYMERIZATION	4.46539	7.99247e-06	6.72098	1.80503e-11	7.90996	2.57478e-15	0.0470133	0.188234	1.62824e-14	FHOD3/ MAP2/ TBCD/ CARMIL1/ KANK1/ ADD3/ CAPZB/ SPTBN1/ SSH2/ GSN/ TMOD3/ SSH1/ MTPN/ CAPZA1/ TMSB4X/ LMOD1/ HIP1R/ BBS4/ CAPZA2/ RDX/ VDAC2/ SPTAN1/ ADD1/ CRACD/ ARFGEF1/ TMOD2
GOBP NEGATIVE REGULATION OF AUTOPHAGOSOME ASSEMBLY	-5.2663	1.39198e-07	-5.91901	3.23894e-09	-7.90921	2.5903e-15	-0.0751168	-0.346302	1.63593e-14	TMEM39A/ LRRK2/ SEC22B/ SCFD1/ MTM1/ FEZ2/ FEZ1
GOBP PROTON TRANSMEMBRANE TRANSPORT	-2.00789	0.044655	-9.1765	4.45314e-20	-7.90856	2.60382e-15	-0.0200858	-0.223276	1.64233e-14	SLC9A9/ SLC25A18/ ACTN4/ MT-ATP6/ SLC2A10/ MT-CYB/ ATPSCKMT/ ATP6V0E2/ MT-ND4/ MT-CO2/ SLC9A7/ MT-CO1/ ATP1A2/ SLC18B1/ SLC9B1/ TMSB4X/ ATP6V1E1/ CHP1/ COX7B/ SLC9A8/ ATP6AP2/ GHITM/ COX4I1/ SLC11A2/ SLC17A5/ ATP6AP1/ ATP6V1A/ NNT/ ATP5F1A/ SLC25A3/ COX6B1/ SLC9A6/ CLCN3/ CTNS/ NDUFA4/ COX7A2L/ ATP5PB/ MT-ND5/ UQCR10/ ATP6V1D/ SLC15A4/ ATP6V1G1/ ATP5MC2/ ATP6V0A1/ SLC25A12/ SLC15A2/ ATP6V0E1/ ATP…
GOBP EMBRYONIC CRANIAL SKELETON MORPHOGENESIS	2.17629	0.0295334	8.99732	2.31286e-19	7.90094	2.76808e-15	0.0237748	0.36428	1.74368e-14	PRRX1/ CHST11/ IFT140/ SMAD3/ MTHFD1L/ FGFR2/ MTHFD1/ SETD2/ TGFBR1/ NIPBL/ WDR19
GOBP HOMOLOGOUS RECOMBINATION	-5.36536	8.07886e-08	-5.79851	6.69069e-09	-7.89405	2.92542e-15	-0.0650083	-0.299308	1.84041e-14	C11orf80/ ATM/ UBE2B/ SHOC1/ RNF212B/ NUCKS1/ HFM1/ BARD1/ UBR2/ TOP2B/ RMI1/ MRE11/ MLH3
GOBP POSITIVE REGULATION OF CATION CHANNEL ACTIVITY	6.13285	8.6321e-10	5.01397	5.33183e-07	7.88199	3.22211e-15	0.0880713	0.21255	2.02443e-14	ANK2/ ATPSCKMT/ STIM2/ HAP1/ AKAP6/ TMSB4X/ NIPSNAP2/ PKD2/ CALM1/ TRDN/ STIM1/ HTT
GOBP MAINTENANCE OF CELL POLARITY	3.62478	0.00028921	7.51102	5.86666e-14	7.8742	3.42928e-15	0.066391	0.359586	2.15182e-14	DST/ LHX2/ LIN7A/ CRB2/ PDCD6IP/ GSK3B/ ATN1/ LIN7C
GOBP KERATINOCYTE DIFFERENTIATION	3.16891	0.00153012	7.94027	2.01741e-15	7.85538	3.98573e-15	0.0356206	0.222378	2.49776e-14	PALLD/ KAZN/ CLIC4/ PAX6/ PPP3CA/ CFLAR/ STK4/ LATS2/ ADAM9/ YAP1/ TXNIP/ ZFP36/ PIP5K1A/ SGPP1/ NCOA3/ BCR/ MACROH2A2/ RBPJ/ NUMA1/ ZFP36L1/ ASAH1/ LATS1/ IFT74/ ROCK1
GOBP NEGATIVE REGULATION OF CELL SUBSTRATE JUNCTION ORGANIZATION	-8.63168	6.04572e-18	-2.47704	0.0132476	-7.85505	3.99603e-15	-0.14297	-0.142359	2.50099e-14	FAM107A/ ITGB1BP1/ DUSP22/ DLC1/ CLASP2/ CORO1C/ PTEN
GOBP POSITIVE REGULATION OF MULTICELLULAR ORGANISMAL PROCESS	2.61316	0.00897084	8.48635	2.13223e-17	7.84854	4.20898e-15	0.0232569	0.118672	2.63088e-14	HMGB1/ HSPH1/ DDAH1/ HSP90AA1/ HSPA1A/ HSPB1/ SMAD1/ APP/ VCAN/ PRKD1/ SGIP1/ ZNF516/ CDH4/ FLRT2/ KITLG/ NPAS2/ PDE4B/ SLC39A12/ ERBB4/ METRN/ CLU/ ZBTB20/ DDR2/ ZBTB1/ FERMT2/ CAMK2D/ RORA/ PRDM16/ ZFPM2/ HSPD1/ IL2RA/ GAB1/ BCL6/ SLC27A1/ TOX/ EFNA5/ ADGRB3/ IRS2/ AQP1/ ADGRV1/ ABCA1/ STMP1/ ANO6/ GAB2/ RB1/ ITGB8/ FOS/ RFTN1/ CADM1/ PAX6/ RAPGEF3/ LPIN1/ PARD3/ PRKCA/ NPTN/ SERP1/ ZBTB16/ HRH…
GOBP POSITIVE REGULATION OF POTASSIUM ION TRANSPORT	4.43074	9.39109e-06	6.66834	2.58706e-11	7.84824	4.21929e-15	0.0540136	0.245054	2.63394e-14	ANK2/ ANO6/ AKAP6/ ATP1B2/ ABCC8/ KIF5B/ AKAP9
GOBP NEGATIVE REGULATION OF PEPTIDASE ACTIVITY	1.99464	0.0460821	9.08015	1.08425e-19	7.83106	4.83776e-15	0.0217805	0.209843	3.01616e-14	CD44/ DNAJB6/ AQP1/ CRB2/ CAST/ MAP2K5/ BIN1/ VEGFA/ RECK/ SERPINB9/ CAAP1/ SPOCK1/ XIAP/ CARD18/ SH3RF1/ RNF34/ HGF/ CSNK2A1/ RAF1/ PARK7
GOBP REGULATION OF NERVOUS SYSTEM PROCESS	4.1815	2.8959e-05	6.8866	5.71424e-12	7.82633	5.02325e-15	0.0436257	0.226706	3.12779e-14	DLGAP1/ APP/ MGLL/ LPIN1/ PARD3/ TENM4/ BAIAP2/ RIMS1/ ATPSCKMT/ DLGAP4/ NLGN1/ SSH1/ GRIK2/ PTK2B/ LRRK2/ NRXN1/ FMR1/ SYNE1/ TMEM108/ DICER1/ UNC13B/ GRM1/ RNF10/ NRDC/ PTEN/ DAG1/ JAM2/ NLGN2
GOBP POSITIVE REGULATION OF MYELOID LEUKOCYTE DIFFERENTIATION	3.04613	0.00231806	8.01319	1.11767e-15	7.82012	5.27711e-15	0.0364305	0.462656	3.28166e-14	KITLG/ RB1/ FOS/ PRKCA/ PPP3CA/ TRAF6/ CSF1/ RPTOR/ ID2/ CTNNBIP1/ NOTCH2/ RIPK1/ ZFP36L1
GOBP PROTEIN K48 LINKED DEUBIQUITINATION	-4.56602	4.97061e-06	-6.49231	8.45312e-11	-7.81942	5.30665e-15	-0.0552679	-0.293478	3.29582e-14	OTUD7A/ BAP1/ USP34/ MINDY2/ OTUD3/ ATXN3/ OTUD5/ USP33/ VCPIP1/ OTUD7B/ USP8/ USP37/ PARK7
GOBP MAST CELL MIGRATION	1.95971	0.0500298	9.08477	1.03918e-19	7.80963	5.73576e-15	0.0319654	0.510583	3.55778e-14	KITLG/ RIN3/ VEGFA/ SWAP70
GOBP POSITIVE REGULATION OF TUMOR NECROSIS FACTOR MEDIATED SIGNALING PATHWAY	2.93205	0.00336734	8.10698	5.18937e-16	7.80577	5.91386e-15	0.0564041	0.525521	3.66358e-14	HSPA1A/ ADAM17/ UBE2K/ RIPK1
GOBP DEVELOPMENTAL GROWTH INVOLVED IN MORPHOGENESIS	3.41547	0.000636712	7.62281	2.48221e-14	7.80524	5.93874e-15	0.0313033	0.155128	3.67431e-14	HSP90AA1/ PRKG1/ APP/ MAP2/ CDH4/ SLC39A12/ NEDD4L/ EFNA5/ CYFIP2/ RGMA/ COBL/ LHX2/ NRCAM/ SEMA3D/ MACF1/ RIMS1/ SEMA3A/ BIN3/ SEMA4D/ MAPT/ SEMA6A/ SHTN1/ HSP90AB1/ RNF157/ DNM2/ CSF1/ NTN1/ MAGI2/ PTPRS/ APOE/ SPART/ CDKL5/ YAP1/ CACNG7/ FN1/ FGFR2/ OLFM1/ NRP1/ SPAG9/ DDR1/ RAPH1/ SIN3A/ ULK2/ EPB41L5/ USP9X/ VEGFA/ GOLGA4/ UNC13A/ HDAC6/ SEMA3B/ RTN4/ S100B/ PPP3CB/ SLC23A2/ SEMA4A/ KDM5B/ G…
GOBP RENAL ABSORPTION	1.59003	0.111827	9.44707	3.48436e-21	7.80441	5.97786e-15	0.023329	0.424712	3.69382e-14	AQP1/ SGK1/ GSN/ CTNS/ SLC15A2/ KLHL3
GOBP REGULATION OF BLOOD CIRCULATION	4.59872	4.25102e-06	6.43575	1.22863e-10	7.80255	6.06696e-15	0.0424344	0.129159	3.74412e-14	ANK2/ HSP90AA1/ PDE4B/ CAMK2D/ CACNA1C/ ATP2B4/ CELF2/ ARHGAP42/ KCNJ3/ HRH1/ ABCC9/ TPM1/ THRB/ PDE4D/ ADD3/ TMEM38A/ HOPX/ TGFB2/ BIN1/ KCND3/ ATP1B2/ ATP1A2/ CYP2J2/ ATP2B2/ TRPM4/ TRPC1/ MDM2/ JUP/ ATP2A2/ YWHAE/ EPAS1/ MEF2A/ CD38/ TMEM38B/ NUP155/ SREBF1/ CALM1/ DOCK5/ ZDHHC21/ TBXAS1/ SRI/ GLRX3/ BMPR2/ PRKACA/ TRDN/ ABL1/ FXYD1/ ECE1/ ATP2B1/ ADRB1/ GJA1/ DOCK4/ AKAP9
GOBP GROWTH	2.14976	0.0315743	8.87058	7.27674e-19	7.79255	6.56678e-15	0.0188555	0.125277	4.04743e-14	LGI1/ HSP90AA1/ HSPA1A/ PRKG1/ NRG3/ SMAD1/ CRYAB/ COL27A1/ APP/ PLCE1/ MAP2/ CHPT1/ CDH4/ SLC39A12/ ERBB4/ DDR2/ CAMK2D/ NEDD4L/ ZFPM2/ BCL6/ KLHL22/ DNAJB2/ FTO/ EFNA5/ SOS1/ CLIC4/ CHST11/ IGFBP7/ CYFIP2/ FAM107A/ STK40/ RGMA/ RB1/ RFTN1/ BCL2L1/ RAI1/ COBL/ IL17RB/ VGLL4/ SERP1/ SGK1/ LHX2/ LARGE1/ NRCAM/ SEMA3D/ PPP3CA/ MACF1/ TENM4/ SOD1/ HDAC3/ RIMS1/ FGF2/ PRMT2/ ZMIZ1/ SEMA3A/ BIN3/ BCL2…
GOBP T HELPER 17 TYPE IMMUNE RESPONSE	-6.72466	1.76001e-11	-4.28591	1.81991e-05	-7.78565	6.9355e-15	-0.0959388	-0.414089	4.26928e-14	RORA/ TRAF3IP2/ PRKCQ/ JAK1/ IL6R/ RC3H1/ RC3H2
GOBP CARTILAGE DEVELOPMENT INVOLVED IN ENDOCHONDRAL BONE MORPHOGENESIS	2.65386	0.00795757	8.35623	6.47541e-17	7.78531	6.95408e-15	0.0462221	0.480303	4.27531e-14	COL27A1/ RARB/ RARG
GOBP PROTEIN LOCALIZATION TO CELL CELL JUNCTION	-6.34989	2.15467e-10	-4.64943	3.32852e-06	-7.7777	7.38575e-15	-0.0725965	-0.21718	4.53496e-14	ZDHHC7/ JAK1/ ACTB/ MPP7/ ACTG1/ VCL/ CGNL1
GOBP NEGATIVE REGULATION OF ENDOPLASMIC RETICULUM STRESS INDUCED INTRINSIC APOPTOTIC SIGNALING PATHWAY	3.4095	0.000650826	7.58781	3.25351e-14	7.77627	7.46926e-15	0.0534347	0.470268	4.58046e-14	HSPA1A/ BCL2L1/ OPA1/ TMBIM6/ LRRK2/ PTPN1/ PARK7
GOBP MEMBRANE REPOLARIZATION DURING ACTION POTENTIAL	5.4221	5.89034e-08	5.57357	2.4957e-08	7.77511	7.53803e-15	0.0979029	0.337495	4.61681e-14	KCNJ3/ KCND3/ YWHAE
GOBP RESPONSE TO COLD	5.05843	4.22728e-07	5.92675	3.08991e-09	7.76769	7.99288e-15	0.0569955	0.190396	4.88923e-14	HSP90AA1/ ZNF516/ HSPD1/ SLC27A1/ ACOT11/ CIRBP/ SCN11A/ NFKBIA/ FOXO1/ RNF34/ PRKACA/ ACADM/ APPL2/ ADRB1/ GMPR
GOBP BLASTODERM SEGMENTATION	-5.81496	6.06467e-09	-5.16776	2.36921e-07	-7.76596	8.10313e-15	-0.0934874	-0.575193	4.94423e-14	NRP1/ BASP1/ FRS2/ LAMA5
GOBP NEGATIVE REGULATION OF MICROTUBULE POLYMERIZATION OR DEPOLYMERIZATION	4.06007	4.90578e-05	6.92266	4.43249e-12	7.76596	8.1028e-15	0.0428184	0.313093	4.94423e-14	NAV3/ MAP2/ TBCD/ APC2/ HDGFL3/ BMERB1/ TAOK1/ CLASP2/ HDAC6/ WDR47/ TTBK2/ CAMSAP2/ APC
GOBP NEURAL RETINA DEVELOPMENT	4.68847	2.75252e-06	6.29246	3.1248e-10	7.76469	8.18454e-15	0.0468967	0.203314	4.9814e-14	ATP2B4/ ZHX2/ SDK2/ GPM6A/ LARGE1/ THRB/ SMARCD3/ CRB2/ PTPRM/ RORB/ FAT3/ HIPK2/ SMARCA4/ TGFB2/ HES1/ USP45/ ATP2B2/ NTRK2/ BBS4/ MEGF11/ AHI1/ PSEN1/ HIPK1
GOBP TYPE B PANCREATIC CELL DIFFERENTIATION	4.93843	7.87546e-07	6.04253	1.51718e-09	7.76471	8.18329e-15	0.06619	0.310114	4.9814e-14	CDH2/ PAX6/ CLOCK/ RHEB/ RFX3/ SMO/ NKX2-2/ GSK3B/ DLL1
GOBP POSITIVE REGULATION OF RUFFLE ASSEMBLY	1.27666	0.201724	9.70354	2.91218e-22	7.76417	8.21811e-15	0.0218471	0.50169	4.99559e-14	COBL/ NLGN1/ PLEKHM1/ CYFIP1
GOBP REGULATION OF EPITHELIAL CELL PROLIFERATION	3.90127	9.56893e-05	7.0723	1.52387e-12	7.75949	8.52748e-15	0.0353677	0.164518	5.17717e-14	HMGB1/ NEAT1/ PRKD1/ NFIB/ ANGPT1/ ST8SIA1/ IRS2/ PTPRK/ RB1/ FGFR1/ PAX6/ PRKCA/ BID/ FGF2/ EFNB2/ FBXW7/ CASK/ DEAF1/ PTPRM/ SMAD3/ EAF2/ MEF2C/ CFLAR/ MAP2K5/ TGFB2/ EYA1/ STK4/ STXBP4/ RPTOR/ ADAM17/ LIMS1/ SMO/ MAGED1/ APOE/ BMPR1A/ THBS4/ IFT52/ YAP1/ HES1/ F3/ KLF9/ HES5/ FGFR2/ AKT3/ NRP1/ PTN/ ZFP36/ FRS2/ RGN/ ARNT/ HMGN1/ VEGFA/ PTCH1/ HDAC6/ RTN4/ SIRT1/ ERBB2/ IFT172/ RGCC/ STK3/ WDR…
GOBP NEGATIVE REGULATION OF CYTOPLASMIC TRANSLATION	2.34372	0.0190923	8.62113	6.62958e-18	7.75332	8.9518e-15	0.0432078	0.537991	5.42125e-14	UNK/ CPEB1/ CPEB4/ FMR1
GOBP PRESYNAPTIC ACTIVE ZONE ORGANIZATION	4.51206	6.42007e-06	6.45087	1.11208e-10	7.75196	9.04814e-15	0.0699433	0.374721	5.47278e-14	CTBP2/ ERC1/ CAST/ BSN/ PCLO
GOBP DNA DEALKYLATION	3.63519	0.00027778	7.31173	2.63724e-13	7.74064	9.89184e-15	0.0412632	0.287303	5.97566e-14	FTO/ TOX/ PAX6/ ASCC3/ USP9X/ TET1/ USP7/ TET2/ ASCC2
GOBP METENCEPHALON DEVELOPMENT	3.42946	0.00060479	7.51675	5.61562e-14	7.74013	9.93114e-15	0.0310541	0.216889	5.99195e-14	PRKG1/ CNTN1/ RORA/ WHRN/ PAX6/ GRID2/ BCL2/ PDSS2/ DAB1/ GLI2/ CRK/ FAIM2/ MT-ND4/ AARS1/ SMO/ HAP1/ MTPN/ PTPRS/ HSPA5/ MT-CO1/ LDB1/ NCOA1/ COQ8B/ ARCN1/ TTBK2/ GNPAT/ PSEN1/ GART/ SDF4/ CEND1/ SLC25A46/ HERC1/ PTPN11/ DLL1/ AGTPBP1/ ABL1/ OPHN1/ MECP2/ IGF1R/ KNDC1/ HNRNPD/ SEC24B/ RERE
GOBP LEUKOCYTE CELL CELL ADHESION	2.53469	0.0112548	8.40007	4.46211e-17	7.73204	1.05836e-14	0.023851	0.160857	6.37767e-14	HMGB1/ HSPH1/ CD44/ KITLG/ FUT9/ ZBTB1/ HSPD1/ IL2RA/ BCL6/ ZBTB16/ FYN/ PPP3CA/ ZMIZ1/ EFNB2/ SMARCD3/ PIK3CA/ SEMA4D/ FLOT2/ ITPKB/ NCK2/ GLI2/ SMARCA4/ FGL1/ SMARCA2/ TRAF6/ NFAT5/ PAG1/ IL7/ IL6ST/ EZR/ DUSP22/ MIA3/ AMBRA1/ PRKCQ/ HES1/ CD47/ SDC4/ ACTB/ TFRC/ SFTPD/ GPAM/ AP3B1/ CD46/ LYN/ GLMN/ PRNP/ MARCHF7/ ERBB2/ NCK1/ NDFIP1/ SMARCD2/ PPARA/ DNAJA3/ HLA-E/ ARID1A/ GOLPH3/ ZDHHC21/ NT5E…
GOBP REGULATION OF ERBB SIGNALING PATHWAY	2.94301	0.00325039	7.98646	1.38868e-15	7.7283	1.0899e-14	0.0309884	0.245524	6.55965e-14	CCDC88A/ SOS1/ CADM1/ MVB12B/ BCAR3/ FER/ DGKD/ HAP1/ ZFYVE28/ HIP1R/ RTN4/ CNOT9/ RBPJ/ PTPN18/ SOCS4/ CBL/ SPRY2/ PTPN12/ SNX6/ PTPRJ
GOBP NERVOUS SYSTEM PROCESS	2.07328	0.038146	8.85065	8.70138e-19	7.72438	1.12396e-14	0.0188777	0.118439	6.75624e-14	SLC7A11/ HSP90AA1/ RPS6KA2/ DLGAP1/ APP/ PRKD1/ CHL1/ WHRN/ ABLIM1/ CFAP54/ ADGRB3/ AQP1/ ADGRV1/ MGLL/ SYNM/ GLS/ FAM107A/ FOS/ NLGN4Y/ GABRG1/ PAX6/ ADCY8/ RAPGEF3/ LPIN1/ PARD3/ CTNNA2/ SGK1/ HRH1/ GRID2/ LARGE1/ ARMCX5-GPRASP2/ NRCAM/ FYN/ VTI1A/ PPP3CA/ BBS9/ TENM4/ SOD1/ THRB/ BAIAP2/ RIMS1/ GATM/ BTBD9/ PAIP2/ CDC14A/ CDH23/ TANC1/ CRTC1/ FBXO11/ ATPSCKMT/ CRB2/ KMT2A/ MYCBP2/ DLGAP4/ TUSC…
GOBP REGULATION OF RESPONSE TO EXTERNAL STIMULUS	1.89083	0.0586473	9.02849	1.7405e-19	7.72113	1.15306e-14	0.0176781	0.121792	6.92262e-14	HMGB1/ NEAT1/ HSP90AA1/ HSPA1A/ HSPB1/ PRKG1/ APP/ PRKD1/ TAFA5/ RORA/ MCPH1/ HSPD1/ ST6GAL1/ IL2RA/ BCL6/ FXR1/ MGLL/ RGMA/ STMP1/ ANO6/ RB1/ FGFR1/ RFTN1/ CADM1/ FBXL2/ PRKCA/ CTNNA2/ RHBDD3/ TRAF3IP2/ ARMH4/ ZNRF1/ GRID2/ PRKCE/ MAPKBP1/ FYN/ SEMA3D/ TRIM44/ RAB11FIP2/ MARK4/ SOD1/ LRSAM1/ NMT2/ PSMA1/ FGF2/ UBASH3B/ SEMA3A/ EFNB2/ NMT1/ BCL2/ CAMK1D/ CASK/ SIRT2/ SEMA4D/ N4BP1/ RNF216/ FLOT2/…
GOBP MICROTUBULE BASED MOVEMENT	1.26461	0.20601	9.64441	5.19097e-22	7.71384	1.22084e-14	0.0111933	0.149063	7.32052e-14	HSPB1/ BAG3/ APP/ MAP2/ BICD1/ RHOT1/ DNAJA1/ ATP2B4/ DST/ TRAK2/ CFAP54/ KIF3A/ CFAP47/ IFT140/ HNRNPU/ SOD1/ DYNC1LI2/ CCDC40/ FLOT2/ SYNE2/ FYCO1/ SUN2/ MAPT/ DNAH9/ FMN2/ OPA1/ STAU2/ TTLL9/ APBA1/ RFX3/ KIF13A/ DNAH12/ CFAP44/ KATNIP/ DYNLL1/ DNAI4/ CATSPER2/ KIF16B/ OFD1/ KIF5C/ HAP1/ ADCY3/ TTC21A/ KIF1C/ IFT52/ DNAAF11/ ASH1L/ UBE2B/ HYDIN/ FSIP2/ VDAC3/ COPG2/ CATSPERE/ DNHD1/ SLC9B1/ KI…
GOBP ANTEROGRADE NEURONAL DENSE CORE VESICLE TRANSPORT	4.56296	5.04362e-06	6.318	2.64968e-10	7.694	1.426e-14	0.069237	0.34707	8.54017e-14	MAP2/ KIF1C/ KIF5B/ MECP2/ SYBU
GOBP REGULATION OF T CELL APOPTOTIC PROCESS	-6.24492	4.24021e-10	-4.62689	3.71201e-06	-7.68753	1.50005e-14	-0.0733613	-0.290121	8.97261e-14	BCL2/ P2RX7/ PRKCQ/ GPAM/ ST3GAL1/ KIFAP3
GOBP NEGATIVE REGULATION OF RELEASE OF CYTOCHROME C FROM MITOCHONDRIA	6.15734	7.39767e-10	4.71402	2.42872e-06	7.68722	1.50371e-14	0.0972082	0.328937	8.9835e-14	CLU/ BCL2L1/ OPA1/ GHITM/ HGF
GOBP REGULATION OF NUCLEOCYTOPLASMIC TRANSPORT	2.04071	0.0412795	8.82847	1.06114e-18	7.68567	1.52194e-14	0.0186394	0.19964	9.0812e-14	HSP90AA1/ BAG3/ PRKD1/ ANGPT1/ PKIA/ IWS1/ RANGAP1/ RAPGEF3/ KHDRBS1/ HDAC3/ XPO1/ NEDD4/ SMAD3/ ZIC1/ SMO/ IPO5/ RBM4/ CTDSPL2/ CPSF6/ CHP1/ BARD1/ PPM1A/ MDM2/ EP300/ JUP/ SUPT6H/ NUP58/ YWHAE/ UHMK1/ NUP153/ XPO4/ NRDE2/ PSEN1/ GSK3B/ SETD2/ PTPN11/ PIK3R1/ PRKACA/ NUP54/ UBR5/ MAPK14/ NUP214/ DNAJC27/ TARDBP/ DHX9/ WNK1/ PPP1R12A/ PARK7
GOBP REGULATION OF MYOTUBE DIFFERENTIATION	2.94699	0.00320879	7.91843	2.40535e-15	7.68301	1.5539e-14	0.0339153	0.346539	9.26054e-14	HDAC4/ HDAC3/ BCL2/ FBXO22/ MAPK14/ MTOR
GOBP NEGATIVE REGULATION OF OXIDATIVE STRESS INDUCED INTRINSIC APOPTOTIC SIGNALING PATHWAY	3.55481	0.000378252	7.30834	2.7047e-13	7.6814	1.57354e-14	0.0481744	0.377033	9.3661e-14	HSPB1/ FYN/ TRAP1/ SIRT1/ FBXO7/ NONO/ PARK7
GOBP REGULATION OF T CELL DIFFERENTIATION IN THYMUS	5.52282	3.33599e-08	5.32726	9.97029e-08	7.67217	1.69112e-14	0.0765369	0.272483	1.00537e-13	TOX/ SOS1/ SOD1/ GLI2/ CAMK4/ ERBB2/ SOS2
GOBP MYOBLAST MIGRATION	1.82806	0.06754	9.02112	1.86173e-19	7.67153	1.69954e-14	0.0262971	0.424496	1.00914e-13	ITGB1BP1/ BIN3/ MEGF10/ SMO/ THBS4/ PLEKHO1/ AKIRIN1/ ROCK1
GOBP NEGATIVE REGULATION OF CELLULAR RESPONSE TO HYPOXIA	6.35111	2.13764e-10	4.49461	6.96984e-06	7.66908	1.73232e-14	0.104291	0.270056	1.02735e-13	DDAH1/ TMBIM6/ EPHA4/ PIK3CB
GOBP V D J RECOMBINATION	7.90786	2.61858e-15	2.92881	0.00340259	7.66268	1.82089e-14	0.131384	0.221652	1.07856e-13	HMGB1/ ATM/ DCLRE1C/ HMGB2/ POLB/ XRCC4/ DCAF1
GOBP PRESYNAPTIC MEMBRANE ORGANIZATION	2.55248	0.010696	8.28196	1.2116e-16	7.66111	1.84338e-14	0.0536129	0.404818	1.09055e-13	NLGN4Y/ PTPRD/ NLGN1/ PTEN/ NLGN2/ IL1RAPL1
GOBP GLIAL CELL ACTIVATION	3.63929	0.00027339	7.18611	6.66619e-13	7.65472	1.93739e-14	0.0444958	0.310926	1.14478e-13	APP/ CLU/ ZEB2/ ATM/ MAPT/ SMO/ IFNGR2/ SYT11/ LRRK2/ LDLR/ PSEN1/ IFNGR1
GOBP REGULATION OF MONOATOMIC ION TRANSMEMBRANE TRANSPORT	3.30846	0.000938089	7.51667	5.61892e-14	7.65453	1.94027e-14	0.0324984	0.128487	1.14509e-13	ANK2/ PRKD1/ PDE4B/ CAMK2D/ CACNA1C/ NEDD4L/ ATP2B4/ KCNMA1/ DPP10/ CLIC4/ WNK2/ ANO6/ KCNJ3/ COMMD1/ ACTN4/ PRKCE/ FYN/ PPP3CA/ UBASH3B/ UTRN/ BCL2/ NEDD4/ ATPSCKMT/ PDE4D/ GPR89B/ CACNA2D3/ TMEM38A/ KCNJ10/ STIM2/ P2RX7/ STOM/ CATSPER2/ SLMAP/ CACNA1B/ TMC1/ HAP1/ AKAP6/ BIN1/ KCNIP4/ UBQLN1/ DIAPH1/ KCND3/ CACNG7/ KCNIP1/ ATP1B2/ KCNQ3/ ATP1A2/ CEMIP/ CACNB1/ SCN11A/ TMSB4X/ WNK3/ TPCN1/ PTK2B…
GOBP PATTERN SPECIFICATION PROCESS	2.9644	0.00303277	7.85607	3.96382e-15	7.65122	1.99076e-14	0.0264406	0.138864	1.17346e-13	RFX4/ MIB1/ WLS/ NRG3/ SMAD1/ ERBB4/ TSHZ1/ SHROOM3/ PAX6/ COBL/ IFT140/ ZBTB16/ LHX2/ PCSK5/ APC2/ LRP6/ FGF2/ SMARCD3/ CCDC40/ DAAM2/ CRB2/ KMT2A/ EMX2/ SMAD3/ ATM/ DISP1/ ZIC1/ SKI/ GLI2/ HIPK2/ ANKS6/ MEF2C/ MEIS2/ RFX3/ EYA1/ ACVR1/ GRSF1/ PBX1/ OFD1/ TBC1D32/ PBX3/ SMO/ ROBO2/ RFNG/ BMPR1A/ IFT52/ DNAAF11/ SSBP3/ HES1/ WIF1/ CC2D2A/ HES5/ FGFR2/ ADGRG1/ BICC1/ BHLHE40/ BTG2/ NRP1/ MTF2/ BAS…
GOBP REGULATION OF MEIOTIC CELL CYCLE	4.45478	8.39783e-06	6.35761	2.04922e-10	7.64551	2.08113e-14	0.052661	0.335071	1.22525e-13	RPS6KA2/ ANAPC16/ PDE3A/ SIRT2/ CHFR/ UBE2B/ PLCB1/ CDC16/ YTHDC2/ INSR/ ANAPC1/ ANAPC4/ CDC27
GOBP SEQUESTERING OF CALCIUM ION	4.15662	3.22985e-05	6.64631	3.0053e-11	7.63883	2.19207e-14	0.0427334	0.186367	1.289e-13	ANK2/ PLCE1/ PRKD1/ CAMK2D/ CACNA1C/ PLCH1/ RYR1/ PRKCE/ FGF2/ UBASH3B/ ITPR2/ PDE4D/ TMEM38A/ P2RX7/ HAP1/ AKAP6/ PLCD1/ DIAPH1/ RASA3/ ATP1A2/ CEMIP/ TPCN1/ PTK2B/ TRPC1/ SLC8B1/ PLCB1/ IBTK/ LYN/ ERO1A/ GHITM/ PKD2/ TMEM38B/ CHD7/ PSEN1/ CALM1/ SRI/ PRKACA/ TRDN/ ABL1/ HTT
GOBP ESTABLISHMENT OF CENTROSOME LOCALIZATION	6.13246	8.65278e-10	4.66937	3.02126e-06	7.63805	2.20536e-14	0.0846814	0.672007	1.29525e-13	PARD3/ PARD3B/ EZR/ CEP83
GOBP PURINE NUCLEOBASE BIOSYNTHETIC PROCESS	-3.90515	9.41681e-05	-6.8948	5.39415e-12	-7.63671	2.22836e-14	-0.0531181	-0.699975	1.30718e-13	PRPS1/ PAICS/ PRTFDC1/ GART/ PPAT
GOBP VIRAL LIFE CYCLE	1.25688	0.208796	9.53263	1.53354e-21	7.62933	2.35969e-14	0.0124345	0.16836	1.38255e-13	HMGB1/ HSPA1A/ CTBP2/ SNX3/ FBXL2/ PCSK5/ NCAM1/ LRSAM1/ NMT2/ SMC5/ ITGB5/ EFNB2/ MVB12B/ BCL2/ N4BP1/ PPID/ NEDD4/ SLC20A2/ LARP1/ USP6NL/ SRPK1/ SCARB1/ HSP90AB1/ GSN/ VCP/ STOM/ ADARB1/ APOE/ VPS37A/ ATG16L1/ NECTIN3/ IDE/ TFRC/ NRP1/ TMEM41B/ PDCD6IP/ TMEM39A/ TPCN1/ NUCKS1/ TRIM5/ CD46/ CTSB/ EPS15/ DDB1/ LDLR/ FMR1/ DDX6/ DDX5/ WWP1/ NUP153/ BSG/ AXL/ TOP2B/ YTHDC2/ ITCH/ INSR/ ITGB1/ IST1…
GOBP NEUROMUSCULAR PROCESS	3.35461	0.00079476	7.43463	1.0486e-13	7.62915	2.36311e-14	0.0324138	0.199941	1.38289e-13	HSP90AA1/ APP/ PRKD1/ SYNM/ CTNNA2/ GRID2/ LARGE1/ VTI1A/ CDH23/ MYCBP2/ HIPK2/ MYH14/ ADARB1/ AARS1/ SPART/ MAP1A/ RBFOX1/ ABCC8/ NRXN1/ RPS6KB1/ VPS35/ TMEM150C/ VPS54/ SLC1A3/ PCDH15/ GIGYF2/ HERC1/ BCR/ AGTPBP1/ ABL1/ GLRB/ CHD8/ CSMD1/ MECP2/ PTEN/ HOMER1/ NLGN2/ MTOR
GOBP UV DAMAGE EXCISION REPAIR	-1.50282	0.132886	-9.28058	1.6856e-20	-7.62501	2.44012e-14	-0.0270708	-0.556097	1.42624e-13	XPA/ CUL4B/ DDB1/ SIRT1/ DDB2/ POLD3/ POLA1
GOBP GOLGI LUMEN ACIDIFICATION	-3.94475	7.98818e-05	-6.83578	8.15625e-12	-7.62299	2.47874e-14	-0.0607244	-0.42725	1.44707e-13	UBE3A/ SLC9A7/ SLC9A8/ ATP6AP2/ ATP6AP1/ ATP6V1A/ ATP6V1D/ ATP6V0A2
GOBP RESPONSE TO FIBROBLAST GROWTH FACTOR	2.8052	0.00502851	7.96828	1.60902e-15	7.618	2.57637e-14	0.0301929	0.204009	1.50226e-13	CD44/ FLRT2/ SOS1/ FGFR1/ PAX6/ NPTN/ ITGB1BP1/ SPRY3/ FGF2/ KIF16B/ FGFR3/ FGFR2/ ZFP36/ FRS2/ KDM5B/ IQGAP1/ FGFRL1/ PTPN11/ SHOC2/ SETX/ GPC1/ ZFP36L1/ SPRY2
GOBP SUBSTRATE ADHESION DEPENDENT CELL SPREADING	2.21925	0.02647	8.54285	1.30951e-17	7.60995	2.74198e-14	0.0231378	0.217675	1.59692e-13	FERMT2/ ST6GAL1/ EFNA5/ CARMIL1/ KANK1/ ACTN4/ ITGB1BP1/ FBLN1/ FER/ PEAK1/ CRK/ DOCK1/ LIMS1/ FN1/ NRP1/ PTK2/ AXL/ CORO1C/ MERTK/ ARPC2/ DOCK5/ LPXN/ CSPG5/ PIK3R1/ ABL1/ RAC1/ LAMA5/ RREB1/ PREX1/ MICALL2/ CDC42/ TYRO3/ RAB1A/ BRAF
GOBP NEGATIVE REGULATION OF FIBROBLAST MIGRATION	3.54024	0.000399766	7.22063	5.17482e-13	7.60908	2.76051e-14	0.0554381	0.425961	1.60579e-13	ITGB1BP1/ FGF2/ ZEB2/ RAC1/ BRAF/ MACIR
GOBP PEPTIDYL L CYSTEINE S PALMITOYLATION	2.60635	0.00915118	8.14011	3.94929e-16	7.5989	2.98669e-14	0.039035	0.389125	1.73527e-13	ZDHHC14/ ZDHHC7/ ZDHHC15/ ZDHHC21
GOBP REGULATION OF INTEGRIN ACTIVATION	1.96014	0.0499796	8.78103	1.61985e-18	7.59515	3.0743e-14	0.0366116	0.47497	1.78405e-13	FERMT2/ FARP2/ RAP1B
GOBP NEGATIVE REGULATION OF FAT CELL DIFFERENTIATION	6.74748	1.50434e-11	3.99137	6.56929e-05	7.59351	3.11345e-14	0.0751086	0.247227	1.80461e-13	JDP2/ FERMT2/ RORA/ ZFPM2/ TRIO/ SIRT2/ SMAD3/ WWTR1/ YAP1/ INSIG1/ TRIB2/ SIRT1/ ID4/ FOXO1/ SORT1/ RUNX1T1/ ANKRD26
GOBP POSITIVE REGULATION OF CELL DIFFERENTIATION	1.98996	0.0465957	8.74351	2.25969e-18	7.58971	3.20621e-14	0.0184056	0.124425	1.85617e-13	HMGB1/ HSPA1A/ SMAD1/ VCAN/ PRKD1/ CDH4/ KITLG/ METRN/ DDR2/ ZBTB1/ FERMT2/ BOC/ IL2RA/ BCL6/ WDFY2/ TOX/ EFNA5/ ZHX3/ RB1/ FOS/ FGFR1/ PAX6/ TCF4/ PRKCA/ NPTN/ ZBTB16/ ARMCX5-GPRASP2/ NRCAM/ TIAM2/ PPP3CA/ ZBTB46/ PDE3A/ MACF1/ TENM4/ HNRNPU/ BAIAP2/ FGF2/ ZC4H2/ ZMIZ1/ EFNB2/ BCL2/ ZEB2/ SMARCD3/ SIRT2/ SEMA4D/ VEZF1/ PTPRD/ CRB2/ ITPKB/ BRINP3/ SMAD3/ DAB1/ RHEB/ MAPT/ PTCH2/ SHTN1/ RAP1A/ GLI…
GOBP REGULATION OF MULTICELLULAR ORGANISMAL DEVELOPMENT	1.71483	0.0863766	9.00623	2.13257e-19	7.58094	3.43073e-14	0.0152939	0.113844	1.98379e-13	HMGB1/ DDAH1/ HSPA1A/ HSPB1/ SMAD1/ VCAN/ PRKD1/ MAP2/ CDH4/ FLRT2/ KITLG/ TAFA5/ SLC39A12/ ERBB4/ METRN/ DDR2/ ZBTB1/ ATP2B4/ ZFPM2/ IL2RA/ GAB1/ BCL6/ TOX/ GTF2I/ TRPS1/ FXR1/ EFNA5/ SOS1/ ADGRB3/ AQP1/ ADGRV1/ RGMA/ ANO6/ RB1/ ITGB8/ FOS/ PAX6/ LAMA4/ RAPGEF3/ LPIN1/ VGLL4/ PARD3/ PRKCA/ NPTN/ ZBTB16/ LHX2/ GRID2/ ARMCX5-GPRASP2/ SEMA3D/ APOLD1/ TIAM2/ PPP3CA/ MAFG/ ZBTB46/ MACF1/ TENM4/ SOD1/…
GOBP ANDROGEN METABOLIC PROCESS	-1.74231	0.0814547	-8.97072	2.94592e-19	-7.57525	3.58432e-14	-0.0293545	-0.581657	2.07014e-13	PLEKHA1/ SGPL1/ HSD17B6/ HSD17B7/ HSD17B11/ HSD17B4
GOBP MUSCLE CELL CELLULAR HOMEOSTASIS	3.98791	6.66568e-05	6.72222	1.78979e-11	7.57321	3.64122e-14	0.0594507	0.272211	2.1005e-13	BAG3/ LARGE1/ SOD1/ SGCZ/ PFKM/ MTM1
GOBP DENDRITIC CELL DIFFERENTIATION	9.74315	1.97331e-22	0.961938	0.336081	7.56964	3.74249e-14	0.120235	0.0583834	2.15636e-13	HMGB1/ ITGB8/ ZBTB46/ TRAF6/ SPI1/ LYN/ CAMK4/ AXL/ PSEN1/ NOTCH2/ CEBPB/ RBPJ
GOBP CIRCULATORY SYSTEM PROCESS	2.63667	0.00837253	8.05844	7.7272e-16	7.56258	3.95139e-14	0.023568	0.142534	2.27403e-13	ANK2/ DDAH1/ HSP90AA1/ PRKG1/ RPS6KA2/ PDE4B/ ANGPT1/ FERMT2/ CAMK2D/ CACNA1C/ NEDD4L/ SLC7A2/ ATP2B4/ SLC27A1/ KCNMA1/ CELF2/ RAP1GDS1/ GNA12/ ARHGAP42/ KCNJ3/ ABCC4/ SGK1/ ITGB1BP1/ HRH1/ ABCC9/ PCSK5/ FYN/ ABCC5/ TPM1/ SLC38A2/ PDE3A/ TBC1D8/ SOD1/ THRB/ ZEB2/ SLC2A10/ PIK3CA/ SLC24A3/ PDE4D/ ADD3/ SMAD3/ TMEM38A/ PRCP/ KAT2B/ HOPX/ SLC19A1/ TGFB2/ GSN/ WWTR1/ BIN1/ APOE/ CYB5R3/ YAP1/ KCND3/ …
GOBP REGULATION OF RELEASE OF SEQUESTERED CALCIUM ION INTO CYTOSOL	5.37991	7.45241e-08	5.31191	1.08484e-07	7.56025	4.0228e-14	0.0658075	0.170514	2.3124e-13	ANK2/ PRKD1/ CAMK2D/ CACNA1C/ PRKCE/ UBASH3B/ PDE4D/ TMEM38A/ HAP1/ AKAP6/ DIAPH1/ ATP1A2/ CEMIP/ PTK2B/ TRPC1/ LYN/ PKD2/ TMEM38B/ CHD7/ CALM1/ SRI/ PRKACA/ TRDN/ ABL1/ HTT
GOBP NEGATIVE REGULATION OF CYSTEINE TYPE ENDOPEPTIDASE ACTIVITY	2.29999	0.0214486	8.38739	4.97061e-17	7.55712	4.12091e-14	0.0300156	0.247524	2.366e-13	CD44/ DNAJB6/ AQP1/ CAST/ MAP2K5/ VEGFA/ CAAP1/ XIAP/ CARD18/ SH3RF1/ RNF34/ HGF/ CSNK2A1/ RAF1/ PARK7
GOBP INTRACELLULAR LIPID TRANSPORT	-4.49488	6.96081e-06	-6.18936	6.04081e-10	-7.5549	4.19173e-14	-0.0492413	-0.199267	2.40382e-13	ABCA1/ LRP6/ VPS51/ PLEKHA8/ TMEM41B/ PIP4K2A/ STARD4/ GRAMD1C/ GRAMD1B/ ABCD2/ LDLR/ SGPP1/ ARV1/ NUS1/ OSBPL2/ CPT1A/ VPS54/ VPS52/ ABCD3/ NPC1/ ABCD4/ SCP2/ ABCA2/ CERT1/ RELCH
GOBP RESPONSE TO INACTIVITY	4.71223	2.45023e-06	5.97071	2.36229e-09	7.55398	4.22171e-14	0.0723036	0.390663	2.41816e-13	HDAC4/ PIK3CA/ FBXO32/ CAT/ DAG1
GOBP REGULATION OF HIPPO SIGNALING	2.6025	0.00925471	8.07195	6.91864e-16	7.54797	4.42086e-14	0.0348804	0.333781	2.52925e-13	IQCJ-SCHIP1/ FRMD6/ VGLL4/ WWC1/ MOB3B/ WWC2/ ARRDC3/ MARK3/ SHANK2/ TIAL1/ MAPK14
GOBP CELLULAR RESPONSE TO RADIATION	0.454759	0.649283	10.2187	1.63595e-24	7.54724	4.44568e-14	0.00449654	0.190829	2.54046e-13	CRYAB/ ZBTB1/ AQP1/ EEF1D/ PTPRK/ MAP3K20/ BCL2L1/ RAD9A/ RHBDD1/ NMT2/ NMT1/ TANK/ N4BP1/ PPID/ NEDD4/ SWI5/ CLOCK/ ATM/ SPIDR/ GRK4/ CREBBP/ CAMKMT/ RGS9/ CUL4A/ YAP1/ CRY2/ XPA/ RHOB/ CUL4B/ TLK2/ NUCKS1/ DHX36/ BARD1/ WRN/ MDM2/ EP300/ CRY1/ DDB1/ SIRT1/ XRCC6/ RGR/ SLC24A4/ PIK3R1/ TNKS1BP1/ DDB2/ RBX1/ NPM1/ XRCC5/ MAPK14/ POLD3/ PARP1/ TAF1/ USP28/ POLA1/ NIPBL/ ATR/ HUS1/ AKT2
GOBP T CELL DIFFERENTIATION	3.72362	0.000196385	6.94831	3.69697e-12	7.54619	4.48165e-14	0.0353414	0.158962	2.55801e-13	HMGB1/ ZBTB1/ RORA/ IL2RA/ BCL6/ TOX/ SOS1/ PKNOX1/ ZBTB16/ TRAF3IP2/ SOD1/ ZMIZ1/ BCL2/ SMARCD3/ ITPKB/ KMT2A/ GPR89B/ GLI2/ SMARCA4/ SMARCA2/ IL7/ ADAM17/ AMBRA1/ SPI1/ JAK1/ ACTB/ IL6R/ TSC1/ AP3B1/ CD46/ CAMK4/ ERBB2/ SMARCD2/ PPP3CB/ SEMA4A/ CHD7/ RPS6/ DNAJA3/ ARID1A/ RC3H1/ SH3RF1/ FOXP1/ SOS2/ PIK3R1/ ABL1/ ARID2/ RABL3/ RC3H2/ PREX1/ PHF10/ SOX13/ ZFP36L1/ BRAF/ FOXO3/ MTOR
GOBP RESPIRATORY SYSTEM DEVELOPMENT	3.6633	0.000248983	6.99534	2.64611e-12	7.5368	4.81639e-14	0.0356896	0.153811	2.74585e-13	SLC7A11/ PTGES3/ NFIB/ ZFPM2/ STK40/ HS6ST1/ PKD1/ THRB/ FGF2/ FBXW7/ CCDC40/ DISP1/ HIKESHI/ SKI/ GLI2/ HIPK2/ PHF14/ HOPX/ ABCA3/ SMCHD1/ MAN1A2/ LAMA1/ BMPR1A/ YAP1/ HYDIN/ HES1/ FGFR2/ SFTPD/ BASP1/ MAN2A1/ AP3B1/ VEGFA/ EP300/ CTSH/ EPAS1/ KRAS/ EIF4G1/ TMEM38B/ CHD7/ NKIRAS1/ WDPCP/ SREBF1/ FGFRL1/ PHEX/ RBPJ/ BMPR2/ EDA/ LAMA5/ RC3H2/ MECP2/ DAG1/ PDGFA/ CDC42/ TAB1/ SEC24B/ SPRY2/ LTBP3/ …
GOBP RENAL FILTRATION	3.16666	0.00154198	7.48571	7.116e-14	7.53237	4.98283e-14	0.0503526	0.433966	2.83741e-13	AQP1/ PPP3CA/ CORO2B/ MYO1E/ RHPN2
GOBP FORMATION OF PRIMARY GERM LAYER	3.53684	0.000404944	7.10964	1.16345e-12	7.5282	5.14447e-14	0.0366881	0.194628	2.92603e-13	EYA2/ WLS/ SMAD1/ EXOC4/ ITGB5/ CRB2/ SMAD3/ EYA1/ ACVR1/ KIF16B/ BMPR1A/ FN1/ FGFR2/ EPB41L5/ ITGB4/ COL5A2/ ITGA7/ RTF1/ SETD2/ ITGB1/ BMPR2/ PRKACA/ TXNRD1/ GJA1/ KDM6B/ COL11A1
GOBP REGULATION OF HEMOPOIESIS	2.52329	0.0116262	8.12108	4.62049e-16	7.52671	5.20352e-14	0.0230853	0.143729	2.95616e-13	HMGB1/ HSPA1A/ KITLG/ ZBTB1/ IL2RA/ BCL6/ TOX/ SOS1/ RB1/ FOS/ PRKCA/ ZBTB16/ PPP3CA/ ZBTB46/ SOD1/ UBASH3B/ ZMIZ1/ TOB2/ FBXW7/ SMARCD3/ GPR137B/ ITPKB/ GABPA/ GLI2/ SMARCA4/ MEF2C/ MEIS2/ SMARCA2/ TRAF6/ RNF41/ IL7/ HSPA9/ CSF1/ RPTOR/ CUL4A/ AMBRA1/ SPI1/ ACTB/ PRXL2A/ PTK2B/ AP3B1/ PTN/ RCOR1/ CD46/ ZFP36/ LDB1/ LYN/ ID2/ ARNT/ FAXDC2/ CTNNBIP1/ CAMK4/ ERBB2/ NDFIP1/ SMARCD2/ ING5/ FBXO7/ AXL…
GOBP LIGAND GATED ION CHANNEL SIGNALING PATHWAY	-4.29749	1.7274e-05	-6.33943	2.30615e-10	-7.52144	5.41756e-14	-0.0668667	-0.27885	3.07417e-13	APP/ GRID2/ CPEB4/ GRIK4/ GRIA4/ GRIK2/ GRIA2/ PTK2B/ PLCB1/ GRID1
GOBP ORGANIC HYDROXY COMPOUND CATABOLIC PROCESS	-1.3458	0.178368	-9.28104	1.67836e-20	-7.51431	5.72134e-14	-0.020813	-0.363784	3.23899e-13	ALDH2/ MAOB/ SCARB1/ COMT/ APOE/ HSD17B6/ MAOA/ SULT1C4/ GPD2/ GK/ CYP27A1/ MOXD1/ CYP46A1/ GK5
GOBP EPITHELIAL CELL PROLIFERATION	3.34662	0.000818024	7.26793	3.65032e-13	7.50562	6.11368e-14	0.0321249	0.147881	3.45707e-13	HMGB1/ NEAT1/ PRKD1/ NFIB/ ANGPT1/ ST8SIA1/ IRS2/ PTPRK/ RB1/ FGFR1/ BCL2L1/ PAX6/ PRKCA/ ITGB1BP1/ BID/ FGF2/ EFNB2/ FBXW7/ ZEB2/ CASK/ DEAF1/ PTPRM/ SMAD3/ BTRC/ EAF2/ MEF2C/ FGL1/ SCARB1/ CFLAR/ MAP2K5/ TGFB2/ EYA1/ STK4/ STXBP4/ RPTOR/ ADAM17/ LIMS1/ SMO/ MAGED1/ APOE/ BMPR1A/ THBS4/ IFT52/ YAP1/ HES1/ F3/ KLF9/ HES5/ FGFR2/ AKT3/ NRP1/ PTN/ ZFP36/ FRS2/ RGN/ ID2/ ARNT/ HMGN1/ VEGFA/ PTCH1/ H…
GOBP CIRCADIAN SLEEP WAKE CYCLE	3.94693	7.91608e-05	6.66672	2.61578e-11	7.50498	6.14363e-14	0.0595761	0.357902	3.46997e-13	FXR1/ BTBD9/ NLGN1/ PER3/ PARP1/ ADRB1
GOBP NEGATIVE REGULATION OF REPRODUCTIVE PROCESS	3.8687	0.000109416	6.72542	1.75082e-11	7.49118	6.82575e-14	0.0440105	0.34184	3.85077e-13	RPS6KA2/ ZFPM2/ BCL2L1/ SOD1/ EAF2/ CHFR/ UBE2B/ SYCP2/ YBX3/ RGN/ DDB1/ GJA1/ MYH9
GOBP WOUND HEALING	1.79642	0.0724276	8.79591	1.41899e-18	7.48991	6.89231e-14	0.0165993	0.162572	3.88381e-13	SLC7A11/ HSPB1/ PRKG1/ CD44/ TAFA5/ DDR2/ FERMT2/ DST/ SYTL4/ AQP1/ AK3/ ANO6/ KANK1/ GNA12/ NFATC1/ PRKCA/ PRKCE/ DGKB/ PPP3CA/ ACTN1/ TPM1/ MACF1/ FGF2/ UBASH3B/ DCBLD2/ CASK/ PIK3CA/ FBLN1/ VAV3/ SMAD3/ DGKD/ PRCP/ CASP7/ FUT10/ FGL1/ SCARB1/ CFLAR/ TGFB2/ CRK/ IL6ST/ MRTFA/ ADAM17/ APOE/ MIA3/ YAP1/ PRKCQ/ FN1/ F3/ SDC4/ ACTB/ FZD6/ DGKG/ CLASP2/ CYP4F11/ SYT11/ DDR1/ PROS1/ CD9/ AP3B1/ LYN/ …
GOBP CELLULAR RESPONSE TO KETONE	2.37089	0.0177451	8.21399	2.13953e-16	7.48465	7.17405e-14	0.0250408	0.243903	4.03789e-13	PRKD1/ EFNA5/ AQP1/ FOS/ PAX6/ ADCY8/ ADCY2/ SGK1/ PRKCE/ SMYD3/ LARP1/ FDX1/ FBXO32/ CFLAR/ DDIT4/ ADCY3/ GNB1/ KLF9/ SIRT1/ RPS6KB1/ AIFM1/ ATP5F1A/ RWDD1/ VPS54/ GOLPH3/ ACACA/ SP1/ GNAI1/ PRKAA2/ IGF1R/ ADCY1/ USP8/ NR3C1/ SLC39A9/ XRN1/ FECH/ EIF4E/ PARK7
GOBP REGULATION OF DEFENSE RESPONSE	2.19487	0.0281727	8.38415	5.10949e-17	7.4805	7.40424e-14	0.0208038	0.128884	4.16264e-13	HMGB1/ NEAT1/ HSP90AA1/ HSPA1A/ APP/ PRKD1/ NPAS2/ RORA/ MCPH1/ HSPD1/ IL2RA/ BCL6/ FXR1/ MGLL/ STMP1/ RB1/ RFTN1/ CADM1/ FBXL2/ RHBDD3/ TRAF3IP2/ ARMH4/ ZNRF1/ PRKCE/ MAPKBP1/ FYN/ TRIM44/ RAB11FIP2/ MARK4/ SOD1/ LRSAM1/ PSMA1/ SIRT2/ N4BP1/ RNF216/ FLOT2/ CCDC92/ CLOCK/ SMAD3/ DNASE1/ ATM/ COLEC12/ CLPB/ MEF2C/ TRAF6/ IKBKB/ CRK/ IL6ST/ CREBBP/ ERBIN/ GRAMD4/ LSM14A/ TRIM56/ PTPRS/ APOE/ IPO5/ …
GOBP REGULATION OF ENDOCRINE PROCESS	-3.12864	0.00175615	-7.44498	9.69609e-14	-7.47668	7.6224e-14	-0.0566137	-0.530514	4.28034e-13	CRY2/ INHBB/ CRY1/ KDM5B/ SMAD4/ PTPN11/ GJA1
GOBP ESTROGEN METABOLIC PROCESS	-1.78815	0.0737519	-8.78426	1.57397e-18	-7.47582	7.67223e-14	-0.0302135	-0.549152	4.30335e-13	PLEKHA1/ SGPL1/ HSD17B7/ HSD17B11/ HSD17B4
GOBP PROSTATE GLAND MORPHOGENESIS	-5.40543	6.46521e-08	-5.16481	2.40683e-07	-7.47429	7.76215e-14	-0.0891714	-0.286681	4.34877e-13	FGFR2/ FRS2/ FEM1B/ ID4/ RARG
GOBP THYROID HORMONE GENERATION	-2.33239	0.0196802	-8.23259	1.83212e-16	-7.47057	7.985e-14	-0.0641883	-0.727223	4.46334e-13	CPQ/ DIO2/ SLCO1C1/ CTSB/ CTNS/ SLC16A2
GOBP THYROID HORMONE METABOLIC PROCESS	-2.33239	0.0196802	-8.23259	1.83212e-16	-7.47057	7.985e-14	-0.0641883	-0.727223	4.46334e-13	CPQ/ DIO2/ SLCO1C1/ CTSB/ CTNS/ SLC16A2
GOBP ACROSOME ASSEMBLY	5.00398	5.61583e-07	5.54178	2.9941e-08	7.45698	8.85281e-14	0.0813445	0.347708	4.94274e-13	RFX2/ SLC9A8/ AGFG1
GOBP REGULATION OF CELL DEVELOPMENT	1.44266	0.149116	9.09999	9.03415e-20	7.45478	9.00181e-14	0.0132837	0.113	5.02016e-13	HMGB1/ HSPA1A/ VCAN/ MAP2/ CDH4/ KITLG/ METRN/ ZBTB1/ IL2RA/ BCL6/ TOX/ FXR1/ EFNA5/ SOS1/ RGMA/ RB1/ FOS/ PAX6/ PRKCA/ NPTN/ ZBTB16/ LHX2/ ARMCX5-GPRASP2/ SEMA3D/ TIAM2/ PPP3CA/ ZBTB46/ PDE3A/ MACF1/ TENM4/ SOD1/ BAIAP2/ FGF2/ UBASH3B/ ZMIZ1/ SEMA3A/ TOB2/ FBXW7/ BCL2/ SMARCD3/ SIRT2/ SEMA4D/ PTPRD/ DAAM2/ GPR137B/ ITPKB/ CLOCK/ DAB1/ DOCK7/ RHEB/ MAPT/ GABPA/ SEMA6A/ SKI/ SHTN1/ GLI2/ STAU2/ SM…
GOBP POSITIVE REGULATION OF CHROMOSOME ORGANIZATION	-4.40165	1.07432e-05	-6.13992	8.2564e-10	-7.45401	9.05431e-14	-0.0439726	-0.175993	5.04366e-13	CCT3/ SMC5/ ATM/ CCT6A/ NAF1/ NSMCE2/ PRKCQ/ SLF2/ PKIB/ NEK7/ SLF1/ PARN/ TNKS2/ DHX36/ SETDB2/ TERF2IP/ ATRX/ MRE11/ NCAPD2/ MAPKAPK5/ TERF1/ NUMA1/ POT1/ XRCC5/ ATF7IP2/ TNKS/ HNRNPD/ SETDB1/ NFRKB/ RESF1/ ATR/ HMBOX1/ ATF7IP
GOBP REGULATION OF CATION CHANNEL ACTIVITY	6.57113	4.99365e-11	3.96521	7.33309e-05	7.45032	9.31176e-14	0.0777071	0.11906	5.18113e-13	ANK2/ PDE4B/ CAMK2D/ ATPSCKMT/ PDE4D/ STIM2/ SLMAP/ HAP1/ AKAP6/ UBQLN1/ CACNB1/ TMSB4X/ AHNAK/ NIPSNAP2/ FMR1/ PKD2/ CALM1/ SRI/ ITGB1/ PRKACA/ TRDN/ HOMER1/ FGF14/ STIM1/ HTT
GOBP SPLICEOSOMAL SNRNP ASSEMBLY	-3.74814	0.000178148	-6.78355	1.17259e-11	-7.44703	9.54645e-14	-0.0441671	-0.418691	5.30564e-13	USP4/ GEMIN2/ PRPF3/ GEMIN8/ SRSF10/ PRPF6/ SRSF12/ TGS1/ PRMT7/ PRPF8/ STRAP
GOBP FATTY ACID METABOLIC PROCESS	-0.809046	0.418489	-9.71507	2.60073e-22	-7.44167	9.94179e-14	-0.00758474	-0.150625	5.51906e-13	PTGES3/ ABHD3/ SLC27A1/ EPHX1/ IRS2/ MGLL/ QKI/ LPIN1/ DCAF5/ ACOT11/ SCD5/ SIRT2/ KAT2B/ ERLIN1/ ACOT7/ ELOVL5/ ACAD9/ SLC25A17/ MECR/ FAAH2/ SGPL1/ ABHD12/ INSIG1/ MSMO1/ CRYL1/ FADS2/ CYP2J2/ OLAH/ SCD/ ACSL3/ ACACB/ ACSS1/ MMUT/ FASN/ GPAM/ ACOX1/ CYP4F11/ SLC27A5/ HADHA/ RGN/ ACBD7/ ELOVL2/ ABCD2/ NCOR1/ FADS3/ EHHADH/ SIRT1/ PDK1/ LPGAT1/ PNPLA8/ AASDH/ ERLIN2/ PPARA/ CPT1A/ GNPAT/ ACADSB/ …
GOBP PHYSIOLOGICAL CARDIAC MUSCLE HYPERTROPHY	6.73865	1.5986e-11	3.78294	0.000154985	7.43989	1.00767e-13	0.0924447	0.258831	5.58758e-13	PRKG1/ AKAP6/ PPARA/ FOXP1/ TOMM70/ MEIS1
GOBP MYELIN MAINTENANCE	3.0139	0.00257911	7.50662	6.06719e-14	7.43913	1.01347e-13	0.0384005	0.474537	5.61333e-13	CLU/ SOD1/ ABCD2/ PTEN/ AKT2
GOBP SMAD PROTEIN SIGNAL TRANSDUCTION	2.37443	0.017576	8.14248	3.87271e-16	7.43658	1.03327e-13	0.0271199	0.26193	5.7165e-13	SMAD1/ FOS/ LDLRAD4/ SMAD9/ ZMIZ1/ SMAD3/ SKI/ HIPK2/ SPTBN1/ TGFB2/ ACVR1/ MAGI2/ WWTR1/ VIM/ BMPR1A/ TOB1/ SMAD4/ TF/ SUB1/ ZMIZ2/ BMPR2/ TGFBR1/ SH2B1/ PARP1/ NCEH1/ RBPMS/ LNPEP
GOBP MRNA SPLICE SITE RECOGNITION	-2.16361	0.0304946	-8.34879	6.89655e-17	-7.43339	1.05852e-13	-0.0272305	-0.405196	5.84953e-13	CELF2/ LUC7L2/ LUC7L3/ KHDC4/ LUC7L/ SRSF5/ SRSF10/ SRSF12/ PSIP1/ SF1/ SF3A1/ SETX/ YTHDC1/ PTBP2/ CELF1
GOBP REGULATION OF HEMATOPOIETIC STEM CELL PROLIFERATION	2.20906	0.0271703	8.30151	1.028e-16	7.43209	1.06892e-13	0.0411193	0.533866	5.90029e-13	KITLG/ N4BP2L2/ KAT7/ TSC22D1
GOBP GLIAL CELL DEVELOPMENT	3.44325	0.000574778	7.06143	1.64803e-12	7.42792	1.10315e-13	0.0335934	0.216743	6.08235e-13	CNTN1/ APP/ CLU/ PHGDH/ PARD3/ TENM4/ SOD1/ ZEB2/ SIRT2/ GPM6B/ MAPT/ KCNJ10/ SKI/ MAL/ EIF2B3/ SMO/ B4GALT5/ VIM/ HES5/ NTRK2/ LYN/ NKX2-2/ LDLR/ MXRA8/ ITGB4/ KRAS/ ID4/ PSEN1/ IFNGR1/ SLC25A46/ CSPG5/ DICER1/ DLL1/ LGI4/ MECP2/ PTEN/ DAG1/ MIOS/ ABCA2/ AKT2
GOBP NEGATIVE REGULATION OF REGULATED SECRETORY PATHWAY	-3.08504	0.00203525	-7.41246	1.23976e-13	-7.42285	1.14623e-13	-0.0398728	-0.452455	6.31268e-13	RAP1A/ SPI1/ FMR1/ RAP1B/ STXBP3/ REST/ BCR/ GNAI2/ BRAF
GOBP POSITIVE REGULATION OF PROTEIN MATURATION	2.78669	0.00532496	7.70766	1.28146e-14	7.42063	1.16569e-13	0.0460505	0.423244	6.41261e-13	SPON1/ RHBDD1/ GSN/ KLKB1/ MYH9
GOBP CORONARY ARTERY MORPHOGENESIS	-5.18613	2.14713e-07	-5.30569	1.12249e-07	-7.41883	1.18157e-13	-0.0921388	-0.338153	6.49262e-13	NRP1/ VEGFA/ TGFBR1/ ARID2/ SEC24B
GOBP TYPE II INTERFERON MEDIATED SIGNALING PATHWAY	-5.20522	1.93771e-07	-5.28397	1.26416e-07	-7.41697	1.19828e-13	-0.0738225	-0.286539	6.57702e-13	IFNGR2/ CDC37/ JAK1/ PARP14/ IFNGR1/ RAF1
GOBP REGULATION OF VACUOLE ORGANIZATION	-4.4431	8.86733e-06	-6.03532	1.58645e-09	-7.40936	1.26909e-13	-0.0480213	-0.159999	6.95779e-13	LRSAM1/ SNX7/ RAB3GAP1/ TMEM39A/ IFT88/ PIP4K2A/ LRRK2/ SEC22B/ PPP3CB/ SH3GLB1/ LAPTM4B/ SNX4/ C9orf72/ RAB5A/ TMEM106B/ RAB3GAP2/ MTMR3/ SNX18/ SCFD1/ MTM1/ SNX30/ FEZ2/ MTOR/ ULK1/ FEZ1
GOBP RESPONSE TO AMINE	-2.55229	0.0107018	-7.91572	2.45819e-15	-7.402	1.34146e-13	-0.0413995	-0.43515	7.34631e-13	PPP3CA/ RGS17/ PPP1R1B/ GLDC/ HDAC6/ NR4A2/ TRDMT1/ RRM2B
GOBP CELL MOTILITY	1.57844	0.114465	8.88565	6.35463e-19	7.39923	1.36976e-13	0.0136508	0.104067	7.49286e-13	HMGB1/ PALLD/ HSP90AA1/ STARD13/ HSPB1/ PRKG1/ NRG3/ FRMD5/ NAV3/ CD44/ APP/ PRKD1/ SRGAP1/ CHL1/ FLRT2/ KITLG/ TAFA5/ PDE4B/ ERBB4/ ADGRL3/ FUT9/ ANGPT1/ DDR2/ FERMT2/ ASTN2/ DNAJA1/ ATP2B4/ GAB1/ BCL6/ NAV1/ DST/ CCDC88A/ FUT8/ CARMIL1/ SOS1/ CLIC4/ GPM6A/ CFAP54/ DPYSL3/ SDCCAG8/ IRS2/ AQP1/ FSTL1/ PTPRK/ FAM107A/ ANO6/ CDH2/ ITGB8/ KANK1/ FGFR1/ GNA12/ PAX6/ LAMA4/ LDLRAD4/ PRKCA/ ACTN4/ CTNN…
GOBP POSITIVE REGULATION OF IMMUNE SYSTEM PROCESS	1.66533	0.0958473	8.79672	1.40872e-18	7.39779	1.38474e-13	0.0151832	0.119693	7.56627e-13	HMGB1/ HSPH1/ HSP90AA1/ HSPA1A/ APP/ PRKD1/ KITLG/ PDE4B/ CLU/ ZBTB1/ HSPD1/ IL2RA/ BCL6/ TOX/ SOS1/ IRS2/ STMP1/ ANO6/ GAB2/ RB1/ FOS/ RFTN1/ CADM1/ FBXL2/ PRKCA/ ZBTB16/ ZNRF1/ PRKCE/ FYN/ PPP3CA/ ZBTB46/ RAB11FIP2/ MARK4/ KHDRBS1/ ZMIZ1/ EFNB2/ BCL2/ SMARCD3/ CAMK1D/ SIRT2/ PIK3CA/ FLOT2/ ITPKB/ NCK2/ FER/ PDE4D/ VAV3/ GLI2/ COLEC12/ CLPB/ SMARCA4/ SHLD2/ P2RX7/ MEF2C/ SMARCA2/ TRAF6/ EIF2B3/ …
GOBP REGULATION OF CELL GROWTH	3.04436	0.00233176	7.41128	1.25084e-13	7.39326	1.43277e-13	0.0275423	0.114142	7.81118e-13	LGI1/ HSPA1A/ NRG3/ CRYAB/ PLCE1/ MAP2/ CHPT1/ CDH4/ CAMK2D/ NEDD4L/ BCL6/ KLHL22/ DNAJB2/ EFNA5/ IGFBP7/ FAM107A/ RGMA/ RB1/ IL17RB/ VGLL4/ SGK1/ NRCAM/ SEMA3D/ MACF1/ RIMS1/ SEMA3A/ BCL2/ DCBLD2/ SEMA4D/ SMAD3/ MAPT/ SEMA6A/ PTCH2/ SHTN1/ EAF2/ SMARCA4/ SMARCA2/ MAP2K5/ TGFB2/ RNF157/ DNM2/ NTN1/ RPTOR/ ADAM17/ MTPN/ PTPRS/ AKAP6/ APOE/ MAPKAP1/ SPART/ DCUN1D5/ CDKL5/ YAP1/ TEAD1/ CACNG7/ PRKCQ…
GOBP MITOCHONDRIAL MEMBRANE ORGANIZATION	3.16157	0.00156923	7.2922	3.04931e-13	7.39193	1.44713e-13	0.030435	0.196797	7.88064e-13	HSP90AA1/ HSPA1A/ EYA2/ RHOT1/ HSPA4/ BCL2L1/ BID/ MAIP1/ NMT1/ BCL2/ OPA1/ CHCHD6/ CHCHD3/ HSPA9/ BNIP3L/ AGK/ MICOS10/ AP3B1/ HIP1R/ CNP/ GHITM/ IMMT/ RHOT2/ MAPK8/ TOMM20/ GSK3B/ PDCD5/ VDAC2/ SLC25A46/ AFG3L2/ SPG7/ MTCH2/ SLC25A6/ APOO/ BNIP3/ TOMM70/ MTX3/ MFN2/ CIBAR1/ MTCH1
GOBP REGULATION OF CALCIUM ION TRANSMEMBRANE TRANSPORT	4.42964	9.43896e-06	6.02192	1.72358e-09	7.39037	1.46419e-13	0.0445202	0.135921	7.96461e-13	ANK2/ PRKD1/ PDE4B/ CAMK2D/ CACNA1C/ PRKCE/ FYN/ PPP3CA/ UBASH3B/ BCL2/ PDE4D/ TMEM38A/ STIM2/ P2RX7/ TMC1/ HAP1/ AKAP6/ BIN1/ UBQLN1/ DIAPH1/ ATP1A2/ CEMIP/ CACNB1/ PTK2B/ TRPC1/ LYN/ TMBIM6/ AHNAK/ NIPSNAP2/ UBR3/ PRNP/ FMR1/ YWHAE/ PPP3CB/ PKD2/ TMEM38B/ CHD7/ CALM1/ SRI/ PRKACA/ TRDN/ ABL1/ PPP3CC/ STIM1/ SESTD1/ HTT
GOBP DEVELOPMENTAL GROWTH	1.82393	0.0681626	8.62632	6.33591e-18	7.38944	1.47447e-13	0.0159112	0.134649	8.01159e-13	HSP90AA1/ PRKG1/ SMAD1/ COL27A1/ APP/ MAP2/ CDH4/ SLC39A12/ ERBB4/ DDR2/ NEDD4L/ ZFPM2/ FTO/ EFNA5/ SOS1/ CLIC4/ CHST11/ CYFIP2/ STK40/ RGMA/ RAI1/ COBL/ VGLL4/ SERP1/ LHX2/ LARGE1/ NRCAM/ SEMA3D/ PPP3CA/ MACF1/ TENM4/ SOD1/ HDAC3/ RIMS1/ FGF2/ PRMT2/ ZMIZ1/ SEMA3A/ BIN3/ BCL2/ RASAL2/ WWC1/ PIK3CA/ SEMA4D/ RARB/ MYCBP2/ SMAD3/ UBE3A/ ATM/ MAPT/ SEMA6A/ SKI/ SHTN1/ CPQ/ GLI2/ MEF2C/ APBA1/ HOPX/ …
GOBP PROTEIN N LINKED GLYCOSYLATION VIA ASPARAGINE	2.95216	0.00315564	7.49697	6.53123e-14	7.38864	1.48334e-13	0.0366642	0.353513	8.05075e-13	ST6GAL1/ FUT8/ DPM1/ TUSC3/ ALG5/ MAGT1/ STT3B/ UGGT1/ UGGT2
GOBP MEMBRANE DEPOLARIZATION DURING ACTION POTENTIAL	6.69404	2.17088e-11	3.75431	0.000173822	7.3881	1.48943e-13	0.111974	0.222933	8.07479e-13	ANK2/ CACNA1C/ SLMAP/ ATP1A2/ SCN11A/ TRPM4
GOBP PROTEIN LOCALIZATION TO ENDOSOME	-4.13503	3.54901e-05	-6.31074	2.77706e-10	-7.38628	1.50997e-13	-0.0556576	-0.239908	8.17702e-13	EZR/ LRRC7/ NRP1/ RDX/ TMEM30A/ VPS35/ ABHD17B/ ABHD17C/ ANKRD13A/ AKAP11
GOBP NEGATIVE REGULATION OF NUCLEOCYTOPLASMIC TRANSPORT	2.43579	0.0148595	8.00221	1.22201e-15	7.38078	1.57363e-13	0.0297269	0.365163	8.51232e-13	ANGPT1/ PKIA/ RANGAP1/ CHP1/ BARD1/ NUP153/ PARK7
GOBP DENDRITIC TRANSPORT	1.48041	0.138764	8.95666	3.34669e-19	7.38012	1.58145e-13	0.0207733	0.4011	8.54509e-13	TRAK2/ HNRNPU/ FLOT2/ STAU2/ KIF5C/ PURA/ KIF5B/ KIF5A
GOBP PHOTOTRANSDUCTION VISIBLE LIGHT	1.67939	0.093077	8.74997	2.13406e-18	7.37467	1.64754e-13	0.0272294	0.72604	8.89231e-13	NMT2/ NMT1/ GRK4/ CAMKMT/ GNAQ
GOBP PERICARDIUM DEVELOPMENT	2.3462	0.0189657	8.0737	6.81976e-16	7.36799	1.73223e-13	0.0307644	0.349763	9.33909e-13	SOS1/ SMAD3/ CCM2/ SETD2
GOBP POSITIVE REGULATION OF DEFENSE RESPONSE	2.63237	0.00847906	7.78263	7.10329e-15	7.36452	1.77787e-13	0.0252273	0.143138	9.57452e-13	HMGB1/ NEAT1/ HSP90AA1/ HSPA1A/ APP/ PRKD1/ NPAS2/ HSPD1/ STMP1/ RFTN1/ CADM1/ FBXL2/ ZNRF1/ PRKCE/ FYN/ RAB11FIP2/ MARK4/ LRSAM1/ SIRT2/ FLOT2/ CLOCK/ COLEC12/ CLPB/ MEF2C/ TRAF6/ IKBKB/ IL6ST/ CREBBP/ ERBIN/ GRAMD4/ LSM14A/ TRIM56/ PTPRS/ IPO5/ UBQLN1/ CYLD/ SPI1/ CD47/ SEC14L1/ HEXIM1/ PJA2/ NEK7/ TRIL/ SIN3A/ AP3B1/ MFHAS1/ TRIM5/ LYN/ LRRK2/ AP1G1/ SFPQ/ EP300/ UBE2K/ PUM1/ CAMK2N1/ LDLR/ RT…
GOBP ORGANIC ACID CATABOLIC PROCESS	-2.36159	0.0181968	-8.04524	8.60769e-16	-7.35874	1.85656e-13	-0.0234377	-0.169827	9.98723e-13	DDAH1/ HIBCH/ ABHD3/ ATP2B4/ IRS2/ GLS/ LPIN1/ GPT2/ ALDH4A1/ SLC25A17/ QDPR/ BCKDHB/ GNPDA2/ GLUL/ ENOSF1/ AASS/ CRYL1/ GLUD1/ GAD1/ ACACB/ SDS/ ASRGL1/ KYAT3/ ACOX1/ OAT/ ALDH5A1/ AADAT/ ALDH1L1/ HADHA/ GLDC/ GNPDA1/ ABCD2/ RIDA/ DBT/ SLC25A44/ PON3/ EHHADH/ IDNK/ PPARA/ CPT1A/ ACADSB/ CSAD/ MCCC1/ HADHB/ ABCD3/ NPL/ HSD17B4/ DLST/ DECR1/ MCCC2/ ETFDH/ SARDH/ ABCD4/ SCP2/ ACADM/ PPARD/ ECHDC1/ …
GOBP SEMI LUNAR VALVE DEVELOPMENT	1.73311	0.0830754	8.66802	4.39685e-18	7.35471	1.91335e-13	0.0215899	0.29333	1.02813e-12	RB1/ NFATC1/ TGFB2/ ROBO2/ CDH11/ NOTCH2/ RBPJ/ BMPR2/ ROCK1
GOBP REGULATION OF NMDA RECEPTOR ACTIVITY	5.07935	3.78722e-07	5.31994	1.03801e-07	7.35341	1.93211e-13	0.0965747	0.358994	1.03707e-12	APP/ DAPK1/ MEF2C/ NLGN1/ PTK2B/ CAPN1
GOBP REGULATION OF SODIUM ION TRANSPORT	2.52534	0.0115587	7.87353	3.44782e-15	7.35311	1.93649e-13	0.0293803	0.214511	1.03828e-12	CNTN1/ CAMK2D/ NEDD4L/ ATP2B4/ WNK2/ COMMD1/ ACTN4/ PRKCE/ UTRN/ NKAIN3/ NEDD4/ P2RX7/ SLMAP/ ATP1B2/ ATP1A2/ AHCYL1/ PER1/ WNK3/ CHP1/ NKAIN4/ FXYD1/ FGF14/ NKAIN2/ WNK1
GOBP PROTEIN K11 LINKED DEUBIQUITINATION	-5.51515	3.48484e-08	-4.88161	1.05223e-06	-7.35162	1.9582e-13	-0.0899548	-0.382708	1.04876e-12	OTUD7A/ OTUD3/ USP30/ VCPIP1/ OTUD7B/ USP37
GOBP REGULATION OF CARDIAC CONDUCTION	7.23931	4.50976e-13	3.1474	0.00164729	7.34451	2.06509e-13	0.0932563	0.16201	1.10479e-12	ANK2/ ATP2B4/ ATP2B2/ TRPM4/ TRPC1/ ATP2A2/ PRKACA/ ATP2B1
GOBP REGULATION OF BLOOD PRESSURE	3.12036	0.00180632	7.26247	3.80086e-13	7.34177	2.10792e-13	0.0302068	0.200127	1.12646e-12	DDAH1/ RPS6KA2/ GNA12/ ARHGAP42/ SGK1/ ABCC9/ PCSK5/ TPM1/ SOD1/ PDE4D/ SMAD3/ PRCP/ CORO2B/ ATP1A2/ ADAMTS16/ GPR37L1/ BBS4/ ID2/ ATP6AP2/ PPARA/ SCPEP1/ DLL1/ BMPR2/ ADH5/ ECE1/ MECP2/ ATP2B1/ ADRB1/ LNPEP/ WNK1
GOBP RESPONSE TO AMPHETAMINE	-2.62243	0.00873053	-7.7494	9.23292e-15	-7.33399	2.234e-13	-0.0468759	-0.545233	1.19253e-12	PPP3CA/ RGS17/ PPP1R1B/ HDAC6/ NR4A2/ TRDMT1
GOBP T CELL DIFFERENTIATION IN THYMUS	3.95048	7.79943e-05	6.41613	1.39782e-10	7.3303	2.29636e-13	0.0441741	0.224669	1.22447e-12	ZBTB1/ TOX/ SOS1/ SOD1/ BCL2/ ITPKB/ GLI2/ ADAM17/ CAMK4/ ERBB2/ RPS6/ DNAJA3/ SOS2/ ABL1/ RABL3/ ZFP36L1/ BRAF
GOBP GMP BIOSYNTHETIC PROCESS	-5.1915	2.08602e-07	-5.17471	2.28266e-07	-7.33002	2.30119e-13	-0.0700149	-0.356208	1.22571e-12	PAICS/ GART/ PPAT/ ADK
GOBP AMEBOIDAL TYPE CELL MIGRATION	2.44824	0.0143557	7.90677	2.64148e-15	7.3221	2.44123e-13	0.0226693	0.127098	1.29727e-12	HMGB1/ STARD13/ HSPB1/ PRKD1/ KITLG/ ERBB4/ ANGPT1/ DDR2/ ATP2B4/ FUT8/ IRS2/ AQP1/ FSTL1/ CDH2/ KANK1/ FGFR1/ GNA12/ PAX6/ PRKCA/ ITGB1BP1/ PRKCE/ SEMA3D/ MACF1/ FGF2/ SEMA3A/ EFNB2/ FBXW7/ ZEB2/ PIK3CA/ SEMA4D/ DAAM2/ CRB2/ FER/ PTPRM/ ARHGAP5/ SEMA6A/ PRCP/ MEF2C/ MAP4K4/ SCARB1/ MAP2K5/ TGFB2/ ACVR1/ DOCK1/ ADAM9/ ADAM17/ SMO/ RAB11A/ APOE/ MIA3/ BCAS3/ SGPL1/ SRPX2/ FN1/ GLUL/ ID1/ SDC4/ SMU…
GOBP CAMERA TYPE EYE PHOTORECEPTOR CELL DIFFERENTIATION	2.23404	0.0254804	8.12097	4.62475e-16	7.3221	2.44124e-13	0.0313522	0.444381	1.29727e-12	SDK2/ THRB/ CRB2/ RORB/ NTRK2/ BBS4
GOBP MIDDLE EAR MORPHOGENESIS	9.49657	2.16925e-21	0.858264	0.390747	7.32197	2.44356e-13	0.21029	0.0831838	1.29727e-12	PRRX1/ TSHZ1/ EYA1/ INSIG1/ RPL38
GOBP HEMATOPOIETIC STEM CELL PROLIFERATION	1.93061	0.0535312	8.4203	3.75536e-17	7.3192	2.49461e-13	0.0275806	0.425946	1.32293e-12	KITLG/ N4BP2L2/ ETV6/ KAT7/ TSC22D1/ XRCC5
GOBP RESPIRATORY SYSTEM PROCESS	0.759348	0.447644	9.56964	1.07277e-21	7.3037	2.79963e-13	0.00999223	0.335242	1.48307e-12	FTO/ CFAP54/ GLS/ STK40/ DNAH9/ HIPK2/ PBX3/ ATP1A2/ AP3B1/ CFAP221/ ADH5/ MECP2/ NLGN2
GOBP POSITIVE REGULATION OF ENDOCYTOSIS	3.44164	0.000578208	6.88363	5.83469e-12	7.30106	2.855e-13	0.0323192	0.188092	1.51076e-12	MIB1/ BICD1/ SGIP1/ CLU/ ANGPT1/ NEDD4L/ ANO6/ TBC1D5/ PPP3CA/ SOD1/ CAMK1D/ DGKD/ NLGN1/ MAGI2/ ANKFY1/ BIN1/ APOE/ CD47/ HNRNPK/ SFTPD/ LRRK2/ VEGFA/ FMR1/ SCYL2/ ATAD1/ CD63/ SYNE1/ AXL/ AHI1/ MERTK/ TF/ INSR/ BCR/ RAB21/ DLL1/ VPS28/ CBL/ PPP3CC/ TUB/ APPL2/ CDC42/ ARRB1/ RAB27A/ WASL/ PTPRJ/ AP2A1
GOBP POSITIVE REGULATION OF ENDOTHELIAL CELL PROLIFERATION	5.43747	5.4043e-08	4.879	1.06624e-06	7.29485	2.99001e-13	0.0602544	0.238587	1.58048e-12	HMGB1/ PRKD1/ FGFR1/ PRKCA/ FGF2/ RPTOR/ ADAM17/ THBS4/ F3/ AKT3/ NRP1/ ARNT/ VEGFA/ SIRT1/ HMGB2/ SP1/ TGFBR1
GOBP INOSITOL PHOSPHATE METABOLIC PROCESS	4.43477	9.21685e-06	5.87962	4.11214e-09	7.29338	3.0228e-13	0.0499893	0.22277	1.59608e-12	PRKG1/ INPP4B/ INPP4A/ HRH1/ INPP5A/ FGF2/ ITPKB/ NUDT4/ PTH1R/ PPIP5K1/ IPMK/ PTK2B/ PLCB1/ P2RY1/ PPIP5K2/ IP6K1/ IP6K2/ ITPKC/ SYNJ1
GOBP IMPORT INTO CELL	1.3272	0.184441	8.98383	2.61499e-19	7.291	3.07655e-13	0.0119654	0.108664	1.6227e-12	ANK2/ HMGB1/ ITSN1/ SLC7A11/ MIB1/ LRP1B/ DNM3/ APP/ PRKD1/ BICD1/ SGIP1/ SLC39A12/ EHBP1/ CLU/ ANGPT1/ CACNA1C/ NEDD4L/ SLC9A9/ SLC7A2/ ATP2B4/ SLC27A1/ ZFYVE16/ SNX3/ MARCHF3/ DENND1A/ CARMIL1/ RHOQ/ IRS2/ ABCA1/ ANO6/ BCL2L1/ KCNJ3/ NLGN4Y/ RAMP1/ TBC1D5/ ABCC9/ PRKCE/ FYN/ PPP3CA/ SLC38A2/ RAB11FIP2/ SOD1/ LRSAM1/ HEATR5A/ LRP6/ EFNB2/ BIN3/ BTBD9/ CAMK1D/ SLC2A10/ PIK3CA/ NEDD4/ GPM6B/ PIP5K…
GOBP REGULATION OF NEUROTRANSMITTER RECEPTOR ACTIVITY	4.89587	9.78738e-07	5.41427	6.15398e-08	7.29037	3.09115e-13	0.0728193	0.261264	1.62863e-12	DLGAP1/ APP/ DAPK1/ DLGAP4/ MEF2C/ NLGN1/ CACNG7/ SHISA6/ PTK2B/ CNIH3/ CAPN1/ MINK1/ NLGN2
GOBP POSITIVE REGULATION OF PROTEIN LOCALIZATION TO CELL PERIPHERY	4.31765	1.57701e-05	5.98904	2.11086e-09	7.28793	3.14761e-13	0.0438546	0.150777	1.65658e-12	SORBS1/ ATP2C1/ ATP2B4/ DPP10/ SQSTM1/ PRKCE/ RAB11FIP2/ SPTBN1/ EZR/ ACSL3/ WNK3/ EPB41L2/ EPB41/ PRNP/ PRKCI/ PIAS1/ VPS35/ KIF5B/ EIF4G1/ PTPN9/ ITGB1/ PIK3R1/ GNAI1/ NUMA1/ CNST
GOBP MAPK CASCADE	1.53475	0.124845	8.75214	2.09336e-18	7.27393	3.4917e-13	0.0136425	0.137015	1.83569e-12	HMGB1/ SMAD1/ TPD52L1/ CRYAB/ CD44/ APP/ PLCE1/ ERBB4/ MAPK10/ ANGPT1/ DDR2/ FERMT2/ DNAJA1/ DOK5/ DENND2B/ MAPK4/ WNK2/ MAP3K2/ MAP3K20/ STK40/ RAP1GDS1/ CDH2/ FGFR1/ ANKRD6/ PRKCA/ PELI2/ RHBDD3/ ITGB1BP1/ PRKCE/ MAPKBP1/ SPRY3/ SOD1/ HDAC3/ FGF2/ SEMA3A/ FBXW7/ MAP4K5/ APIP/ WWC1/ SH3RF3/ BCAR3/ FBLN1/ ITPKB/ MAP3K14/ MBIP/ SMAD3/ PPM1L/ MAP3K1/ SEMA6A/ EPHB1/ RAP1A/ HIPK2/ P2RX7/ MEF2C/ MAP4K…
GOBP POSITIVE REGULATION OF DNA BINDING TRANSCRIPTION FACTOR ACTIVITY	1.66831	0.0952537	8.60024	7.95487e-18	7.26096	3.84341e-13	0.0161154	0.16867	2.01841e-12	HSPA1A/ APP/ PRKD1/ CLU/ DDR2/ ADCY8/ FANK1/ HDAC4/ LRP6/ ZC4H2/ CAMK1D/ CRTC1/ FLOT2/ FER/ CLOCK/ SMAD3/ ERC1/ HIPK2/ SMARCA4/ TRAF6/ CFLAR/ IKBKB/ SMO/ MTPN/ RBCK1/ PRKCQ/ TFRC/ TRIM5/ JMY/ RNF220/ DDRGK1/ EP300/ JUP/ RPS6KA5/ PRKCI/ TERF2IP/ TRIM37/ RGCC/ STK3/ PPARGC1A/ RIPK1/ RPS3/ EDA/ NPM1/ MTDH/ STK36/ PTEN/ MBTPS2/ ALK/ TAF1/ ADCY1/ ANKRD42/ DHX9/ PLPP3/ PARK7/ TRIM8
GOBP EPITHELIUM DEVELOPMENT	1.02005	0.307706	9.24228	2.41301e-20	7.25656	3.97055e-13	0.00944461	0.11303	2.08293e-12	SLC7A11/ PALLD/ MIB1/ STARD13/ PRICKLE2/ SMAD1/ CD44/ COL27A1/ KAZN/ SLC39A12/ NFIB/ ERBB4/ FERMT2/ ASTN2/ WHRN/ PHGDH/ SOS1/ CLIC4/ AQP1/ FSTL1/ SIPA1L3/ RGMA/ CDH2/ PAX6/ ANKRD6/ FRMD6/ RAPGEF3/ COBL/ RAPGEF1/ IFT140/ LHX2/ APOLD1/ CEP290/ PPP3CA/ MAFG/ PKD1/ SOD1/ THRB/ HDAC3/ LRP6/ ABI2/ FGF2/ EFNB2/ KLF15/ CNN3/ DAAM1/ BCL2/ CDH23/ RILPL1/ RARB/ VEZF1/ CCDC40/ DEAF1/ CRB2/ FER/ PDE4D/ APCDD1…
GOBP RESPONSE TO GROWTH HORMONE	-5.27554	1.32367e-07	-4.97751	6.44066e-07	-7.25	4.16767e-13	-0.073483	-0.193073	2.18399e-12	JAK1/ LYN/ PTK2/ SHOC2/ PHEX/ PIK3R1/ PTPN1/ PNPT1
GOBP CIRCULATORY SYSTEM DEVELOPMENT	1.44889	0.147369	8.79818	1.39049e-18	7.24577	4.29975e-13	0.0132121	0.118051	2.25021e-12	ANK2/ DDAH1/ MIB1/ STARD13/ HSPB1/ PRKG1/ RPS6KA2/ PRRX1/ SMAD1/ NEBL/ COL27A1/ FHOD3/ PLCE1/ PRKD1/ FLRT2/ TAFA5/ SLC39A12/ ERBB4/ ANGPT1/ CACNA1C/ RORA/ ATP2B4/ ZFPM2/ GAB1/ GTF2I/ SOS1/ CLIC4/ ADGRB3/ AQP1/ QKI/ RYR1/ CDH2/ RB1/ ITGB8/ UTY/ PAX6/ NFATC1/ RAMP1/ PKNOX1/ RAPGEF3/ THSD7A/ VGLL4/ PRKCA/ IFT140/ TRAF3IP2/ NXN/ ITGB1BP1/ ABCC9/ LARGE1/ NRCAM/ PCSK5/ HS6ST1/ APOLD1/ TPM1/ TENM4/ PKD1…
GOBP MITOTIC CELL CYCLE PROCESS	1.19067	0.233783	9.05624	1.35021e-19	7.24566	4.3033e-13	0.010724	0.119157	2.25021e-12	HSPA1A/ CCNH/ TPD52L1/ APP/ NFIB/ DDR2/ PKIA/ MCPH1/ BCL6/ KLHL22/ CRADD/ TOM1L2/ CTDSPL/ MAP3K20/ FAM107A/ RB1/ PSMG2/ PAX6/ LPIN1/ PRKCA/ FOXN3/ NEK11/ NUDC/ BID/ CEP126/ EXOC4/ PPP3CA/ RAD9A/ PKD1/ HNRNPU/ RASA1/ KHDRBS1/ HDAC3/ EXOC2/ SMC5/ PRMT2/ FBXL7/ TACC2/ CDC14A/ BCL2/ SMARCD3/ SIRT2/ DCDC1/ UBE2E2/ SUN2/ ATM/ CCNY/ UBE2I/ AVEN/ NEK6/ SMARCA4/ SPTBN1/ KAT2B/ EFHC1/ CHFR/ SMARCA2/ CUL1/ …
GOBP REGULATION OF INTRINSIC APOPTOTIC SIGNALING PATHWAY IN RESPONSE TO DNA DAMAGE	5.0672	4.03719e-07	5.17249	2.30993e-07	7.24055	4.46862e-13	0.05897	0.227195	2.33164e-12	CD44/ CLU/ BCL2L1/ BID/ RAD9A/ BCL2/ TPT1/ FBH1/ ATAD5/ HNRNPK/ CCAR2/ MARCHF7/ SIRT1/ SKIL/ RPS3/ NACC2
GOBP NUCLEOSIDE BISPHOSPHATE BIOSYNTHETIC PROCESS	-4.88859	1.01562e-06	-5.35084	8.75469e-08	-7.24037	4.47466e-13	-0.0546761	-0.145774	2.33229e-12	PAPSS1/ ACOT7/ ELOVL5/ ACSL3/ ACACB/ ACSS1/ MMUT/ ELOVL2/ PDK1/ ACACA/ PANK3/ PDK3/ PDHA1/ ELOVL6/ GCDH
GOBP SECONDARY METABOLIC PROCESS	12.2603	1.48004e-34	-2.02144	0.0432342	7.23995	4.48861e-13	0.156744	-0.0953131	2.33705e-12	SLC7A11/ BCL2/ ZEB2/ TRPC1/ SULT1C4/ GIPC1/ CTNS/ CBR4
GOBP PHOTORECEPTOR CELL DIFFERENTIATION	1.50991	0.131068	8.72236	2.72459e-18	7.23531	4.64484e-13	0.0158298	0.312455	2.41581e-12	SDK2/ PAX6/ IFT140/ CEP290/ THRB/ CRB2/ RORB/ NTRK2/ BBS4/ VEGFA/ PRKCI/ AHI1/ AGTPBP1
GOBP PROTEIN DEUBIQUITINATION INVOLVED IN UBIQUITIN DEPENDENT PROTEIN CATABOLIC PROCESS	-5.6444	1.65761e-08	-4.56867	4.9082e-06	-7.22173	5.13298e-13	-0.0944495	-0.291395	2.66684e-12	OTUD7A/ USP9X/ OTUD7B/ USP28
GOBP REGULATION OF CARTILAGE DEVELOPMENT	4.48046	7.44811e-06	5.72448	1.03753e-08	7.21598	5.3546e-13	0.0449585	0.305181	2.77902e-12	SMAD1/ TRPS1/ ZBTB16/ RARB/ SMAD3/ SOX6/ RFLNA/ EFEMP1/ LNPK/ PTPN11/ BMPR1B/ BMPR2/ TGFBR1/ LTBP3/ RARG
GOBP GRANULOCYTE DIFFERENTIATION	-2.70122	0.00690861	-7.50306	6.23429e-14	-7.21552	5.37294e-13	-0.0378136	-0.510799	2.78556e-12	ZBTB46/ CLPB/ CUL4A/ SPI1/ SRP54/ FASN/ AP3B1/ LYN/ BAP1/ LBR
GOBP EXTERNAL ENCAPSULATING STRUCTURE ORGANIZATION	2.76345	0.0057194	7.4377	1.02452e-13	7.2133	5.46108e-13	0.0280722	0.168961	2.82824e-12	COL27A1/ APP/ DNAJB6/ FLRT2/ DDR2/ P4HA1/ RB1/ COLGALT2/ AEBP1/ LARGE1/ ST7/ COL5A3/ SLC2A10/ FBLN1/ GPM6B/ SMAD3/ SH3PXD2B/ COL4A5/ PHLDB1/ CFLAR/ TGFB2/ GSN/ LAMA1/ ADAMTS16/ CLASP2/ RIC1/ DDR1/ CTSV/ THSD4/ RECK/ ABI3BP/ PAPLN/ ERO1A/ GAS2/ MYO1E/ COL28A1/ COL5A2/ RGCC/ TMEM38B/ COL23A1/ MMP28/ CRTAP/ CSGALNACT1/ ITGB1/ TGFBR1/ ABL1/ ADAM10/ NID1/ HPSE2/ COL9A2/ DAG1/ FKBP10/ NR2E1/ VIPAS39/ C…
GOBP CELLULAR RESPONSE TO ETHANOL	3.6625	0.000249762	6.53746	6.25731e-11	7.21246	5.4949e-13	0.0605609	0.45003	2.84274e-12	DNMT3A/ PRKCE/ ITPR2/ SLC23A2
GOBP ARACHIDONIC ACID METABOLIC PROCESS	5.11691	3.10576e-07	5.08235	3.72803e-07	7.21197	5.51501e-13	0.068438	0.243363	2.85011e-12	PTGES3/ EPHX1/ MGLL/ FAAH2/ ABHD12/ CYP2J2/ CYP4F11/ PNPLA8/ TBXAS1/ PLA2G4C/ GPX4
GOBP TRANSMEMBRANE RECEPTOR PROTEIN TYROSINE KINASE SIGNALING PATHWAY	1.30533	0.191782	8.87513	6.98529e-19	7.19867	6.08036e-13	0.0117134	0.119369	3.13894e-12	HSPB1/ SORBS1/ NRG3/ PLCE1/ PRKD1/ FLRT2/ SAMD12/ ERBB4/ ANGPT1/ DDR2/ GAB1/ DOK5/ CCDC88A/ EFNA5/ SOS1/ RHOQ/ IRS2/ PTPRE/ CYFIP2/ GAB2/ KANK1/ FGFR1/ CADM1/ DOCK3/ RAPGEF1/ NPTN/ ANKS1B/ SIPA1L1/ FYN/ SPRY3/ RASA1/ BAIAP2/ FGF2/ UBASH3B/ EFNB2/ MVB12B/ PIK3CA/ BCAR3/ NEDD4/ NCK2/ CRIM1/ FER/ COL4A5/ DGKD/ SEMA6A/ EPHB1/ PHF14/ ZNF106/ MAP2K5/ CRK/ NCOA5/ ANKS1A/ ERBIN/ DDIT4/ KIF16B/ STXBP4/ CS…
GOBP CELL CELL JUNCTION ORGANIZATION	3.59974	0.000318539	6.57759	4.7815e-11	7.19645	6.17988e-13	0.032761	0.156492	3.18693e-12	ANK2/ CTNND2/ CDH10/ CDH4/ TLN2/ FERMT2/ WHRN/ PLEKHA7/ TBCD/ MPDZ/ CDH2/ PARD3/ PRKCA/ CDH20/ EFNB2/ FER/ PIP5K1C/ SMAD3/ PKP4/ HOPX/ IKBKB/ TGFB2/ LIMS1/ FRMPD2/ CDH12/ NUMB/ ACTB/ AFDN/ PDCD6IP/ CD9/ MPP7/ EPHA4/ RDX/ GJB6/ VEGFA/ JUP/ ACTG1/ ABCC8/ CCM2/ PRKCI/ CDH11/ GNPAT/ TLN1/ CDH26/ VCL/ ADD1/ TGFBR1/ PRKACA/ ADAM10/ STRN/ APC/ MICALL2/ CDC42/ HIPK1/ GJA1/ SLC39A9/ ROCK1/ NLGN2/ CLDN10/ …
GOBP REGULATION OF RAS PROTEIN SIGNAL TRANSDUCTION	1.10161	0.270631	9.07335	1.15418e-19	7.19478	6.25611e-13	0.0107442	0.190659	3.22243e-12	STARD13/ PLCE1/ KITLG/ BCL6/ DENND1A/ ARHGEF3/ SQSTM1/ ABCA1/ KANK1/ ARHGAP42/ PRAG1/ SPRY3/ PPP2CB/ RALGPS1/ MYO9B/ DENND4A/ ITPKB/ CDC42SE1/ MAP4K4/ TGFB2/ CRK/ CSF1/ APOE/ MAPKAP1/ CUL3/ OGT/ RASA3/ DLC1/ ADGRG1/ NRP1/ MMD2/ RDX/ ARHGAP24/ CADM4/ STMN3/ SSX2IP/ ARFGAP1/ KRAS/ PSD2/ DENND4C/ NOTCH2/ ITGB1/ BCR/ SHOC2/ ABL1/ RAC1/ ARFGEF2/ RABL3/ ARFGEF3/ OPHN1/ CBL/ CYTH1/ RIPOR2/ PDCD10/ MAPRE…
GOBP SUCCINYL COA METABOLIC PROCESS	-3.79207	0.000149394	-6.3827	1.73991e-10	-7.19465	6.26197e-13	-0.0549086	-0.350791	3.22243e-12	MMUT/ SUCLG2/ DLST/ SUCLG1/ SUCLA2
GOBP NEGATIVE REGULATION OF FATTY ACID METABOLIC PROCESS	-4.09703	4.18484e-05	-6.07438	1.2447e-09	-7.19227	6.37221e-13	-0.0513406	-0.322723	3.2757e-12	DCAF5/ ERLIN1/ INSIG1/ ACACB/ NCOR1/ SIRT1/ ERLIN2/ APPL2/ PLIN5/ UBR4
GOBP MESENCHYMAL CELL MIGRATION	4.26697	1.98144e-05	5.90384	3.5514e-09	7.19185	6.39195e-13	0.0475167	0.259988	3.28237e-12	KITLG/ ERBB4/ CDH2/ PAX6/ SEMA3D/ SEMA3A/ SEMA4D/ SEMA6A/ ACVR1/ SMO/ FN1/ NRP1/ SEMA3B/ SEMA4A/ CORO1C/ SEMA4B/ LAMA5/ CDC42/ SEMA6D
GOBP POSITIVE REGULATION OF BMP SIGNALING PATHWAY	-5.01575	5.28266e-07	-5.15258	2.56925e-07	-7.1901	6.47452e-13	-0.0629172	-0.351035	3.32127e-12	ZNF423/ CRB2/ HES1/ HES5/ NEO1/ SMAD4/ NOTCH2/ RBPJ/ NUMA1
GOBP REGULATION OF POSTSYNAPTIC DENSITY ASSEMBLY	4.47918	7.49294e-06	5.68745	1.28953e-08	7.18889	6.53193e-13	0.105823	0.303546	3.34718e-12	GRID2/ PTPRD/ CRIPT/ PTPRS/ PTK2B
GOBP REGULATION OF SEQUESTERING OF TRIGLYCERIDE	-5.49903	3.81883e-08	-4.66484	3.08854e-06	-7.18694	6.62577e-13	-0.103988	-0.291955	3.38813e-12	OSBPL11/ PPARA/ PLIN5
GOBP SEQUESTERING OF TRIGLYCERIDE	-5.49903	3.81883e-08	-4.66484	3.08854e-06	-7.18694	6.62577e-13	-0.103988	-0.291955	3.38813e-12	OSBPL11/ PPARA/ PLIN5
GOBP PROTEIN CATABOLIC PROCESS IN THE VACUOLE	-2.94395	0.00324053	-7.21699	5.31514e-13	-7.18487	6.72721e-13	-0.040254	-0.312868	3.43639e-12	VPS13A/ MFSD8/ LDLR/ VPS35/ LAPTM4B/ TMEM106B/ CD81/ USP8
GOBP DETECTION OF TEMPERATURE STIMULUS	-3.61871	0.00029608	-6.54008	6.14872e-11	-7.18334	6.80266e-13	-0.0814079	-0.464886	3.47128e-12	EPHB1/ GRIK2/ SCN11A/ WDR47
GOBP FOREBRAIN REGIONALIZATION	3.62829	0.000285305	6.5197	7.04493e-11	7.17571	7.19326e-13	0.0505599	0.303816	3.66675e-12	PAX6/ LHX2/ EMX2/ ADGRG1/ TRA2B
GOBP EPITHELIAL CELL DIFFERENTIATION	1.81305	0.0698248	8.32269	8.59881e-17	7.16705	7.66319e-13	0.0170531	0.130681	3.90068e-12	SLC7A11/ PALLD/ COL27A1/ KAZN/ NFIB/ ERBB4/ WHRN/ CLIC4/ FSTL1/ SIPA1L3/ CDH2/ PAX6/ FRMD6/ RAPGEF3/ RAPGEF1/ APOLD1/ PPP3CA/ MAFG/ SOD1/ THRB/ ABI2/ FGF2/ KLF15/ CNN3/ CDH23/ RILPL1/ RARB/ VEZF1/ FER/ PDE4D/ CLOCK/ SMAD3/ RHEB/ FAT1/ PTCH2/ RAP1A/ PGK1/ ARHGEF26/ MEF2C/ ZDHHC7/ RFX3/ CFLAR/ IKBKB/ ACVR1/ IL6ST/ MYO9A/ STK4/ LATS2/ ADAM9/ MAGI2/ RPTOR/ WWTR1/ ANKRD24/ SMO/ TMC1/ EZR/ PTPRS/ LAMA1…
GOBP MIRNA CATABOLIC PROCESS	9.37087	7.19377e-21	0.764741	0.444426	7.16696	7.66822e-13	0.119943	0.0301359	3.90068e-12	NEAT1/ TENT4B/ ZSWIM8/ SND1/ DIS3L2/ PARN/ TENT2/ TUT4/ PNPT1
GOBP ORGANIC HYDROXY COMPOUND METABOLIC PROCESS	0.0721264	0.942501	-10.1865	2.27886e-24	-7.15192	8.55712e-13	0.000691779	-0.150806	4.34831e-12	SLC7A11/ PRKG1/ OSBPL1A/ APP/ PSAT1/ OSBPL3/ ABCA1/ INPP4B/ INPP4A/ HRH1/ STARD3/ SOD1/ INPP5A/ FGF2/ BTBD9/ BCL2/ ZEB2/ ALDH2/ MAOB/ DPM1/ ITPKB/ SNCAIP/ DHRS3/ HAGH/ CPQ/ NUDT4/ FDX1/ SCARB1/ COMT/ DKK3/ TGFB2/ PTH1R/ ERLIN1/ MTPN/ QDPR/ APOE/ CYB5R3/ RNF180/ PPIP5K1/ INSIG1/ MSMO1/ BCO1/ DIO2/ SREBF2/ SLCO1C1/ ACSS1/ ALG6/ IDH3A/ IPMK/ ALDH1A1/ PTK2B/ TRPC1/ PLCB1/ SLC27A5/ STARD4/ HMGCS1/ SC5…
GOBP NEGATIVE REGULATION OF VASCULATURE DEVELOPMENT	4.05452	5.02365e-05	6.05884	1.37104e-09	7.15123	8.60035e-13	0.0463203	0.211558	4.36571e-12	TAFA5/ ATP2B4/ GTF2I/ ADGRB3/ PDE3B/ PTPRM/ SEMA6A/ PGK1/ TGFB2/ THBS4/ ADGRB1/ SPRED1/ ABCC8/ RGCC/ SEMA4A/ AGO1/ MECP2/ SPRY2/ ADGRB2/ PIK3CB/ ROCK1
GOBP MICROTUBULE POLYMERIZATION OR DEPOLYMERIZATION	2.23932	0.0251352	7.86193	3.7826e-15	7.14266	9.15409e-13	0.0211787	0.170348	4.64195e-12	HSPA1A/ CRYAB/ NAV3/ MAP2/ SLC39A12/ PDE4DIP/ TBCD/ MAPRE3/ TOGARAM1/ APC2/ HDGFL3/ MAPT/ BMERB1/ GAS2L1/ CCDC57/ GOLGA2/ KIF24/ TAOK1/ ZNF207/ CLASP2/ CCSAP/ MAP1A/ STMN3/ HDAC6/ WDR47/ CEP192/ TTBK2/ SPAST/ CAMSAP2/ GBA2/ TUBG2/ SLAIN2/ SLAIN1/ NUMA1/ RPS3/ ABL1/ RAC1/ APC/ MECP2/ TUBGCP3/ PAK1/ TUBGCP2/ MAPRE2/ NEDD1/ AKAP9/ RANBP9/ CAMSAP1/ CKAP5/ NIN/ SKA2
GOBP CELLULAR RESPONSE TO MECHANICAL STIMULUS	1.56105	0.118511	8.53652	1.38328e-17	7.14006	9.32896e-13	0.0187537	0.276451	4.72078e-12	BAG3/ CRADD/ AQP1/ MAP3K2/ SLC38A2/ FGF2/ MAP3K14/ MAP3K1/ MTPN/ ATP1A2/ FAS/ MAPK8/ TMEM150C/ SLC2A1/ HABP4/ BNIP3/ IGF1R/ DAG1
GOBP REACTIVE NITROGEN SPECIES METABOLIC PROCESS	6.29186	3.1369e-10	3.80576	0.000141372	7.14009	9.32695e-13	0.0721353	0.20685	4.72078e-12	DDAH1/ HSP90AA1/ CLU/ RORA/ ATP2B4/ SMAD3/ HSP90AB1/ CYB5R3/ CD47/ PTK2B/ MTARC2/ RGN/ CYB5B/ PKD2/ ZDHHC21/ INSR/ RAC1/ ACVR2A/ THAP4
GOBP T CELL ACTIVATION	2.08685	0.0369021	8.00781	1.16768e-15	7.138	9.46984e-13	0.0191837	0.134164	4.78709e-12	HMGB1/ HSPH1/ CD44/ KITLG/ ZBTB1/ RORA/ HSPD1/ IL2RA/ BCL6/ TOX/ SOS1/ CADM1/ PKNOX1/ ZBTB16/ TRAF3IP2/ BID/ FYN/ PPP3CA/ SOD1/ ZMIZ1/ EFNB2/ BCL2/ SMARCD3/ PIK3CA/ FLOT2/ ITPKB/ KMT2A/ NCK2/ GPR89B/ SMAD3/ GLI2/ SMARCA4/ P2RX7/ FGL1/ SMARCA2/ TRAF6/ PAG1/ GSN/ IL7/ IL6ST/ ADAM17/ CUL4A/ DUSP22/ AMBRA1/ PRKCQ/ SPI1/ HES1/ CD47/ SDC4/ JAK1/ ACTB/ TFRC/ SFTPD/ GPAM/ IL6R/ TSC1/ AP3B1/ CD46/ LYN/ MF…
GOBP SMALL MOLECULE BIOSYNTHETIC PROCESS	-0.553327	0.58004	-9.53768	1.46066e-21	-7.13542	9.64935e-13	-0.00531452	-0.145308	4.87277e-12	PTGES3/ PRKG1/ OSBPL1A/ ABHD3/ PSAT1/ OSBPL3/ ATP2B4/ PHGDH/ PLOD2/ PRMT3/ MGLL/ GLS/ QKI/ HRH1/ DCAF5/ STARD3/ SOD1/ ACSS3/ FGF2/ SCD5/ GATM/ APIP/ GPT2/ SIRT2/ PDSS2/ ITPKB/ MTHFD1L/ PGK1/ KAT2B/ SERINC5/ DKK3/ COQ9/ PTH1R/ ERLIN1/ ACOT7/ ELOVL5/ DPYD/ QDPR/ ZNF692/ APOE/ MTHFD2L/ MECR/ CYB5R3/ OGT/ PPIP5K1/ INSIG1/ MSMO1/ BCO1/ GLUL/ PRPS1/ AASS/ FADS2/ GLUD1/ OLAH/ SREBF2/ GAD1/ SCD/ ACACB/ A…
GOBP ENTRAINMENT OF CIRCADIAN CLOCK	-3.78327	0.000154784	-6.30585	2.86621e-10	-7.13408	9.74362e-13	-0.0484634	-0.293195	4.91527e-12	CRTC1/ PPP1CB/ PER1/ CRY2/ RBM4/ BHLHE40/ ID2/ CRY1/ GNAQ/ PHLPP1/ PER3/ RBM4B
GOBP POSITIVE REGULATION OF PROTEIN KINASE ACTIVITY	2.88623	0.00389888	7.1994	6.04774e-13	7.13162	9.9196e-13	0.0278998	0.139642	4.99886e-12	HSP90AA1/ TPD52L1/ CLU/ ANGPT1/ DDR2/ FERMT2/ ATP2B4/ CCDC88A/ MAPRE3/ FGFR1/ ADCY8/ ITGB1BP1/ PKD1/ FGF2/ FBXW7/ TAB2/ CCNY/ RAP1A/ TRAF6/ HSP90AB1/ MAP2K5/ TGFB2/ TAOK3/ ADAM9/ CSF1/ RPTOR/ ADAM17/ CEMIP/ DIPK2A/ IL6R/ PTK2B/ MMD2/ SPDYA/ PDGFRB/ EPHA4/ NTRK3/ LRRK2/ ABI1/ VEGFA/ PDGFC/ PRNP/ SIRT1/ PTK2/ ERBB2/ MAP3K12/ RGCC/ PKD2/ CCND3/ XRCC6/ CALM1/ STOX1/ SYAP1/ INSR/ IQGAP1/ RPS3/ ABL1/ S…
GOBP RETINA LAYER FORMATION	4.42199	9.77963e-06	5.66162	1.49949e-08	7.13019	1.00231e-12	0.0703234	0.314808	5.04577e-12	SDK2/ LARGE1/ PTPRM/ FAT3/ HIPK2/ MEGF11/ AHI1/ HIPK1
GOBP NEGATIVE REGULATION OF CELL DIFFERENTIATION	2.71069	0.00671424	7.36541	1.76604e-13	7.12488	1.0417e-12	0.0236226	0.107807	5.23868e-12	HMGB1/ MIB1/ JDP2/ SMAD1/ APP/ MAP2/ FERMT2/ RORA/ ZFPM2/ BCL6/ ZHX2/ ADGRV1/ ABCA1/ RGMA/ RB1/ PAX6/ NFATC1/ LDLRAD4/ TRIO/ ZBTB16/ LHX2/ SEMA3D/ HDAC4/ PPP3CA/ ZBTB46/ HNRNPU/ HDAC3/ UBASH3B/ SEMA3A/ TOB2/ FBXW7/ DIXDC1/ SIRT2/ SEMA4D/ NFATC3/ RARB/ DAAM2/ GPR137B/ ITPKB/ CRIM1/ N4BP2L2/ SMAD3/ DAB1/ GABPA/ SEMA6A/ SKI/ EPHB1/ RORB/ SMARCA4/ MEIS2/ SMARCA2/ HOPX/ TGFB2/ IQCB1/ HSPA9/ PBX1/ MBNL…
GOBP INTRACELLULAR RECEPTOR SIGNALING PATHWAY	1.55976	0.118816	8.50831	1.76488e-17	7.1192	1.08553e-12	0.0143549	0.152657	5.45344e-12	HMGB1/ PTGES3/ HSPA1A/ PRKD1/ CTBP2/ RORA/ DNAJA1/ RXRG/ STMP1/ NR2F1/ RFTN1/ FBXL2/ ACTN4/ MARK4/ THRB/ NCOA2/ PRMT2/ ZMIZ1/ DCBLD2/ SIRT2/ RARB/ KDM4C/ NEDD4/ FLOT2/ CLOCK/ DHRS3/ UBE3A/ RORB/ RXRA/ PRCP/ COLEC12/ CLPB/ SMARCA4/ ZDHHC7/ TRAF6/ IKBKB/ ERBIN/ GRAMD4/ LSM14A/ CNOT2/ PTPRS/ IPO5/ CARM1/ UBQLN1/ CYLD/ YAP1/ CALCOCO1/ SEC14L1/ PER1/ CRY2/ TAF7/ RBFOX2/ DDX17/ NEK7/ UFL1/ WBP2/ ARNT/ …
GOBP REGULATION OF MONOATOMIC CATION TRANSMEMBRANE TRANSPORT	3.7616	0.000168832	6.28476	3.28356e-10	7.10385	1.2133e-12	0.0375985	0.113812	6.08902e-12	ANK2/ PRKD1/ PDE4B/ CAMK2D/ CACNA1C/ NEDD4L/ ATP2B4/ DPP10/ WNK2/ ANO6/ COMMD1/ ACTN4/ PRKCE/ FYN/ PPP3CA/ UBASH3B/ UTRN/ BCL2/ NEDD4/ ATPSCKMT/ PDE4D/ TMEM38A/ STIM2/ P2RX7/ SLMAP/ TMC1/ HAP1/ AKAP6/ BIN1/ KCNIP4/ UBQLN1/ DIAPH1/ KCNIP1/ ATP1B2/ ATP1A2/ CEMIP/ CACNB1/ TMSB4X/ WNK3/ PTK2B/ TRPC1/ CHP1/ LYN/ TMBIM6/ AHNAK/ NIPSNAP2/ UBR3/ PRNP/ FMR1/ YWHAE/ CD63/ PPP3CB/ GNB2/ PKD2/ TMEM38B/ CHD7/…
GOBP MICROTUBULE ORGANIZING CENTER LOCALIZATION	2.47835	0.013199	7.56498	3.87931e-14	7.10171	1.23225e-12	0.0263483	0.422442	6.17774e-12	PARD3/ DYNC1LI2/ PARD3B/ SYNE2/ SUN2/ EZR/ KIF5B/ CEP83/ AKAP9/ NIN/ BICD2/ PLXNA2
GOBP CELLULAR RESPONSE TO NITROGEN COMPOUND	0.950841	0.341685	9.0893	9.9676e-20	7.09945	1.25251e-12	0.008526	0.132117	6.27287e-12	SORBS1/ BMT2/ APP/ PRKD1/ PDE4B/ DDR2/ ATP2B4/ GAB1/ SLC27A1/ KLHL22/ RANGAP1/ SOS1/ RHOQ/ IRS2/ AQP1/ GNAO1/ PTPRE/ RYR1/ RAP1GDS1/ RB1/ FOS/ KANK1/ BCL2L1/ PAX6/ ADCY8/ RAPGEF3/ DNMT3A/ RAPGEF1/ LPIN1/ PALM/ PRKCA/ HRH1/ LARGE1/ FYN/ PPP3CA/ PDE3A/ BAIAP2/ CPEB1/ NCOA2/ GNA14/ KLF15/ GPT2/ SIRT2/ PIK3CA/ BCAR3/ MAX/ PDE3B/ ITPR2/ FER/ CASTOR2/ TMEM38A/ CPEB4/ LARP1/ RAP1A/ COLEC12/ SPIDR/ CASP7…
GOBP DE NOVO AMP BIOSYNTHETIC PROCESS	-4.39674	1.09891e-05	-5.64315	1.66971e-08	-7.09927	1.25419e-12	-0.0686344	-0.559885	6.27483e-12	PAICS/ GART/ PPAT
GOBP MUSCLE CELL DIFFERENTIATION	2.77486	0.00552255	7.26396	3.75919e-13	7.09852	1.26102e-12	0.0259441	0.11984	6.30251e-12	ANK2/ PRKG1/ SMAD1/ NEBL/ FHOD3/ PRKD1/ RORA/ ADGRB3/ QKI/ RYR1/ CDH2/ RB1/ NFATC1/ ACTN4/ LARGE1/ HDAC4/ PPP3CA/ ACTN1/ TPM1/ HNRNPU/ HDAC3/ EFNB2/ BIN3/ BCL2/ SMARCD3/ TANC1/ SMYD3/ NFATC3/ RARB/ SKI/ CASP7/ MEGF10/ MEF2C/ HOPX/ CFLAR/ ADAM12/ TMOD3/ ACVR1/ DOCK1/ MRTFA/ SMO/ SOX6/ MTPN/ AKAP6/ BIN1/ LAMA1/ PLD3/ BMPR1A/ FBXO22/ HES1/ SGCZ/ H3-3B/ NEO1/ FGFR2/ RBM4/ SETD3/ SPAG9/ LMOD1/ ADGRB1/…
GOBP CELLULAR RESPONSE TO GROWTH HORMONE STIMULUS	-5.77695	7.60679e-09	-4.25743	2.06793e-05	-7.09537	1.29001e-12	-0.0783657	-0.183603	6.4408e-12	JAK1/ LYN/ PTK2/ SHOC2/ PIK3R1/ PTPN1
GOBP POSITIVE REGULATION OF MESENCHYMAL CELL PROLIFERATION	3.14042	0.00168708	6.88912	5.61398e-12	7.09195	1.32235e-12	0.0437575	0.355763	6.59547e-12	PRRX1/ IRS2/ ARHGAP5/ SMO/ BMPR1A/ FGFR2/ SYNE1/ PDGFA
GOBP REGULATION OF NUCLEAR DIVISION	2.80587	0.00501815	7.22321	5.07744e-13	7.09163	1.32543e-12	0.0292295	0.237555	6.60407e-12	RPS6KA2/ KLHL22/ TOM1L2/ RB1/ PSMG2/ PDE3A/ SIRT2/ ATM/ NSMCE2/ CUL3/ UBE2B/ ZNF207/ PDGFRB/ PLCB1/ RGCC/ CDC16/ INSR/ PHIP/ FBXW5/ APC/ SH2B1/ ZW10/ CDC42/ DYNC1LI1
GOBP NEGATIVE REGULATION OF RNA SPLICING	-3.03386	0.00241446	-6.99451	2.66188e-12	-7.09113	1.33023e-12	-0.034369	-0.34878	6.62118e-12	HNRNPK/ TMBIM6/ SRSF10/ SRSF12/ RBMX/ PTBP3/ PCBP4/ NPM1/ PTBP2/ RNPS1/ SRSF4
GOBP BODY FLUID SECRETION	3.39796	0.000678913	6.62706	3.42442e-11	7.08876	1.35323e-12	0.036161	0.317439	6.72879e-12	ERBB4/ AQP1/ TRAF3IP2/ PRKCE/ PPP3CA/ MT-CO2/ DDR1/ VEGFA/ NCOA1/ UPRT/ CELSR2/ COPA/ WNK1
GOBP AMINOACYL TRNA METABOLISM INVOLVED IN TRANSLATIONAL FIDELITY	1.83031	0.0672034	8.18153	2.80251e-16	7.07944	1.44734e-12	0.0309188	0.481469	7.18937e-12	IARS1/ AARS1/ LARS1/ IARS2
GOBP REGULATION OF CELLULAR RESPONSE TO STRESS	2.20504	0.0274515	7.79838	6.27094e-15	7.07348	1.51096e-12	0.0202207	0.0933691	7.49773e-12	HMGB1/ SLC7A11/ DDAH1/ HSPA1A/ EYA2/ PRRX1/ TPD52L1/ CD44/ CHORDC1/ APP/ DNAJB6/ NPAS2/ CLU/ DNAJA1/ FUT8/ RNF169/ MAP3K20/ RGMA/ BCL2L1/ VPS13C/ ANKRD6/ ADCY8/ DNMT3A/ MAPKBP1/ BID/ SLC38A2/ RAD9A/ HDAC3/ TEX15/ SEMA3A/ FBXW7/ BCL2/ SMARCD3/ SH3RF3/ NCK2/ TTI1/ TRRAP/ MBIP/ ATM/ MAPT/ FMN2/ OPA1/ EPHB1/ TPT1/ HIPK2/ SPIDR/ SUPT3H/ FBH1/ SMARCA4/ SHLD2/ KAT2B/ SMARCA2/ MAP4K4/ MICU1/ TGFB2/ EYA1/…
GOBP ENDOPLASMIC RETICULUM TO GOLGI VESICLE MEDIATED TRANSPORT	-2.27513	0.0228983	-7.71057	1.25253e-14	-7.06096	1.65359e-12	-0.0239143	-0.166257	8.19717e-12	VTI1A/ LMAN2L/ ERGIC1/ TRAPPC6B/ VCP/ TRAPPC9/ CUL3/ MIA3/ GOLGA2/ INSIG1/ COPG2/ ATL2/ TMED4/ USO1/ GOPC/ SEC23A/ SEC23B/ LRRK2/ GOSR1/ SEC22B/ SEC31A/ ARCN1/ LMAN1/ SPAST/ ARF4/ VAMP7/ NRBP1/ SAR1B/ GOLT1B/ SEC13/ SEC16A/ TRAPPC11/ SEC23IP/ TRAPPC8/ SAR1A/ TMED2/ TRAPPC2/ ZW10/ RINT1/ COPB1/ YIPF4/ SEC24B/ SCFD1/ SEC31B/ PPP6C/ TMED10/ RAB1A/ SEC22A/ SCAP/ TRAPPC13/ TRAPPC10/ VAPB/ MIA2/ COPA/ …
GOBP VASCULAR ASSOCIATED SMOOTH MUSCLE CELL DEVELOPMENT	-3.25634	0.00112859	-6.72595	1.74456e-11	-7.05854	1.6826e-12	-0.0664021	-0.700149	8.33244e-12	HES1/ VEGFA/ SGCB
GOBP MEMBRANE PROTEIN PROTEOLYSIS	-3.39158	0.000694903	-6.57616	4.82765e-11	-7.04826	1.81175e-12	-0.0417015	-0.185396	8.96291e-12	RGMA/ RHBDD1/ P2RX7/ ADAM9/ ADAM17/ APOE/ PRKCQ/ LRIG2/ APH1B/ SPPL2B/ CTSH/ GPLD1/ RBMX/ PSEN1/ AFG3L2/ SPPL3/ MBTPS1/ SPPL2A/ ADAM10/ NRDC/ MBTPS2/ DAG1/ ROCK1/ MYH9
GOBP NUCLEOTIDE BINDING OLIGOMERIZATION DOMAIN CONTAINING 2 SIGNALING PATHWAY	4.41353	1.01698e-05	5.55255	2.81533e-08	7.04708	1.82707e-12	0.0705656	0.414313	9.0295e-12	HSPA1A/ ERBIN/ NFKBIA/ XIAP/ SLC15A4
GOBP REGULATION OF CELL ACTIVATION	2.32998	0.0198073	7.6183	2.5703e-14	7.0345	1.9998e-12	0.0215463	0.114684	9.87313e-12	HMGB1/ HSPH1/ PRKG1/ KITLG/ DDR2/ ZBTB1/ RORA/ HSPD1/ IL2RA/ BCL6/ TOX/ SOS1/ IRS2/ GAB2/ PRKCA/ ZBTB16/ RHBDD3/ BID/ FYN/ PPP3CA/ ZBTB46/ SOD1/ UBASH3B/ ZMIZ1/ EFNB2/ BCL2/ SMARCD3/ PIK3CA/ FLOT2/ GPR137B/ ITPKB/ NCK2/ FER/ VAV3/ APLF/ ATM/ GLI2/ SMARCA4/ SHLD2/ MEF2C/ FGL1/ SMARCA2/ TRAF6/ RNF41/ PAG1/ IL7/ IL6ST/ DUSP22/ APOE/ AMBRA1/ PRKCQ/ SPI1/ FN1/ HES1/ ATAD5/ CD47/ SDC4/ ACTB/ TFRC/ SFTP…
GOBP DNA TEMPLATED DNA REPLICATION	-1.53274	0.125339	-8.41395	3.96431e-17	-7.03337	2.01597e-12	-0.016537	-0.205832	9.94285e-12	REV3L/ BCL6/ FBH1/ SMARCAL1/ METTL4/ CARM1/ ATAD5/ POLE2/ CDC34/ NUCKS1/ ZRANB3/ BARD1/ WRN/ DBF4B/ PURA/ ORC2/ ORC3/ ATRX/ DNAJA3/ KAT7/ ORC4/ MRE11/ PRIMPOL/ TERF1/ DACH1/ RPA1/ CDK9/ RRM2B/ BAZ1A/ POLB/ POLD3/ PARP1/ MCMBP/ RFC1/ GMNN/ POLA1/ ATR/ CIZ1
GOBP MEMBRANE BIOGENESIS	2.99747	0.00272232	6.94509	3.7822e-12	7.03045	2.05868e-12	0.0380541	0.211332	1.01432e-11	CDH2/ RFTN1/ NLGN4Y/ HDAC3/ SIRT2/ PTPRD/ UBE2I/ UBXN2A/ SPTBN1/ NLGN1/ SERINC1/ NRXN1/ BROX/ SPAST/ ANKLE2/ PTEN/ CHMP4B/ VPS4B/ NLGN2/ IL1RAPL1
GOBP NEGATIVE REGULATION OF RESPONSE TO ENDOPLASMIC RETICULUM STRESS	3.96495	7.34114e-05	5.97167	2.34837e-09	7.02625	2.12156e-12	0.0480584	0.265372	1.04425e-11	HSPA1A/ CLU/ BCL2L1/ NCK2/ OPA1/ HSPA5/ UFL1/ TMBIM6/ LRRK2/ DDRGK1/ NCK1/ USP14/ PTPN1/ PARK7
GOBP PYRIMIDINE DIMER REPAIR	-1.8329	0.0668175	-8.0806	6.44501e-16	-7.0099	2.38487e-12	-0.0377671	-0.578766	1.17266e-11	CRY2/ HMGN1/ SIRT1/ DDB2/ POLB
GOBP COPII COATED VESICLE CARGO LOADING	-1.09402	0.273948	-8.80917	1.26073e-18	-7.00261	2.51233e-12	-0.0171	-0.47363	1.23409e-11	MIA3/ INSIG1/ SEC23A/ SEC23B/ SEC31A/ SEC13/ SAR1A/ SEC24B/ SEC31B/ RAB1A/ SCAP
GOBP PEPTIDYL CYSTEINE MODIFICATION	2.9635	0.00304163	6.93907	3.94703e-12	7.00217	2.52027e-12	0.0353876	0.213439	1.23674e-11	ZDHHC14/ ATP2B4/ ZDHHC7/ ZDHHC15/ RAB6A/ TMX3/ ZDHHC21/ HHAT/ PARK7
GOBP REGULATION OF FC RECEPTOR MEDIATED STIMULATORY SIGNALING PATHWAY	-4.07692	4.56363e-05	-5.81533	6.05135e-09	-6.99488	2.65489e-12	-0.0587488	-0.316863	1.30149e-11	CD47/ LYN/ APPL2/ PTPRJ
GOBP LENS MORPHOGENESIS IN CAMERA TYPE EYE	2.84905	0.00438503	7.03641	1.97255e-12	6.99007	2.7474e-12	0.0385071	0.309294	1.34548e-11	ABI2/ BCAR3/ SKI/ HIPK2/ NECTIN3/ HIPK1/ MEIS1
GOBP CELLULAR RESPONSE TO OXYGEN GLUCOSE DEPRIVATION	-5.0018	5.67972e-07	-4.87566	1.08445e-06	-6.98442	2.86034e-12	-0.0801585	-0.415933	1.39938e-11	TSC1/ AIFM1/ NONO/ CBL/ MAP3K7
GOBP POSITIVE REGULATION OF CARDIAC MUSCLE CELL PROLIFERATION	4.64023	3.48022e-06	5.2347	1.65255e-07	6.98263	2.89708e-12	0.0547753	0.409346	1.41593e-11	ERBB4/ ZFPM2/ FGF2/ MEF2C/ BMPR1A/ YAP1/ FGFR2/ RBPJ/ MAPK14/ TGFBR3
GOBP PURINE NUCLEOBASE METABOLIC PROCESS	-4.01255	6.00657e-05	-5.86165	4.58303e-09	-6.98211	2.90774e-12	-0.0519221	-0.432734	1.41971e-11	DPYD/ PRPS1/ PAICS/ PRTFDC1/ GART/ PPAT/ ADK/ GMPR
GOBP VASCULAR ENDOTHELIAL GROWTH FACTOR SIGNALING PATHWAY	4.72793	2.26821e-06	5.14124	2.72933e-07	6.97856	2.9823e-12	0.0541964	0.195682	1.45466e-11	HSPB1/ PRKD1/ GAB1/ PIK3CA/ SEMA6A/ NRP1/ PDGFRB/ CADM4/ VEGFA/ NUS1/ CD63/ DLL1/ SPRY2/ PIK3CB
GOBP NOTCH SIGNALING PATHWAY	3.53474	0.000408174	6.32482	2.53531e-10	6.97176	3.12996e-12	0.0353691	0.173251	1.52515e-11	MIB1/ CNTN1/ APP/ MAML2/ IL2RA/ BCL6/ PRAG1/ ITGB1BP1/ ZNF423/ ZMIZ1/ FBXW7/ GMDS/ TSPAN5/ TGFB2/ IL6ST/ ADAM17/ DTX3/ ROBO2/ RFNG/ BEND6/ YAP1/ HES1/ HES5/ SREBF2/ MAML3/ APH1B/ CD46/ SLC35C2/ GAS2/ CBFA2T2/ PRKCI/ SPEN/ IFT172/ GALNT11/ PSEN1/ NFKBIA/ NOTCH2/ RBPJ/ DLL1/ ADAM10/ BMP2K/ DNER/ MECP2/ GOT1/ PDCD10/ ARRB1/ IFT74/ SEL1L/ ANXA4
GOBP SENSORY ORGAN DEVELOPMENT	1.91212	0.0558613	7.94277	1.97715e-15	6.96846	3.20437e-12	0.017398	0.118074	1.55984e-11	SLC7A11/ PRRX1/ CRYAB/ NFIB/ TSHZ1/ CACNA1C/ ATP2B4/ WHRN/ ZHX2/ SDK2/ SOS1/ CLIC4/ GPM6A/ AQP1/ ADGRV1/ SIPA1L3/ PAX6/ PKNOX1/ IFT140/ LHX2/ LARGE1/ LIN7A/ CEP290/ NHS/ SOD1/ THRB/ ABI2/ FGF2/ BCL2/ CDH23/ SMARCD3/ RARB/ BCAR3/ MAX/ CRB2/ PTPRM/ SMAD3/ SH3PXD2B/ FAT1/ ZIC1/ SKI/ EPHB1/ RORB/ FAT3/ HIPK2/ STAU2/ SMARCA4/ SMG9/ MEIS2/ TGFB2/ EYA1/ PBX1/ RAB3GAP1/ SCAPER/ SMCHD1/ BNC2/ TBC1D32/ PBX…
GOBP FEMALE SEX DIFFERENTIATION	1.61505	0.1063	8.23803	1.75073e-16	6.96718	3.2336e-12	0.0190983	0.220729	1.5725e-11	KITLG/ ZFPM2/ BCL2L1/ LHFPL2/ SOD1/ BCL2/ PCYT1B/ UBE3A/ ATM/ NRIP1/ SCAPER/ TAF4/ ROBO2/ PLEKHA1/ SGPL1/ A2M/ VEGFA/ INHBB/ GAS2/ SIRT1/ AXL/ CHD7/ MERTK/ SMAD4/ INSR/ BMPR1B/ CEBPB/ DACH1/ CSMD1/ TYRO3/ ZFX/ IDH1/ CTNNA1
GOBP POSITIVE REGULATION OF NATURAL KILLER CELL ACTIVATION	3.49907	0.000466892	6.35117	2.1369e-10	6.96517	3.28019e-12	0.0539987	0.31445	1.59197e-11	ZBTB1/ TOX/ AP1G1/ AXL/ HLA-E
GOBP REGULATION OF PROTEIN LOCALIZATION TO CELL SURFACE	6.38617	1.70089e-10	3.46418	0.000531849	6.96525	3.27817e-12	0.0744494	0.209924	1.59197e-11	ERBB4/ ASTN2/ NEDD4L/ COMMD1/ GPM6B/ HSP90AB1/ LRIG2/ GOPC/ MAP1A/ RIC3/ RAB11B/ TM9SF4/ ABCA2
GOBP CALCIUM ION TRANSMEMBRANE IMPORT INTO CYTOSOL	3.43096	0.000601444	6.412	1.43619e-10	6.96003	3.40205e-12	0.0355881	0.138745	1.64947e-11	ANK2/ PLCE1/ PRKD1/ CAMK2D/ CACNA1C/ ATP2B4/ PLCH1/ RYR1/ PRKCE/ FYN/ PPP3CA/ FGF2/ UBASH3B/ BCL2/ ITPR2/ PDE4D/ TMEM38A/ P2RX7/ CACNA1B/ HAP1/ AKAP6/ PLCD1/ DIAPH1/ RASA3/ ATP1A2/ CEMIP/ NALF1/ SCN11A/ TPCN1/ PTK2B/ TRPC1/ SLC8B1/ PLCB1/ IBTK/ LYN/ TMBIM6/ PRNP/ ERO1A/ GHITM/ PPP3CB/ CACNA1A/ PKD2/ TMEM38B/ CHD7/ CALM1/ SRI/ SLC24A4/ PRKACA/ TRDN/ ABL1/ PPP3CC/ HTT
GOBP NEGATIVE REGULATION OF ASTROCYTE DIFFERENTIATION	-3.65984	0.000252368	-6.17922	6.44206e-10	-6.95727	3.46938e-12	-0.0546545	-0.521412	1.68044e-11	DAB1/ HES5/ GPR37L1/ LDLR/ ID4/ MECP2/ NR2E1
GOBP POSITIVE REGULATION OF CARDIOCYTE DIFFERENTIATION	3.69317	0.000221473	6.13431	8.5529e-10	6.94908	3.67674e-12	0.0748408	0.31084	1.7791e-11	EFNB2/ MEF2C/ TGFB2/ DHX36
GOBP APOPTOTIC PROCESS INVOLVED IN DEVELOPMENT	4.64168	3.45585e-06	5.18533	2.15633e-07	6.94875	3.68546e-12	0.0605533	0.24138	1.78155e-11	CRYAB/ MEGF10/ TGFB2/ ROBO2/ SPI1/ PPP2R1B
GOBP T CELL CYTOKINE PRODUCTION	-5.21798	1.80882e-07	-4.60034	4.2181e-06	-6.9426	3.84948e-12	-0.0836972	-0.331507	1.85899e-11	TRAF6/ DENND1B/ TRPM4/ CD81/ HLA-A/ MAP3K7
GOBP POSITIVE CHEMOTAXIS	4.68789	2.76041e-06	5.12527	2.97105e-07	6.93895	3.95019e-12	0.0600165	0.265388	1.90573e-11	HMGB1/ ANGPT1/ FGF2/ SMAD3/ F3/ NRP1/ NTRK3/ VEGFA/ HMGB2/ HGF/ PTPRJ
GOBP POSITIVE REGULATION OF CYCLASE ACTIVITY	2.97617	0.00291872	6.83621	8.13175e-12	6.9384	3.96568e-12	0.0446793	0.323902	1.91131e-11	CAP2/ CACNA1C/ ADORA2B/ MAPK8/ LGR4/ CAP1/ MAPK14/ STIM1/ RAF1
GOBP REGULATION OF PROTEIN LOCALIZATION TO CELL PERIPHERY	1.84408	0.065171	7.96781	1.61507e-15	6.93806	3.97524e-12	0.0183401	0.159344	1.91402e-11	SORBS1/ ATP2C1/ ATP2B4/ PPFIA1/ DPP10/ RHOQ/ SQSTM1/ BCL2L1/ PRKCE/ RAB11FIP2/ GPC4/ STX8/ RAP1A/ SPTBN1/ ZDHHC7/ PPP2R5A/ EZR/ OGT/ NUMB/ ACTB/ ACSL3/ WNK3/ EPB41L2/ EPB41/ PRNP/ PID1/ PRKCI/ PIAS1/ VPS35/ KIF5B/ EIF4G1/ PTPN9/ ITGB1/ PIK3R1/ GNAI1/ NUMA1/ TMEM59/ ADAM10/ CNST/ TMED2/ DAG1/ ABCA2/ IQSEC2/ WNK1
GOBP NEGATIVE REGULATION OF RESPONSE TO WOUNDING	2.95997	0.00307669	6.8511	7.32854e-12	6.93747	3.99177e-12	0.0351053	0.212979	1.92008e-11	PRKG1/ TAFA5/ RGMA/ FGF2/ UBASH3B/ CASK/ SMAD3/ CRK/ PTPRS/ APOE/ NEO1/ LRIG2/ CLASP2/ PROS1/ CD9/ EPHA4/ PTEN/ PDGFA/ KLKB1/ KREMEN1
GOBP EXTRACELLULAR TRANSPORT	2.8166	0.00485353	6.99287	2.69326e-12	6.93634	4.02392e-12	0.0342257	0.273326	1.93363e-11	CFAP54/ CCDC40/ DNAH9/ RFX3/ KATNIP/ OFD1/ DNAAF11/ CFAP221/ DNAH1/ STK36/ KIF27/ GAS8
GOBP EYE PHOTORECEPTOR CELL DIFFERENTIATION	1.66055	0.0968034	8.14465	3.80368e-16	6.93333	4.11054e-12	0.0186362	0.328806	1.9733e-11	SDK2/ PAX6/ CEP290/ THRB/ CRB2/ RORB/ NTRK2/ BBS4/ VEGFA/ PRKCI/ AGTPBP1
GOBP TYPE I INTERFERON PRODUCTION	2.61671	0.00887816	7.1879	6.57937e-13	6.93291	4.12273e-12	0.0258959	0.200833	1.97721e-11	HSP90AA1/ ZBTB20/ HSPD1/ KLHL22/ TANK/ RNF216/ TRAF6/ TRIM56/ PTPRS/ CUL3/ CYLD/ DHX36/ RAB2B/ REL/ XIAP/ ITCH/ NPLOC4/ SETD2/ HMGB2/ PTPN11/ ILRUN/ RBX1/ OTUD5/ TOMM70/ POLA1/ DHX9/ POLR3A
GOBP PROTEIN POLYGLUTAMYLATION	0.430045	0.667163	9.35655	8.23826e-21	6.92017	4.51109e-12	0.00795664	0.572184	2.16132e-11	TTLL11/ TTLL9/ TTLL7/ TTLL4
GOBP POSITIVE REGULATION OF PROTEIN AUTOPHOSPHORYLATION	-4.1225	3.7478e-05	-5.65851	1.52694e-08	-6.91622	4.63857e-12	-0.070089	-0.343109	2.22021e-11	VEGFA/ PDGFC/ CALM1/ MRE11/ TNKS1BP1/ RAP2A/ PDGFA
GOBP GANGLIOSIDE BIOSYNTHETIC PROCESS	2.14192	0.0321996	7.63438	2.26901e-14	6.91289	4.74864e-12	0.0399621	0.400533	2.26843e-11	ST6GALNAC3/ ST3GAL2/ ST6GALNAC5/ B4GALT5/ ST3GAL1
GOBP REGULATION OF ORGANELLE ORGANIZATION	0.18246	0.855222	9.59392	8.47984e-22	6.91295	4.7469e-12	0.00165317	0.100699	2.26843e-11	HSPA1A/ RPS6KA2/ NAV3/ FHOD3/ PRKD1/ MAP2/ BICD1/ SLC39A12/ CDKL1/ CLU/ FERMT2/ RHOT1/ PDE4DIP/ PPFIA1/ MCPH1/ KLHL22/ CCDC88A/ TBCD/ EFNA5/ CARMIL1/ RHOQ/ CLIC4/ TOM1L2/ SDCCAG8/ SQSTM1/ IQCJ-SCHIP1/ CCT3/ MAP3K20/ CYFIP2/ FAM107A/ MAPRE3/ MPDZ/ RAP1GDS1/ CDH2/ RB1/ KANK1/ PSMG2/ BCL2L1/ VPS13C/ RAPGEF3/ SEPTIN9/ TOGARAM1/ CTNNA2/ ARHGEF10L/ IFT140/ TBC1D5/ ITGB1BP1/ TENT4B/ GRID2/ PRKCE/ BID/ R…
GOBP REGULATION OF ORGANIC ACID TRANSPORT	3.10361	0.00191176	6.66726	2.60629e-11	6.90904	4.87927e-12	0.0334503	0.260058	2.32855e-11	PRKG1/ GABBR1/ IRS2/ SLC38A2/ P2RX7/ RAB3GAP1/ EPRS1/ ATP1A2/ SLC6A1/ PPARA/ PSEN1/ SLC38A3/ ITGB1/ ARL6IP5/ AKT2
GOBP REGULATION OF GTPASE ACTIVITY	0.388783	0.697437	9.36766	7.41606e-21	6.89884	5.24271e-12	0.0036834	0.167606	2.49954e-11	PRKG1/ FERMT2/ RANGAP1/ EFNA5/ SOS1/ SIPA1L3/ RAP1GDS1/ ARHGAP42/ RAPGEF3/ RAPGEF1/ TBC1D5/ ITGB1BP1/ SIPA1L1/ TIAM2/ ARAP1/ AGAP1/ APC2/ RAB11FIP2/ TBC1D8/ SOD1/ TBCK/ RALGPS1/ SEMA4D/ BCAR3/ GPR137B/ ITGA6/ RGL3/ VAV3/ PKP4/ DOCK7/ USP6NL/ TBC1D22A/ DOCK9/ RAP1A/ AGAP3/ ARHGEF26/ MAP4K4/ FGD6/ CRK/ RAB3GAP1/ RGS9/ LIMS1/ LRCH1/ ABR/ TBC1D16/ CDKL5/ LARS1/ MTSS2/ TBC1D4/ MMUT/ RALGDS/ TSC1/ RIC1…
GOBP RESPONSE TO GROWTH FACTOR	1.66875	0.0951674	8.07746	6.61286e-16	6.89161	5.5164e-12	0.0151859	0.134727	2.62745e-11	HSPA1A/ HSPB1/ SMAD1/ CD44/ PRKD1/ FLRT2/ ERBB4/ DDR2/ FERMT2/ ATP2B4/ PRDM16/ GAB1/ DOK5/ FUT8/ SOS1/ CHST11/ FSTL1/ PTPRK/ CYFIP2/ RGMA/ ITGB8/ UBE2D3/ FOS/ FGFR1/ PAX6/ NFATC1/ LDLRAD4/ DOCK3/ RAPGEF1/ NPTN/ MARS1/ ITGB1BP1/ SMAD9/ FYN/ SPRY3/ ZNF423/ PDE3A/ BAIAP2/ FGF2/ ZMIZ1/ ITGB5/ ZEB2/ DYNC1LI2/ SLC2A10/ CASK/ ZNF451/ PIK3CA/ NEDD4/ CRB2/ KMT2A/ CRIM1/ FER/ SMAD3/ MAPT/ SEMA6A/ SKI/ RAP1…
GOBP CALCIUM ION TRANSPORT	2.89408	0.00380274	6.84763	7.50843e-12	6.88843	5.6413e-12	0.0273758	0.104336	2.68019e-11	ANK2/ PLCE1/ PRKD1/ ATP2C1/ PDE4B/ CAMK2D/ CACNA1C/ ATP2B4/ PLCH1/ TRPM3/ GPM6A/ RYR1/ ANO6/ RAMP1/ PRKCE/ FYN/ MAIP1/ PPP3CA/ PKD1/ FGF2/ UBASH3B/ BCL2/ CDH23/ CAMK2G/ CASK/ ITPR2/ SLC24A3/ PDE4D/ CACNA2D3/ TMEM38A/ TPT1/ STIM2/ CACHD1/ P2RX7/ MICU1/ HOMER2/ CATSPER2/ MCU/ CACNA1B/ TMC1/ HAP1/ AKAP6/ BIN1/ PLCD1/ UBQLN1/ DIAPH1/ CACNG7/ RASA3/ HES1/ ATP1A2/ CEMIP/ NALF1/ CACNB1/ SCN11A/ ATP2B2/ …
GOBP EMBRYONIC SKELETAL SYSTEM MORPHOGENESIS	1.69331	0.0903974	8.04832	8.39408e-16	6.88837	5.64366e-12	0.0181227	0.235319	2.68019e-11	PRRX1/ CHST11/ IFT140/ SMAD3/ MTHFD1L/ EYA1/ FGFR2/ FLVCR1/ DYNC2I1/ MTHFD1/ SETD2/ TGFBR1/ NIPBL/ COL11A1/ WDR19
GOBP PROTEIN AUTOPROCESSING	-3.66541	0.000246938	-6.07221	1.26165e-09	-6.88554	5.75696e-12	-0.0638886	-0.34969	2.73133e-11	ASRGL1/ AFG3L2/ CAPN2/ PARP1
GOBP NEGATIVE REGULATION OF CELL ADHESION	2.33868	0.0193518	7.39582	1.40535e-13	6.88334	5.84668e-12	0.0227036	0.160161	2.77119e-11	HMGB1/ PRKG1/ ANGPT1/ IL2RA/ BCL6/ TBCD/ EFNA5/ FAM107A/ KANK1/ ACTN4/ ITGB1BP1/ RASA1/ UBASH3B/ CASK/ SEMA4D/ FBLN1/ PDE3B/ DAB1/ SEMA6A/ FGL1/ MAP4K4/ MAP2K5/ PAG1/ DUSP22/ MIA3/ CORO2B/ DLC1/ SPI1/ SDC4/ SFTPD/ CLASP2/ CD9/ ADAM22/ EPHA4/ NEXMIF/ RDX/ EPB41L5/ GLMN/ VEGFA/ PRNP/ MARCHF7/ PTK2/ ERBB2/ NDFIP1/ RGCC/ PPARA/ SPOCK1/ CORO1C/ LPXN/ ITCH/ RC3H1/ PTPN11/ CEBPB/ PIK3R1/ ABL1/ ADAM10/ P…
GOBP DNA DEALKYLATION INVOLVED IN DNA REPAIR	3.09264	0.00198388	6.64045	3.12732e-11	6.88233	5.88817e-12	0.047302	0.393979	2.78814e-11	FTO/ ASCC3/ ASCC2
GOBP POSITIVE REGULATION OF EXOSOMAL SECRETION	-4.29162	1.77374e-05	-5.42034	5.94844e-08	-6.8674	6.53842e-12	-0.0606138	-0.297816	3.09303e-11	SDC4/ PDCD6IP/ SDCBP/ VPS4B
GOBP REGULATION OF DIGESTIVE SYSTEM PROCESS	1.6323	0.102615	8.07682	6.6478e-16	6.86539	6.63111e-12	0.0230162	0.37479	3.13383e-11	AQP1/ SGK1/ PPP3CA/ HIP1R/ EPB41/ WNK1
GOBP CELLULAR RESPONSE TO CORTICOSTEROID STIMULUS	2.69035	0.00713768	7.01535	2.29375e-12	6.86297	6.74449e-12	0.0336513	0.243871	3.18086e-11	MT-ND3/ AQP1/ FAM107A/ SGK1/ HNRNPU/ SMYD3/ FBXO32/ CFLAR/ DDIT4/ UBE2L3/ KLF9/ ZFP36/ RPS6KB1/ AIFM1/ ATP5F1A/ REST/ IGF1R/ ZFP36L1/ USP8/ NR3C1/ FECH/ EIF4E
GOBP ENDOTHELIUM DEVELOPMENT	1.34983	0.17707	8.3557	6.50446e-17	6.86285	6.75011e-12	0.0141537	0.186494	3.18086e-11	STARD13/ COL27A1/ CLIC4/ FSTL1/ RAPGEF3/ RAPGEF1/ APOLD1/ VEZF1/ PDE4D/ RAP1A/ ARHGEF26/ IKBKB/ ACVR1/ EZR/ PTPRS/ FASN/ AFDN/ NRP1/ RHOB/ PLCB1/ RDX/ VEGFA/ CCM2/ RAP1B/ SMAD4/ ZDHHC21/ VCL/ FOXP1/ RBPJ/ DLL1/ BMPR2/ ADD1/ PDCD10/ RAB1A/ KDM6B/ ROCK1/ PPP1R12A
GOBP MONOSACCHARIDE CATABOLIC PROCESS	2.84222	0.00448006	6.86331	6.72836e-12	6.86284	6.75025e-12	0.0362645	0.265715	3.18086e-11	FUT9/ FUT8/ PFKP/ PGK1/ FUT10/ NUDT5/ GLB1/ FOXK2/ ENO2/ PFKFB2/ PKM/ PFKM/ HK1/ FOXK1
GOBP ACTIN FILAMENT BUNDLE ORGANIZATION	0.611923	0.540589	9.09328	9.60911e-20	6.86262	6.76098e-12	0.00575634	0.173935	3.18283e-11	SORBS1/ FERMT2/ PPFIA1/ CCDC88A/ CARMIL1/ DPYSL3/ FAM107A/ RAPGEF3/ ARHGEF10L/ ITGB1BP1/ RHPN1/ ACTN1/ ARAP1/ TPM1/ LIMCH1/ BAIAP2/ ITGB5/ PHACTR1/ ZEB2/ CALD1/ SMAD3/ FMN2/ SHTN1/ FAM171A1/ SORBS3/ SPIRE1/ EZR/ CUL3/ CORO2B/ DLC1/ CD47/ SDC4/ NRP1/ WASF2/ CLASP2/ TSC1/ PTK2B/ RFLNA/ BBS4/ RDX/ ACTG1/ ALMS1/ BAG4/ RGCC/ PPM1E/ RHPN2/ ITGB1/ PIK3R1/ ADD1/ TGFBR1/ ABL1/ MARCKS/ RAC1/ PAK1/ PDCD10/ …
GOBP ORGAN GROWTH	3.4834	0.000495093	6.22099	4.94029e-10	6.86204	6.78851e-12	0.0314657	0.193326	3.1927e-11	PRKG1/ SMAD1/ COL27A1/ ERBB4/ DDR2/ ZFPM2/ VGLL4/ SERP1/ TENM4/ SOD1/ FGF2/ BCL2/ WWC1/ RARB/ UBE3A/ SKI/ MEF2C/ TGFB2/ IL7/ STK4/ BNC2/ LATS2/ WWC2/ SMO/ AKAP6/ BMPR1A/ YAP1/ FGFR3/ JARID2/ FGFR2/ ACACB/ DIPK2A/ BASP1/ FLVCR1/ YBX3/ NDRG4/ PPARA/ TMEM38B/ STK3/ PTPN11/ FOXP1/ RBPJ/ DLL1/ TGFBR1/ ABL1/ ARID2/ MAPK14/ PTEN/ TOMM70/ SPRY2/ MEIS1/ LATS1/ RARG/ TGFBR3
GOBP ONE CARBON METABOLIC PROCESS	-6.80501	1.01042e-11	-2.89602	0.00377933	-6.85966	6.90242e-12	-0.0837293	-0.134705	3.24314e-11	CA8/ MTHFD1L/ MAT2A/ MTHFD2L/ AHCYL1/ AHCYL2/ CA5B/ ALDH1L1/ MAT2B/ MTHFD1/ CA12/ SFXN1
GOBP REGULATION OF POSTSYNAPTIC SPECIALIZATION ASSEMBLY	3.87663	0.000105912	5.82239	5.80106e-09	6.85825	6.97107e-12	0.0840657	0.283821	3.27223e-11	GRID2/ PTPRD/ CRIPT/ PTPRS/ PTK2B/ ARHGEF9
GOBP LYTIC VACUOLE ORGANIZATION	-2.32262	0.0201998	-7.35953	1.84562e-13	-6.84631	7.57791e-12	-0.0247314	-0.210602	3.55365e-11	ABCA1/ ATP10B/ P2RX7/ HOOK2/ PI4KB/ GNPTAB/ HOOK1/ RAB34/ AP3B1/ MFSD8/ LRRK2/ ATP6AP2/ TMEM165/ PPP3CB/ VPS35/ ATP6AP1/ CLVS2/ LAPTM4B/ ATP6V1A/ HOOK3/ TMEM106B/ TMEM9/ MBTPS1/ SPG11/ ATP6V1D/ ATP6V0A1/ CHMP4B/ VIPAS39/ MTOR
GOBP ANTEROGRADE DENDRITIC TRANSPORT	1.17932	0.238271	8.50208	1.86223e-17	6.84578	7.6059e-12	0.0167819	0.455064	3.56334e-11	TRAK2/ FLOT2/ STAU2/ KIF5C/ KIF5B/ KIF5A
GOBP CARDIAC CHAMBER DEVELOPMENT	1.53107	0.125752	8.1313	4.24711e-16	6.83233	8.35471e-12	0.0164177	0.178698	3.91039e-11	ANK2/ ZFPM2/ SOS1/ TPM1/ SMARCD3/ NPRL3/ DHRS3/ MEF2C/ TGFB2/ ACVR1/ SMO/ ROBO2/ BMPR1A/ CPE/ HES1/ FGFR2/ NRP1/ FRS2/ MDM4/ LUZP1/ MDM2/ AP2B1/ CHD7/ SMAD4/ NOTCH2/ FGFRL1/ RBPJ/ BMPR2/ TGFBR1/ LMO4/ IGF1R/ TAB1/ CNTRL/ COL11A1/ TGFBR3
GOBP EMBRYONIC DIGIT MORPHOGENESIS	1.86434	0.0622738	7.79394	6.49514e-15	6.82944	8.52491e-12	0.0189876	0.246326	3.98621e-11	CHST11/ MAP3K20/ GNA12/ IFT140/ ZBTB16/ CREBBP/ TBC1D32/ BMPR1A/ IFT52/ FZD6/ FLVCR1/ BPNT2/ WDPCP/ LNPK/ SMAD4/ FREM2/ ECE1/ LMBR1
GOBP PURINE NUCLEOSIDE MONOPHOSPHATE BIOSYNTHETIC PROCESS	-4.35365	1.33892e-05	-5.29593	1.18415e-07	-6.82328	8.89866e-12	-0.0580667	-0.3271	4.15698e-11	/ PAICS/ NUDT2/ GART/ PPAT/ ADK
GOBP GENITALIA DEVELOPMENT	-5.77962	7.48715e-09	-3.86279	0.000112101	-6.81821	9.21831e-12	-0.0724872	-0.159305	4.30217e-11	PKD1/ SYCP2/ AXL/ CHD7/ MERTK/ LGR4/ PTPN11/ TYRO3/ NIPBL
GOBP INTEGRIN MEDIATED SIGNALING PATHWAY	2.37358	0.0176165	7.26772	3.65603e-13	6.81743	9.26833e-12	0.0229552	0.178947	4.32137e-11	PRKD1/ FERMT2/ DST/ FUT8/ ITGB8/ ITGB1BP1/ ITGB5/ SLC2A10/ FBLN1/ ITGA6/ VAV3/ ERBIN/ DOCK1/ ADAM9/ LIMS1/ LAMA1/ CUL3/ FN1/ CD47/ NRP1/ PTK2B/ PTN/ CCM2/ PTK2/ ITGB4/ CD63/ ITGA7/ TLN1/ ITGB1/ PTPN11/ ABL1/ ADAM10/ LAMA5/ NID1/ CDC42/ PLPP3/ CTNNA1/ MYH9
GOBP VESICLE TRANSPORT ALONG MICROTUBULE	0.671239	0.502068	8.96157	3.20078e-19	6.81143	9.66351e-12	0.00651424	0.253669	4.50131e-11	MAP2/ TRAK2/ KIF3A/ FYCO1/ KIF13A/ HAP1/ KIF1C/ AP3B1/ BORCS5/ KIF5B/ FBXW11/ AP3M1/ MECP2/ SYBU/ KIF5A/ RAB1A/ HTT/ KIFAP3
GOBP VACUOLE ORGANIZATION	-2.15768	0.0309529	-7.45305	9.12096e-14	-6.79581	1.07707e-11	-0.0209512	-0.128172	5.01224e-11	BAG3/ ABCA1/ ATP10B/ LRSAM1/ ATG7/ PACS2/ SNX7/ UBXN2A/ P2RX7/ TRAF6/ RAB3GAP1/ HOOK2/ PI4KB/ AMBRA1/ ULK3/ UBQLN1/ ATG16L1/ GNPTAB/ HOOK1/ MAP1LC3B2/ TMEM41B/ RAB34/ TMEM39A/ MAP1LC3A/ IFT88/ PIP4K2A/ MAN2A1/ ULK2/ AP3B1/ MFSD8/ LRRK2/ RB1CC1/ ATP6AP2/ ATP2A2/ TMEM165/ ATG14/ SEC22B/ ATG13/ PPP3CB/ VPS35/ ATP6AP1/ CLVS2/ SH3GLB1/ LAPTM4B/ ATP6V1A/ PSEN1/ ATG2B/ HOOK3/ SNX4/ VPS54/ C9orf72/ MAP1L…
GOBP CELLULAR RESPONSE TO IONIZING RADIATION	-0.193683	0.846424	9.79267	1.2105e-22	6.78751	1.14083e-11	-0.00205006	0.246396	5.3039e-11	CRYAB/ EEF1D/ MAP3K20/ BCL2L1/ RAD9A/ TANK/ SWI5/ CLOCK/ ATM/ SPIDR/ YAP1/ RHOB/ TLK2/ NUCKS1/ BARD1/ WRN/ MDM2/ SIRT1/ XRCC6/ TNKS1BP1/ XRCC5/ MAPK14/ NIPBL/ ATR/ HUS1
GOBP REGULATION OF CALCIUM ION TRANSMEMBRANE TRANSPORTER ACTIVITY	5.66755	1.44851e-08	3.92047	8.83766e-05	6.77976	1.20379e-11	0.0597158	0.108414	5.59125e-11	ANK2/ PDE4B/ CAMK2D/ PDE4D/ STIM2/ HAP1/ AKAP6/ UBQLN1/ ATP1A2/ CACNB1/ AHNAK/ NIPSNAP2/ FMR1/ YWHAE/ PKD2/ CALM1/ SRI/ PRKACA/ TRDN/ STIM1/ HTT
GOBP LYSOSOMAL PROTEIN CATABOLIC PROCESS	-2.58325	0.00978738	-7.00052	2.55016e-12	-6.77675	1.2291e-11	-0.0371087	-0.3242	5.70334e-11	VPS13A/ MFSD8/ LDLR/ VPS35/ LAPTM4B/ TMEM106B/ USP8
GOBP CELL MATRIX ADHESION	1.44414	0.148699	8.13862	3.99808e-16	6.77604	1.23517e-11	0.0138379	0.146661	5.72607e-11	SORBS1/ CD44/ PPFIA2/ FERMT2/ PPFIA1/ BCL6/ EFNA5/ PTPRK/ FAM107A/ ITGB8/ ITGB1BP1/ ACTN1/ MACF1/ LIMCH1/ PKD1/ RASA1/ COL5A3/ ITGB5/ UTRN/ BCL2/ CASK/ GPM6B/ ITGA6/ SMAD3/ PEAK1/ FGL1/ MAP4K4/ ADAM9/ CSF1/ LIMS1/ DUSP22/ CORO2B/ DLC1/ FN1/ SDC4/ NRP1/ CLASP2/ TSC1/ PTK2B/ DDR1/ LDB1/ NEXMIF/ EPB41L5/ VEGFA/ JUP/ PIP5K1A/ ACTG1/ PTK2/ ITGB4/ TMEM8B/ CD63/ CDH11/ ITGA7/ SLK/ WDPCP/ GSK3B/ CORO1C/ …
GOBP SERINE FAMILY AMINO ACID METABOLIC PROCESS	7.25799	3.92874e-13	2.32266	0.0201976	6.77454	1.248e-11	0.111849	0.146197	5.78001e-11	SLC7A11/ PSAT1/ PHGDH/ SERINC5/ SDS/ CTH/ GLDC/ RIDA/ SERINC3/ GART/ CSAD/ MTHFD1
GOBP REGULATION OF EXCITATORY SYNAPSE ASSEMBLY	5.42314	5.85612e-08	4.15075	3.31392e-05	6.76976	1.28996e-11	0.109251	0.224666	5.96867e-11	GRID2/ PTPN13/ PTPRD/ CRIPT/ PTPRS/ PTK2B/ SEMA4A
GOBP REGULATION OF LYSOSOMAL LUMEN PH	-3.44087	0.000579843	-6.13256	8.64736e-10	-6.76944	1.2928e-11	-0.0514598	-0.372496	5.97613e-11	LRRK2/ ATP6AP2/ TMEM165/ ATP6AP1/ ATP6V1A/ TMEM106B/ TMEM9/ ATP6V1D/ ATP6V0A1
GOBP ACUTE INFLAMMATORY RESPONSE	-1.73431	0.0828629	-7.83523	4.67981e-15	-6.76669	1.31764e-11	-0.0252066	-0.256707	6.08214e-11	ANO6/ RHBDD3/ DNASE1/ PRCP/ ACVR1/ IL6ST/ ASH1L/ FN1/ F3/ SCN11A/ TFRC/ IL6R/ A2M/ F8/ CTNNBIP1/ HLA-E/ CEBPB/ APOL2/ OSMR/ KLKB1/ EIF2AK1/ PARK7
GOBP PROTEIN STABILIZATION	2.31358	0.0206908	7.25587	3.99091e-13	6.76662	1.31824e-11	0.0215306	0.151721	6.08214e-11	ANK2/ PTGES3/ HSP90AA1/ HSPA1A/ CCNH/ BAG3/ CRYAB/ CLU/ HSPD1/ CCT3/ NAA16/ TRIM44/ FBXW7/ FLOT2/ TTI1/ SMAD3/ CCT6A/ HSP90AB1/ STK4/ STXBP4/ MFSD1/ SMO/ UBE2B/ ATP1B2/ CDC37/ ZSWIM7/ ZNF207/ TSC1/ CREBL2/ CDK7/ HIP1R/ CHP1/ EPHA4/ URI1/ MDM4/ USP9X/ C10orf90/ EP300/ MARCHF7/ RTN4/ BAG4/ CAMLG/ GNAQ/ TRIM37/ IP6K2/ OTUD3/ STK3/ SPAG1/ NAA15/ CRTAP/ PPARGC1A/ CDC37L1/ RAB21/ SEC16A/ PIK3R1/ PER3/ …
GOBP POSITIVE REGULATION OF PHOSPHOLIPASE ACTIVITY	-6.43103	1.26741e-10	-3.12459	0.00178056	-6.75684	1.41032e-11	-0.0732907	-0.137	6.50085e-11	FGFR1/ FGF2/ FGFR3/ FGFR2/ PDGFRB/ GNAQ/ ARF4/ ABL2
GOBP VASCULATURE DEVELOPMENT	1.55131	0.120827	7.99623	1.2829e-15	6.75113	1.46698e-11	0.0144931	0.114033	6.7556e-11	DDAH1/ MIB1/ STARD13/ HSPB1/ PRRX1/ SMAD1/ COL27A1/ PRKD1/ TAFA5/ SLC39A12/ ANGPT1/ RORA/ ATP2B4/ ZFPM2/ GAB1/ GTF2I/ SOS1/ CLIC4/ ADGRB3/ AQP1/ QKI/ CDH2/ ITGB8/ PAX6/ NFATC1/ RAMP1/ PKNOX1/ RAPGEF3/ THSD7A/ PRKCA/ ITGB1BP1/ ABCC9/ LARGE1/ NRCAM/ HS6ST1/ APOLD1/ PKD1/ RASA1/ FGF2/ ZMIZ1/ EFNB2/ FBXW7/ SLC2A10/ PIK3CA/ NFATC3/ VEZF1/ NPRL3/ CALD1/ PDE3B/ PTPRM/ VAV3/ SEMA6A/ EPHB1/ RAP1A/ PGK1/ H…
GOBP APPENDAGE MORPHOGENESIS	1.53189	0.12555	8.01318	1.11776e-15	6.74939	1.48472e-11	0.0140533	0.187435	6.83082e-11	PRRX1/ CACNA1C/ CHST11/ MAP3K20/ GNA12/ IFT140/ ZBTB16/ LARGE1/ PCSK5/ RARB/ SKI/ TGFB2/ PBX1/ CREBBP/ FBXW4/ TBC1D32/ BMPR1A/ IFT52/ FGFR2/ FZD6/ FLVCR1/ ZNF141/ PTCH1/ RECK/ BPNT2/ ATRX/ IQCE/ CHD7/ PSEN1/ WDPCP/ LNPK/ IFT122/ VPS54/ SMAD4/ NOTCH2/ FREM2/ NFIA/ ECE1/ LMBR1/ AFF3/ NIPBL/ CIBAR1/ RARG/ WDR19/ PLXNA2
GOBP VITAMIN METABOLIC PROCESS	-1.24114	0.214554	-8.29491	1.08664e-16	-6.74301	1.5514e-11	-0.0141337	-0.274444	7.13087e-11	PSAT1/ PRMT3/ SLC19A1/ MTHFD2L/ BCO1/ CLYBL/ SLC19A2/ CYP4F11/ RGN/ VKORC1L1/ MMADHC/ SLC23A2/ PDXK/ MCCC1/ CYP27A1/ SLC2A1/ ABCD4/ MTR/ RLBP1/ TPK1/ CUBN
GOBP RIBONUCLEOSIDE MONOPHOSPHATE METABOLIC PROCESS	-3.05521	0.00224901	-6.47929	9.2153e-11	-6.74191	1.56313e-11	-0.0329603	-0.269703	7.17801e-11	AK3/ CASK/ DPYD/ PRPS1/ PAICS/ DHODH/ NUDT2/ PRTFDC1/ GART/ PPAT/ ADK/ UPRT/ NT5E/ DLG2/ GUK1/ AK4/ UCKL1/ UPP2
GOBP ESTABLISHMENT OF PROTEIN LOCALIZATION TO MITOCHONDRIAL MEMBRANE	2.58559	0.00972139	6.94629	3.75011e-12	6.74006	1.58326e-11	0.0303954	0.30506	7.26359e-11	HSP90AA1/ HSPA4/ MAIP1/ NMT1/ AGK/ AP3B1/ MAPK8/ TOMM20/ PDCD5/ MTCH2/ TOMM70/ MTCH1
GOBP REGULATION OF MITOCHONDRIAL FUSION	-5.02698	4.98271e-07	-4.49944	6.81321e-06	-6.7362	1.62587e-11	-0.0768404	-0.39719	7.44503e-11	TFRC/ PID1/ HUWE1/ MTCH2/ BNIP3
GOBP TETRAPYRROLE METABOLIC PROCESS	-3.90158	9.55649e-05	-5.62497	1.85544e-08	-6.73629	1.62483e-11	-0.0483234	-0.310904	7.44503e-11	COX10/ CLYBL/ FLVCR1/ ABCB7/ SLC11A2/ MMADHC/ ABCB10/ IREB2/ ABCD4/ MTR/ ALAD/ CUBN/ SUCLA2/ EIF2AK1/ FECH/ NFE2L1
GOBP REGULATION OF POST TRANSLATIONAL PROTEIN MODIFICATION	1.27426	0.20257	8.25135	1.56613e-16	6.73563	1.63223e-11	0.0116315	0.136418	7.46712e-11	HSP90AA1/ HSPA1A/ ANGPT1/ DNAJA1/ DNAJB2/ PRMT3/ SQSTM1/ FAM107A/ COMMD1/ NXN/ PRKCE/ FYN/ HDAC4/ TRIM44/ HDAC3/ FBXW7/ TANK/ N4BP1/ MYCBP2/ UBE3A/ FBXO2/ UBE2I/ BTRC/ UBXN2A/ UBE2D1/ CHFR/ TRAF6/ HSP90AB1/ VCP/ PTTG1IP/ CUL3/ RNF180/ OGT/ HSPA5/ DCUN1D5/ UBE2B/ UBQLN1/ UBE2L3/ USP4/ BEX3/ ADGRB1/ BEX4/ UFL1/ KANSL3/ CHP1/ LRRK2/ ARRDC3/ ARNT/ SMARCA5/ CRY1/ BAZ1B/ WBP1L/ MARCHF7/ TADA2A/ SIRT1/ …
GOBP EMBRYONIC VISCEROCRANIUM MORPHOGENESIS	4.51304	6.39045e-06	5.01178	5.39278e-07	6.73507	1.63853e-11	0.0668937	0.333013	7.48887e-11	CHST11/ MTHFD1L/ MTHFD1/ NIPBL
GOBP REGULATION OF ACTIN FILAMENT LENGTH	2.33016	0.0197976	7.19355	6.31277e-13	6.73428	1.64742e-11	0.0223408	0.153458	7.52242e-11	FHOD3/ CARMIL1/ CYFIP2/ KANK1/ PRKCE/ MEGF9/ RASA1/ BAIAP2/ PIK3CA/ DAAM2/ NCK2/ FER/ ADD3/ CAPZB/ SPTBN1/ SSH2/ GSN/ TMOD3/ SSH1/ CYRIA/ MTPN/ BIN1/ CAPZA1/ TMSB4X/ LMOD1/ PTK2B/ HIP1R/ BBS4/ CAPZA2/ RDX/ NCKAP1/ FCHSD2/ NCK1/ BAG4/ GBA2/ ARPC2/ SPTAN1/ ADD1/ PREX1/ CTTN/ CRACD/ SWAP70/ LIMA1/ LATS1/ ARFGEF1/ TMOD2/ MTOR/ CYFIP1
GOBP B CELL APOPTOTIC PROCESS	4.72687	2.28012e-06	4.78222	1.73369e-06	6.72394	1.76876e-11	0.0797922	0.251159	8.06894e-11	BCL6/ IRS2/ TRAF3IP2/ BCL2/ SLC39A10/ LYN/ FOXP1
GOBP REGULATION OF SODIUM ION TRANSMEMBRANE TRANSPORT	1.48085	0.138647	8.01944	1.0623e-15	6.71772	1.84592e-11	0.0196135	0.251433	8.41305e-11	CAMK2D/ NEDD4L/ ATP2B4/ WNK2/ COMMD1/ ACTN4/ PRKCE/ UTRN/ NEDD4/ SLMAP/ ATP1B2/ ATP1A2/ WNK3/ CHP1/ FXYD1/ FGF14/ WNK1
GOBP MULTICELLULAR ORGANISMAL LEVEL IRON ION HOMEOSTASIS	-4.89303	9.92936e-07	-4.6067	4.09112e-06	-6.71732	1.85091e-11	-0.0644951	-0.222943	8.42788e-11	BTBD9/ NEO1/ SLC11A2/ FBXL5/ EPAS1/ IREB2/ EIF2AK1/ FECH
GOBP LYMPH NODE DEVELOPMENT	3.00998	0.00261265	6.48573	8.83004e-11	6.71448	1.88732e-11	0.0556895	0.4294	8.58565e-11	TOX/ TRAF3IP2/ RC3H1/ POLB/ RC3H2
GOBP REGULATION OF FATTY ACID METABOLIC PROCESS	-2.61514	0.0089192	-6.87661	6.12944e-12	-6.71168	1.92401e-11	-0.0292397	-0.180262	8.74436e-11	IRS2/ DCAF5/ SIRT2/ KAT2B/ ERLIN1/ ELOVL5/ INSIG1/ ACACB/ RGN/ ABCD2/ NCOR1/ SIRT1/ PDK1/ LPGAT1/ ERLIN2/ PPARA/ CPT1A/ SREBF1/ PPARGC1A/ PDK3/ PPARD/ APPL2/ PLIN5/ PRKAG2/ SCAP/ UBR4/ AKT2
GOBP GLYCOSYLCERAMIDE METABOLIC PROCESS	4.82166	1.42369e-06	4.66652	3.06348e-06	6.70915	1.95756e-11	0.0809541	0.281455	8.88851e-11	B3GALT1/ ST6GALNAC3/ GBA2
GOBP ACTIN CROSSLINK FORMATION	2.04976	0.0403878	7.4262	1.11764e-13	6.70051	2.07687e-11	0.0359412	0.416865	9.42149e-11	DPYSL3/ BAIAP2/ GAS2L1/ GAS2/ MARCKS
GOBP PYRIDINE CONTAINING COMPOUND BIOSYNTHETIC PROCESS	1.89529	0.0580542	7.57802	3.50879e-14	6.69864	2.10371e-11	0.0270104	0.403751	9.53434e-11	PSAT1/ NADK/ NAXD/ PDXK/ NADK2
GOBP TELENCEPHALON REGIONALIZATION	2.94674	0.00321147	6.52243	6.91775e-11	6.69571	2.14625e-11	0.0442086	0.347026	9.71808e-11	PAX6/ LHX2/ EMX2/ ADGRG1/ TRA2B
GOBP REGULATION OF OXIDATIVE STRESS INDUCED INTRINSIC APOPTOTIC SIGNALING PATHWAY	2.60952	0.00906702	6.85542	7.11033e-12	6.69272	2.19058e-11	0.0314867	0.277215	9.90959e-11	HSPB1/ FYN/ SOD1/ FBXW7/ TRAP1/ UBQLN1/ MCL1/ SFPQ/ SIRT1/ FBXO7/ NONO/ PARP1/ PARK7
GOBP MUCOCILIARY CLEARANCE	2.76275	0.00573173	6.69036	2.22616e-11	6.68436	2.31938e-11	0.0637022	0.452729	1.04825e-10	CFAP54/ DNAH9/ CFAP221
GOBP HINDBRAIN DEVELOPMENT	2.01419	0.0439898	7.43303	1.06135e-13	6.68019	2.38626e-11	0.0180682	0.183229	1.07747e-10	WLS/ PRKG1/ SMAD1/ CNTN1/ NFIB/ RORA/ WHRN/ PAX6/ CTNNA2/ GRID2/ CEP290/ FGF2/ BCL2/ PDSS2/ DAB1/ EPHB1/ GLI2/ CRK/ FAIM2/ MT-ND4/ AARS1/ SMO/ HAP1/ MTPN/ PTPRS/ HSPA5/ DLC1/ ATP1B2/ HES1/ MT-CO1/ GPR37L1/ LDB1/ NCOA1/ COQ8B/ ARCN1/ TTBK2/ GNPAT/ AHI1/ PSEN1/ GART/ SDF4/ CEND1/ ARL13B/ SLC25A46/ HERC1/ ITGB1/ PTPN11/ DLL1/ AGTPBP1/ ABL1/ OPHN1/ MECP2/ IGF1R/ KNDC1/ HNRNPD/ SEC24B/ RERE/ PLXNA2
GOBP POSITIVE REGULATION OF RESPONSE TO BIOTIC STIMULUS	1.89074	0.0586596	7.54967	4.36367e-14	6.67537	2.46603e-11	0.0181344	0.144213	1.11143e-10	HMGB1/ HSP90AA1/ HSPA1A/ PRKD1/ HSPD1/ STMP1/ RFTN1/ CADM1/ FBXL2/ PRKCA/ ZNRF1/ PRKCE/ FYN/ RAB11FIP2/ MARK4/ SIRT2/ FLOT2/ COLEC12/ CLPB/ TRAF6/ IKBKB/ CREBBP/ ERBIN/ GRAMD4/ LSM14A/ TRIM56/ PTPRS/ IPO5/ UBQLN1/ CYLD/ SPI1/ SEC14L1/ HEXIM1/ PJA2/ NEK7/ GSDME/ TRIL/ SIN3A/ AP3B1/ MFHAS1/ TRIM5/ LYN/ AP1G1/ SFPQ/ EP300/ UBE2K/ PUM1/ RTN4/ MAPK8/ DDX60/ NONO/ CSNK1A1/ HLA-E/ XRCC6/ NFKBIA/ LGR4/ X…
GOBP T CELL RECEPTOR SIGNALING PATHWAY	2.61215	0.00899741	6.82236	8.95558e-12	6.67121	2.53705e-11	0.0264783	0.193193	1.14238e-10	PDE4B/ RFTN1/ FYN/ KHDRBS1/ PIK3CA/ PDE4D/ TRAF6/ EIF2B3/ IKBKB/ EZR/ DUSP22/ RBCK1/ DENND1B/ PRNP/ DGKZ/ PSEN1/ RC3H1/ SPPL3/ CD81/ RPS3/ ABL1/ HLA-A/ RC3H2/ PTPRJ/ BRAF/ WNK1/ MAP3K7
GOBP POSITIVE REGULATION OF TYPE I INTERFERON PRODUCTION	3.35091	0.00080547	6.08215	1.18579e-09	6.67018	2.55486e-11	0.0360467	0.230736	1.14933e-10	HSP90AA1/ ZBTB20/ HSPD1/ TANK/ TRAF6/ TRIM56/ DHX36/ RAB2B/ XIAP/ SETD2/ HMGB2/ PTPN11/ TOMM70/ DHX9/ POLR3A
GOBP POSITIVE REGULATION OF DNA TEMPLATED TRANSCRIPTION ELONGATION	-2.85544	0.00429769	-6.57101	4.99763e-11	-6.66551	2.63755e-11	-0.0308583	-0.189711	1.18544e-10	MED25/ MED27/ PWWP2A/ MED15/ MED14/ NCBP1/ LDB1/ MED23/ HMGN1/ SUPT6H/ CCNT1/ MED10/ SUPT5H/ KAT7/ CCNT2/ ELL2/ TCERG1/ CDK9/ CDK13/ MED29/ PARP1/ EAPP/ MED6/ SUPT16H/ SCAF8
GOBP NEURAL CREST CELL DIFFERENTIATION	3.87349	0.000107287	5.54657	2.91327e-08	6.66099	2.71988e-11	0.0396206	0.188036	1.22018e-10	KITLG/ ERBB4/ CDH2/ PAX6/ SEMA3D/ LRP6/ SEMA3A/ SEMA4D/ FAM172A/ SEMA6A/ MEF2C/ ACVR1/ SMO/ BMPR1A/ FN1/ HES1/ NRP1/ SEMA3B/ SEMA4A/ CORO1C/ SMAD4/ SEMA4B/ LAMA5/ OTUD5/ CDC42/ SEMA6D
GOBP FIBROBLAST APOPTOTIC PROCESS	1.1654	0.243857	8.25313	1.54297e-16	6.65991	2.73998e-11	0.0152969	0.345688	1.22807e-10	BID/ PIK3CA/ STK17A/ CASP7/ CUL3/ STK17B/ CHD8/ CFDP1
GOBP NEGATIVE REGULATION OF EPITHELIAL CELL PROLIFERATION	1.49832	0.13405	7.91828	2.4082e-15	6.65854	2.76559e-11	0.0150737	0.197279	1.2384e-10	NFIB/ PTPRK/ RB1/ PAX6/ EFNB2/ FBXW7/ CASK/ PTPRM/ EAF2/ MEF2C/ TGFB2/ STK4/ MAGED1/ APOE/ IFT52/ KLF9/ FGFR2/ RGN/ PTCH1/ IFT172/ RGCC/ STK3/ ATP5F1A/ TGFBR1/ PPARD/ AIMP1/ PDCD10/ IFT74/ TGFBR3
GOBP STRIATED MUSCLE TISSUE DEVELOPMENT	3.22267	0.00127	6.19216	5.93456e-10	6.65729	2.78919e-11	0.0310803	0.17069	1.24782e-10	EYA2/ PRKG1/ SMAD1/ NEBL/ FHOD3/ ERBB4/ ZFPM2/ VGLL4/ LARGE1/ TPM1/ TENM4/ HNRNPU/ HDAC3/ FGF2/ EFNB2/ SIRT2/ RARB/ NPRL3/ SMAD3/ SKI/ MEF2C/ HOPX/ TGFB2/ EYA1/ ACVR1/ SOX6/ MTPN/ AKAP6/ BMPR1A/ YAP1/ SGCZ/ JARID2/ FGFR2/ DIPK2A/ TSC1/ SGCD/ PDGFRB/ FRS2/ LUC7L/ ID2/ NDRG4/ GJB6/ VEGFA/ SYNE1/ MEF2A/ PPARA/ CHD7/ SMAD4/ SGCB/ NOTCH2/ ITGB1/ FOXP1/ RBPJ/ DLL1/ BMPR2/ TGFBR1/ ABL1/ ACADM/ ARID2/ MA…
GOBP REGULATION OF SKELETAL MUSCLE ADAPTATION	5.41215	6.22739e-08	3.99852	6.37402e-05	6.65434	2.84565e-11	0.0896465	0.261942	1.27191e-10	PPP3CA/ CAMK2G/ ATP2A2
GOBP AMINOGLYCAN METABOLIC PROCESS	2.85426	0.00431378	6.54849	5.81211e-11	6.64875	2.956e-11	0.0321368	0.170886	1.32002e-10	CD44/ ANGPT1/ CHST11/ ABCC5/ FGF2/ ST3GAL2/ B4GALT5/ GLB1/ HS2ST1/ CEMIP/ CHST1/ CEMIP2/ HS3ST3B1/ BPNT2/ CSGALNACT1/ CHST7/ XYLT1/ GNS/ ST3GAL1/ AP2A1/ CHST3
GOBP REGULATION OF MITOTIC CELL CYCLE PHASE TRANSITION	1.05089	0.293308	8.34488	7.1288e-17	6.64381	3.05671e-11	0.0095895	0.137901	1.36374e-10	CCNH/ APP/ DDR2/ PKIA/ KLHL22/ CRADD/ CTDSPL/ MAP3K20/ FAM107A/ RB1/ PSMG2/ FOXN3/ NEK11/ BID/ PKD1/ PRMT2/ CDC14A/ BCL2/ SMARCD3/ SIRT2/ UBE2E2/ ATM/ AVEN/ NEK6/ SMARCA4/ CHFR/ SMARCA2/ TMOD3/ ACVR1/ DPF3/ PBX1/ FBXO31/ TAOK3/ NSMCE2/ RPTOR/ ADAM17/ RAB11A/ CUL4A/ KLHL18/ CUL3/ AMBRA1/ ATAD5/ ACTB/ TAOK1/ ZNF207/ CDK7/ RBL2/ SIN3A/ CUL4B/ PLCB1/ RDX/ ID2/ INIP/ BARD1/ ABRAXAS1/ MDM2/ DBF4B/ DDB1…
GOBP RETINA DEVELOPMENT IN CAMERA TYPE EYE	2.17395	0.0297091	7.2208	5.1683e-13	6.64309	3.07176e-11	0.021	0.18894	1.3692e-10	NFIB/ ATP2B4/ ZHX2/ SDK2/ CLIC4/ GPM6A/ PAX6/ LHX2/ LARGE1/ THRB/ SMARCD3/ MAX/ CRB2/ PTPRM/ SKI/ RORB/ FAT3/ HIPK2/ SMARCA4/ TGFB2/ SCAPER/ TBC1D32/ LAMA1/ GNB1/ NECTIN3/ HES1/ USP45/ RPL24/ ATP2B2/ NRP1/ MAN2A1/ PDGFRB/ NTRK2/ BBS4/ MEGF11/ CHD7/ AHI1/ PSEN1/ MERTK/ BMPR1B/ DLL1/ AGTPBP1/ BMPR2/ NFIA/ TUB/ XRN2/ HIPK1/ NR2E1
GOBP ASYMMETRIC CELL DIVISION	4.54521	5.48808e-06	4.84555	1.26264e-06	6.64027	3.13116e-11	0.0569125	0.528218	1.3944e-10	PAX6/ PARD3/ ZBTB16/ DOCK7/ GOLGA2/ ACTR3/ ACTR2/ ETV5/ RAB10
GOBP STEM CELL DEVELOPMENT	3.91392	9.08085e-05	5.47633	4.34235e-08	6.63991	3.1387e-11	0.0400012	0.22267	1.39648e-10	KITLG/ ERBB4/ CDH2/ PAX6/ SEMA3D/ FGF2/ SEMA3A/ BCL2/ SEMA4D/ FAM172A/ SEMA6A/ ACVR1/ SMO/ BMPR1A/ FN1/ HES1/ NRP1/ MSI2/ SEMA3B/ SEMA4A/ CORO1C/ SEMA4B/ SETD2/ LAMA5/ CDC42/ SEMA6D
GOBP IMP BIOSYNTHETIC PROCESS	-3.45279	0.000554815	-5.93633	2.91477e-09	-6.63911	3.15581e-11	-0.0599644	-0.473049	1.4017e-10	PAICS/ GART/ PPAT
GOBP RESPONSE TO COCAINE	-4.83197	1.35188e-06	-4.55712	5.1859e-06	-6.63909	3.15621e-11	-0.0707804	-0.285826	1.4017e-10	HSP90AA1/ DNMT3A/ HOMER2/ SLC1A2/ MT-ND6/ PPP1R1B/ PTK2B/ SLC6A1/ MDM2/ SLC1A3/ EFTUD2/ MECP2/ HOMER1
GOBP EMBRYONIC MORPHOGENESIS	0.878397	0.379729	8.50933	1.74948e-17	6.63812	3.17705e-11	0.00787423	0.119518	1.40967e-10	MIB1/ EYA2/ WLS/ PRRX1/ SMAD1/ DNAJB6/ SLC39A12/ TSHZ1/ CACNA1C/ WHRN/ SOS1/ CHST11/ MAP3K20/ RGMA/ GNA12/ PAX6/ COBL/ IFT140/ ZBTB16/ LHX2/ CEP290/ EXOC4/ TENM4/ SOD1/ FGF2/ ITGB5/ CDH23/ RARB/ CCDC40/ DEAF1/ CRB2/ SMAD3/ MTHFD1L/ OPA1/ ZIC1/ SKI/ GLI2/ HIPK2/ MEF2C/ PHLDB1/ TRAF6/ MAP2K5/ TGFB2/ EYA1/ ACVR1/ GRSF1/ PBX1/ SUPT20H/ CREBBP/ STK4/ KIF16B/ FBXW4/ TBC1D32/ LATS2/ NTN1/ ANKRD24/ SMO/ …
GOBP SYNAPTIC VESICLE LUMEN ACIDIFICATION	-2.48035	0.0131253	-6.90116	5.15789e-12	-6.63373	3.27306e-11	-0.0373387	-0.400319	1.45095e-10	ATP6V1E1/ ATP6AP2/ ATP6AP1/ ATP6V1A/ CLCN3/ ATP6V1D/ ATP6V1G1/ ATP6V0A1
GOBP NEGATIVE REGULATION OF CYTOSKELETON ORGANIZATION	1.30466	0.19201	8.07441	6.78044e-16	6.632	3.31166e-11	0.0125388	0.164523	1.46672e-10	NAV3/ FHOD3/ MAP2/ PPFIA1/ TBCD/ CARMIL1/ IQCJ-SCHIP1/ KANK1/ CTNNA2/ RHPN1/ ARAP1/ APC2/ HDGFL3/ PIK3CA/ ADD3/ CAPZB/ SPTBN1/ KAT2B/ SSH2/ BMERB1/ GSN/ TMOD3/ SSH1/ MTPN/ TMEM67/ CORO2B/ DLC1/ CAPZA1/ TMSB4X/ TAOK1/ WASF2/ LMOD1/ CLASP2/ HIP1R/ BBS4/ CAPZA2/ RDX/ CENATAC/ HDAC6/ WDR47/ TRIM37/ TTBK2/ CAMSAP2/ RHPN2/ SMAD4/ PIK3R1/ SPTAN1/ ADD1/ NPM1/ APC/ CRACD/ SWAP70/ CGNL1/ LIMA1/ ARFGEF1/ TM…
GOBP ACTOMYOSIN STRUCTURE ORGANIZATION	1.56041	0.118662	7.81624	5.44227e-15	6.6303	3.35007e-11	0.0146926	0.154966	1.48238e-10	SORBS1/ NEBL/ FRMD5/ FHOD3/ PRKD1/ FERMT2/ PPFIA1/ CCDC88A/ CARMIL1/ RAPGEF3/ ARHGEF10L/ ITGB1BP1/ RHPN1/ ARAP1/ TPM1/ LIMCH1/ EPB41L4A/ ITGB5/ PHACTR1/ CNN3/ ZEB2/ SMAD3/ MYH14/ FAM171A1/ CFLAR/ TMOD3/ SORBS3/ CUL3/ EPB41L1/ CORO2B/ DLC1/ CD47/ SDC4/ NRP1/ PDCD6IP/ WASF2/ LMOD1/ CLASP2/ TSC1/ PTK2B/ PDGFRB/ BBS4/ EPB41L5/ EPB41L2/ EPB41/ ACTG1/ ALMS1/ BAG4/ RGCC/ MEF2A/ PPM1E/ MYOM2/ RHPN2/ SMAD…
GOBP REGULATION OF PROTEIN DEPHOSPHORYLATION	-5.54508	2.93821e-08	-3.82922	0.000128552	-6.62863	3.38822e-11	-0.0576122	-0.122638	1.4979e-10	GNA12/ PPP2R5A/ HSP90AB1/ IKBKB/ MAGI2/ AMBRA1/ DLC1/ CRY2/ PPP1R1B/ TSC1/ PDGFRB/ MFHAS1/ PPP1R2/ YWHAE/ YWHAB/ PPP4R4/ GSK3B/ CALM1/ SPPL3/ ANKLE2/ PPP6R3/ PPP6R2/ SWAP70/ ARPP19/ ROCK1/ HTT/ PPP1R12A/ MTOR
GOBP TRANSFORMING GROWTH FACTOR BETA RECEPTOR SIGNALING PATHWAY	1.92539	0.0541803	7.4476	9.5051e-14	6.62771	3.40938e-11	0.0180455	0.142852	1.50588e-10	HSPA1A/ SMAD1/ FERMT2/ PRDM16/ FUT8/ CHST11/ PTPRK/ ITGB8/ FOS/ LDLRAD4/ SMAD9/ ZMIZ1/ ITGB5/ ZEB2/ SLC2A10/ ZNF451/ SMAD3/ SKI/ HIPK2/ USP9Y/ HSP90AB1/ DKK3/ TGFB2/ ACVR1/ CREBBP/ LTBP1/ LATS2/ ADAM9/ ADAM17/ DUSP22/ BMPR1A/ OGT/ HSPA5/ SPI1/ ID1/ SMURF2/ SIN3A/ SPRED1/ HTRA1/ USP9X/ PPM1A/ EP300/ SAP130/ SDCBP/ TET1/ SIRT1/ PTK2/ GIPC1/ SUDS3/ SKIL/ TRIM33/ PPARA/ MTMR4/ SMAD4/ LPXN/ ARID4B/ IT…
GOBP TERPENOID BIOSYNTHETIC PROCESS	-2.74619	0.00602923	-6.62195	3.54497e-11	-6.62427	3.48964e-11	-0.064219	-0.566147	1.53994e-10	PRMT3/ BCO1/ HMGCS1/ LSS/ FDPS
GOBP SYNAPTIC TRANSMISSION GLUTAMATERGIC	-2.73917	0.00615939	-6.62814	3.39938e-11	-6.62369	3.50336e-11	-0.02856	-0.211141	1.54459e-10	FXR1/ CDH2/ GRID2/ SLC38A2/ MEF2C/ NLGN1/ GRIK4/ RAB3GAP1/ CACNG7/ GRIA4/ GRIK2/ ATP1A2/ GRIA2/ PTK2B/ GRM3/ LRRK2/ UNC13A/ HDAC6/ ABCC8/ NRXN1/ DGKI/ DGKZ/ ATAD1/ GRID1/ PSEN1/ VPS54/ CLCN3/ UNC13B/ GRM1/ OPHN1/ HOMER1/ IQSEC2/ SYT1/ NR3C1/ ALS2/ NLGN2
GOBP NEGATIVE REGULATION OF RNA CATABOLIC PROCESS	-2.34815	0.0188672	-7.0145	2.30773e-12	-6.62039	3.58252e-11	-0.0254951	-0.179918	1.57806e-10	TRAF3IP2/ TENT4B/ TAF15/ HNRNPU/ ELAVL1/ LARP1/ NAF1/ NBAS/ CIRBP/ TENT5A/ TOB1/ SECISBP2/ PARN/ ZFP36/ YBX3/ TENT2/ DHX36/ THRAP3/ HNRNPC/ FMR1/ TRDMT1/ NRDE2/ ANGEL2/ FUS/ ZCCHC17/ LARP4B/ CSDE1/ IREB2/ UPF3A/ MAPK14/ PAIP1/ HNRNPD/ LARP1B/ TARDBP/ DHX9
GOBP REGULATION OF DEPHOSPHORYLATION	-4.9039	9.39502e-07	-4.4525	8.48744e-06	-6.61598	3.69098e-11	-0.049793	-0.11134	1.62436e-10	GNA12/ SEMA4D/ MEF2C/ PPP2R5A/ HSP90AB1/ IKBKB/ TGFB2/ MAGI2/ AMBRA1/ DLC1/ CRY2/ MTMR1/ PPP1R1B/ TSC1/ PDGFRB/ MFHAS1/ CHP1/ URI1/ PPP1R2/ GPLD1/ YWHAE/ YWHAB/ PPP4R4/ MTMR4/ GSK3B/ CALM1/ IQGAP1/ SPPL3/ ANKLE2/ PPP6R3/ PPP6R2/ SWAP70/ MTMR3/ SMG7/ ARPP19/ SMG6/ ROCK1/ HTT/ PPP1R12A/ MTOR
GOBP LEUKOCYTE DIFFERENTIATION	2.02504	0.0428636	7.32726	2.34909e-13	6.61307	3.76429e-11	0.0182084	0.116721	1.65513e-10	HMGB1/ APP/ KITLG/ ZBTB1/ RORA/ IL2RA/ BCL6/ TOX/ SOS1/ GAB2/ RB1/ ITGB8/ FOS/ NFATC1/ PKNOX1/ PRKCA/ ZBTB16/ TRAF3IP2/ LARGE1/ HDAC4/ PPP3CA/ ZBTB46/ ITFG2/ SOD1/ UBASH3B/ ZMIZ1/ TOB2/ FBXW7/ BCL2/ SMARCD3/ GPR137B/ ITPKB/ KMT2A/ SH3PXD2A/ GPR89B/ ATM/ GLI2/ CLPB/ PHF14/ SMARCA4/ SMARCA2/ TRAF6/ RNF41/ IL7/ PBX1/ PIR/ CSF1/ RPTOR/ ADAM17/ CUL4A/ FARP2/ AMBRA1/ SPI1/ JAK1/ ACTB/ LRRC8A/ PRXL2A/ S…
GOBP REGULATION OF EXOSOMAL SECRETION	-4.61936	3.84929e-06	-4.73034	2.24148e-06	-6.61123	3.81134e-11	-0.0579331	-0.232739	1.6743e-10	SDC4/ PDCD6IP/ SDCBP/ ATP9A/ VPS4B
GOBP AMINO ACID CATABOLIC PROCESS	-2.08778	0.0368176	-7.22927	4.85613e-13	-6.58815	4.4535e-11	-0.0238598	-0.253489	1.95464e-10	DDAH1/ HIBCH/ ATP2B4/ GLS/ GPT2/ ALDH4A1/ QDPR/ BCKDHB/ GLUL/ ENOSF1/ AASS/ GLUD1/ GAD1/ SDS/ ASRGL1/ KYAT3/ OAT/ ALDH5A1/ AADAT/ GLDC/ RIDA/ DBT/ SLC25A44/ ACADSB/ CSAD/ MCCC1/ DLST/ MCCC2/ SARDH/ GOT1/ BCAT2/ AUH
GOBP REGULATION OF P38MAPK CASCADE	-2.94901	0.0031879	-6.36217	1.98927e-10	-6.584	4.57961e-11	-0.0359055	-0.280279	2.00817e-10	EZR/ CYLD/ SPI1/ PER1/ GADD45G/ PJA2/ MFHAS1/ VEGFA/ PHLPP1/ ULK4/ MINK1/ HGF/ MAP3K5
GOBP PROTEIN DESUMOYLATION	-5.39274	6.93911e-08	-3.90265	9.51447e-05	-6.57283	4.93663e-11	-0.0824804	-0.228369	2.16278e-10	USPL1/ SENP6/ SENP7/ SENP5/ SENP2
GOBP POSITIVE REGULATION OF RESPONSE TO CYTOKINE STIMULUS	2.68643	0.007222	6.60339	4.01847e-11	6.5689	5.06888e-11	0.030279	0.238085	2.21872e-10	HSPA1A/ TRIM44/ IL7/ LSM14A/ TRIM56/ CSF1/ ADAM17/ PARP14/ UBE2K/ AXL/ RIPK1/ DHX9
GOBP COBALAMIN METABOLIC PROCESS	-3.92685	8.60659e-05	-5.35827	8.40203e-08	-6.56557	5.18327e-11	-0.0791229	-0.539558	2.26675e-10	CLYBL/ MMADHC/ ABCD4/ MTR/ CUBN
GOBP CELLULAR COMPONENT MAINTENANCE	3.55594	0.000376625	5.72675	1.0237e-08	6.56386	5.24329e-11	0.0406023	0.227267	2.29094e-10	CTBP2/ FERMT2/ WHRN/ PLEKHA7/ ADGRB3/ FYN/ TANC1/ ERC1/ NLGN1/ APOE/ PJVK/ PRNP/ BSN/ VPS35/ SHANK2/ ABHD17B/ LNPK/ SDF4/ PCLO/ INSR/ SORT1/ OPHN1/ IGF1R/ CTTN/ HOMER1/ NLGN2
GOBP INTERFERON BETA PRODUCTION	4.79056	1.6632e-06	4.49123	7.08138e-06	6.56321	5.2661e-11	0.0545481	0.223207	2.29884e-10	HSP90AA1/ ZBTB20/ RNF216/ TRIM56/ PTPRS/ REL/ HMGB2/ PTPN11/ TOMM70/ DHX9/ POLR3A
GOBP NEGATIVE REGULATION OF VASCULAR ASSOCIATED SMOOTH MUSCLE CELL DIFFERENTIATION	2.43845	0.0147505	6.83865	7.99436e-12	6.5599	5.38448e-11	0.0470484	0.446572	2.34841e-10	NFATC1/ NFATC3/ PDCD4
GOBP REGULATION OF ACTION POTENTIAL	5.67934	1.35218e-08	3.5965	0.000322527	6.55901	5.4167e-11	0.0664711	0.146442	2.36034e-10	ANK2/ CAMK2D/ CACNA1C/ BIN1/ KCNQ3/ TRPM4/ JUP/ ATP2A2/ FMR1/ CALM1/ MECP2/ AKAP9
GOBP NATURAL KILLER CELL DIFFERENTIATION	2.35886	0.018331	6.91205	4.77707e-12	6.55552	5.5447e-11	0.0308414	0.313612	2.41396e-10	ZBTB1/ TOX/ PBX1/ AXL/ MERTK/ KAT7/ RABL3/ TYRO3
GOBP RAS PROTEIN SIGNAL TRANSDUCTION	0.443111	0.657685	8.82651	1.07997e-18	6.55461	5.57879e-11	0.00418125	0.143317	2.42662e-10	STARD13/ PLCE1/ KITLG/ BCL6/ DOK5/ DENND1A/ SOS1/ ARHGEF3/ SQSTM1/ ABCA1/ RB1/ KANK1/ GNA12/ ARHGAP42/ MRAS/ RAPGEF3/ RAPGEF1/ PRAG1/ SPRY3/ ABI2/ FGF2/ PPP2CB/ RALGPS1/ MYO9B/ DENND4A/ ITPKB/ RGL3/ ARHGAP5/ SHTN1/ RAP1A/ CDC42SE1/ MAP4K4/ TGFB2/ CRK/ CSF1/ NTN1/ APOE/ MAPKAP1/ FARP2/ GNB1/ CUL3/ OGT/ RASA3/ DLC1/ ADGRG1/ RALGDS/ NRP1/ WASF2/ MMD2/ RHOB/ RGL1/ RDX/ ARHGAP24/ NCKAP1/ CADM4/ ARHGEF…
GOBP PALLIUM DEVELOPMENT	0.920847	0.35713	8.34471	7.1387e-17	6.55174	5.68703e-11	0.00841457	0.165685	2.4715e-10	ATP2B4/ MCPH1/ DCLK2/ FXR1/ CDH2/ PAX6/ LHX2/ LARGE1/ SLC38A2/ ZMIZ1/ PHACTR1/ TACC2/ DIXDC1/ SYNE2/ EMX2/ DAB1/ SUN2/ ZIC1/ FUT10/ EFHC1/ BMERB1/ CRK/ TRAPPC9/ SMO/ PTPRS/ ATG16L1/ ADGRG1/ BTG2/ TUBB2B/ TSC1/ BBS2/ PLCB1/ NTRK2/ BBS4/ TUBB2A/ WDR47/ RTN4/ YWHAE/ NCOA1/ ID4/ PSEN1/ TACC1/ GART/ GSK3B/ TMEM108/ SLC2A1/ EZH1/ ATAT1/ MECP2/ PTEN/ BNIP3/ IGF1R/ XRN2/ ALK/ TRA2B/ NR2E1/ PHLPP2/ KDM6B/…
GOBP AMP METABOLIC PROCESS	-3.35553	0.000792125	-5.89568	3.73134e-09	-6.5416	6.08653e-11	-0.0454388	-0.309498	2.64275e-10	AK3/ PAICS/ NUDT2/ GART/ PPAT/ ADK/ NT5E/ AK4
GOBP PROGRAMMED CELL DEATH INVOLVED IN CELL DEVELOPMENT	1.94371	0.0519298	7.30635	2.74493e-13	6.54078	6.11968e-11	0.0282704	0.355921	2.65477e-10	KITLG/ BCL2L1/ SOD1/ FGF2/ BCL2/ UBE2B/ SYCP2/ YBX3/ UNC5C/ DDB1
GOBP NEGATIVE REGULATION OF BONE MINERALIZATION	-1.7678	0.077094	-7.481	7.37611e-14	-6.53989	6.15649e-11	-0.0401004	-0.646025	2.66836e-10	PTK2B/ TRPM4/ RFLNA/ LTBP3
GOBP POSITIVE REGULATION OF LAMELLIPODIUM ORGANIZATION	3.6137	0.000301853	5.62846	1.81828e-08	6.5352	6.35262e-11	0.039038	0.214234	2.75092e-10	HSP90AA1/ PLCE1/ CARMIL1/ ABI2/ PIK3CA/ WASF2/ NCKAP1/ ACTR3/ CORO1C/ ARPC2/ PIK3R1/ RAC1/ ACTR2/ RREB1/ AKIRIN1/ CDC42/ MTOR/ CYFIP1
GOBP SRP DEPENDENT COTRANSLATIONAL PROTEIN TARGETING TO MEMBRANE	-2.04253	0.0410993	-7.19161	6.4033e-13	-6.52952	6.59814e-11	-0.0383888	-0.480719	2.85469e-10	SRP54/ SRP14/ SRP9/ SEC63/ SSR3/ SRP68
GOBP POSITIVE REGULATION OF TRANSCRIPTION FROM RNA POLYMERASE II PROMOTER INVOLVED IN CELLULAR RESPONSE TO CHEMICAL STIMULUS	3.47653	0.000507954	5.75387	8.72255e-09	6.52687	6.7157e-11	0.0454015	0.24946	2.90297e-10	SMAD1/ SMAD9/ VEGFA/ SMAD4/ RBPJ
GOBP POSITIVE REGULATION OF INTERFERON BETA PRODUCTION	5.26509	1.40122e-07	3.96433	7.36015e-05	6.52619	6.74656e-11	0.0642677	0.258175	2.91372e-10	HSP90AA1/ ZBTB20/ TRIM56/ HMGB2/ PTPN11/ TOMM70/ DHX9/ POLR3A
GOBP REGULATION OF EXOCYTOSIS	-1.87838	0.0603286	-7.34514	2.0554e-13	-6.52202	6.93676e-11	-0.0180668	-0.15673	2.99321e-10	PPFIA2/ SYTL4/ GAB2/ RIMS1/ CASK/ FER/ STXBP6/ RAP1A/ NLGN1/ RAB3GAP1/ HAP1/ SPI1/ VSNL1/ SDC4/ PDCD6IP/ CLASP2/ SYT11/ LYN/ LRRK2/ AP1G1/ P2RY1/ PREPL/ RAB2B/ SDCBP/ ATP2A2/ FMR1/ ADORA2B/ CADPS/ SLC4A8/ RAP1B/ STXBP3/ VAMP7/ SNX4/ PCLO/ REST/ RAB5A/ WDR41/ CSPG5/ BCR/ RAB21/ SCAMP5/ GNAI2/ SEPTIN2/ SYT9/ FBXL20/ ATP9A/ SYT1/ VPS4B/ RAB12/ RAB27A/ BRAF/ IL1RAPL1/ SYT17
GOBP CRANIAL NERVE DEVELOPMENT	-3.62063	0.000293884	-5.59367	2.22314e-08	-6.5155	7.24485e-11	-0.0443025	-0.296622	3.12338e-10	EPHB1/ ADARB1/ HES1/ RPL24/ NRP1/ NKX2-2/ ATP8B1/ CHD7/ SLC1A3/ SLC25A46/ SLC24A4
GOBP MYELOID CELL HOMEOSTASIS	4.48368	7.33676e-06	4.72625	2.28706e-06	6.5124	7.3959e-11	0.0433264	0.12628	3.18567e-10	HMGB1/ SLC7A11/ HSPA1A/ KITLG/ PDE4B/ BCL6/ RB1/ PKNOX1/ TRAF3IP2/ SOD1/ ITPKB/ HSCB/ HIPK2/ CFLAR/ MAEA/ TMOD3/ HSPA9/ CSF1/ ADAM17/ SPI1/ FLVCR1/ UFL1/ RCOR1/ MFHAS1/ ZFP36/ LDB1/ LYN/ BAP1/ ID2/ ARNT/ VEGFA/ RPS14/ KMT2E/ SLC11A2/ EPAS1/ AXL/ RPS6/ MTHFD1/ MERTK/ PTBP3/ ABCB10/ HMGB2/ IREB2/ RPS24/ ACVR1B/ P4HTM/ ACVR2A/ SLC15A4/ MAPK14/ SFXN1/ ZFP36L1/ ADAR/ ARID4A/ PIK3CB/ SMAP1/ FOXO3/ FECH…
GOBP RECEPTOR MEDIATED ENDOCYTOSIS	1.95963	0.0500392	7.24926	4.1906e-13	6.51167	7.43217e-11	0.0181479	0.129075	3.19846e-10	ITSN1/ LRP1B/ DNM3/ APP/ BICD1/ SGIP1/ CLU/ ANGPT1/ RAMP1/ TBC1D5/ LRP6/ EFNB2/ NEDD4/ PIP5K1C/ RIN3/ DGKD/ GRK4/ DNM2/ IGF2R/ MAGI2/ PI4KB/ EZR/ APOE/ FNBP1L/ CACNG7/ VAC14/ NUMB/ HNRNPK/ TFRC/ SFTPD/ CD9/ HIP1R/ STON2/ VEGFA/ EPS15/ SDCBP/ FCHSD2/ LDLR/ FMR1/ ARF1/ LMBRD1/ SCYL2/ GPR107/ ATAD1/ CD63/ SYNE1/ AP2B1/ AHI1/ PSEN1/ MKLN1/ RAB5A/ TF/ TMEM108/ ITCH/ INSR/ ITGB1/ RAB21/ DLL1/ CD81/ CAP…
GOBP DEVELOPMENTAL PIGMENTATION	3.14653	0.00165218	6.06143	1.34919e-09	6.51101	7.46466e-11	0.0402787	0.258513	3.20677e-10	KITLG/ LRMDA/ BCL2/ ZEB2/ MEF2C/ AP1M1/ AP1G1/ ATP6AP2/ CD63/ ANKRD27/ RAB27A
GOBP REGULATION OF RECEPTOR LOCALIZATION TO SYNAPSE	2.12568	0.0335301	7.08242	1.41656e-12	6.51111	7.45974e-11	0.0343886	0.27249	3.20677e-10	NPTN/ GPC4/ RAP1A/ OGT/ ADAM10/ DAG1/ IQSEC2
GOBP REGULATION OF LIPOPROTEIN PARTICLE CLEARANCE	-3.6604	0.000251819	-5.54385	2.95899e-08	-6.50839	7.59622e-11	-0.0650164	-0.441879	3.26041e-10	HNRNPK/ LDLR/ ABCC8/ GPLD1
GOBP PREASSEMBLY OF GPI ANCHOR IN ER MEMBRANE	-2.16556	0.030345	-7.02229	2.18261e-12	-6.49679	8.2052e-11	-0.0464214	-0.536858	3.51869e-10	PIGL/ PIGG/ PIGZ/ PIGN/ PIGB
GOBP FIBROBLAST MIGRATION	2.1345	0.0328021	7.05172	1.76724e-12	6.49563	8.26844e-11	0.0249546	0.198373	3.54268e-10	DDR2/ FUT8/ AQP1/ GNA12/ ITGB1BP1/ PRKCE/ FGF2/ ZEB2/ FER/ SGPL1/ SDC4/ AKAP12/ PIP5K1A/ PTK2/ BAG4/ WDPCP/ CORO1C/ IQGAP1/ ITGB1/ RAC1/ APPL2/ BRAF/ MACIR
GOBP REGULATION OF INTRINSIC APOPTOTIC SIGNALING PATHWAY	2.4013	0.0163371	6.78146	1.18964e-11	6.49319	8.40369e-11	0.0253026	0.146983	3.59746e-10	HSPA1A/ HSPB1/ CD44/ CLU/ DNAJA1/ BCL2L1/ BID/ FYN/ RAD9A/ SOD1/ FBXW7/ SGMS1/ BCL2/ NCK2/ TRAP1/ OPA1/ TPT1/ FBH1/ PTTG1IP/ UBQLN1/ CYLD/ ATAD5/ HNRNPK/ MCL1/ GSDME/ CCAR2/ TMBIM6/ YBX3/ LRRK2/ URI1/ DNM1L/ SFPQ/ MDM2/ BCLAF1/ ARMC10/ MARCHF7/ SIRT1/ NCK1/ SKIL/ FBXO7/ NONO/ SERINC3/ VDAC2/ RPS3/ RRM2B/ PARP1/ PTPN1/ NACC2/ PIK3CB/ USP15/ PARK7
GOBP REGULATION OF RETINOIC ACID RECEPTOR SIGNALING PATHWAY	3.53645	0.000405546	5.64289	1.67218e-08	6.49077	8.53968e-11	0.0559525	0.291807	3.65246e-10	CTBP2/ DHRS3/ NR2C1/ CNOT1
GOBP REGULATION OF INTRACELLULAR STEROID HORMONE RECEPTOR SIGNALING PATHWAY	-3.00813	0.00262861	-6.16637	6.98739e-10	-6.48735	8.73571e-11	-0.0313859	-0.18738	3.73302e-10	PRMT2/ KDM4C/ CLOCK/ SMARCA4/ CNOT2/ CARM1/ YAP1/ PER1/ CRY2/ UFL1/ WBP2/ DDRGK1/ EP300/ HDAC6/ NCOR1/ CRY1/ CNOT1/ PIAS2/ STRN3/ SIRT1/ DDX5/ KDM5D/ CNOT9/ FOXP1/ UFSP2/ PARP1/ PAK1/ LATS1/ PARK7
GOBP CANONICAL NF KAPPAB SIGNAL TRANSDUCTION	1.62185	0.104835	7.55131	4.30913e-14	6.4864	8.79092e-11	0.0145175	0.134176	3.75332e-10	HSPB1/ WLS/ PRKD1/ ATP2C1/ ANGPT1/ RORA/ IRAK1BP1/ SQSTM1/ PELI2/ TRAF3IP2/ PRKCE/ MAPKBP1/ FYN/ TANK/ MAP3K14/ ERC1/ TAB2/ UBE2I/ BTRC/ NEK6/ CUL1/ TRAF6/ CFLAR/ IKBKB/ CC2D1A/ ASH1L/ RBCK1/ PER1/ TFRC/ TMED4/ CTH/ UFL1/ S100A13/ TRIM5/ SLC20A1/ DHX36/ DDRGK1/ PPM1A/ SHISA5/ FAIM/ SIRT1/ S100B/ TERF2IP/ NDFIP1/ NKIRAS1/ NFKBIA/ SLC44A2/ MIER1/ REL/ XIAP/ GOLT1B/ FBXW11/ RIPK1/ TSPAN6/ RBX1/ ABL1…
GOBP SMALL MOLECULE CATABOLIC PROCESS	-1.54626	0.122042	-7.62437	2.45237e-14	-6.48461	8.89615e-11	-0.0150924	-0.136276	3.79491e-10	DDAH1/ HIBCH/ ABHD3/ FUT9/ ATP2B4/ FUT8/ IRS2/ GLS/ LPIN1/ GPT2/ PFKP/ ALDH2/ HAGH/ PGK1/ FUT10/ SCARB1/ NUDT5/ DPYD/ ALDH4A1/ SLC25A17/ QDPR/ APOE/ BCKDHB/ GLB1/ FOXK2/ GNPDA2/ GLUL/ ENOSF1/ AASS/ CRYL1/ GLUD1/ GAD1/ ACACB/ SDS/ ASRGL1/ KYAT3/ ACOX1/ OAT/ CYP4F11/ ALDH5A1/ AADAT/ ALDH1L1/ DERA/ HADHA/ GLDC/ HSD17B6/ GNPDA1/ SULT1C4/ ABCD2/ GPD2/ RIDA/ DBT/ ENO2/ SLC25A44/ PFKFB2/ PKM/ PON3/ EHHA…
GOBP NEGATIVE REGULATION OF EPITHELIAL CELL DIFFERENTIATION	-2.47339	0.0133836	-6.68367	2.33035e-11	-6.47502	9.47988e-11	-0.0334646	-0.398571	4.04037e-10	SMO/ YAP1/ HES1/ HES5/ SPRED1/ VEGFA/ KRAS/ DLL1/ SPRY2
GOBP STEROID BIOSYNTHETIC PROCESS	0.539093	0.589822	-9.69375	3.20543e-22	-6.47332	9.58735e-11	0.00540354	-0.259006	4.0826e-10	PRKG1/ OSBPL1A/ OSBPL3/ IGFBP7/ STARD3/ SOD1/ FDX1/ DKK3/ ERLIN1/ PBX1/ APOE/ CYB5R3/ INSIG1/ MSMO1/ SREBF2/ SLC27A5/ STARD4/ HMGCS1/ SC5D/ HSD17B6/ FAXDC2/ OSBPL9/ SQLE/ OSBPL6/ FDFT1/ ARV1/ SIRT1/ OSBPL2/ SF1/ ERLIN2/ LSS/ SREBF1/ HSD17B7/ REST/ CYP27A1/ ABCD3/ HSD17B11/ MBTPS1/ FDPS/ H6PD/ SCP2/ PRKAA2/ CYP46A1/ MBTPS2/ IGF1R/ ABCA2/ MVD/ HMGCR/ ASAH1/ PRKAG2/ NR3C1/ SCAP/ LBR
GOBP SUPEROXIDE METABOLIC PROCESS	1.50911	0.131271	7.63672	2.22827e-14	6.46708	9.99171e-11	0.0180132	0.27518	4.25106e-10	SOD1/ SH3PXD2A/ SH3PXD2B/ MAPT/ CYB5R4/ AATF/ PON3/ GNAI2/ PREX1/ MT3
GOBP G PROTEIN COUPLED RECEPTOR SIGNALING PATHWAY	2.95272	0.00314986	6.18785	6.09913e-10	6.46336	1.02404e-10	0.0268412	0.117557	4.35309e-10	PLCE1/ BICD1/ TAFA5/ PDE4B/ GNG12/ ADGRL3/ GABBR1/ ATP2B4/ ADGRB3/ ADGRV1/ MGLL/ GNAO1/ ABCA1/ GPR135/ RAP1GDS1/ GNA12/ RAMP1/ ADCY8/ PALM/ PARD3/ PRKCA/ ADCY2/ HRH1/ DGKB/ PPP3CA/ PDE3A/ INPP5A/ NMT2/ GNA14/ NMT1/ BCAR3/ PDE3B/ PDE4D/ SORCS2/ DGKD/ RORB/ ZDHHC7/ GNAL/ GRK4/ ADCY9/ NTSR2/ PTH1R/ HOMER2/ RGS12/ CAMKMT/ IGF2R/ RGS9/ SMO/ EZR/ ADCY3/ APOE/ GNB1/ CPE/ RGS3/ GPR180/ RGS17/ AHCYL1/ RAS…
GOBP NEGATIVE REGULATION OF INTRACELLULAR STEROID HORMONE RECEPTOR SIGNALING PATHWAY	-2.50025	0.0124106	-6.63987	3.13964e-11	-6.46304	1.02622e-10	-0.0295714	-0.235458	4.35851e-10	CLOCK/ SMARCA4/ CNOT2/ PER1/ CRY2/ NCOR1/ CRY1/ CNOT1/ PIAS2/ STRN3/ SIRT1/ CNOT9/ FOXP1
GOBP AUDITORY RECEPTOR CELL DEVELOPMENT	1.34182	0.179653	7.79808	6.28553e-15	6.46289	1.02722e-10	0.0236615	0.379741	4.35898e-10	WHRN/ SOD1/ CDH23/ ANKRD24/ TMC1/ SLC4A7/ WDPCP/ SEC24B
GOBP MACROPHAGE MIGRATION	-3.10252	0.00191882	-6.03656	1.57436e-09	-6.4623	1.03121e-10	-0.0394497	-0.294292	4.3721e-10	MTUS1/ CSF1/ SFTPD/ PTK2B/ CD9/ NUP85/ PTK2/ C5/ MMP28/ BCR/ CD81/ AKIRIN1
GOBP REGULATION OF POTASSIUM ION TRANSMEMBRANE TRANSPORT	4.1301	3.626e-05	5.0068	5.53425e-07	6.46077	1.04174e-10	0.0536039	0.141511	4.41289e-10	ANK2/ NEDD4L/ DPP10/ ANO6/ NEDD4/ AKAP6/ BIN1/ KCNIP4/ KCNIP1/ ATP1B2/ PRNP/ YWHAE/ CD63/ GNB2/ ITGB1/ DPP6/ AKAP9
GOBP POSITIVE REGULATION OF VIRAL PROCESS	2.84563	0.00443238	6.2889	3.1973e-10	6.45909	1.05338e-10	0.0307559	0.169027	4.45829e-10	HMGB1/ PPID/ LARP1/ SRPK1/ STOM/ ADARB1/ TMEM39A/ DDB1/ FMR1/ PPARA/ AXL/ TOP2B/ CNOT7/ KPNA6/ TYRO3/ ADAR/ HACD3/ DHX9/ VAPB/ SRPK2/ PKN2
GOBP POSTSYNAPSE ASSEMBLY	4.11306	3.90445e-05	5.02063	5.15015e-07	6.4585	1.05747e-10	0.0505644	0.210705	4.47173e-10	CDH2/ NLGN4Y/ GRID2/ PTPRD/ CRIPT/ NLGN1/ CRK/ PTPRS/ PTK2B/ NRXN1/ VPS35/ PTEN/ NTNG2/ NLGN2/ ARHGEF9
GOBP 3 UTR MEDIATED MRNA DESTABILIZATION	-3.43205	0.000599043	-5.69898	1.20523e-08	-6.45662	1.07071e-10	-0.0489017	-0.26014	4.52377e-10	ZFP36/ DHX36/ PUM1/ MOV10/ RC3H1/ HNRNPD/ ZFP36L1/ TARDBP
GOBP NEGATIVE REGULATION OF BONE REMODELING	2.46927	0.013539	6.65904	2.75626e-11	6.45469	1.08443e-10	0.0535433	0.51756	4.57776e-10	UBASH3B/ GPR137B/ P2RX7/ CD38
GOBP GTP METABOLIC PROCESS	1.69209	0.0906283	7.43043	1.08249e-13	6.45059	1.11412e-10	0.0221312	0.380565	4.69902e-10	NME7/ RHOQ/ AK3/ OPA1/ EFL1/ NME3/ LRRK2/ MFN1/ AK4
GOBP ACTIVATION OF IMMUNE RESPONSE	1.88299	0.0597012	7.23336	4.71174e-13	6.44624	1.1466e-10	0.017575	0.123243	4.82764e-10	HMGB1/ HSP90AA1/ HSPA1A/ PRKD1/ PDE4B/ CLU/ HSPD1/ SOS1/ STMP1/ RFTN1/ FBXL2/ ZNRF1/ PRKCE/ FYN/ RAB11FIP2/ MARK4/ KHDRBS1/ BCL2/ SIRT2/ PIK3CA/ FLOT2/ PDE4D/ VAV3/ COLEC12/ CLPB/ MEF2C/ TRAF6/ EIF2B3/ IKBKB/ CREBBP/ ERBIN/ PLA2G6/ GRAMD4/ LSM14A/ EZR/ PTPRS/ DUSP22/ IPO5/ PLEKHA1/ UBQLN1/ CYLD/ RBCK1/ CD47/ DENND1B/ SEC14L1/ SLC39A10/ HEXIM1/ PJA2/ A2M/ NEK7/ TRIL/ SIN3A/ AP3B1/ MFHAS1/ TRIM5/ C…
GOBP SERINE FAMILY AMINO ACID BIOSYNTHETIC PROCESS	2.87658	0.00402004	6.23985	4.3798e-10	6.4463	1.14617e-10	0.0430117	0.405998	4.82764e-10	PSAT1/ PHGDH/ SERINC5/ CTH/ SERINC3/ MTHFD1
GOBP POSITIVE REGULATION OF SYNAPTIC VESICLE RECYCLING	5.22305	1.76003e-07	3.8896	0.000100411	6.44361	1.16662e-10	0.102529	0.290731	4.90769e-10	DNM3/ NLGN1/ LRRK2/ PPP3CC

## Sheet: Enrichment_GO_BP_A2_A0
set	cont_Z	cont_P	disc_Z	disc_P	combined_Z	combined_P	cont_effect	disc_effect	combined_adj	Genes
GOBP NEUTROPHIL HOMEOSTASIS	5.50143	3.76733e-08	18.7854	9.94258e-79	17.1734	4.20206e-66	0.20919	1.03306	2.01195e-62	HMGB1/ SLC7A11/ PDE4B/ JAM3/ ITPKB/ CSF1/ PIK3CB/ MERTK/ AXL/ MTHFD1
GOBP GLUTATHIONE TRANSMEMBRANE TRANSPORT	5.0771	3.83246e-07	18.8587	2.49231e-79	16.9252	2.93496e-64	0.216081	1.26715	7.02629e-61	SLC7A11/ ABCC4/ ABCC5/ ABCC1/ GJA1/ SLC13A3
GOBP GLUTATHIONE TRANSPORT	4.48663	7.23574e-06	19.2143	2.80774e-82	16.7591	4.8576e-63	0.183453	1.14993	7.75274e-60	SLC7A11/ ABCC4/ ABCC5/ ABCC1/ MGST1/ GJA1/ SLC13A3
GOBP HETEROPHILIC CELL CELL ADHESION VIA PLASMA MEMBRANE CELL ADHESION MOLECULES	4.02531	5.69015e-05	17.8948	1.29347e-71	15.4999	3.47488e-54	0.168575	0.796318	4.15944e-51	CDH4/ TENM4/ PTPRD/ NLGN1/ GRID2/ CRB2/ ADGRL1/ IL1RAPL1/ CDH2/ CRB1/ ALCAM/ NECTIN3/ TENM3/ CD164/ TENM2
GOBP EPITHELIAL CELL MORPHOGENESIS	1.964	0.0495298	18.4675	3.76855e-76	14.4473	2.60767e-47	0.0794525	0.938287	2.4971e-44	PALLD/ COL27A1/ SIPA1L3/ RILPL1/ FRMD6/ CLIC4/ FAT1/ HEG1/ ARHGEF26/ ROCK1/ EPB41L5
GOBP NEGATIVE REGULATION OF VASCULAR ASSOCIATED SMOOTH MUSCLE CELL MIGRATION	2.16638	0.0302818	17.5182	1.04068e-68	13.9191	4.84957e-44	0.0809591	0.962867	3.86995e-41	PRKG1/ TAFA5/ TPM1/ GNA12/ NFE2L2/ NF1/ GNA13/ MEF2C
GOBP SMOOTHENED SIGNALING PATHWAY INVOLVED IN VENTRAL SPINAL CORD PATTERNING	3.86056	0.000113125	15.6772	2.16588e-55	13.8153	2.06131e-43	0.166136	1.07183	1.40994e-40	RFX4/ SUFU/ GLI2/ IFT122/ TULP3/ SMO/ GLI3/
GOBP TELOMERASE HOLOENZYME COMPLEX ASSEMBLY	4.45807	8.27008e-06	14.7257	4.40884e-49	13.565	6.46028e-42	0.193841	1.0353	3.86648e-39	PTGES3/ HSP90AA1/ ATM/ NAF1/ ATR/ HSP90AB1
GOBP L ASPARTATE TRANSMEMBRANE TRANSPORT	-12.2889	1.03883e-34	-6.72028	1.81378e-11	-13.4415	3.45205e-41	-0.490003	-0.955861	1.83649e-38	SLC25A18/ SLC25A13/ SLC1A2/ SLC1A3/ SLC25A12
GOBP REGULATION OF MYELOID CELL APOPTOTIC PROCESS	2.76368	0.00571528	16.2014	4.92606e-59	13.4104	5.25776e-41	0.111518	0.863098	2.51741e-38	SLC7A11/ ST6GAL1/ KITLG/ THRA/ ITPKB/ BCL2/ STAT5B/ NF1/ PIK3CB/ MAEA/ SIRT1/ ADAM17/ MEF2C
GOBP NEGATIVE REGULATION OF MYELOID CELL APOPTOTIC PROCESS	1.69651	0.0897884	17.2021	2.55921e-66	13.3634	9.89871e-41	0.0680422	1.22624	4.30864e-38	ST6GAL1/ KITLG/ ITPKB/ BCL2/ STAT5B/ MAEA/
GOBP RESPONSE TO AUDITORY STIMULUS	-6.42028	1.36027e-10	-11.5609	6.50062e-31	-12.7146	4.90438e-37	-0.263595	-0.820191	1.95685e-34	CNTNAP2/ NRXN2/ ABHD12/ KCNQ3/ NRXN1/ SCN11A/ SLC1A3/ USP53/ ATP1A2/ PTN/ XPA/ KIAA0319/ HTT
GOBP CHAPERONE MEDIATED PROTEIN COMPLEX ASSEMBLY	4.73356	2.20612e-06	13.1086	2.9395e-39	12.6163	1.71658e-36	0.193404	0.954321	6.3223e-34	PTGES3/ HSP90AA1/ PSMG2/ HSPA4/ CLU/ HSPD1/ HOPX/ LONP1/ HSP90AB1
GOBP MYELOID CELL APOPTOTIC PROCESS	3.14024	0.00168809	14.6355	1.66643e-48	12.5694	3.11169e-36	0.130134	0.73387	1.0642e-33	SLC7A11/ ST6GAL1/ KITLG/ THRA/ LIPA/ ITPKB/ BCL2/ STAT5B/ NF1/ PIK3CB/ MAEA/ BAP1/ SIRT1/ ADAM17/ MEF2C
GOBP RESPONSE TO REDOX STATE	4.77858	1.76535e-06	12.8424	9.48288e-38	12.46	1.23448e-35	0.237656	1.25054	3.94045e-33	SLC7A11/ NPAS2/ SIRT2/ CLOCK/ ADH5
GOBP ASPARTATE TRANSMEMBRANE TRANSPORT	-10.4148	2.12345e-25	-7.18566	6.68833e-13	-12.4454	1.48192e-35	-0.403533	-0.776548	4.43464e-33	SLC25A18/ SLC25A13/ SLC1A2/ SLC1A3/ LRRC8A/ SLC25A12/ GFAP
GOBP REGULATION OF TAU PROTEIN KINASE ACTIVITY	4.24258	2.20966e-05	13.0769	4.46406e-39	12.2467	1.74962e-34	0.164558	0.864693	4.92776e-32	HSP90AA1/ CLU/ RB1/ SORL1/ HSP90AB1
GOBP REGULATION OF TOLERANCE INDUCTION	3.57343	0.000352334	13.1048	3.08927e-39	11.7933	4.22569e-32	0.150527	0.827286	1.12403e-29	HMGB1/ IL2RA/ CBLB/ HAVCR2/ PHLPP1/ MARCHF7/ ITCH
GOBP INTRACELLULAR SODIUM ION HOMEOSTASIS	-8.82917	1.05454e-18	-7.68812	1.4931e-14	-11.6795	1.62266e-31	-0.386634	-0.711619	4.08909e-29	ATP1B3/ SLC12A2/ ATP1B2/ SLC1A3/ ATP1A2
GOBP POSITIVE REGULATION OF BEHAVIOR	3.95568	7.63179e-05	12.4202	2.03111e-35	11.5795	5.23637e-31	0.183589	1.0138	1.25359e-28	NPAS2/ SGIP1/ NLGN1/ VPS35/ MEF2C
GOBP AORTIC VALVE MORPHOGENESIS	3.023	0.00250284	13.2062	8.08481e-40	11.4757	1.74667e-30	0.126116	0.625666	3.9824e-28	ROBO2/ RB1/ RHOA/ NOTCH1/ NFATC1/ ROCK2/ SMAD2/ ROBO1/ ROCK1/ CDH11
GOBP INFLAMMATORY CELL APOPTOTIC PROCESS	4.04658	5.1971e-05	12.0554	1.81755e-33	11.3858	4.92223e-30	0.193023	0.926444	1.02468e-27	SLC7A11/ ST6GAL1/ ITPKB/ PIK3CB/ SIRT1/ ZMPSTE24/ MEF2C
GOBP REGULATION OF ANIMAL ORGAN FORMATION	3.65726	0.000254922	12.4498	1.40131e-35	11.3894	4.72015e-30	0.147494	0.747761	1.02468e-27	ROBO2/ CTNNB1/ BMP7/ FGF2/ ROBO1/ FRS2
GOBP NEGATIVE REGULATION OF DNA TEMPLATED TRANSCRIPTION INITIATION	6.03432	1.5963e-09	9.92286	3.31125e-23	11.2834	1.58439e-29	0.313573	0.886223	3.16087e-27	HMGB1/ THRA/ ZNF451/ PCID2/ CTNNBIP1
GOBP REGULATION OF GLUTAMATE SECRETION	3.2026	0.00136192	12.6126	1.80022e-36	11.183	4.93825e-29	0.139021	0.826808	9.45773e-27	PRKG1/ GABBR1/ SLC38A2/ RAB3GAP1/ STXBP1/ GRM7/ DTNBP1/
GOBP NEUROTRANSMITTER UPTAKE	-7.64098	2.1558e-14	-8.0883	6.05037e-16	-11.1223	9.77444e-29	-0.289677	-0.633199	1.8e-26	PARK7/ GPM6B/ KCNJ10/ PRKN/ SLC1A2/ SLC29A4/ SLC1A3/ ATP1A2/ SLC18B1/ SLC6A11/ PER2/ SLC6A1/ FLOT1/ ITGB1/ GFAP
GOBP POSITIVE REGULATION OF INTERLEUKIN 1 PRODUCTION	3.24906	0.00115788	12.3811	3.30859e-35	11.0522	2.13963e-28	0.140618	0.731593	3.79428e-26	HMGB1/ HSPB1/ APP/ SMAD3/ STMP1/ TMED10/ JAK2/ STAT3/ HAVCR2/ NAIP/ RIPK2/ S100A13/ HK1/ NOD1
GOBP REGULATION OF LAMELLIPODIUM MORPHOGENESIS	2.27936	0.0226458	13.2609	3.90295e-40	10.9886	4.33567e-28	0.107552	0.936614	7.414e-26	CD44/ KANK1/ ARHGEF7/ RREB1/ CORO1C
GOBP NEGATIVE REGULATION OF CD4 POSITIVE ALPHA BETA T CELL DIFFERENTIATION	5.27367	1.3372e-07	10.1135	4.81353e-24	10.8804	1.42978e-27	0.206809	0.817573	2.36062e-25	HMGB1/ BCL6/ RC3H2/ RC3H1/ CBFB
GOBP NEUROTRANSMITTER REUPTAKE	-7.36977	1.70927e-13	-8.00781	1.16765e-15	-10.8736	1.54016e-27	-0.290909	-0.702062	2.45809e-25	PARK7/ GPM6B/ KCNJ10/ PRKN/ SLC1A2/ SLC29A4/ ATP1A2/ SLC18B1/ SLC6A11/ PER2/ SLC6A1/ ITGB1
GOBP ORGAN INDUCTION	3.81754	0.000134791	11.2209	3.22118e-29	10.6338	2.07587e-26	0.160762	0.7396	3.20622e-24	ROBO2/ CTNNB1/ FGF2/ ROBO1/ FRS2
GOBP OLIGOSACCHARIDE BIOSYNTHETIC PROCESS	2.16652	0.0302718	12.7733	2.31094e-37	10.5641	4.37344e-26	0.0928365	0.799802	6.54376e-24	FUT9/ FUT8/ ST3GAL2/ ST3GAL4/ B3GALT5/ B3GALT1/ ST6GALNAC5/ FUT10
GOBP CHAPERONE MEDIATED AUTOPHAGY	3.07715	0.00208992	11.6778	1.65528e-31	10.4333	1.74672e-25	0.121965	0.644394	2.53433e-23	HSP90AA1/ BAG3/ CLU/ LAMP2/ ATG5/ SNRNP70/ GFAP
GOBP PULMONARY VALVE MORPHOGENESIS	2.57991	0.00988266	12.1664	4.69195e-34	10.4272	1.86236e-25	0.106837	0.777258	2.62265e-23	ROBO2/ NOTCH1/ NFATC1/ TGFB2/ SMAD2/ ROBO1/ NOTCH2
GOBP POSITIVE REGULATION OF ACTIVATED T CELL PROLIFERATION	4.25337	2.1058e-05	10.471	1.174e-25	10.4117	2.19276e-25	0.194847	0.858868	2.9997e-23	HMGB1/ IL2RA/ PPP3CA/ STAT5B/ GPAM/ RPS3
GOBP CELL FATE COMMITMENT INVOLVED IN FORMATION OF PRIMARY GERM LAYER	2.10199	0.035554	12.2273	2.22149e-34	10.1324	3.96979e-24	0.0817021	0.717909	5.27982e-22	SMAD1/ EYA2/ CTNNB1/ EYA1/ BMPR1A/ CDC73/ RTF1
GOBP DNA LIGATION	5.13125	2.87825e-07	9.18881	3.97206e-20	10.1258	4.24441e-24	0.232169	0.686991	5.4925e-22	HMGB1/ APTX/ MGMT/ APLF/ LIG4/ XRCC6/ XRCC4
GOBP REGULATION OF RESPONSE TO TUMOR CELL	4.7255	2.29547e-06	9.55895	1.18959e-21	10.1006	5.48872e-24	0.243443	0.852356	6.91578e-22	HMGB1/ DAPK1/ HSPD1/ HAVCR2/ FBXO38/ GSDME
GOBP REGULATION OF LAMELLIPODIUM ORGANIZATION	1.48176	0.138405	12.7361	3.72347e-37	10.0536	8.85945e-24	0.0551812	0.483003	1.08767e-21	HSP90AA1/ CD44/ PLCE1/ KANK1/ FER/ CAPZB/ ABI2/ ARHGEF7/ CARMIL1/ BIN3/ PIK3CA/ CYFIP1/ AUTS2/ WASF2/ ACTR2/ RAC1/ CDC42/ ACTR3/ ARPC2/ RREB1/ PIK3R1/ CORO1C/ AKIRIN1/ NCKAP1/ MTOR
GOBP NEGATIVE REGULATION OF PROTEIN LOCALIZATION TO CELL SURFACE	3.25666	0.0011273	10.9182	9.43684e-28	10.0231	1.20625e-23	0.13914	0.827558	1.44388e-21	ASTN2/ NEDD4L/ COMMD1/ GPM6B/ PICALM/ GOPC
GOBP NEGATIVE REGULATION OF ALPHA BETA T CELL DIFFERENTIATION	4.49464	6.96877e-06	9.66994	4.04607e-22	10.0159	1.29812e-23	0.172755	0.732195	1.51595e-21	HMGB1/ BCL6/ GLI3/ RC3H2/ RC3H1/ CBFB
GOBP POSITIVE REGULATION OF VASCULAR PERMEABILITY	1.61277	0.106795	12.5422	4.38493e-36	10.0091	1.39023e-23	0.0797909	0.925459	1.58486e-21	ANGPT1/ PDE3A/ APOE/ TJP1/ VEGFA
GOBP SKELETAL MUSCLE SATELLITE CELL PROLIFERATION	1.4135	0.157507	12.725	4.29271e-37	9.99746	1.56358e-23	0.0594009	0.655546	1.74103e-21	ANGPT1/ SUGT1/ CFLAR/ MEGF10/ JAK2/ FGF2/ EPHB1/ KPNA1/ AKIRIN1/ PAXBP1/ PPARD
GOBP REGULATION OF TOLL LIKE RECEPTOR 9 SIGNALING PATHWAY	4.41562	1.00723e-05	9.64942	4.94333e-22	9.94548	2.63887e-23	0.213972	0.870653	2.87157e-21	HMGB1/ PTPRS/ GRAMD4/ SLC15A4/ RTN4
GOBP NEGATIVE REGULATION OF VASCULAR ASSOCIATED SMOOTH MUSCLE CELL PROLIFERATION	1.20289	0.229019	12.8404	9.73251e-38	9.93013	3.07852e-23	0.0454151	0.63172	3.27554e-21	PRKG1/ TAFA5/ TPM1/ GNA12/ GNA13/ RBM10/ SOD2/ PDCD4/ PTEN/ NDRG2/ MEF2C
GOBP VASCULAR ASSOCIATED SMOOTH MUSCLE CELL MIGRATION	0.897226	0.369598	13.1212	2.49112e-39	9.91249	3.67367e-23	0.0332574	0.656176	3.82381e-21	PRKG1/ TAFA5/ DDR2/ TPM1/ GNA12/ DOCK7/ NFE2L2/ SSH1/ NF1/ GNA13/ MDM2/ DOCK5/ MAP3K7/ MEF2C
GOBP FAT SOLUBLE VITAMIN BIOSYNTHETIC PROCESS	-4.28767	1.8056e-05	-9.54724	1.33203e-21	-9.78275	1.33528e-22	-0.200911	-0.983996	1.36028e-20	PLTP/ BCO1/ CYP27A1/ NFKB1
GOBP REGULATION OF HETEROTYPIC CELL CELL ADHESION	1.96694	0.0491901	11.8493	2.16926e-32	9.76958	1.52086e-22	0.0880389	0.798677	1.51706e-20	CD44/ BMP7/ MAP2K5/ FLOT2/ WNK1/ FLOT1
GOBP POSITIVE REGULATION OF INTERLEUKIN 1 BETA PRODUCTION	1.64303	0.100376	12.1129	9.02095e-34	9.72694	2.31456e-22	0.0746503	0.796777	2.26166e-20	HSPB1/ APP/ SMAD3/ STMP1/ JAK2/ STAT3/ NAIP/ RIPK2/ HK1/ NOD1
GOBP POLYAMINE TRANSPORT	-2.99426	0.00275111	-10.7582	5.42278e-27	-9.72445	2.37191e-22	-0.127513	-0.788031	2.27134e-20	ATP13A5/ SLC18B1/ AZIN1/ ATP13A4/ OAZ2/ ATP13A3
GOBP HEPARIN BIOSYNTHETIC PROCESS	1.32282	0.185895	12.42	2.03624e-35	9.71762	2.53628e-22	0.0573123	0.829526	2.38112e-20	ANGPT1/ EXT2/ SLC10A7/ EXT1/ CSGALNACT1/ NDST1
GOBP SPINAL CORD DEVELOPMENT	1.45671	0.145197	12.2395	1.9111e-34	9.68471	3.50194e-22	0.0567425	0.469346	3.22448e-20	RFX4/ PHGDH/ DAAM2/ PKD1/ PTPRS/ SUFU/ SOX6/ NOTCH1/ GLI2/ IFT122/ DAB1/ TULP3/ ZIC1/ DYNC2H1/ SMO/ INTU/ GLI3/ ADARB1/ GIGYF2/ ZC4H2/ NF1/ PAX6/ PBX3/ LMO4/ PTCH1/ NKX2-2/ PKD2/ IFT172/ LRP8/ EED/ DLL1/ SCYL3/ MECP2/ SOX13
GOBP NEGATIVE REGULATION OF SODIUM ION TRANSMEMBRANE TRANSPORT	1.86117	0.0627208	11.7393	8.01293e-32	9.61699	6.77825e-22	0.0730245	0.756013	6.12345e-20	NEDD4L/ CAMK2D/ PRKCE/ COMMD1/ NEDD4/ ATP1A2/ STK39
GOBP CEREBROSPINAL FLUID CIRCULATION	4.1527	3.28582e-05	9.2593	2.05778e-20	9.48371	2.45393e-21	0.298444	0.849323	2.13626e-19	CFAP54/ DNAH9/ CFAP43/ KATNIP/ DNAAF11/ SPAG16/ CFAP221
GOBP REGULATION OF AMYLOID FIBRIL FORMATION	2.2958	0.0216875	11.1165	1.04319e-28	9.4839	2.44942e-21	0.0889209	0.748219	2.13626e-19	CRYAB/ APP/ CLU/ APOE/ PFDN1/ PSEN1/ LDLR/ USP8
GOBP C4 DICARBOXYLATE TRANSPORT	-6.80519	1.00919e-11	-6.48373	8.94822e-11	-9.39668	5.63104e-21	-0.270633	-0.504299	4.81454e-19	SLC25A18/ SLC25A13/ SLC12A2/ SLC1A2/ SLC1A3/ LRRC8A/ SLC25A12/ GFAP/ ABAT/ SLC13A3
GOBP SPINAL CORD PATTERNING	2.73337	0.0062689	10.5514	5.00486e-26	9.39375	5.7901e-21	0.126569	0.740742	4.86369e-19	RFX4/ SUFU/ GLI2/ IFT122/ TULP3/ SMO/ INTU/ GLI3/ NKX2-2
GOBP RETINOL METABOLIC PROCESS	-3.6549	0.000257286	-9.52287	1.68454e-21	-9.31809	1.18452e-20	-0.193416	-1.221	9.77845e-19	DHRS3/ BCO1/ ALDH1A1/ HSD17B6
GOBP COLLATERAL SPROUTING	2.23043	0.0257188	10.8865	1.33681e-27	9.27507	1.77501e-20	0.0892737	0.550722	1.44047e-18	PRKG1/ RGMA/ APP/ EFNA5/ SPART/ SEMA4D/ PTPRS/ COBL/ ULK2/ HDAC6/ ULK1/ NIN/ IST1
GOBP SEMI LUNAR VALVE DEVELOPMENT	1.49106	0.135945	11.5863	4.83824e-31	9.24706	2.30753e-20	0.0583935	0.472873	1.84141e-18	ROBO2/ RB1/ RHOA/ NOTCH1/ TNFRSF1A/ NFATC1/ ROCK2/ TGFB2/ SMAD2/ BMPR2/ ROBO1/ ROCK1/ RBPJ/ CDH11/ NOTCH2
GOBP HIPPO SIGNALING	0.631653	0.527614	12.4241	1.93415e-35	9.2318	2.66111e-20	0.0243011	0.445264	2.08875e-18	MOB1B/ VGLL4/ IQCJ-SCHIP1/ FRMD6/ MOB3B/ SHANK2/ DLG5/ LATS2/ WWC3/ YAP1/ WWC1/ TEAD1/ WWC2/ LATS1/ MOB1A/ STK4/ WWTR1/ AMOTL1/ LIMD1/ ARRDC3/ NF2/ AMOT/ MAPK14/ TIAL1/ MARK3/ STK3
GOBP REGULATION OF SKELETAL MUSCLE CELL PROLIFERATION	1.53758	0.124151	11.4017	4.10061e-30	9.14945	5.72238e-20	0.0684451	0.680909	4.34901e-18	ANGPT1/ CFLAR/ JAK2/ FGF2/ EPHB1/ AKIRIN1/ PAXBP1/ PPARD
GOBP REGULATION OF SKELETAL MUSCLE SATELLITE CELL PROLIFERATION	1.53758	0.124151	11.4017	4.10061e-30	9.14945	5.72238e-20	0.0684451	0.680909	4.34901e-18	ANGPT1/ CFLAR/ JAK2/ FGF2/ EPHB1/ AKIRIN1/ PAXBP1/ PPARD
GOBP SKELETAL MUSCLE CELL PROLIFERATION	0.985708	0.324276	11.8351	2.56952e-32	9.0657	1.23807e-19	0.0408854	0.624404	9.26227e-18	ANGPT1/ SUGT1/ CFLAR/ MEGF10/ JAK2/ FGF2/ FOS/ EPHB1/ KPNA1/ HGF/ AKIRIN1/ PAXBP1/ PPARD
GOBP POSITIVE REGULATION OF AMYLOID FIBRIL FORMATION	2.78572	0.00534097	9.85551	6.48852e-23	8.9387	3.93783e-19	0.110154	0.672223	2.90066e-17	APP/ CLU/ APOE/ PSEN1/ USP8
GOBP NEGATIVE REGULATION OF ORGANIC ACID TRANSPORT	2.45053	0.0142648	10.1102	4.97645e-24	8.8818	6.57872e-19	0.107265	0.625737	4.77256e-17	PRKG1/ GABBR1/ IRS2/ AKT2/ GRM7/ ARL6IP5/ ABAT/ SLC43A2
GOBP POSITIVE REGULATION OF CELL MIGRATION INVOLVED IN SPROUTING ANGIOGENESIS	-4.00582	6.18038e-05	-8.51462	1.67135e-17	-8.85329	8.49792e-19	-0.176374	-0.602574	6.07284e-17	FGF2/ ABL1/ SRPX2/ NRP1/ AKT3/ PIK3C2A/ VEGFA/ RHOJ/ MAP3K3/ HDAC7
GOBP PRESYNAPTIC MEMBRANE ORGANIZATION	3.65282	0.000259375	8.85753	8.18099e-19	8.84615	9.05897e-19	0.176031	0.61378	6.37858e-17	PTPRD/ NLGN1/ NLGN4Y/ IL1RAPL1/ LRP4/ NLGN2/ PTEN/ NLGN4X
GOBP POSITIVE REGULATION OF CIRCADIAN RHYTHM	2.51109	0.0120358	9.91063	3.74291e-23	8.78348	1.58489e-18	0.091292	0.876254	1.09977e-16	PRKG1/ NLGN1/ BTRC/ CLOCK/ THRAP3/ FBXW11
GOBP VENTRICULAR CARDIAC MUSCLE CELL ACTION POTENTIAL	3.97136	7.14624e-05	8.44696	2.98982e-17	8.78108	1.6191e-18	0.2051	0.639535	1.10746e-16	ANK2/ NEDD4L/ KCNJ3/ CACNA1C/ DLG1/ CTNNA3/ TRPM4/ JUP/ KCND3/ SNTA1
GOBP CAMP MEDIATED SIGNALING	1.80795	0.0706139	10.5849	3.50137e-26	8.76307	1.89998e-18	0.0701065	0.501475	1.28128e-16	CAP2/ PDE7B/ AKAP6/ PEX5L/ PDE3A/ KSR1/ PDE4D/ RAPGEF3/ MGRN1/ PDE7A/ ADCYAP1R1/ GNAI1/ RAPGEF2/ ATF1/ ADCY2/ PDE3B/ CDC34/ CAP1/ UBE2B/ ADCY1/ CREB1
GOBP REGULATION OF SODIUM ION TRANSMEMBRANE TRANSPORTER ACTIVITY	2.20623	0.0273679	10.1472	3.41033e-24	8.73519	2.4325e-18	0.082843	0.539605	1.61761e-16	NEDD4L/ CAMK2D/ WNK2/ DMD/ UTRN/ PRKCE/ ACTN4/ ANK3/ NEDD4/ SLMAP/ FGF14/ ATP1A2/ WNK3/ CHP1/ STK39
GOBP NEGATIVE REGULATION OF SODIUM ION TRANSPORT	1.54703	0.121856	10.8003	3.43245e-27	8.73085	2.52769e-18	0.0600219	0.67417	1.65789e-16	NEDD4L/ CAMK2D/ PRKCE/ COMMD1/ NEDD4/ SERPINE2/ ATP1A2/ STK39
GOBP NEGATIVE REGULATION OF AMYLOID FIBRIL FORMATION	1.70474	0.0882431	10.5878	3.39448e-26	8.69214	3.55665e-18	0.0707933	0.849362	2.30125e-16	CRYAB/ CLU/ APOE/ PFDN1/ LDLR
GOBP SIGNAL TRANSDUCTION IN ABSENCE OF LIGAND	1.86199	0.0626049	10.4208	1.99332e-25	8.68522	3.78007e-18	0.0711283	0.423086	2.4132e-16	EYA2/ BAG3/ KITLG/ BCL2L1/ FGFR1/ IL7/ WWOX/ MAP2K5/ EYA1/ CTNNA1/ C8orf44-SGK3/ BCL2/ MKNK2/ NF1/ EYA3/ MCL1/ FAS/ RIPK1/ SGK3/ PPP2R1B/ ITGAV/ GSK3B/ STRADB
GOBP CYCLIC NUCLEOTIDE MEDIATED SIGNALING	1.88714	0.0591417	10.3552	3.96367e-25	8.65664	4.85879e-18	0.0692583	0.453843	3.06104e-16	PRKG1/ CAP2/ PDE7B/ AKAP6/ PEX5L/ AQP1/ PDE3A/ KSR1/ PDE4D/ RAPGEF3/ APOE/ MGRN1/ PDE7A/ ADCYAP1R1/ GNAI1/ RAPGEF2/ ADNP/ NUDT4/ ATF1/ ADCY2/ ADORA2B/ PDE3B/ IRAG1/ CDC34/ CAP1/ UBE2B/ ADCY1/ EDNRB/ CREB1
GOBP POSITIVE REGULATION OF ANIMAL ORGAN MORPHOGENESIS	2.31051	0.0208598	9.9234	3.29336e-23	8.65068	5.1192e-18	0.0939459	0.583668	3.18321e-16	ROBO2/ CTNNB1/ CSF1/ FGF2/ ROBO1/ FRS2/ STOX1
GOBP VENTRICULAR CARDIAC MUSCLE CELL MEMBRANE REPOLARIZATION	3.79382	0.000148347	8.32422	8.48877e-17	8.56875	1.04618e-17	0.163207	0.584762	6.42191e-16	ANK2/ KCNJ3/ CACNA2D1/ AKAP9/ KCND3/ SNTA1/ ZMPSTE24/ WDR1
GOBP PULMONARY VALVE DEVELOPMENT	1.28728	0.197995	10.7939	3.67889e-27	8.54268	1.31145e-17	0.0513042	0.545197	7.9484e-16	ROBO2/ NOTCH1/ TNFRSF1A/ NFATC1/ TGFB2/ SMAD2/ BMPR2/ ROBO1/ RBPJ/ NOTCH2
GOBP HEMATOPOIETIC STEM CELL PROLIFERATION	0.978599	0.327778	11.0926	1.36202e-28	8.53566	1.39361e-17	0.0405332	0.665857	8.34075e-16	KITLG/ ARIH2/ N4BP2L2/ ETV6/ YTHDF2/ XRCC5/ TSC22D1/ KAT7/ SART3/ EIF2AK2
GOBP POSITIVE REGULATION OF VASCULAR ENDOTHELIAL CELL PROLIFERATION	1.35615	0.175052	10.6945	1.08055e-26	8.52106	1.58097e-17	0.0510194	0.652884	9.34527e-16	HMGB1/ FGFR1/ STAT3/ FGF2/ AKT3/ PLCG1/ SP1/ PDPK1/ ADAM17
GOBP MELANOCYTE DIFFERENTIATION	1.38366	0.166462	10.6622	1.52887e-26	8.51773	1.62709e-17	0.059214	0.63052	9.50061e-16	KITLG/ ZEB2/ LRMDA/ BCL2/ GLI3/ MITF/ RAB27A/ EDNRB/ HPS4/ MEF2C
GOBP NEGATIVE REGULATION OF SUBSTRATE ADHESION DEPENDENT CELL SPREADING	1.67237	0.0944509	10.341	4.59525e-25	8.49477	1.98334e-17	0.0789039	0.831302	1.14412e-15	KANK1/ EFNA5/ ACTN4/ ITGB1BP1/ FBLN1/ RCC2/ CORO1C/ AP1AR
GOBP POSITIVE REGULATION OF HEMOPOIESIS	0.752048	0.452022	11.2106	3.61708e-29	8.45887	2.69972e-17	0.0282325	0.389039	1.53884e-15	HMGB1/ KITLG/ BCL6/ IL2RA/ ZMIZ1/ ZBTB1/ TOX/ RB1/ SMARCA4/ IL7/ AMBRA1/ RHOA/ PRKDC/ ZBTB16/ SMARCC1/ GLI2/ ZBTB46/ RPTOR/ SMARCA2/ SMARCB1/ ITPKB/ PPP3CA/ CSF1/ GLI3/ ARID1B/ PCID2/ STAT5B/ PBRM1/ FOS/ PRKCA/ AP3D1/ FOXO3/ SMARCD3/ BRD7/ RIPK2/ TRAF6/ SPI1/ ACTB/ CD46/ AP3B1/ LGALS3/ HSF1/ CTNNBIP1/ PHF10/ RIPK1/ ID2/ AXL/ RASGRP1/ XRCC6/ SMARCD2/ ZFP36L1/ NFKBIZ/ CBFB/ ARID1A/ ARID2/ NOTCH2/ C…
GOBP POSITIVE REGULATION OF STEM CELL PROLIFERATION	1.85886	0.0630476	10.0785	6.87569e-24	8.441	3.14644e-17	0.0741923	0.620308	1.75176e-15	PRRX1/ KITLG/ PBX1/ HNRNPU/ N4BP2L2/ CTNNB1/ FERMT2/ LTBP3/ FGF2/ GJA1/ NR2E1/ TGFBR1/ TIAL1/ KAT7
GOBP REGULATION OF POSTSYNAPTIC DENSITY ORGANIZATION	2.35647	0.0184495	9.58271	9.4528e-22	8.44228	3.11212e-17	0.10025	0.631763	1.75176e-15	PTPRD/ GRID2/ LRRC4B/ PTPRS/ CDH2/ ZMYND8/ CRIPT/ PTK2B
GOBP ASPARTATE FAMILY AMINO ACID CATABOLIC PROCESS	-1.85992	0.0628975	-10.041	1.00686e-23	-8.41519	3.9225e-17	-0.124061	-1.08559	2.15873e-15	AASS/ SDS/ RIDA/ ASRGL1/ DLST/ GOT1/ AADAT/ PIPOX
GOBP CARDIAC ATRIUM MORPHOGENESIS	0.199846	0.841601	11.5885	4.71187e-31	8.33564	7.70827e-17	0.00824644	0.66857	4.194e-15	SOS1/ NSD2/ NOTCH1/ SMO/ HEG1/ TGFB2/ BMPR2/ ACVR1/ NOTCH2
GOBP MUCOCILIARY CLEARANCE	4.17555	2.97261e-05	7.5988	2.98878e-14	8.32573	8.38112e-17	0.378479	0.796112	4.50885e-15	CFAP54/ DNAH9/ CFAP43/ SPAG16/ CFAP221
GOBP SKELETAL MUSCLE CONTRACTION	3.51577	0.000438473	8.23801	1.75093e-16	8.31118	9.47524e-17	0.147101	0.611048	5.04083e-15	HSP90AA1/ PRKD1/ SYNM/ DMD/ MYH14/ GAA/ HOMER1/ RPS6KB1/ CHUK
GOBP CARDIAC ATRIUM DEVELOPMENT	0.505858	0.612956	11.2224	3.16631e-29	8.29312	1.10319e-16	0.0191413	0.599486	5.80445e-15	ANK2/ SOS1/ NSD2/ NOTCH1/ SMO/ HEG1/ TGFB2/ BMPR2/ ACVR1/ IGF1R/ MDM2/ MDM4/ NOTCH2
GOBP REGULATION OF MEMBRANE REPOLARIZATION	3.27545	0.00105494	8.43877	3.20693e-17	8.28321	1.19904e-16	0.133967	0.556645	6.2402e-15	ANK2/ NEDD4L/ AKAP6/ CACNA2D1/ CACNA1D/ AKAP9/ SNTA1/ YWHAE/ ZMPSTE24/ FLNA/ WDR1
GOBP NEGATIVE REGULATION OF DENDRITIC SPINE DEVELOPMENT	2.70701	0.00678918	8.98716	2.53707e-19	8.26903	1.35057e-16	0.107497	0.549817	6.95327e-15	NLGN1/ DNM3/ PTPRS/ ASAP1/ DTNBP1/ PTEN/ MECP2
GOBP REGULATION OF PROTEIN LOCALIZATION TO CENTROSOME	2.53709	0.0111778	9.1423	6.11388e-20	8.25858	1.47422e-16	0.101887	0.58575	7.5091e-15	BICD1/ MARK4/ RAB11FIP3/ RAB11A/ NSFL1C/ UBXN2B/ APC/ GSK3B
GOBP POSITIVE REGULATION OF INTERLEUKIN 10 PRODUCTION	2.8592	0.00424715	8.81288	1.21976e-18	8.2534	1.53949e-16	0.139688	0.63478	7.70502e-15	HMGB1/ HSPD1/ PIBF1/ STAT3/ CD46/ HGF
GOBP REGULATION OF AXON GUIDANCE	-1.81992	0.0687714	-9.85156	6.74852e-23	-8.25298	1.54487e-16	-0.099689	-1.02387	7.70502e-15	MYCBP2/ NRP1/ TUBB2B/ NOVA2/ ROBO3/ YTHDF1/ VEGFA
GOBP HEART FIELD SPECIFICATION	1.58105	0.113866	10.0811	6.69839e-24	8.24637	1.63274e-16	0.0679729	0.636403	8.05932e-15	ROBO2/ EXT1/ ROBO1/ SMARCD3/ RBPJ/ MEF2C
GOBP MODIFICATION OF POSTSYNAPTIC ACTIN CYTOSKELETON	2.30348	0.0212519	9.34855	8.88567e-21	8.23923	1.73323e-16	0.113511	0.686277	8.46809e-15	BAIAP2/ RHOA/ TIAM1/ CYFIP1/ WASF3/
GOBP REGULATION OF POSTSYNAPTIC DENSITY ASSEMBLY	2.93254	0.00336199	8.70754	3.1053e-18	8.23078	1.85992e-16	0.135585	0.701192	8.99526e-15	PTPRD/ GRID2/ LRRC4B/ PTPRS/ CRIPT/ PTK2B
GOBP MECHANOSENSORY BEHAVIOR	-6.3426	2.25912e-10	-5.26288	1.41817e-07	-8.20632	2.28079e-16	-0.245628	-0.511514	1.09204e-14	CNTNAP2/ NRXN2/ NRXN1/ SLC1A3/ ETV1/ STRBP/ HTT
GOBP CHAPERONE MEDIATED PROTEIN FOLDING	0.820284	0.412054	10.7581	5.42957e-27	8.18713	2.67525e-16	0.0316126	0.614078	1.26823e-14	PTGES3/ HSPH1/ HSPB1/ DNAJB6/ DNAJB2/ CHORDC1/ CLU/ ST13/ DNAJC5/ TRAP1/ DNAJC7/ HSPA9/ CCT3/ DNAJC24/ HSPA5/ CCT6A/ FKBP5/ HSPA14/ DNAJB14/ ERO1A/ HSPA13/ PDCD5/ GAK/ PFDN1/ CRTAP/ CSNK2A1
GOBP TOLL LIKE RECEPTOR 9 SIGNALING PATHWAY	3.48399	0.000493997	8.03294	9.51667e-16	8.1437	3.83387e-16	0.155214	0.647488	1.79966e-14	HMGB1/ PTPRS/ GRAMD4/ HAVCR2/ EPG5/ SLC15A4/ RTN4
GOBP PROTEIN POLYGLUTAMYLATION	1.84396	0.0651889	9.66368	4.30141e-22	8.13713	4.04763e-16	0.0935613	0.775081	1.88156e-14	TTLL11/ TTLL9/ TTLL5/ TTLL7/ TTLL4
GOBP CAMP CATABOLIC PROCESS	3.71013	0.000207151	7.73727	1.01572e-14	8.09454	5.74824e-16	0.145029	0.555492	2.6464e-14	PDE7B/ PDE4B/ PDE4D/ PDE8A/ PDE7A/
GOBP NEGATIVE REGULATION OF NUCLEAR DIVISION	2.40839	0.016023	9.03374	1.65897e-19	8.09081	5.9269e-16	0.0943057	0.601447	2.70267e-14	RPS6KA2/ KLHL22/ PSMG2/ TOM1L2/ BMP7/ LCMT1/ CDK5RAP2/ ATM/ PCID2/ APC/ ZNF207/ TPR/ DYNC1LI1
GOBP NEGATIVE REGULATION OF BLOOD VESSEL ENDOTHELIAL CELL MIGRATION	2.34098	0.0192334	9.09462	9.49137e-20	8.08619	6.156e-16	0.10364	0.507213	2.78065e-14	HMGB1/ STARD13/ RHOA/ ATP2B4/ ITGB1BP1/ NOTCH1/ MAP2K5/ APOE/ FGF2/ JUP/ RGCC/ SPRED1/ PDCD10/ MECP2/ MEF2C/ HDAC5
GOBP CELL CELL JUNCTION MAINTENANCE	0.921082	0.357008	10.4282	1.8431e-25	8.02517	1.01387e-15	0.0405357	0.856003	4.53685e-14	PLEKHA7/ WHRN/ FERMT2/ KIFC3/ MTSS1/ TJP1/ NLGN2
GOBP AUDITORY RECEPTOR CELL MORPHOGENESIS	1.78194	0.0747596	9.52022	1.72812e-21	7.99183	1.32948e-15	0.0805672	0.645886	5.89403e-14	WHRN/ ANKRD24/ SOD1/ CDH23/ TRIOBP/ SCRIB/ SEC24B/ WDPCP
GOBP ENDOLYSOSOMAL TOLL LIKE RECEPTOR SIGNALING PATHWAY	1.83557	0.0664216	9.4235	4.36317e-21	7.96136	1.70159e-15	0.076801	0.493727	7.47449e-14	HMGB1/ RFTN1/ PTPRS/ GRAMD4/ FLOT2/ COLEC12/ IKBKB/ HAVCR2/ TRAF6/ SCARA3/ EPG5/ FLOT1/ SLC15A4/ UBQLN1/ RTN4/ MAP3K7
GOBP NEGATIVE REGULATION OF SMOOTH MUSCLE CELL MIGRATION	1.03615	0.300131	10.153	3.21361e-24	7.91192	2.53452e-15	0.0408964	0.512113	1.10321e-13	PRKG1/ TAFA5/ TPM1/ GNA12/ NFE2L2/ NF1/ BMPR1A/ ABHD2/ GNA13/ NDRG4/ LRP1/ SEMA6D/ MEF2C
GOBP NERVOUS SYSTEM PROCESS INVOLVED IN REGULATION OF SYSTEMIC ARTERIAL BLOOD PRESSURE	2.49391	0.0126345	8.67376	4.18087e-18	7.89673	2.86307e-15	0.0970658	0.735598	1.22587e-13	RPS6KA2/ ADRA1A/ NAV2/ SOD2/ MECP2
GOBP POSITIVE REGULATION OF TYROSINE PHOSPHORYLATION OF STAT PROTEIN	-3.17837	0.00148107	-7.98903	1.3601e-15	-7.89654	2.86754e-15	-0.120993	-0.616744	1.22587e-13	TNFRSF1A/ PIBF1/ JAK2/ FYN/ ERBB4/ HES1/ FGFR3/ IL6R/ PARP14/ HES5/ VEGFA/ LYN/ HSF1/ PARP9/ IL6ST
GOBP PROTEIN REFOLDING	2.68506	0.00725172	8.46255	2.61592e-17	7.88255	3.20767e-15	0.116103	0.715574	1.35915e-13	HSP90AA1/ CRYAB/ HSPB1/ DNAJB2/ DNAJA1/ HSPD1/ HSPA9/ HSPA5/ DNAJA2/ HSPA14/ SNRNP70/ HSPA13
GOBP AMPA GLUTAMATE RECEPTOR CLUSTERING	3.19025	0.00142152	7.94336	1.9678e-15	7.87265	3.47215e-15	0.133972	0.524672	1.4583e-13	SLC7A11/ NLGN1/ APOE/ SSH1/ SHISA6/ CHRDL1/ DLG4/ ZDHHC2
GOBP POSITIVE REGULATION OF RUFFLE ASSEMBLY	3.16762	0.00153693	7.90806	2.6144e-15	7.83168	4.81377e-15	0.14849	0.702517	2.0042e-13	NLGN1/ PLEKHM1/ COBL/ CYFIP1/ NDEL1/ EPS8/ DEF8/
GOBP NEGATIVE REGULATION OF PROTEIN LOCALIZATION TO NUCLEUS	1.11975	0.262818	9.94389	2.68154e-23	7.82318	5.15069e-15	0.0451936	0.380761	2.12599e-13	DCLK1/ ANGPT1/ DCLK2/ PKIA/ SUFU/ LATS2/ CTNNA1/ NF1/ ILRUN/ MAGED1/ LATS1/ SIN3A/ CHP1/ UFM1/ MFHAS1/ YWHAZ/ OTUD7B/ MDFIC/ MARK3/ SUMO1/ GSK3B/ MTOR/ PKIG/ POLR1A
GOBP O GLYCAN PROCESSING	1.31484	0.188563	9.74521	1.93387e-22	7.82064	5.25573e-15	0.0631923	0.496819	2.15081e-13	ST6GAL1/ GALNT2/ ST3GAL2/ ST3GAL4/ GALNT10/ B4GALT5/ XXYLT1/ GALNT11/ ST3GAL1/ GXYLT1/ GALNT7/ GALNT1/ C1GALT1
GOBP POSITIVE REGULATION OF CELL SIZE	2.31501	0.0206123	8.72761	2.60103e-18	7.80831	5.79577e-15	0.0907422	0.663675	2.35171e-13	HSP90AA1/ PRKD1/ AKT3/ RB1CC1/ MAP3K7
GOBP NEGATIVE REGULATION OF TYPE II INTERFERON PRODUCTION	4.17373	2.9965e-05	6.84679	7.55265e-12	7.79268	6.56001e-15	0.186612	0.61035	2.63944e-13	HMGB1/ HAVCR2/ PRNP/ AXL/ IL33
GOBP DEVELOPMENT OF PRIMARY FEMALE SEXUAL CHARACTERISTICS	1.01746	0.308934	9.97106	2.04031e-23	7.77006	7.84483e-15	0.0397163	0.408346	3.13009e-13	ROBO2/ KITLG/ BCL2L1/ TAF4/ LHFPL2/ PCYT1B/ ARID5B/ NOTCH1/ SOD1/ NRIP1/ ZFPM2/ CTNNA1/ IMMP2L/ UBE3A/ ATM/ PLEKHA1/ BCL2/ CSMD1/ STAT5B/ ADCYAP1R1/ SGPL1/ SCAPER/ CASP3/ CEBPB/ SMAD4/ A2M/ VEGFA/ INSR/ ZFX/ GAS2/ SIRT1/ NUP107/ TIPARP/ IDH1
GOBP DENSE CORE GRANULE LOCALIZATION	1.36785	0.171357	9.57774	9.9187e-22	7.73971	9.96456e-15	0.0553993	0.603709	3.943e-13	PPFIA2/ MAP2/ TANC2/ KIF1C/ KIF1A/ SYBU/ KIF5B/ MECP2
GOBP POSITIVE REGULATION OF INTERLEUKIN 12 PRODUCTION	2.93858	0.00329717	8.00453	1.1992e-15	7.73795	1.01031e-14	0.133535	0.605178	3.96506e-13	HMGB1/ HSPD1/ RIPK2/ TRAF6/ PLCB1/ MAPK14
GOBP L GLUTAMATE IMPORT ACROSS PLASMA MEMBRANE	-6.11998	9.35873e-10	-4.81361	1.48232e-06	-7.73121	1.06528e-14	-0.238507	-0.417903	4.14678e-13	SLC7A11/ KCNJ10/ SLC1A2/ SLC1A3/ ATP1A2/ PER2/ ARL6IP5/ ITGB1/ PSEN1/ GRM1
GOBP EXCITATORY CHEMICAL SYNAPTIC TRANSMISSION	-3.52541	0.000422832	-7.39884	1.37376e-13	-7.72461	1.12195e-14	-0.159304	-0.717211	4.33216e-13	SSH1/ GRIN2C/ KCNQ3/ SHISA6/ PTCHD1/ CHRDL1
GOBP HEPARIN METABOLIC PROCESS	1.23233	0.217828	9.68889	3.36165e-22	7.72246	1.14101e-14	0.0520588	0.614799	4.37054e-13	ANGPT1/ EXT2/ SLC10A7/ EXT1/ HS2ST1/ CSGALNACT1/ EDNRB/ NDST1
GOBP REGULATION OF MIRNA CATABOLIC PROCESS	7.43613	1.03678e-13	3.46774	0.000524847	7.7102	1.25618e-14	0.359158	0.444643	4.77347e-13	NEAT1/ ZSWIM8/ PNPT1/ TENT2
GOBP LEUKOCYTE AGGREGATION	2.33321	0.0196369	8.55576	1.17093e-17	7.69967	1.3642e-14	0.113686	0.760708	5.14313e-13	CD44/ SEMA4D/ BMP7/ JAM2/ MSN
GOBP TRANSEPITHELIAL TRANSPORT	-6.08915	1.13509e-09	-4.77408	1.80534e-06	-7.68146	1.5728e-14	-0.236816	-0.38734	5.88326e-13	AQP1/ ABCC1/ ITPR1/ OSTM1/ SLC12A2/ SLC1A2/ ACTB/ ACTG1/ SLC1A3/ AHCYL1/ EDNRB/ GPLD1
GOBP CAMP METABOLIC PROCESS	1.73944	0.0819565	9.03506	1.6391e-19	7.61873	2.5619e-14	0.0623473	0.548775	9.43567e-13	PDE7B/ PDE4B/ ADCY8/ ADCY9/ PDE4D/ PDE8A/ PDE7A/ ADCY2/ ADCY1/ ADCY3
GOBP STEM CELL PROLIFERATION	0.237166	0.812528	10.5382	5.75795e-26	7.61935	2.54962e-14	0.00926008	0.364729	9.43567e-13	PRRX1/ NFIB/ KITLG/ PBX1/ HNRNPU/ ARIH2/ N4BP2L2/ CTNNB1/ FERMT2/ NOTCH1/ RARB/ ETV6/ AGO3/ FBLN1/ YTHDF2/ GLI3/ LTBP3/ XRCC5/ FGF2/ YAP1/ NF1/ RARG/ DGCR8/ PTCH1/ HMGB2/ TP53/ RBPJ/ TSC22D1/ ZNRF3/ GJA1/ LIG4/ NR2E1/ NF2/ CD109/ TGFBR1/ ZFP36L1/ TIAL1/ KAT7/ SART3/ EIF2AK2
GOBP NEGATIVE REGULATION OF INCLUSION BODY ASSEMBLY	2.30149	0.0213638	8.4707	2.43933e-17	7.61709	2.59465e-14	0.105813	0.829027	9.48334e-13	DNAJB6/ DNAJB2/ SORL1/ SACS/ HSF1
GOBP REGULATION OF STEM CELL PROLIFERATION	0.553252	0.580091	10.188	2.24327e-24	7.59521	3.07286e-14	0.0213031	0.370783	1.11461e-12	PRRX1/ NFIB/ KITLG/ PBX1/ HNRNPU/ N4BP2L2/ CTNNB1/ FERMT2/ NOTCH1/ RARB/ AGO3/ FBLN1/ GLI3/ LTBP3/ FGF2/ YAP1/ NF1/ RARG/ DGCR8/ PTCH1/ HMGB2/ TP53/ RBPJ/ TSC22D1/ GJA1/ NR2E1/ NF2/ CD109/ TGFBR1/ ZFP36L1/ TIAL1/ KAT7/ EIF2AK2
GOBP WATER TRANSPORT	2.75856	0.00580566	7.98057	1.45655e-15	7.59371	3.10864e-14	0.150058	0.681542	1.11911e-12	LARGE1/ AQP1/ SLC14A1/ MLLT6/ CTNS
GOBP NEGATIVE REGULATION OF AMINO ACID TRANSPORT	2.12623	0.0334841	8.60212	7.82567e-18	7.58609	3.29705e-14	0.103914	0.60838	1.17808e-12	PRKG1/ GABBR1/ GRM7/ ARL6IP5/ ABAT/ SLC43A2
GOBP MOTOR BEHAVIOR	-3.11163	0.00186057	-7.61258	2.68683e-14	-7.58316	3.37236e-14	-0.147216	-0.57549	1.19606e-12	ADARB1/ EXT1/ SPG11/ KCNQ3/ ATP1B2/ WDR47/ ORMDL1/ PRKAA1/ VPS54/ NR3C1
GOBP TYROSINE PHOSPHORYLATION OF STAT PROTEIN	-2.81842	0.00482612	-7.86455	3.70433e-15	-7.554	4.22102e-14	-0.10796	-0.47905	1.48605e-12	FER/ TNFRSF1A/ PIBF1/ JAK2/ FYN/ PTPN2/ ERBB4/ HES1/ FGFR3/ IL6R/ PARP14/ HES5/ JAK1/ VEGFA/ CNOT7/ LYN/ HSF1/ PARP9/ GGNBP2/ NF2/ INPP5F/ IL6ST
GOBP REGULATION OF HEMATOPOIETIC STEM CELL PROLIFERATION	1.27694	0.201625	9.39091	5.94852e-21	7.54331	4.58207e-14	0.0526806	0.701402	1.60138e-12	KITLG/ N4BP2L2/ TSC22D1/ KAT7/ EIF2AK2
GOBP DEVELOPMENTAL INDUCTION	2.76685	0.00566	7.86577	3.6682e-15	7.5184	5.54488e-14	0.122144	0.526743	1.92383e-12	ROBO2/ CTNNB1/ HIPK2/ FGF2/ ROBO1/ SALL1/ HIPK1/ FRS2
GOBP CELLULAR RESPONSE TO CAMP	0.31345	0.753939	10.3072	6.53953e-25	7.50992	5.91652e-14	0.0119184	0.46307	2.03801e-12	RAPGEF1/ AKAP6/ AQP1/ RAPGEF3/ ITPR2/ EZR/ RAP1A/ FDX1/ RAPGEF2/ RAP1B/ PKD2/ AKAP9/ EEF2K/ ZFP36L1
GOBP REGULATION OF CELLULAR RESPONSE TO OXIDATIVE STRESS	2.41636	0.0156767	8.16848	3.12295e-16	7.48461	7.17595e-14	0.103864	0.461855	2.45418e-12	SLC7A11/ FUT8/ BMP7/ MAPKAP1/ NFE2L2/ NCOA7/ PRKN/ MEAK7/ HDAC6/ PNPLA8/ OXR1
GOBP CELL MOTILITY INVOLVED IN CEREBRAL CORTEX RADIAL GLIA GUIDED MIGRATION	1.23064	0.218457	9.35235	8.57201e-21	7.48331	7.24756e-14	0.0560341	0.805131	2.46109e-12	SYNE2/ BMERB1/ SUN1/ DAB2IP/ SUN2/
GOBP L SERINE BIOSYNTHETIC PROCESS	3.82014	0.000133378	6.73811	1.60465e-11	7.4658	8.27921e-14	0.195799	0.75143	2.79161e-12	PSAT1/ PHGDH/ SERINC5/ PSPH/ SERINC3
GOBP ACTIN FILAMENT BASED MOVEMENT	0.908699	0.363509	9.61679	6.79193e-22	7.44264	9.86905e-14	0.0356745	0.343094	3.30441e-12	ANK2/ NEDD4L/ CAMK2D/ KCNJ3/ PDE4B/ CACNA1C/ ZEB2/ TPM1/ FRMD6/ SHTN1/ ACTN4/ LIMCH1/ CACNA2D1/ SYNE2/ PDE4D/ DLG1/ MYO9B/ PIK3CA/ CTNNA3/ SUN2/ MYH9/ MYH14/ ROCK1/ ABCC9/ GSN/ FNBP1L/ CACNA1D/ TRPM4/ ATP1A2/ WASF2/ ATP2A2/ JUP/ EPB41L5/ CACNB2/ MYO6/ NUP155/ AKAP9/ GJA1/ KCND3/ MYO1E/ SGCD/ WASL/ SNTA1/ SUMO1/ PARVA/ SRI/ MYO5A/ MYH10/ FLNA/ MYO19
GOBP REGULATION OF HIPPO SIGNALING	0.946832	0.343725	9.5719	1.04961e-21	7.43786	1.02326e-13	0.0389683	0.486863	3.40233e-12	VGLL4/ IQCJ-SCHIP1/ FRMD6/ MOB3B/ SHANK2/ DLG5/ WWC3/ WWC1/ WWC2/ LIMD1/ ARRDC3/ NF2/ MAPK14/ TIAL1/ MARK3
GOBP RESPONSE TO INTERLEUKIN 15	-4.57644	4.72947e-06	-5.91944	3.23035e-09	-7.42171	1.15616e-13	-0.204	-0.512803	3.81771e-12	STAT5B/ STAT3/ PLCB1/ JAK1/ MFAP3
GOBP REGULATION OF AMINE METABOLIC PROCESS	2.34998	0.0187746	8.13546	4.10386e-16	7.41432	1.22249e-13	0.097711	0.577418	4.00909e-12	SLC7A11/ ALDH2/ ATP2B4/ PARK7/ MAOB/ HPRT1/ PRKN/ NR4A2/ VPS35/ ABAT
GOBP POSITIVE REGULATION OF MUSCLE HYPERTROPHY	1.19266	0.233001	9.26244	1.99805e-20	7.39288	1.43685e-13	0.050125	0.455981	4.68002e-12	CAMK2D/ AKAP6/ ADRA1A/ PPP3CA/ ROCK2/ MTPN/ ROCK1/ PRKCA/ MEF2A/ PARP1/ PDE9A/ IL6ST/ PDE5A
GOBP RESPIRATORY SYSTEM PROCESS	1.80692	0.0707746	8.56598	1.07162e-17	7.33475	2.2214e-13	0.0749591	0.476774	7.18654e-12	CFAP54/ FTO/ DNAH9/ CFAP43/ STK40/ GLS/ HIPK2/ SPAG16/ GAA/ MTG2/ PBX3/ ATP1A2/ CFAP221/ AP3B1/ NLGN2/ ZFAND5/ ADH5/ MECP2
GOBP MODULATION BY SYMBIONT OF ENTRY INTO HOST	4.65491	3.24128e-06	5.7097	1.13176e-08	7.32888	2.32079e-13	0.19049	0.55452	7.45767e-12	HMGB1/ SNX3/ EXOC2/ TRIM26/ GSN/ TRIM8/ TRIM5/ ITGAV
GOBP PROTON TRANSMEMBRANE TRANSPORT	-0.0567937	0.95471	-10.297	7.27102e-25	-7.32122	2.45724e-13	-0.00222537	-0.491496	7.8435e-12	SLC9A9/ MT-CYB/ SLC25A18/ ACTN4/ ATPSCKMT/ ATP5ME/ SLC25A13/ SLC25A27/ SLC2A10/ ATP6V1H/ ATP6V0E2/ MT-CO1/ SLC9A7/ TMSB4X/ ATP6AP1/ SLC9A6/ UQCRH/ ATP1A2/ MT-CO3/ SLC9B1/ GHITM/ COX7B/ ATP6V1E1/ SLC18B1/ UQCR10/ SLC9A8/ CHP1/ ATP6V1A/ SLC25A3/ MT-CO2/ ATP6AP2/ ATP6V0A1/ MT-ND5/ NNT/ CLCN3/ ATP6V1D/ COX4I1/ ATP5F1A/ SLC11A2/ TMEM175/ ATP5F1B/ SLC17A5/ SLC25A12/ SLC15A2/ ATP5PB/ CTNS/ NDUFA4/ MT-ND…
GOBP CARDIAC RIGHT VENTRICLE MORPHOGENESIS	0.0651304	0.94807	10.2701	9.61134e-25	7.30811	2.70935e-13	0.00273483	0.638182	8.59097e-12	NOTCH1/ ZFPM2/ TGFB2/ BMPR1A/ SMARCD3/ CHD7
GOBP IMMUNE RESPONSE TO TUMOR CELL	4.16194	3.15561e-05	6.16229	7.16984e-10	7.30033	2.87056e-13	0.22834	0.615412	9.04227e-12	HMGB1/ HSPD1/ HAVCR2/ HLA-A/ FBXO38/ GSDME
GOBP REGULATION OF EXTRINSIC APOPTOTIC SIGNALING PATHWAY IN ABSENCE OF LIGAND	2.13533	0.0327344	8.11691	4.78213e-16	7.24942	4.18549e-13	0.0831715	0.393082	1.30981e-11	EYA2/ BCL2L1/ FGFR1/ IL7/ WWOX/ MAP2K5/ EYA1/ CTNNA1/ C8orf44-SGK3/ BCL2/ NF1/ EYA3/ MCL1/ RIPK1/ SGK3/ PPP2R1B/ STRADB
GOBP REGULATION OF ALPHA BETA T CELL DIFFERENTIATION	1.37778	0.168271	8.86271	7.80895e-19	7.24112	4.44982e-13	0.0521597	0.462286	1.38349e-11	HMGB1/ BCL6/ RHOA/ ZBTB16/ ITPKB/ GLI3/ AP3D1/ RIPK2/ SH3RF1/ AP3B1/ RC3H2/ RC3H1/ NFKBIZ/ CBFB
GOBP CARDIAC MUSCLE CELL MEMBRANE REPOLARIZATION	2.64143	0.00825577	7.59617	3.05033e-14	7.23907	4.51768e-13	0.110337	0.503538	1.39553e-11	ANK2/ KCNJ3/ CACNA2D1/ CACNA1D/ AKAP9/ KCND3/ SNTA1/ YWHAE/ ZMPSTE24/ FLNA/ WDR1
GOBP MIRNA CATABOLIC PROCESS	3.97089	7.16037e-05	6.20889	5.33611e-10	7.19819	6.10163e-13	0.160955	0.453688	1.87273e-11	NEAT1/ SND1/ DIS3L2/ ZSWIM8/ TENT4B/ PNPT1/ TENT2/ TUT4/ PARN
GOBP REGULATION OF POSTSYNAPTIC SPECIALIZATION ASSEMBLY	2.51628	0.01186	7.60621	2.8224e-14	7.15769	8.20496e-13	0.115232	0.570456	2.49569e-11	PTPRD/ GRID2/ LRRC4B/ PTPRS/ CRIPT/ PTK2B/ ARHGEF9
GOBP RESPONSE TO COCAINE	-3.09994	0.00193557	-7.02183	2.18977e-12	-7.15718	8.23556e-13	-0.114247	-0.859468	2.49569e-11	HSP90AA1/ DNMT3A/ TIAM1/ HOMER2/ SDK1/ MT-ND6/ SLC1A2/ PPP1R1B/ SLC1A3/ MDM2/ HOMER1/ PTK2B/ SLC6A1/ EFTUD2/ ABAT/ MECP2/ HDAC5
GOBP INTERLEUKIN 1 PRODUCTION	2.68239	0.00730974	7.43423	1.05177e-13	7.15353	8.45713e-13	0.112591	0.479202	2.54671e-11	HMGB1/ HSPB1/ APP/ SMAD3/ STMP1/ TMED10/ JAK2/ STAT3/ HAVCR2/ NAIP/ RIPK2/ S100A13/ FOXP1/ HK1/ CARD18/ SIRPA/ NOD1
GOBP NEGATIVE REGULATION OF SMOOTHENED SIGNALING PATHWAY	1.05002	0.29371	9.05514	1.36395e-19	7.14542	8.97185e-13	0.0433101	0.391796	2.68483e-11	RFX4/ RB1/ SUFU/ BTRC/ MOSMO/ HERC4/ IFT122/ KCTD6/ TULP3/ MGRN1/ GLI3/ SERPINE2/ MEGF8/ VCP/ PTCH2/ ULK3/ GPR37L1/ PTCH1/ IFT172/ PRKACA/ GPR161/ PRKACB
GOBP SECRETORY GRANULE ORGANIZATION	0.848583	0.396113	9.22665	2.79221e-20	7.12427	1.04635e-12	0.034544	0.409845	3.11176e-11	RFX2/ ABCA1/ AP1S2/ AQP1/ AP3S1/ PAFAH1B1/ SNX19/ VPS13B/ AP1M1/ LYST/ SERPINE2/ AGFG1/ AP3D1/ HPS1/ DTNBP1/ SLC9A8/ AP1G1/ AP3B1/ AP1B1/ HPS5/ HPS4/ CREB1/ AP3M1/ HPS3
GOBP TOLERANCE INDUCTION	1.6581	0.0972973	8.41312	3.99263e-17	7.12142	1.06817e-12	0.0671323	0.572161	3.15704e-11	HMGB1/ IL2RA/ CBLB/ HAVCR2/ PHLPP1/ LYN/ MARCHF7/ HLA-E/ ITCH
GOBP POSITIVE REGULATION OF TRANSCRIPTION OF NOTCH RECEPTOR TARGET	1.585	0.112966	8.45067	2.89644e-17	7.09629	1.28153e-12	0.0748518	0.662589	3.76439e-11	MAML2/ NOTCH1/ MAML1/ MAML3/ RBPJ
GOBP NEGATIVE REGULATION OF CELL SUBSTRATE ADHESION	0.333355	0.738866	9.69045	3.31069e-22	7.0879	1.36162e-12	0.0139296	0.385163	3.97527e-11	TBCD/ BCL6/ CASK/ KANK1/ EFNA5/ RHOA/ ACTN4/ ITGB1BP1/ NOTCH1/ RASA1/ SPOCK1/ FBLN1/ CORO2B/ NF1/ MAP4K4/ RCC2/ FAM107A/ DLC1/ NEXMIF/ NF2/ PIK3R1/ CORO1C/ PTEN/ AP1AR/ CLASP2/ DUSP22
GOBP ADHERENS JUNCTION MAINTENANCE	0.610734	0.541376	9.3976	5.58193e-21	7.07696	1.47346e-12	0.0278303	0.858049	4.27572e-11	PLEKHA7/ FERMT2/ KIFC3/ MTSS1/ TJP1/
GOBP RESPONSE TO HEAT	1.32142	0.186363	8.63538	5.85309e-18	7.04052	1.91525e-12	0.0518719	0.372353	5.52423e-11	HSP90AA1/ CRYAB/ HSPB1/ BAG3/ DNAJB6/ CHORDC1/ DNAJA1/ MAPT/ ST8SIA1/ EIF2B3/ CREBBP/ CLPB/ DNAJC7/ SOD1/ MAPKAPK2/ GCLC/ ATM/ HIKESHI/ NF1/ VCP/ DHX36/ SCN11A/ DNAJA2/ LYN/ EP300/ HSF1/ PRKACA/ ATXN3/ ZFAND1/ SIRT1/ TPR/ TRPV1/ ATR/ EIF2S1/ EIF2B1/ PSIP1/ HSP90AB1/ SUMO1/ YWHAE/ GSK3B/ DNAJA3/ MTOR
GOBP VITAMIN BIOSYNTHETIC PROCESS	-2.92023	0.00349775	-6.9969	2.61695e-12	-7.01247	2.34153e-12	-0.11467	-0.550598	6.71333e-11	PSAT1/ PLTP/ BCO1/ RGN/ PDXK/ SLC19A2/ CYP27A1/ TPK1/ NFKB1
GOBP MICROTUBULE ORGANIZING CENTER LOCALIZATION	-0.101031	0.919526	10.0141	1.32183e-23	7.00959	2.39025e-12	-0.00383843	0.450795	6.81221e-11	SYNE2/ PAFAH1B1/ DLG1/ DYNC1LI2/ SUN1/ SUN2/ EZR/ PLXNA2/ NDEL1/ PARD3B/ NDE1/ PARD3/ CEP83/ KIF5B/ AKAP9/ RANBP2/ NIN/ BICD2
GOBP PROTEIN C LINKED GLYCOSYLATION	-3.56309	0.00036652	-6.31778	2.65345e-10	-6.98683	2.81169e-12	-0.197338	-0.753737	7.96589e-11	DPY19L2P2/ DPY19L3/ DPY19L1/ DPY19L4/ DPY19L2
GOBP VASCULAR ENDOTHELIAL CELL PROLIFERATION	1.15605	0.247661	8.68935	3.64535e-18	6.96174	3.36085e-12	0.0447451	0.50684	9.46574e-11	HMGB1/ FGFR1/ STAT3/ FGF2/ AKT3/ SLC39A9/ PLCG1/ SP1/ PDPK1/ ADAM17/ MEF2C
GOBP NEGATIVE REGULATION OF CELL MIGRATION INVOLVED IN SPROUTING ANGIOGENESIS	1.88244	0.0597762	7.94969	1.8698e-15	6.95237	3.59211e-12	0.0883406	0.505708	1.00579e-10	STARD13/ RHOA/ ITGB1BP1/ NOTCH1/ MAP2K5/ SPRED1/ PDCD10/ HDAC5
GOBP REGULATION OF DENDRITIC SPINE MORPHOGENESIS	1.41475	0.157142	8.4144	3.94913e-17	6.95026	3.64617e-12	0.0544338	0.372058	1.01499e-10	PPFIA2/ NLGN1/ BAIAP2/ SIPA1L1/ DNM3/ ABI2/ TANC2/ PAFAH1B1/ TIAM1/ ARMCX5-GPRASP2/ KIF1A/ ZDHHC15/ STAU2/ CAPRIN1/ ARHGAP44/ DTNBP1/ PDLIM5/ DHX36/ EPHA4/ CAMK2B/ CAPRIN2/ EEF2K/ LRRK2/ LRP8/ LZTS3/ PTEN
GOBP NEGATIVE REGULATION OF CD4 POSITIVE ALPHA BETA T CELL ACTIVATION	2.91611	0.00354422	6.87477	6.209e-12	6.9232	4.41555e-12	0.116028	0.405865	1.22206e-10	HMGB1/ BCL6/ CBLB/ NDFIP1/ RC3H2/ TWSG1/ RC3H1/ ITCH/ CBFB
GOBP NEGATIVE CHEMOTAXIS	2.83369	0.00460146	6.93445	4.07809e-12	6.90711	4.94613e-12	0.107746	0.429009	1.36104e-10	NRG3/ ROBO2/ EFNA5/ SEMA6A/ SEMA4D/ SEMA3A/ RHOA/ FLRT2/ RYK/ SEMA3D/ ROBO1/ NTN1/ SEMA3B/ UNC5C/ SEMA4A/ PDGFA/ SEMA4B/ ITGAV/ SEMA6D
GOBP REGULATION OF BIOLOGICAL PROCESS INVOLVED IN SYMBIOTIC INTERACTION	4.14692	3.36984e-05	5.59103	2.25726e-08	6.88577	5.74768e-12	0.164004	0.504116	1.57256e-10	HMGB1/ SNX3/ EXOC2/ PPARA/ TRIM26/ GSN/ TRIM8/ TRIM5/ ITGAV
GOBP POSITIVE REGULATION OF NEURON MIGRATION	0.427086	0.669317	9.28289	1.64941e-20	6.86599	6.60315e-12	0.0178481	0.569588	1.79636e-10	SEMA6A/ SEMA3A/ SHTN1/ DAB2IP/ RAPGEF2/ NSMF/ PAX6/ NIPBL/ PLAA/ ZNF609/ FLNA
GOBP ENDOCARDIAL CUSHION FORMATION	1.24546	0.212961	8.36171	6.18169e-17	6.7933	1.096e-11	0.0492461	0.482131	2.96476e-10	ROBO2/ BMP7/ NOTCH1/ TGFB2/ BMPR1A/ ROBO1/ ACVR1/ SMAD4/ RBPJ/ TGFBR1
GOBP EXTRACELLULAR TRANSPORT	2.81405	0.00489211	6.78102	1.19332e-11	6.78474	1.16296e-11	0.139527	0.526116	3.12822e-10	CFAP54/ DNAH9/ CFAP43/ CCDC40/ KATNIP/ NME5/ SPEF2/ DNAAF11/ RFX3/ WWP2/ SPAG16/ OFD1/ CFAP221/ DNAH1/ STK36/ TSG101/ GAS8/ KIF27
GOBP REGULATION OF SODIUM ION TRANSMEMBRANE TRANSPORT	0.893604	0.371534	8.6834	3.84101e-18	6.77197	1.27043e-11	0.0333318	0.398175	3.39823e-10	NEDD4L/ CAMK2D/ WNK2/ DMD/ UTRN/ PRKCE/ COMMD1/ ACTN4/ ATP2B4/ ANK3/ DLG1/ NEDD4/ WNK1/ ATP1B3/ SLMAP/ FGF14/ ATP1B2/ ATP1A2/ WNK3/ CHP1/ SNTA1/ STK39
GOBP RESPONSE TO MUSCLE STRETCH	0.816943	0.413961	8.74079	2.31491e-18	6.75834	1.39585e-11	0.0323749	0.454702	3.71297e-10	DDR2/ DMD/ CTNNB1/ CDH2/ PIK3CA/ GPI/ FOS/ GSN/ PTK2/ NFKBIA/ MAPK14/ RAF1/ NFKB1
GOBP NEGATIVE REGULATION OF ALPHA BETA T CELL ACTIVATION	2.66214	0.00776452	6.89074	5.55033e-12	6.75491	1.42927e-11	0.104674	0.39582	3.78086e-10	HMGB1/ BCL6/ CBLB/ GLI3/ NDFIP1/ RC3H2/ TWSG1/ RC3H1/ ITCH/ CBFB
GOBP ACTIN MEDIATED CELL CONTRACTION	1.46728	0.142301	8.07691	6.64281e-16	6.74876	1.49115e-11	0.0585481	0.319029	3.92287e-10	ANK2/ NEDD4L/ CAMK2D/ KCNJ3/ PDE4B/ CACNA1C/ ZEB2/ TPM1/ FRMD6/ SHTN1/ LIMCH1/ CACNA2D1/ PDE4D/ DLG1/ PIK3CA/ CTNNA3/ ROCK1/ ABCC9/ GSN/ CACNA1D/ TRPM4/ ATP1A2/ ATP2A2/ JUP/ EPB41L5/ CACNB2/ NUP155/ AKAP9/ GJA1/ KCND3/ SGCD/ SNTA1/ SUMO1/ PARVA/ SRI/ FLNA
GOBP REGULATION OF ENDOCRINE PROCESS	-2.37246	0.0176701	-7.16746	7.64022e-13	-6.74574	1.52248e-11	-0.122172	-0.655679	3.9834e-10	CRY2/ SMAD4/ KDM5B/ PTPN11/ CRY1/ GJA1/ RAB8B
GOBP EMBRYONIC APPENDAGE MORPHOGENESIS	0.610607	0.541459	8.89034	6.09214e-19	6.71819	1.84002e-11	0.0231154	0.314396	4.78804e-10	PRRX1/ CACNA1C/ PBX1/ FBXW4/ IFT140/ GNA12/ CTNNB1/ MBNL1/ SKI/ BMP7/ CREBBP/ ZBTB16/ NOTCH1/ RARB/ CHST11/ MAP3K20/ IFT122/ TULP3/ DYNC2H1/ INTU/ GLI3/ TGFB2/ C2CD3/ LMBR1/ MEGF8/ BMPR1A/ AFF3/ TBC1D32/ RPGRIP1L/ SALL1/ RARG/ IFT52/ NIPBL/ B9D1/ LRP4/ FZD6/ PTCH1/ FREM2/ SMAD4/ FLVCR1/ RECK/ LNPK/ BPNT2/ PSEN1/ ECE1/ HDAC1/ NOTCH2/ CHD7/ MED1/ WDR19/ WDPCP/ LRP5

## Sheet: Enrichment_GO_BP_M0_M1
set	cont_Z	cont_P	disc_Z	disc_P	combined_Z	combined_P	cont_effect	disc_effect	combined_adj	Genes
GOBP EXPLORATION BEHAVIOR	5.63765	1.72385e-08	9.0204	1.87412e-19	10.3648	3.58492e-25	0.265795	1.18585	1.45727e-21	APOE/ LRRK2/ PRKCE/
GOBP IRON ION TRANSPORT	3.2104	0.0013255	10.8667	1.66012e-27	9.95405	2.42131e-23	0.122322	0.78107	3.03293e-20	SLC11A1/ TFRC/ FTH1/ SLC25A37/ HAMP/ CLTC
GOBP POSITIVE REGULATION OF TRANSCRIPTION FROM RNA POLYMERASE II PROMOTER IN RESPONSE TO STRESS	4.25301	2.10913e-05	9.79469	1.18663e-22	9.93323	2.98443e-23	0.176847	1.04797	3.03293e-20	HIF1A/ VEGFA/ RBPJ/
GOBP NEGATIVE REGULATION OF OSSIFICATION	5.60765	2.05092e-08	7.99614	1.28376e-15	9.61934	6.6258e-22	0.251467	0.836569	5.38677e-19	SRGN/ HIF1A/ RBPJ/ CHSY1/ MEF2C
GOBP POSITIVE REGULATION OF CHOLESTEROL EFFLUX	4.71498	2.41733e-06	8.26159	1.43745e-16	9.17582	4.48145e-20	0.238898	0.999719	3.03618e-17	APOE/ ABCA1/ ABCG1/
GOBP IRON ION TRANSMEMBRANE TRANSPORT	4.52138	6.14376e-06	8.26901	1.35071e-16	9.04418	1.508e-19	0.185571	0.896734	7.6625e-17	SLC11A1/ SLC25A37/ HAMP/
GOBP POSITIVE REGULATION OF STEROL TRANSPORT	4.25262	2.11281e-05	8.46186	2.63148e-17	8.9905	2.46116e-19	0.201548	0.919955	1.11162e-16	APOE/ ABCA1/ ABCG1/
GOBP POSITIVE REGULATION OF LIPID TRANSPORT	4.65088	3.30518e-06	7.74046	9.90568e-15	8.762	1.91811e-18	0.175998	0.62648	7.79711e-16	ACSL1/ APOE/ ABCA1/ ABCG1/
GOBP POSITIVE REGULATION OF SYNAPSE ASSEMBLY	-3.99936	6.35144e-05	-8.18578	2.70541e-16	-8.6162	6.92155e-18	-0.184488	-0.736297	2.55783e-15	IL1RAP/ SYNDIG1/ GRID2/ ADGRB3
GOBP REGULATION OF CHOLESTEROL EFFLUX	4.22593	2.37955e-05	7.90121	2.76204e-15	8.57518	9.89277e-18	0.203698	0.836357	3.35118e-15	APOE/ ABCA1/ ABCG1/
GOBP SMALL MOLECULE CATABOLIC PROCESS	1.82296	0.0683095	9.69429	3.18852e-22	8.14392	3.82668e-16	0.0591217	0.411807	1.1111e-13	DPYD/ APOE/ MGAT1/ PGK1/ KYNU/ PPARD/ GLUL/ HK2/ GK/ IRS2/ ENO1/ ALDH2/ PKM/ AFMID/ NPL/ ENPP4/ HEXB/ ABCD3
GOBP NUCLEOBASE CONTAINING SMALL MOLECULE CATABOLIC PROCESS	4.53481	5.76548e-06	6.9191	4.54522e-12	8.09914	5.53496e-16	0.236951	1.17154	1.49998e-13	DPYD/ MGAT1/ ENPP4/
GOBP POSITIVE REGULATION OF LIPID LOCALIZATION	3.55538	0.000377439	7.82921	4.90955e-15	8.05012	8.27154e-16	0.120305	0.499502	2.10149e-13	ACSL1/ APOE/ ABCA1/ PLIN2/ ABCG1/ C3
GOBP INTRACELLULAR IRON ION HOMEOSTASIS	3.5401	0.000399976	7.59235	3.14146e-14	7.87183	3.49481e-15	0.113676	0.586196	7.89245e-13	SLC11A1/ HIF1A/ TFRC/ FTH1/ HAMP/ TTC7A/
GOBP RESPONSE TO MANGANESE ION	3.19663	0.00139043	7.78038	7.23084e-15	7.76192	8.36552e-15	0.161115	1.0983	1.78978e-12	TFRC/ LRRK2/ PRKN/ TSPO/
GOBP ANGIOGENESIS INVOLVED IN WOUND HEALING	1.82236	0.0684002	9.09593	9.37785e-20	7.7204	1.15966e-14	0.0884902	1.12042	2.357e-12	CXCR4/ VEGFA/ TNFAIP3/ B4GALT1/
GOBP TRANSITION METAL ION TRANSPORT	2.34187	0.0191875	8.50116	1.8771e-17	7.66718	1.75823e-14	0.0790891	0.468949	3.40343e-12	SLC11A1/ TFRC/ FTH1/ SLC25A37/ HAMP/ ATP2C1/ CLTC
GOBP ALCOHOL CATABOLIC PROCESS	3.21074	0.00132395	7.6229	2.48036e-14	7.66054	1.85155e-14	0.159275	0.904604	3.42116e-12	APOE/ GK/ ALDH2/
GOBP NITRIC OXIDE SYNTHASE BIOSYNTHETIC PROCESS	4.38649	1.15195e-05	6.31499	2.70171e-10	7.56709	3.81673e-14	0.183637	0.902255	5.96731e-12	NAMPT/ LRRK2/ TLR2/
GOBP POSITIVE REGULATION OF NITRIC OXIDE SYNTHASE BIOSYNTHETIC PROCESS	4.38649	1.15195e-05	6.31499	2.70171e-10	7.56709	3.81673e-14	0.183637	0.902255	5.96731e-12	NAMPT/ LRRK2/ TLR2/
GOBP CELLULAR RESPONSE TO DECREASED OXYGEN LEVELS	2.60595	0.00916199	8.0578	7.76795e-16	7.54041	4.68496e-14	0.0798377	0.410569	7.05347e-12	HIF1A/ FOS/ PDK1/ BNIP3L/ PGK1/ VEGFA/ PPARD/ FAM162A/ RBPJ/ MALAT1/ PRKCE/ ENO1/ PDK3/ ERO1A/ CPEB4
GOBP BODY FLUID SECRETION	1.12397	0.261025	9.5254	1.644e-21	7.53025	5.06444e-14	0.0386103	0.692392	7.15345e-12	HIF1A/ FOSL2/ VEGFA/ HK2/ PRKCE/ GPAT4/ COPA/
GOBP RESPONSE TO OXYGEN LEVELS	1.87969	0.0601498	8.76827	1.8143e-18	7.52925	5.10332e-14	0.0554187	0.36969	7.15345e-12	HIF1A/ DDIT4/ TFRC/ FOSL2/ SLC7A5/ FOS/ PDK1/ CXCR4/ BNIP3L/ PGK1/ VEGFA/ PPARD/ HK2/ FAM162A/ RBPJ/ CDKN1A/ MALAT1/ PRKCE/ LIMD1/ TLR2/ ENO1/ PDK3/ ATG7/ ERO1A/ KCNMA1/ ITPR2/ RYR1/ LPAR1/ CPEB4
GOBP SECRETORY GRANULE ORGANIZATION	3.98697	6.69235e-05	6.5804	4.69179e-11	7.47226	7.88305e-14	0.125655	0.561131	1.06815e-11	SRGN/ KCNE1/ AGFG1/ ABCA1/
GOBP NEGATIVE REGULATION OF COAGULATION	3.63297	0.000280181	6.91878	4.55552e-12	7.46121	8.57308e-14	0.151332	0.807067	1.12418e-11	APOE/ CD9/ THBD/ PLAUR/
GOBP RESPONSE TO CYTOKINE	1.27497	0.202321	9.19355	3.80077e-20	7.40236	1.33784e-13	0.0367708	0.230248	1.64798e-11	SLC11A1/ ACSL1/ TNFRSF1B/ HIF1A/ TFRC/ LRRK2/ FOSL2/ FOS/ PADI2/ CXCR4/ REL/ KYNU/ ASAH1/ ZFP36/ ABCA1/ HK2/ WBP1L/ TNFAIP3/ AZI2/ ST18/ IRAK3/ PTPN1/ KDM3A/ PLSCR1/ IL18R1/ VIM/ RNMT/ JARID2/ SNX10/ CXCL16/ FCER1G/ RAB20/ LIMS1/ TLR2/ SRSF3/ MT2A/ ARID5B/ LEPR/ PRKN/ SKIL/ TMSB4X/ HSPA1A/ NFIL3/ IL15/ IL1RAP/ TNFSF13B/ IL13RA1/ PTPRC/ PTPRJ/ IL6ST/ PRKCA/ CSF1R/ CMKLR1/ CX3CR1/ IL3RA/ GAS6/ EXT1…
GOBP NEGATIVE REGULATION OF PLATELET ACTIVATION	4.24604	2.17583e-05	6.1432	8.08757e-10	7.3463	2.03768e-13	0.232105	0.944675	2.43623e-11	APOE/ CD9/ THBD/
GOBP POSITIVE REGULATION OF EPITHELIAL CELL PROLIFERATION	2.39923	0.0164296	7.96832	1.60846e-15	7.33097	2.28501e-13	0.07218	0.364202	2.65388e-11	NEAT1/ HIF1A/ VEGFA/ RBPJ/ C5AR1/ TNFAIP3/ IRS2/ B4GALT1/ CTNNB1/ HMGB2/ WDR48/ NOTCH2/ PRKCA
GOBP REVERSE CHOLESTEROL TRANSPORT	3.7926	0.000149079	6.40617	1.49223e-10	7.21162	5.52914e-13	0.212952	1.02439	6.07458e-11	APOE/ ABCA1/ ABCG1/
GOBP CHOLESTEROL EFFLUX	3.58907	0.000331862	6.49893	8.08908e-11	7.13329	9.79942e-13	0.129787	0.552422	1.0214e-10	APOE/ ABCA1/ APOC1/ ABCG1/ NPC1
GOBP PROTEIN CONTAINING COMPLEX REMODELING	2.61868	0.0088272	7.46995	8.02264e-14	7.13373	9.76821e-13	0.16612	1.09895	1.0214e-10	APOE/ PCSK5/ APOC1/ ABCG1/
GOBP LONG CHAIN FATTY ACID TRANSPORT	5.47438	4.39037e-08	4.58738	4.48839e-06	7.11474	1.12122e-12	0.20419	0.48224	1.13944e-10	ACSL1/ APOE/ PLIN2/ IRS2/ ABCD3
GOBP HIGH DENSITY LIPOPROTEIN PARTICLE REMODELING	3.66498	0.000247362	6.36075	2.00774e-10	7.08926	1.34834e-12	0.235756	1.14661	1.33683e-10	APOE/ APOC1/ ABCG1/
GOBP NEGATIVE REGULATION OF SMOOTH MUSCLE CELL PROLIFERATION	3.27409	0.00106002	6.7367	1.62029e-11	7.07869	1.45518e-12	0.129515	0.596872	1.40841e-10	APOE/ GNA13/ TNFAIP3/ CDKN1A/ PDCD4/ MEF2C
GOBP LUNG EPITHELIUM DEVELOPMENT	2.46386	0.013745	7.52679	5.20044e-14	7.06445	1.6125e-12	0.126029	0.790869	1.52437e-10	FOSL2/ RBPJ/ CTNNB1/
GOBP REGULATION OF LIPID LOCALIZATION	2.69189	0.00710489	7.24679	4.26756e-13	7.02771	2.09953e-12	0.0838857	0.409935	1.89658e-10	ACSL1/ APOE/ PPARD/ ABCA1/ PLIN2/ IRS2/ PRKN/ TSPO/ APOC1/ OSBPL8/ ABCG1/ C3/ OSBPL6
GOBP NEGATIVE REGULATION OF INFLAMMATORY RESPONSE	2.56774	0.0102365	7.34134	2.11471e-13	7.00677	2.4388e-12	0.0776187	0.421558	2.15515e-10	APOE/ TNFRSF1B/ PPARD/ ZFP36/ TNFAIP3/ METRNL/ HAMP/ RPS19/ DUSP10/ HLA-DRB1/ PTPRC/ AOAH
GOBP REGULATION OF WOUND HEALING	2.3214	0.0202653	7.58092	3.43111e-14	7.002	2.52338e-12	0.0770725	0.471485	2.18245e-10	APOE/ CXCR4/ CD9/ TNFAIP3/ THBD/ PLAUR/ PRKCE/ ENPP4/ PTK2/ CASK
GOBP RESPONSE TO MOLECULE OF BACTERIAL ORIGIN	1.64103	0.10079	8.16791	3.13767e-16	6.93597	4.03433e-12	0.0462987	0.321758	3.41657e-10	SLC11A1/ TNFRSF1B/ FOSL2/ SLC7A5/ FOS/ CD55/ ZFP36/ ABCA1/ PDE4B/ C5AR1/ TNFAIP3/ THBD/ IRAK3/ PRKCE/ VIM/ PDCD4/ DUSP10/ TLR2/ HAVCR2/ TSPO/ LITAF/ HMGB2/ MEF2C/ PRKCA/ CX3CR1

## Sheet: Enrichment_GO_BP_M2_M1
set	cont_Z	cont_P	disc_Z	disc_P	combined_Z	combined_P	cont_effect	disc_effect	combined_adj	Genes
GOBP CHAPERONE MEDIATED PROTEIN FOLDING	2.83659	0.00455982	21.2638	2.4584e-100	17.0415	4.04029e-65	0.0747989	1.39196	1.51672e-61	HSPH1/ PTGES3/ CHORDC1/ DNAJB1/ DNAJB6/ CCT4/ ST13/ HSPA1A/ HSPB1/ CCT5/ CCT3/ DNAJB2/ PPID/ CLU/ FKBP5
GOBP PROTEIN FOLDING	2.6494	0.00806345	20.5065	1.88367e-93	16.3737	2.94759e-60	0.0501356	0.955096	5.53263e-57	HSPH1/ WIPF1/ HSP90AA1/ PTGES3/ BAG3/ CHORDC1/ DNAJB1/ DNAJB6/ CCT4/ DNAJA1/ ST13/ HSPA1A/ NKTR/ HSPA4/ HSPB1/ DNAJA4/ HSP90AB1/ HSPD1/ AHSA2P/ CCT5/ CCT3/ DNAJB2/ NUDC/ ENGASE/ GRN/ PPID/ CLU/ ERP44/ FKBP5
GOBP CHAPERONE COFACTOR DEPENDENT PROTEIN REFOLDING	5.62271	1.87983e-08	17.4874	1.78756e-68	16.3413	5.01633e-60	0.17779	1.58599	6.2771e-57	HSPH1/ PTGES3/ DNAJB1/ ST13/ HSPA1A/
GOBP TELOMERASE HOLOENZYME COMPLEX ASSEMBLY	9.11354	7.97335e-20	13.0191	9.52928e-39	15.6501	3.3149e-55	0.31759	1.49387	3.11103e-52	HSP90AA1/ PTGES3/ ATM/ HSP90AB1/
GOBP DE NOVO PROTEIN FOLDING	5.48211	4.20277e-08	15.5882	8.7627e-55	14.8989	3.34902e-50	0.150346	1.25444	2.51445e-47	HSPH1/ PTGES3/ DNAJB1/ ST13/ HSPA1A/ HSPD1/
GOBP RESPONSE TO HEAT	3.10883	0.00187832	16.2024	4.85271e-59	13.6551	1.88303e-42	0.0634886	0.877338	1.17815e-39	HSP90AA1/ BAG3/ CHORDC1/ DNAJB1/ DNAJB6/ DNAJA1/ HSPA1A/ HSPB1/ DNAJA4/ ATM/ HSP90AB1/ HIKESHI/ HMOX1/ LYN
GOBP REGULATION OF MYOBLAST PROLIFERATION	-7.50982	5.92066e-14	-11.7571	6.49157e-32	-13.6238	2.89192e-42	-0.194492	-1.0381	1.5509e-39	MALAT1/ PPARD/ ZNF609
GOBP CHAPERONE MEDIATED PROTEIN COMPLEX ASSEMBLY	4.53052	5.88399e-06	14.5336	7.42444e-48	13.4803	2.04146e-41	0.198644	1.45712	9.57954e-39	HSP90AA1/ PTGES3/ HSPA1A/ HSPA4/ HSP90AB1/ HSPD1/ CLU
GOBP CELLULAR RESPONSE TO HEAT	3.59003	0.000330637	14.8618	5.8334e-50	13.0474	6.57381e-39	0.0731944	0.790902	2.74201e-36	HSP90AA1/ BAG3/ CHORDC1/ DNAJB1/ DNAJB6/ HSPA1A/ ATM/ HSP90AB1/ HIKESHI/ HMOX1/ LYN
GOBP MYOBLAST PROLIFERATION	-6.93435	4.08096e-12	-11.4954	1.39181e-30	-13.0318	8.07024e-39	-0.181925	-0.942937	3.02957e-36	MALAT1/ PPARD/ ZNF609
GOBP PROTEIN REFOLDING	3.03512	0.0024044	15.0473	3.59352e-51	12.7862	1.95726e-37	0.12167	1.78879	6.67958e-35	HSP90AA1/ DNAJA1/ HSPA1A/ HSPB1/ DNAJA4/ HSPD1/ DNAJB2/
GOBP RESPONSE TO TEMPERATURE STIMULUS	2.71196	0.00668874	14.8278	9.68637e-50	12.4025	2.5337e-35	0.0503049	0.71464	7.92625e-33	HSP90AA1/ BAG3/ CHORDC1/ DNAJB1/ DNAJB6/ DNAJA1/ HSPA1A/ HSPB1/ DNAJA4/ ATM/ HSP90AB1/ HSPD1/ HIKESHI/ HMOX1/ LYN
GOBP PROTEIN MATURATION	1.09039	0.275541	16.1393	1.35109e-58	12.1832	3.81917e-34	0.0178337	0.517992	1.02408e-31	HSPH1/ WIPF1/ HSP90AA1/ PTGES3/ BAG3/ CHORDC1/ DNAJB1/ DNAJB6/ CCT4/ DNAJA1/ ST13/ NAA16/ HSPA1A/ NKTR/ HSPA4/ HSPB1/ DNAJA4/ PRKACB/ SLC30A5/ P2RX7/ SERPINH1/ HSP90AB1/ HSPD1/ AHSA2P/ IMMP2L/ CCT5/ CCT3/ DNAJB2/ CASP1/ NUDC/ ENGASE/ CTSH/ RIPK2/ GRN/ PPID/ KAT2B/ RAP1GDS1/ RPS6KA2/ CLU/ ADAM10/ LGMN/ NAA15/ NAA25/ ERP44/ TSPAN14/ FKBP5/ RUNX1
GOBP NEGATIVE REGULATION OF INCLUSION BODY ASSEMBLY	3.60635	0.000310539	11.9478	6.66791e-33	10.9984	3.88838e-28	0.144591	2.08571	9.12311e-26	DNAJB1/ DNAJB6/ HSPA1A/ DNAJA4/ DNAJB2/
GOBP LEUKOCYTE CHEMOTAXIS	-4.67435	2.94892e-06	-10.7103	9.10877e-27	-10.8786	1.45829e-27	-0.0853432	-0.404017	3.22025e-25	HMGB1/ RPS19/ LYST/ PTK2/ PADI2/ VAV1/ ADAM10/ LGMN/ CX3CR1/ ALOX5/ PREX1/ ITGB2/ WNT5A/ CSF3R/ PDE4B/ SPI1/ ADGRE2/ CMKLR1/ LYN/ SLC8B1/ RAC1/ WNK1/ RIN3
GOBP CHAPERONE MEDIATED AUTOPHAGY	5.40291	6.55688e-08	9.79814	1.14675e-22	10.7488	6.00592e-27	0.234737	1.01563	1.25257e-24	HSP90AA1/ BAG3/ SNCA/ CLU
GOBP REGULATION OF LEUKOCYTE CHEMOTAXIS	-4.05364	5.0426e-05	-10.8241	2.64636e-27	-10.5202	6.97543e-26	-0.0904729	-0.446567	1.3782e-23	HMGB1/ PTK2/ PADI2/ ADAM10/ LGMN/ CX3CR1/ WNT5A/ SPI1/ CMKLR1/ LYN/ SLC8B1/ RAC1/ WNK1/ RIN3
GOBP GRANULOCYTE CHEMOTAXIS	-4.50853	6.52779e-06	-9.94148	2.74718e-23	-10.2177	1.65214e-24	-0.0891805	-0.516754	2.9534e-22	PTK2/ VAV1/ PREX1/ ITGB2/ CSF3R/ PDE4B/ ADGRE2/ CMKLR1/ RAC1
GOBP FC RECEPTOR MEDIATED STIMULATORY SIGNALING PATHWAY	-4.52241	6.11393e-06	-9.59524	8.37212e-22	-9.98269	1.81484e-23	-0.0989903	-0.575842	3.09677e-21	PTPRJ/ PTK2/ PLSCR1/ HCK/ VAV1/ LYN/ PTPRC
GOBP CELL CHEMOTAXIS	-3.95081	7.78865e-05	-10.0129	1.33808e-23	-9.87382	5.40673e-23	-0.0674682	-0.356014	8.82472e-21	HSPB1/ GAB1/ HMGB1/ RPS19/ ARRB2/ CRK/ LYST/ PRKCQ/ PTK2/ PADI2/ VAV1/ ADAM10/ LGMN/ TMSB4X/ CX3CR1/ ALOX5/ PREX1/ ITGB2/ WNT5A/ CSF3R/ PDE4B/ LPAR1/ SPI1/ PIP5K1A/ ADGRE2/ CMKLR1/ LYN/ BIN2/ SLC8B1/ RAC1/ WNK1/ RIN3
GOBP GRANULOCYTE MIGRATION	-3.74836	0.000177995	-10.039	1.02683e-23	-9.74915	1.86013e-22	-0.0697869	-0.514477	2.90956e-20	PTK2/ VAV1/ PREX1/ ITGB2/ CSF3R/ PDE4B/ ADGRE2/ CMKLR1/ RAC1
GOBP IMMUNE RESPONSE REGULATING CELL SURFACE RECEPTOR SIGNALING PATHWAY INVOLVED IN PHAGOCYTOSIS	-5.37363	7.71678e-08	-8.37405	5.56732e-17	-9.72107	2.45183e-22	-0.119606	-0.536319	3.68166e-20	PTPRJ/ PTK2/ HCK/ VAV1/ LYN/ PTPRC
GOBP STEROID CATABOLIC PROCESS	4.00561	6.18583e-05	9.58304	9.42336e-22	9.60862	7.35265e-22	0.154801	1.04131	9.51788e-20	SPP1/ CYP27A1/ SCARB1/ APOE/
GOBP INCLUSION BODY ASSEMBLY	1.40078	0.161279	11.7143	1.07712e-31	9.27374	1.79725e-20	0.0524328	1.60002	2.24895e-18	BAG3/ DNAJB1/ DNAJB6/ HSPA1A/ DNAJA4/ DNAJB2/ CLU
GOBP HYALURONAN METABOLIC PROCESS	2.42091	0.0154816	10.677	1.30447e-26	9.26161	2.01377e-20	0.0895579	0.941997	2.43861e-18	ABCC5/ CLTC/ TGFB1
GOBP POSITIVE REGULATION OF T CELL MEDIATED IMMUNITY	1.94904	0.0512911	11.0278	2.80623e-28	9.17601	4.47344e-20	0.04882	0.765047	5.24791e-18	ZBTB1/ IL18/ P2RX7/ TRAF2/ HSPD1/ CYRIB/ MALT1/ HLA-B/ PTPRC
GOBP REGULATION OF NEURONAL SYNAPTIC PLASTICITY	4.27005	1.95432e-05	8.63928	5.65683e-18	9.12827	6.96008e-20	0.13079	0.611815	7.91762e-18	SNCA/ MCTP1/ APOE/ APP/ KMT2A/ ZDHHC2/ RAB3GAP1/ NPTN
GOBP CELL CELL JUNCTION ORGANIZATION	-2.48185	0.0130701	-10.0477	9.40218e-24	-8.85974	8.01985e-19	-0.0480443	-0.454652	8.85486e-17	FER/ MTSS1/ CDH12/ TLN2/ ACTB/ ANK2/ ADAM10/ PRKCH/ NUMB/ TGFBR1/ FSCN1/ PDCD6IP/ TLN1/ PRKCA/ TGFB1
GOBP EXCITATORY SYNAPSE ASSEMBLY	-5.98409	2.17603e-09	-6.52923	6.61094e-11	-8.84825	8.89005e-19	-0.203906	-0.567887	9.53521e-17	GRID2/ SRGAP2/ WNT5A/ IL1RAP/ NPTN
GOBP REGULATION OF CARDIAC MUSCLE CELL ACTION POTENTIAL	-2.44816	0.0143587	-10.0359	1.06011e-23	-8.82755	1.06994e-18	-0.103069	-0.769135	1.11571e-16	CALM1/ ANK2/ ATP2A2/ CTNNA3
GOBP NEGATIVE REGULATION OF CHEMOTAXIS	-5.33101	9.7669e-08	-7.13547	9.64543e-13	-8.81513	1.19542e-18	-0.146192	-0.489093	1.21287e-16	ST6GAL1/ PTPN2/ PADI2/ WNT5A/ RIN3
GOBP REGULATION OF GLUTAMATE SECRETION	5.81994	5.887e-09	6.59217	4.33444e-11	8.77668	1.68364e-18	0.163211	0.627549	1.66326e-16	SNCA/ P2RX7/ RAB3GAP1/
GOBP INTEGRIN MEDIATED SIGNALING PATHWAY	-3.02174	0.00251329	-9.24262	2.40539e-20	-8.67221	4.23821e-18	-0.056139	-0.363868	3.97756e-16	DOCK1/ ITGAX/ PTK2/ ADAM9/ HCK/ VAV1/ ADAM10/ ITGB2/ ITGAM/ TLN1
GOBP REGULATION OF ACTION POTENTIAL	-3.27582	0.00105356	-8.99218	2.42382e-19	-8.67478	4.14339e-18	-0.11948	-0.630711	3.97756e-16	KCNQ3/ CALM1/ ANK2/ ATP2A2/ CTNNA3
GOBP ENSHEATHMENT OF NEURONS	-3.4799	0.000501608	-8.74508	2.2285e-18	-8.64437	5.41048e-18	-0.0657	-0.397323	4.95389e-16	MBP/ ADGRG6/ TMEM163/ ITGAX/ PPARD/ TLR2/ SKI/ CYFIP1/ CLU/ ANK2/ ACER3/ LPAR1/ TNFRSF1B/ B4GALT5
GOBP REGULATION OF CELLULAR RESPONSE TO HEAT	3.55849	0.000372999	8.64933	5.18033e-18	8.63223	6.0168e-18	0.0889572	0.847646	5.37788e-16	CHORDC1/ DNAJB1/ DNAJB6/ ATM/
GOBP REGULATION OF RESPONSE TO OXIDATIVE STRESS	2.2266	0.0259742	9.9042	3.99132e-23	8.57777	9.6728e-18	0.0623812	0.859699	8.44458e-16	SESN3/ MACROH2A1/ MCTP1/ SESN1/ ALOX5
GOBP POSITIVE REGULATION OF MUSCLE CONTRACTION	5.6426	1.67499e-08	6.39203	1.63698e-10	8.50977	1.74279e-17	0.183032	0.893062	1.48691e-15	HSP90AA1/ KCNQ1/ ABAT/
GOBP PROTEIN STABILIZATION	2.97849	0.00289673	8.98477	2.59285e-19	8.4593	2.68989e-17	0.05373	0.301863	2.14848e-15	HSP90AA1/ PTGES3/ CCNH/ BAG3/ CCT4/ NAA16/ HSPA1A/ HSP90AB1/ HSPD1/ MFSD1/ CCT5/ CCT3/ ATF7IP/ MORC3/ FLOT2/ GNAQ/ GRN/ UBE2B/ RASSF2/ CLU/ STK4/ ANK2/ NAA15/ TAF1/ MDM4/ FLOT1/ STK3
GOBP CELL JUNCTION ASSEMBLY	-2.20424	0.0275077	-9.63819	5.51506e-22	-8.37386	5.57603e-17	-0.0394598	-0.293734	4.27192e-15	SNCA/ FMN1/ ARMCX5-GPRASP2/ PEAK1/ FER/ NLGN4Y/ CRK/ MEF2C/ APP/ CLASP1/ STAU2/ ARHGAP6/ ZDHHC2/ FARP1/ SYNDIG1/ CDH12/ TLN2/ MAP1B/ ACTB/ GRID2/ TLR2/ SDK1/ PTPRJ/ PTK2/ SRGAP2/ ANK2/ WNT5A/ PRKCH/ DBNL/ CLSTN1/ IL1RAP/ PIP5K1A/ GPM6A/ MACF1/ FLOT1/ FSCN1/ PDCD6IP/ ADGRB3/ RAC1/ TLN1/ RAP2A/ PRKCA/ NPTN
GOBP CELL CELL JUNCTION ASSEMBLY	-2.71531	0.0066214	-8.97487	2.83675e-19	-8.26621	1.38287e-16	-0.0558364	-0.470917	1.03826e-14	FER/ CDH12/ TLN2/ ACTB/ ANK2/ PRKCH/ FSCN1/ PDCD6IP/ TLN1/ PRKCA
GOBP REGULATION OF INCLUSION BODY ASSEMBLY	1.8582	0.0631408	9.73873	2.06107e-22	8.20027	2.39849e-16	0.0753044	1.54806	1.76547e-14	DNAJB1/ DNAJB6/ HSPA1A/ DNAJA4/ DNAJB2/ CLU
GOBP POSITIVE REGULATION OF LEUKOCYTE CHEMOTAXIS	-3.2312	0.0012327	-8.29886	1.05118e-16	-8.15298	3.55054e-16	-0.0763693	-0.398998	2.56322e-14	HMGB1/ PTK2/ ADAM10/ LGMN/ CX3CR1/ WNT5A/ SPI1/ CMKLR1/ RAC1/ WNK1
GOBP CARBOHYDRATE PHOSPHORYLATION	-5.0639	4.10775e-07	-6.38302	1.7363e-10	-8.09419	5.7646e-16	-0.160497	-0.774491	4.08308e-14	PFKFB3/ HK2/ HK1
GOBP MICROTUBULE DEPOLYMERIZATION	-2.78326	0.00538162	-8.61055	7.27086e-18	-8.05664	7.84198e-16	-0.0776644	-0.589999	5.45163e-14	CLASP1/ NAV3/ MAP1B/ TAOK1
GOBP REGULATION OF PROTEIN LOCALIZATION TO CHROMOSOME TELOMERIC REGION	0.750454	0.452981	10.5773	3.79804e-26	8.00992	1.14782e-15	0.0374525	1.71997	7.83439e-14	CCT4/ MACROH2A1/ CCT5/ CCT3/
GOBP NEGATIVE REGULATION OF EPIDERMAL GROWTH FACTOR RECEPTOR SIGNALING PATHWAY	-5.82248	5.798e-09	-5.47399	4.40025e-08	-7.98781	1.37358e-15	-0.136111	-0.418	9.2079e-14	PTPRJ/ PTPN2/ CBL
GOBP POSITIVE REGULATION OF ACTIVATED T CELL PROLIFERATION	1.78598	0.0741021	9.495	2.20221e-21	7.97686	1.50108e-15	0.0703271	1.14569	9.88604e-14	IL18/ IL2RA/ HMGB1/ PPP3CA/
GOBP NEUTROPHIL CHEMOTAXIS	-4.13459	3.55591e-05	-7.13718	9.52631e-13	-7.97035	1.58231e-15	-0.0870774	-0.430843	1.02413e-13	VAV1/ PREX1/ ITGB2/ CSF3R/ PDE4B/ RAC1
GOBP CELL JUNCTION ORGANIZATION	-1.78879	0.0736484	-9.46757	2.8643e-21	-7.95945	1.72807e-15	-0.0298595	-0.239453	1.09952e-13	DISC1/ CTTNBP2/ SNCA/ FMN1/ ZNF804A/ PPFIA1/ NFIA/ ARMCX5-GPRASP2/ DOCK10/ PLXNC1/ PEAK1/ FER/ APOE/ LRP8/ NLGN4Y/ MTSS1/ CRK/ MEF2C/ APP/ MAPK14/ CLASP1/ STAU2/ ARHGAP6/ ZDHHC2/ TANC2/ FARP1/ SYNDIG1/ CDH12/ TLN2/ MAP1B/ ACTB/ GRID2/ SPARCL1/ SIPA1L1/ TLR2/ SDK1/ PTPRJ/ IGSF21/ PTK2/ SRGAP2/ CYFIP1/ ERC2/ ANK2/ C3/ SORT1/ ADAM10/ LGMN/ CX3CR1/ WNT5A/ PRKCH/ NUMB/ WASF2/ DBNL/ ITGAM/ CLSTN1/ IL1R…
GOBP TAXIS	-2.93347	0.00335199	-8.21418	2.13612e-16	-7.88258	3.20691e-15	-0.048899	-0.256914	2.00646e-13	P2RY12/ HSPB1/ GAB1/ DOCK2/ CYRIB/ HMGB1/ RPS19/ FER/ ARRB2/ CRK/ MAPK14/ LYST/ ST6GAL1/ PRKCQ/ PTPRJ/ PTK2/ PTPN2/ PADI2/ VAV1/ ADAM10/ LGMN/ TMSB4X/ CX3CR1/ ALOX5/ PREX1/ ITGB2/ WNT5A/ CSF3R/ PDE4B/ LPAR1/ SPI1/ PIP5K1A/ ADGRE2/ CMKLR1/ LYN/ BIN2/ MACO1/ SLC8B1/ RAC1/ WNK1/ RIN3/ TGFB1
GOBP REGULATION OF T CELL MEDIATED IMMUNITY	1.19652	0.231495	9.83148	8.23999e-23	7.79797	6.29108e-15	0.0269218	0.579779	3.87159e-13	ZBTB1/ IL18/ P2RX7/ TRAF2/ HSPD1/ CYRIB/ MALT1/ HLA-B/ HMGB1/ LILRB1/ TNFRSF1B/ PTPRC
GOBP ACTIVATION OF PHOSPHOLIPASE C ACTIVITY	3.66058	0.000251643	7.3522	1.9497e-13	7.78721	6.85033e-15	0.128485	0.738433	4.14777e-13	P2RY12/ GNAQ/ ARHGAP6/ CD86/ LPAR1
GOBP POSITIVE REGULATION OF PEPTIDASE ACTIVITY	1.8862	0.059268	8.98753	2.52846e-19	7.68889	1.48418e-14	0.0317363	0.384728	8.84385e-13	SNCA/ ACER2/ MBP/ HSPD1/ MALT1/ NLRP1/ PPARG/ HMGB1/ MAP3K5/ LAPTM5/ CASP1/ CTSH/ RIPK2/ GRN/ PICALM/ LGMN/ BCL2L13/ CLEC7A/ LYN
GOBP ESTABLISHMENT OF PROTEIN LOCALIZATION TO CHROMOSOME	1.45977	0.144352	9.3658	7.54766e-21	7.65484	1.93559e-14	0.053237	1.04596	1.13535e-12	CCT4/ MACROH2A1/ CCT5/ CCT3/ NIPBL/
GOBP SIGNAL TRANSDUCTION IN ABSENCE OF LIGAND	0.98945	0.322443	9.72559	2.34549e-22	7.57667	3.54524e-14	0.0278244	0.774908	2.04751e-12	BAG3/ HSPA1A/ EYA2/ MKNK2/ MAP2K5/
GOBP REGULATION OF MICROTUBULE DEPOLYMERIZATION	-2.62102	0.00876678	-8.08022	6.46517e-16	-7.56692	3.82191e-14	-0.0763712	-0.622576	2.17386e-12	CLASP1/ NAV3/ MAP1B/ TAOK1
GOBP POSITIVE REGULATION OF LIPID TRANSPORT	3.84721	0.000119472	6.69188	2.20325e-11	7.45226	9.17563e-14	0.0937505	0.491676	5.14109e-12	SPP1/ P2RX7/ ACSL1/ PPARG/ ABCA1/ APOE/ PLA2G4A
GOBP NEGATIVE REGULATION OF BLOOD VESSEL ENDOTHELIAL CELL MIGRATION	6.17184	6.75002e-10	4.35471	1.33241e-05	7.4434	9.81291e-14	0.151107	0.318867	5.35696e-12	STARD13/ PPARG/ HMGB1/ APOE/ MEF2C/ MAP2K5/ SPRED1/ TGFB1
GOBP NEGATIVE REGULATION OF CELL MIGRATION INVOLVED IN SPROUTING ANGIOGENESIS	5.30162	1.14779e-07	5.13804	2.77616e-07	7.38196	1.55981e-13	0.176122	0.479975	8.36503e-12	STARD13/ MAP2K5/ SPRED1
GOBP T CELL MEDIATED IMMUNITY	1.33152	0.183017	9.07439	1.14319e-19	7.35809	1.86559e-13	0.0281273	0.490778	9.46409e-12	ZBTB1/ IL18/ P2RX7/ TRAF2/ HSPD1/ CYRIB/ MALT1/ HLA-B/ HMGB1/ CTSH/ LILRB1/ TNFRSF1B/ PTPRC
GOBP MIDBRAIN DEVELOPMENT	-3.27856	0.00104338	-7.12344	1.05266e-12	-7.35532	1.90464e-13	-0.0758578	-0.440016	9.53335e-12	MBP/ SOS1/ ACTB/ CALM1/ PADI2/ WNT5A/ TAF1/ BASP1/ GNB4
GOBP REGULATION OF CHEMOTAXIS	-2.51655	0.0118512	-7.81419	5.53189e-15	-7.30493	2.77409e-13	-0.0478663	-0.264768	1.37025e-11	P2RY12/ HSPB1/ CYRIB/ HMGB1/ ST6GAL1/ PTK2/ PTPN2/ PADI2/ ADAM10/ LGMN/ TMSB4X/ CX3CR1/ WNT5A/ LPAR1/ SPI1/ CMKLR1/ LYN/ SLC8B1/ RAC1/ WNK1/ RIN3/ TGFB1
GOBP NEUTROPHIL MIGRATION	-3.2959	0.000981083	-7.0288	2.08324e-12	-7.30066	2.86361e-13	-0.0657519	-0.426296	1.3961e-11	VAV1/ PREX1/ ITGB2/ CSF3R/ PDE4B/ RAC1
GOBP AXON ENSHEATHMENT IN CENTRAL NERVOUS SYSTEM	-3.56153	0.000368696	-6.72433	1.76397e-11	-7.27321	3.51053e-13	-0.127537	-0.795685	1.68955e-11	TLR2/ CLU/ B4GALT5
GOBP OLIGODENDROCYTE DEVELOPMENT	-2.69991	0.00693592	-7.53686	4.81419e-14	-7.23849	4.53719e-13	-0.0676766	-0.667554	2.10987e-11	TLR2/ CLU/ LPAR1/ LYN/ B4GALT5
GOBP REGULATION OF RIG I SIGNALING PATHWAY	-2.70592	0.00681157	-7.5302	5.06618e-14	-7.23803	4.55247e-13	-0.0798783	-0.711564	2.10987e-11	SEC14L1/ PUM1/ USP15
GOBP NEGATIVE REGULATION OF EPITHELIAL CELL MIGRATION	5.31663	1.05704e-07	4.90946	9.13297e-07	7.23094	4.7967e-13	0.121545	0.314439	2.19595e-11	STARD13/ DNAJA4/ DUSP10/ PPARG/ HMGB1/ APOE/ MEF2C/ MAP2K5/ SPRED1/ SP100/ TGFB1
GOBP RESPONSE TO HYPEROXIA	3.53779	0.000403496	6.6727	2.51136e-11	7.21991	5.20237e-13	0.112944	0.703408	2.35297e-11	ATG7/ MT-ATP6/ POLB/
GOBP LYMPHOCYTE CHEMOTAXIS	-3.60878	0.000307642	-6.48107	9.1074e-11	-7.1346	9.70684e-13	-0.0988734	-0.505672	4.312e-11	PADI2/ ADAM10/ WNT5A/ SLC8B1/ WNK1
GOBP VASODILATION	5.7785	7.53676e-09	4.31021	1.63097e-05	7.1338	9.76345e-13	0.201776	0.430005	4.312e-11	KCNMA1/ APOE/ KAT2B/
GOBP MUSCLE CELL CELLULAR HOMEOSTASIS	2.77906	0.00545166	7.2796	3.34818e-13	7.11254	1.13923e-12	0.0979223	0.809818	4.97286e-11	BAG3/ ANKH/ HIF1A/
GOBP RESPONSE TO PROTOZOAN	-2.69632	0.0070111	-7.33924	2.14815e-13	-7.09621	1.28226e-12	-0.0906614	-0.737737	5.5329e-11	LYST/ SLC11A1/ IL4R/ CLEC7A
GOBP REGULATION OF FC RECEPTOR MEDIATED STIMULATORY SIGNALING PATHWAY	-3.49786	0.000469001	-6.46214	1.03234e-10	-7.04278	1.88435e-12	-0.101279	-0.58486	8.03848e-11	PTPRJ/ PLSCR1/ LYN/ PTPRC
GOBP REGULATION OF GRANULOCYTE CHEMOTAXIS	-2.57023	0.0101631	-7.38264	1.55186e-13	-7.03774	1.95385e-12	-0.0735217	-0.475931	8.24129e-11	PTK2/ CMKLR1/ RAC1
GOBP POSITIVE REGULATION OF PHAGOCYTOSIS	-3.70426	0.000212011	-6.22472	4.8241e-10	-7.02085	2.20524e-12	-0.0751789	-0.337951	9.19831e-11	DOCK2/ SIRPA/ SLC11A1/ PTPRJ/ C3/ RAB31/ CLEC7A/ MYO18A/ PTPRC
GOBP POSITIVE REGULATION OF CHOLESTEROL EFFLUX	3.72477	0.00019549	6.19609	5.78848e-10	7.01511	2.29773e-12	0.11754	0.654758	9.47879e-11	PPARG/ ABCA1/ APOE/
GOBP VIRAL PROTEIN PROCESSING	-6.14627	7.93249e-10	-3.75166	0.000175665	-6.9989	2.57984e-12	-0.132922	-0.251905	1.05268e-10	GALNT1/ ST6GALNAC3/ ST6GAL1/ CSNK1A1/ MAN2A1
GOBP ADHERENS JUNCTION ORGANIZATION	-3.48377	0.000494411	-6.40776	1.47678e-10	-6.99436	2.66469e-12	-0.083921	-0.510534	1.07562e-10	FER/ MTSS1/ CDH12/ ACTB/ ADAM10/ NUMB
GOBP MULTICELLULAR ORGANISMAL MOVEMENT	6.10838	1.00645e-09	3.74279	0.00018199	6.96583	3.26473e-12	0.14429	0.305167	1.30381e-10	HSP90AA1/ ITPR1/ RCSD1/ VTI1A/ HIPK2
GOBP REGULATION OF SPROUTING ANGIOGENESIS	-2.22488	0.0260892	-7.55234	4.27496e-14	-6.91354	4.72702e-12	-0.0777373	-0.644136	1.86792e-10	ALOX5/ PKM/ GLUL
GOBP REGULATION OF ACTIN FILAMENT BASED MOVEMENT	-1.38256	0.1668	-8.33908	7.48699e-17	-6.87424	6.23217e-12	-0.047751	-0.604281	2.43704e-10	ZEB2/ ANK2/ ATP2A2/ PDE4B/ PDE4D/ CTNNA3
GOBP RESPONSE TO TOPOLOGICALLY INCORRECT PROTEIN	1.19971	0.230253	8.51737	1.63219e-17	6.87101	6.37485e-12	0.0214955	0.379671	2.45164e-10	HSPH1/ HSP90AA1/ BAG3/ DNAJB1/ DNAJA1/ HSPA1A/ HSPA4/ HSPB1/ SERPINH1/ PARP8/ HSP90AB1/ HSPD1/ DNAJB2/ CLU/ PTPN2/ EIF2AK2/ ERP44
GOBP STEROL HOMEOSTASIS	3.10604	0.0018961	6.60096	4.08508e-11	6.86389	6.70124e-12	0.0803697	0.460038	2.54106e-10	IL18/ HDAC9/ ABCA1/ SCARB1/ APOE/
GOBP PROTEIN LOCALIZATION TO NUCLEOPLASM	0.656448	0.511536	9.00322	2.19194e-19	6.83042	8.46687e-12	0.0316761	1.40149	3.14699e-10	CCT4/ CCT5/ CCT3/
GOBP MYELOID LEUKOCYTE MIGRATION	-2.73848	0.00617232	-6.88323	5.85085e-12	-6.80358	1.02049e-11	-0.0475631	-0.290476	3.7558e-10	P2RY12/ HMGB1/ RPS19/ SIRPA/ PTK2/ VAV1/ LGMN/ CX3CR1/ PREX1/ ITGB2/ CSF3R/ PDE4B/ SPI1/ ADGRE2/ CMKLR1/ LYN/ RAC1/ RIN3
GOBP POSITIVE REGULATION OF TYPE I INTERFERON PRODUCTION	3.73859	0.000185054	5.87126	4.32494e-09	6.79519	1.08168e-11	0.0741744	0.337528	3.94237e-10	HSP90AA1/ HSPD1/ ZC3HAV1/ TRAF3/ TLR7/ ZBTB20/ RIPK2/ TRIM56/ TLR2/ FLOT1/ SETD2
GOBP NEGATIVE REGULATION OF TOR SIGNALING	2.48547	0.012938	7.08995	1.34158e-12	6.77085	1.28029e-11	0.0486742	0.464448	4.62137e-10	SESN3/ BMT2/ ATM/ PRKACB/ NUAK1/ UBE3A/ SESN1/ UBR2/ HIF1A/ RPS6KA1
GOBP LEUKOTRIENE METABOLIC PROCESS	-3.85482	0.000115817	-5.71192	1.11705e-08	-6.76471	1.33579e-11	-0.101745	-0.513851	4.77577e-10	TLR2/ ALOX5/ PLA2G4A

## Sheet: Enrichment_GO_BP_M3_M1
set	cont_Z	cont_P	disc_Z	disc_P	combined_Z	combined_P	cont_effect	disc_effect	combined_adj	Genes
GOBP PROTEIN FOLDING	3.33971	0.000838663	20.201	9.59526e-91	16.6458	3.24662e-62	0.105872	0.997583	1.37332e-58	HSP90AA1/ HSPH1/ PTGES3/ BAG3/ DNAJB1/ CHORDC1/ WIPF1/ HSPB1/ DNAJB6/ HSPD1/ CCT4/ HSPA1A/ DNAJA1/ ST13/ DNAJA4/ HSP90AB1/ HSPA4/ NKTR/ NUDC/ HSPA4L/ ENGASE/ AHSA1/ CCT5/ HSPA8/ DNAJB2/ AHSA2P/ DNAJC2/ PPID/ HSPA9/ TCP1/ BAG2/ CCT3/ GRN/ DFFA/ CCT2/ FKBP5/ CLU/ ATF6/ DNAJC10/ SIL1/ DNAJC5
GOBP TELOMERASE HOLOENZYME COMPLEX ASSEMBLY	11.6974	1.31437e-31	11.3211	1.03153e-29	16.2765	1.44833e-59	0.488748	1.69937	3.06321e-56	HSP90AA1/ PTGES3/ HSP90AB1/ ATM/
GOBP CHAPERONE MEDIATED PROTEIN FOLDING	2.99158	0.00277534	19.8786	6.23246e-88	16.1717	7.98945e-59	0.111609	1.34485	1.12651e-55	HSPH1/ PTGES3/ DNAJB1/ CHORDC1/ HSPB1/ DNAJB6/ CCT4/ HSPA1A/ ST13/ CCT5/ HSPA8/ DNAJB2/ PPID/ HSPA9/ TCP1/ CCT3/ DFFA/ CCT2/ FKBP5/ CLU/ DNAJC5
GOBP CHAPERONE MEDIATED PROTEIN COMPLEX ASSEMBLY	8.23945	1.73006e-16	14.5425	6.51255e-48	16.1093	2.19487e-58	0.422809	1.83749	2.32107e-55	HSP90AA1/ PTGES3/ HSPD1/ HSPA1A/ HSP90AB1/ HSPA4/ CCT2/ CLU
GOBP STEROID CATABOLIC PROCESS	5.73794	9.58362e-09	16.901	4.42528e-64	16.0081	1.12132e-57	0.334338	1.81673	9.48633e-55	SCARB1/ APOE/ CYP27A1/ SPP1/ HSD17B11
GOBP DE NOVO PROTEIN FOLDING	6.24977	4.11058e-10	14.2528	4.30843e-46	14.4975	1.2567e-47	0.250533	1.31973	8.85973e-45	HSPH1/ PTGES3/ DNAJB1/ HSPD1/ HSPA1A/ ST13/ HSPA8/ DNAJC2/ HSPA9/ CCT2/
GOBP PROTEIN REFOLDING	5.39073	7.01705e-08	14.9898	8.56237e-51	14.4112	4.39957e-47	0.269136	1.96307	2.6586e-44	HSP90AA1/ HSPB1/ HSPD1/ HSPA1A/ DNAJA1/ DNAJA4/ HSPA8/ DNAJB2/ HSPA9/
GOBP RESPONSE TO TEMPERATURE STIMULUS	3.70861	0.000208397	16.3874	2.35339e-60	14.21	7.94031e-46	0.113894	0.871108	4.19844e-43	HSP90AA1/ BAG3/ DNAJB1/ CHORDC1/ HSPB1/ DNAJB6/ HSPD1/ HSPA1A/ DNAJA1/ IER5/ DNAJA4/ HSP90AB1/ SOD1/ ACOT11/ HIKESHI/ CXCR4/ DNAJC2/ SLC25A27/ TMEM135/ SLC27A1/ HMOX1/ ATM/ LYN/ CIRBP
GOBP RESPONSE TO HEAT	3.99596	6.44316e-05	15.853	1.33991e-56	14.0353	9.47293e-45	0.132218	0.98128	4.45228e-42	HSP90AA1/ BAG3/ DNAJB1/ CHORDC1/ HSPB1/ DNAJB6/ HSPA1A/ DNAJA1/ IER5/ DNAJA4/ HSP90AB1/ SOD1/ HIKESHI/ DNAJC2/ HMOX1/ ATM/ LYN
GOBP CHAPERONE COFACTOR DEPENDENT PROTEIN REFOLDING	6.10954	9.99158e-10	12.9921	1.35621e-38	13.5069	1.42363e-41	0.262292	1.41231	6.02195e-39	HSPH1/ PTGES3/ DNAJB1/ HSPA1A/ ST13/ HSPA8/ HSPA9/
GOBP EXCITATORY SYNAPSE ASSEMBLY	-5.12284	3.00961e-07	-12.7089	5.27793e-37	-12.6089	1.88513e-36	-0.315504	-1.20324	7.24919e-34	SRGAP2/ GRID2/ IL1RAP/ ABI3/ SRGAP2C/ PTEN/ NPTN
GOBP NEGATIVE REGULATION OF INCLUSION BODY ASSEMBLY	3.72813	0.000192908	13.9742	2.23988e-44	12.5174	5.9936e-36	0.184343	2.11272	2.11275e-33	DNAJB1/ DNAJB6/ HSPA1A/ DNAJA4/ DNAJB2/ SORL1
GOBP CELLULAR RESPONSE TO HEAT	4.65835	3.1875e-06	12.5976	2.17561e-36	12.2018	3.03922e-34	0.154108	0.886277	9.88916e-32	HSP90AA1/ BAG3/ DNAJB1/ CHORDC1/ DNAJB6/ HSPA1A/ IER5/ HSP90AB1/ HIKESHI/ DNAJC2/ HMOX1/ ATM/ LYN
GOBP CHAPERONE MEDIATED AUTOPHAGY	5.94326	2.79404e-09	10.72	8.20388e-27	11.7827	4.79453e-32	0.321553	1.39173	1.44863e-29	HSP90AA1/ BAG3/ SNCA/ HSPA8/ CTSA/ CLU
GOBP PROTEIN LIPID COMPLEX ORGANIZATION	5.16353	2.42337e-07	10.5598	4.57562e-26	11.1181	1.02449e-28	0.217551	0.864064	2.88907e-26	SCARB1/ APOE/ ABCA1/ PRKACB/ APOC1/ PLA2G7/ ABCG1/ SOAT1/ PCSK5/ ACSL3/ BIN1
GOBP PROTEIN MATURATION	1.54923	0.121326	14.143	2.06411e-45	11.0961	1.31103e-28	0.0451473	0.510285	3.46605e-26	HSP90AA1/ HSPH1/ PTGES3/ BAG3/ DNAJB1/ CHORDC1/ WIPF1/ HSPB1/ DNAJB6/ HSPD1/ CCT4/ HSPA1A/ DNAJA1/ ST13/ SERPINH1/ DNAJA4/ CPM/ NAA16/ HSP90AB1/ CTSZ/ PRKACB/ HSPA4/ NKTR/ NUDC/ PLA2G7/ HSPA4L/ SERPINE1/ ENGASE/ AHSA1/ CCT5/ BACE2/ HSPA8/ RIPK2/ CASP7/ P2RX7/ DNAJB2/ AHSA2P/ DNAJC2/ PPID/ CTSH/ HSPA9/ TCP1/ BAG2/ CCT3/ GRN/ ANXA2/ IMMP2L/ DFFA/ PCSK5/ PMPCB/ CASP1/ SLC30A5/ CCT2/ CTSL/ RUNX1/ FKB…
GOBP ALCOHOL CATABOLIC PROCESS	3.78075	0.000156356	11.8803	1.49906e-32	11.074	1.67732e-28	0.195329	1.43184	4.17357e-26	SCARB1/ APOE/ CYP27A1/ ALDH2/
GOBP POSTSYNAPTIC DENSITY ASSEMBLY	-4.45563	8.36481e-06	-11.1907	4.52741e-29	-11.0636	1.883e-28	-0.383499	-1.33562	4.42505e-26	GRID2/ IL1RAP/ ABI3/ PTEN
GOBP PROTEIN CONTAINING COMPLEX REMODELING	4.72031	2.35489e-06	10.8873	1.32541e-27	11.0362	2.55532e-28	0.250629	1.34767	5.68894e-26	SCARB1/ APOE/ APOC1/ PLA2G7/ ABCG1/ PCSK5/
GOBP PROSTAGLANDIN TRANSPORT	-7.23358	4.7042e-13	-7.99838	1.26067e-15	-10.7706	4.73783e-27	-0.299869	-1.01687	1.00205e-24	P2RX7/ ABCC4/ SLCO2B1/ PLA2G4A
GOBP INCLUSION BODY ASSEMBLY	3.20827	0.00133538	11.6884	1.46186e-31	10.5335	6.05387e-26	0.139765	1.34416	1.21942e-23	BAG3/ DNAJB1/ DNAJB6/ HSPA1A/ DNAJA4/ DNAJB2/ CLU/ SORL1
GOBP ORGANIC HYDROXY COMPOUND CATABOLIC PROCESS	3.73079	0.000190879	10.994	4.08372e-28	10.412	2.18566e-25	0.164982	1.2279	4.20242e-23	SCARB1/ APOE/ CYP27A1/ ALDH2/
GOBP REGULATION OF CELLULAR RESPONSE TO HEAT	3.58404	0.000338321	11.1055	1.17947e-28	10.3871	2.83921e-25	0.125132	1.03121	5.22167e-23	DNAJB1/ CHORDC1/ DNAJB6/ IER5/ DNAJC2/ ATM/
GOBP REGULATION OF PLASMA LIPOPROTEIN PARTICLE LEVELS	3.47806	0.000505049	10.8724	1.56059e-27	10.1473	3.40647e-24	0.127632	0.763551	6.0039e-22	SCARB1/ APOE/ ABCA1/ PRKACB/ APOC1/ PLA2G7/ ABCG1/ NCEH1/ ANXA2/ SOAT1/ PCSK5/ MYLIP/ HMOX1/ ACSL3/ MSR1
GOBP SYNAPSE ASSEMBLY	-2.68882	0.0071704	-11.5408	8.21307e-31	-10.0619	8.14249e-24	-0.0885558	-0.522632	1.37771e-21	APP/ SNCA/ FARP1/ SDCBP/ ARMCX5-GPRASP2/ STAU2/ PDLIM5/ PLXND1/ SYNDIG1/ SRGAP2/ TLR2/ GRID2/ SDK1/ MAP1B/ MEF2C/ GPM6A/ SEMA4D/ IL1RAP/ ADGRB3/ ABI3/ RAP2A/ SRGAP2C/ PTEN/ CLSTN1/ DBNL/ NPTN
GOBP POSITIVE REGULATION OF SYNAPSE ASSEMBLY	-4.68109	2.85357e-06	-9.3305	1.0537e-20	-9.90769	3.85453e-23	-0.230921	-0.914782	6.27103e-21	ARMCX5-GPRASP2/ STAU2/ SYNDIG1/ GRID2/ SEMA4D/ IL1RAP/ ADGRB3/ CLSTN1
GOBP HIGH DENSITY LIPOPROTEIN PARTICLE REMODELING	5.29253	1.20632e-07	8.69922	3.34177e-18	9.89366	4.43493e-23	0.313287	1.37247	6.94806e-21	SCARB1/ APOE/ APOC1/ ABCG1/
GOBP POSITIVE REGULATION OF LIPID TRANSPORT	3.07094	0.00213384	10.9073	1.06329e-27	9.88413	4.87778e-23	0.128504	0.737699	7.36894e-21	ACSL1/ PPARG/ APOE/ ABCA1/ SPP1/ TMF1/ P2RX7/ ABCG1/ ANXA2/ DBI/ PLA2G4A
GOBP REGULATION OF INCLUSION BODY ASSEMBLY	2.83104	0.00463976	11.1174	1.03248e-28	9.86303	6.02067e-23	0.147423	1.60658	8.78187e-21	DNAJB1/ DNAJB6/ HSPA1A/ DNAJA4/ DNAJB2/ CLU/ SORL1
GOBP RESPONSE TO COLD	4.34004	1.42459e-05	9.56232	1.15144e-21	9.83045	8.32448e-23	0.155581	0.846259	1.17375e-20	HSP90AA1/ HSPD1/ ACOT11/ SLC25A27/ TMEM135/ SLC27A1/ CIRBP
GOBP CELL CELL JUNCTION ORGANIZATION	-1.64619	0.0997244	-12.0111	3.10529e-33	-9.65719	4.5825e-22	-0.0462818	-0.603046	6.2529e-20	FER/ TLN2/ CDH12/ CSF1R/ PRKCA/ ADAM10/ EXT1/ ANK2/ CCM2/ ACTB/ FSCN1/ NUMB/ ACTG1/ MTSS1
GOBP EPHRIN RECEPTOR SIGNALING PATHWAY	-1.4001	0.161484	-12.2371	1.96894e-34	-9.64297	5.26425e-22	-0.0483042	-0.80229	6.95868e-20	SIPA1L1/ TIAM1/ ANKS1A/ LYN/ PTK2/ ARHGEF7/ PAK1/ SS18
GOBP POSITIVE REGULATION OF MACROPHAGE CHEMOTAXIS	-4.46655	7.94894e-06	-9.0316	1.69185e-19	-9.54463	1.36589e-21	-0.22902	-1.10129	1.75082e-19	CSF1R/ CMKLR1/ PTK2/ MAPK1
GOBP CELL JUNCTION ASSEMBLY	-1.49268	0.13552	-11.9823	4.39812e-33	-9.52827	1.59925e-21	-0.0424674	-0.460267	1.98965e-19	FMN1/ APP/ ACTN1/ SNCA/ FARP1/ SDCBP/ ARMCX5-GPRASP2/ PEAK1/ FER/ CLASP1/ STAU2/ PDLIM5/ PLXND1/ SYNDIG1/ TLN2/ SRGAP2/ CDH12/ TLR2/ PRKCA/ PTPRJ/ GRID2/ SDK1/ MAP1B/ MEF2C/ PTK2/ GPM6A/ ANK2/ SEMA4D/ IL1RAP/ FLOT1/ MACF1/ ADGRB3/ RAC1/ ACTB/ ABI3/ RAP2A/ SRGAP2C/ PIP5K1A/ PTEN/ FSCN1/ ARHGEF7/ CLSTN1/ DBNL/ NPTN/ ABL1/ ACTG1/ RCC2/ VMP1
GOBP POSTSYNAPTIC SPECIALIZATION ASSEMBLY	-4.15794	3.21134e-05	-9.28831	1.56758e-20	-9.50793	1.94489e-21	-0.288862	-1.02205	2.35054e-19	GRID2/ IL1RAP/ ABI3/ PTEN
GOBP STEROL HOMEOSTASIS	2.13976	0.0323741	11.1966	4.23645e-29	9.43024	4.09165e-21	0.0791249	0.790413	4.80769e-19	SCARB1/ APOE/ ABCA1/ IL18/ TSPO/ ABCG1/ SOAT1/ MYLIP/ SREBF2
GOBP POSITIVE REGULATION OF STEROL TRANSPORT	3.84508	0.000120512	9.39424	5.76302e-21	9.36162	7.85252e-21	0.165888	0.815017	8.97734e-19	PPARG/ APOE/ ABCA1/ ABCG1/ ANXA2/
GOBP REGULATION OF POSTSYNAPTIC SPECIALIZATION ASSEMBLY	-4.32911	1.49712e-05	-8.8351	1.00007e-18	-9.3085	1.29645e-20	-0.444262	-1.41127	1.44315e-18	GRID2/ IL1RAP/ ABI3
GOBP PROTEIN LIPID COMPLEX ASSEMBLY	6.02655	1.67499e-09	7.0276	2.10116e-12	9.23068	2.68928e-20	0.274246	0.658225	2.91684e-18	APOE/ ABCA1/ PRKACB/ APOC1/ SOAT1/ ACSL3/ BIN1
GOBP REGULATION OF POSTSYNAPTIC DENSITY ORGANIZATION	-4.09041	4.30614e-05	-8.69406	3.49714e-18	-9.03998	1.56694e-19	-0.404538	-1.1867	1.65704e-17	GRID2/ IL1RAP/ ABI3
GOBP REGULATION OF MEMBRANE INVAGINATION	-3.6047	0.000312512	-9.08983	9.91957e-20	-8.97639	2.79802e-19	-0.134072	-0.983762	2.88673e-17	C3/ RAB31/ NCKAP1L/ CD300A/ PLCG2
GOBP CENTRAL NERVOUS SYSTEM NEURON AXONOGENESIS	4.36422	1.27579e-05	8.29627	1.07431e-16	8.95232	3.481e-19	0.172606	0.709217	3.50587e-17	HSP90AA1/ HSP90AB1/ TCTN1/ PTEN
GOBP ANTIFUNGAL INNATE IMMUNE RESPONSE	-2.31455	0.0206374	-10.2466	1.22579e-24	-8.88208	6.56231e-19	-0.108811	-1.34186	6.45549e-17	CX3CR1/ CLEC7A/ SPI1/ PLCG2
GOBP POSTSYNAPSE ASSEMBLY	-4.23647	2.27057e-05	-8.28627	1.1686e-16	-8.85491	8.37479e-19	-0.238604	-0.747458	8.05122e-17	GRID2/ IL1RAP/ ABI3/ PTEN
GOBP POSITIVE REGULATION OF FC RECEPTOR MEDIATED STIMULATORY SIGNALING PATHWAY	-3.19217	0.00141209	-9.19364	3.79779e-20	-8.75809	1.98593e-18	-0.170257	-1.20231	1.86677e-16	PTPRJ/ PTPRC/ LYN
GOBP NEGATIVE REGULATION OF INTERLEUKIN 2 PRODUCTION	-4.67189	2.98442e-06	-7.44157	9.94942e-14	-8.56551	1.07598e-17	-0.183982	-0.775097	9.89434e-16	NAV3/ PTPRC/ ZFP36
GOBP POSITIVE CHEMOTAXIS	2.22635	0.0259907	9.81055	1.01418e-22	8.51137	1.71889e-17	0.0957425	0.994855	1.547e-15	GPNMB/ HGF/ PTPRJ
GOBP NEGATIVE REGULATION OF CELLULAR RESPONSE TO INSULIN STIMULUS	-1.33326	0.182446	-10.67	1.40557e-26	-8.48762	2.10912e-17	-0.0533557	-0.946649	1.85867e-15	PRKCB/ PTPRE/ PTPN2/ PRKCQ/ PIP4K2A/ NCOA5
GOBP NEURON REMODELING	-2.98995	0.00279025	-9.00274	2.20143e-19	-8.48011	2.24972e-17	-0.160651	-0.85277	1.94211e-15	APP/ KCNQ3/ C3/ ANKS1A/ ADGRB3
[truncated: 94 more rows]

## Sheet: Enrichment_GO_BP_O2_O1
set	cont_Z	cont_P	disc_Z	disc_P	combined_Z	combined_P	cont_effect	disc_effect	combined_adj	Genes
[truncated: 634 more rows]

## Sheet: Enrichment_GO_BP_O3_O1
set	cont_Z	cont_P	disc_Z	disc_P	combined_Z	combined_P	cont_effect	disc_effect	combined_adj	Genes
[truncated: 2,510 more rows]

[truncated: 2 more sheets: Enrichment_GO_BP_OP0_OP0, Enrichment_GO_BP_OP1_OP3]
