# Supplementary material for: Deciphering glial contributions to CSF1R-related disorder via single-nuclear transcriptomic profiling: a case study
Source: Acta Neuropathol Commun. 2024 Aug 28;12:139. doi: 10.1186/s40478-024-01853-5 (PMC11365264; doi:10.1186/s40478-024-01853-5)
Supplement: Supplementary file 4 — Additional file 4 (XLSX 141 KB). Supplementary Table 4. Gene Set Enrichment Analysis results employing the Reactome for the following comparisons: (1) M2-CSF1R-RD versus M1-Control, (2) M3-CSF1R-RD versus M1-Control. [file 40478_2024_1853_MOESM4_ESM.xlsx]

## Sheet: Field description
Supplementary Table. Gene Set Enrichment Analysis results employing the Reactome for the following comparisons: 1) M2-CSF1R-RD vs M1-Control, 2) M3-CSF1R-RD vs M1-Control
Column	Description
set	Reactome pathways
cont_Z	Z statistic for continuous component
cont_P	Wald P value
disc_Z	Z statistic for discrete
disc_P	Wald P value
combined_Z	Combined discrete and continuous Z statistic using Stouffer's method
combined_P	Combined P value
cont_effect	Difference in continuous regression coefficients between null and test sets (i.e., the numerator of the Z-statistic)
disc_effect	Difference in discrete regression coefficients between null and test sets
combined_adj	FDR adjusted combined P value
Genes_Up	Genes in the geneset that were found to be up-regulated by MAST
Genes_Down	Genes in the geneset that were found to be down-regulated by MAST
Genes	Genes in the geneset that were found to be differentially expressed by MAST

## Sheet: Reactome_M2_M1
set	cont_Z	cont_P	disc_Z	disc_P	combined_Z	combined_P	cont_effect	disc_effect	combined_adj	Genes	Genes_Up	Genes_Down
REACTOME_ATTENUATION_PHASE	8.01389	1.11133e-15	19.3742	1.27493e-83	19.3663	1.48594e-83	0.253612	2.1111	1.43096e-80	HSPH1/ HSP90AA1/ PTGES3/ DNAJB1/ DNAJB6/ HSPA1A/ HSPB1/ SERPINH1/ HSP90AB1/	HSPH1/ HSP90AA1/ PTGES3/ DNAJB1/ DNAJB6/ HSPA1A/ HSPB1/ SERPINH1/ HSP90AB1
REACTOME_HSF1_ACTIVATION	7.81676	5.42014e-15	18.8355	3.86526e-79	18.846	3.17006e-79	0.259721	2.09888	1.52638e-76	HSPH1/ HSP90AA1/ PTGES3/ DNAJB1/ DNAJB6/ HSPA1A/ HSPB1/ SERPINH1/ HSP90AB1/	HSPH1/ HSP90AA1/ PTGES3/ DNAJB1/ DNAJB6/ HSPA1A/ HSPB1/ SERPINH1/ HSP90AB1
REACTOME_HSF1_DEPENDENT_TRANSACTIVATION	6.56446	5.22228e-11	17.4316	4.74992e-68	16.9678	1.42222e-64	0.168008	1.45395	4.56534e-62	HSPH1/ HSP90AA1/ PTGES3/ DNAJB1/ DNAJB6/ HSPA1A/ HSPB1/ SERPINH1/ HSP90AB1/	HSPH1/ HSP90AA1/ PTGES3/ DNAJB1/ DNAJB6/ HSPA1A/ HSPB1/ SERPINH1/ HSP90AB1
REACTOME_BINDING_AND_UPTAKE_OF_LIGANDS_BY_SCAVENGER_RECEPTORS	7.30427	2.78774e-13	14.2818	2.84212e-46	15.2636	1.33565e-52	0.227345	1.15529	3.21558e-50	HSPH1/ HSP90AA1/ SCARB1/ APOE/ FTL/	HSPH1/ HSP90AA1/ SCARB1/ APOE/ FTL
REACTOME_CELLULAR_RESPONSE_TO_HEAT_STRESS	4.80597	1.54001e-06	15.5999	7.289e-55	14.4291	3.39275e-47	0.0874787	0.773003	6.53443e-45	HSPH1/ HSP90AA1/ PTGES3/ BAG3/ DNAJB1/ DNAJB6/ ST13/ HSPA1A/ HSPA4/ HSPB1/ ATM/ SERPINH1/ HSP90AB1/ HIKESHI/ POM121C	HSPH1/ HSP90AA1/ PTGES3/ BAG3/ DNAJB1/ DNAJB6/ ST13/ HSPA1A/ HSPA4/ HSPB1/ ATM/ SERPINH1/ HSP90AB1/ HIKESHI	POM121C
REACTOME_HSP90_CHAPERONE_CYCLE_FOR_STEROID_HORMONE_RECEPTORS_SHR_IN_THE_PRESENCE_OF_LIGAND	4.20389	2.62363e-05	15.0806	2.17426e-51	13.6362	2.44059e-42	0.094029	1.07386	3.91715e-40	HSP90AA1/ PTGES3/ DNAJB1/ DNAJA1/ HSPA1A/ STIP1/ DNAJA4/ HSP90AB1/ NR3C1/ DCTN4/ FKBP5	HSP90AA1/ PTGES3/ DNAJB1/ DNAJA1/ HSPA1A/ STIP1/ DNAJA4/ HSP90AB1/ NR3C1	DCTN4/ FKBP5
REACTOME_REGULATION_OF_HSF1_MEDIATED_HEAT_SHOCK_RESPONSE	3.93478	8.32733e-05	13.6031	3.84054e-42	12.4011	2.57694e-35	0.0781127	0.841903	3.54513e-33	HSPH1/ BAG3/ DNAJB1/ DNAJB6/ ST13/ HSPA1A/ HSPA4/ HSPB1/ ATM/ SERPINH1/ HIKESHI/ POM121C	HSPH1/ BAG3/ DNAJB1/ DNAJB6/ ST13/ HSPA1A/ HSPA4/ HSPB1/ ATM/ SERPINH1/ HIKESHI	POM121C
REACTOME_SIGNALING_BY_EGFR_IN_CANCER	4.51313	6.38773e-06	10.4128	2.16757e-25	10.5542	4.85627e-26	0.125755	0.781105	5.84574e-24	HSP90AA1/ GAB1/ UBC/ PIK3CA/ TGFA/ SOS1/ GRB2/ CBL	HSP90AA1/ GAB1/ UBC/ PIK3CA/ TGFA/ SOS1	GRB2/ CBL
REACTOME_CYCLIN_A_B1_B2_ASSOCIATED_EVENTS_DURING_G2_M_TRANSITION	5.2292	1.70244e-07	8.92921	4.29055e-19	10.0115	1.35666e-23	0.187349	1.08073	1.45163e-21	CCNH/ XPO1/ PPP2CB/	CCNH/ XPO1/ PPP2CB
REACTOME_SIGNALING_BY_ERBB2_ECD_MUTANTS	5.3246	1.01177e-07	8.3425	7.27355e-17	9.6641	4.28376e-22	0.160989	0.728559	4.12526e-20	HSP90AA1/ GAB1/ PIK3CA/ SOS1/ GRB2	HSP90AA1/ GAB1/ PIK3CA/ SOS1	GRB2
REACTOME_CONSTITUTIVE_SIGNALING_BY_LIGAND_RESPONSIVE_EGFR_CANCER_VARIANTS	4.53845	5.66681e-06	8.56083	1.1206e-17	9.26259	1.9953e-20	0.127744	0.727459	1.7468e-18	HSP90AA1/ GAB1/ UBC/ PIK3CA/ SOS1/ GRB2/ CBL	HSP90AA1/ GAB1/ UBC/ PIK3CA/ SOS1	GRB2/ CBL
REACTOME_SELECTIVE_AUTOPHAGY	4.44566	8.76213e-06	8.3827	5.17258e-17	9.07102	1.17903e-19	0.111817	0.646564	9.46172e-18	HSP90AA1/ UBC/ ATM/ SQSTM1/ PRKAG2/	HSP90AA1/ UBC/ ATM/ SQSTM1/ PRKAG2
REACTOME_ANTIMICROBIAL_PEPTIDES	-3.85606	0.000115227	-8.92811	4.33351e-19	-9.03978	1.56993e-19	-0.144002	-1.05605	1.16296e-17	SLC11A1/ TLR2/ CLU/ CD4		SLC11A1/ TLR2/ CLU/ CD4
REACTOME_INFLAMMASOMES	2.6897	0.00715164	10.0211	1.23164e-23	8.98787	2.52066e-19	0.0748146	0.858617	1.73386e-17	SUGT1/ P2RX7/ HSP90AB1/ NLRP1/ CASP1/ HMOX1/ APP/ TXNIP/	SUGT1/ P2RX7/ HSP90AB1/ NLRP1/ CASP1/ HMOX1/ APP/ TXNIP
REACTOME_PURINERGIC_SIGNALING_IN_LEISHMANIASIS_INFECTION	1.7882	0.0737443	10.7715	4.6931e-27	8.88104	6.62356e-19	0.0498534	0.923587	4.25233e-17	IL18/ SUGT1/ P2RX7/ HSP90AB1/ ENTPD1/ CASP1/ HMOX1/ APP/ TXNIP/ C3	IL18/ SUGT1/ P2RX7/ HSP90AB1/ ENTPD1/ CASP1/ HMOX1/ APP/ TXNIP	C3
REACTOME_CREB1_PHOSPHORYLATION_THROUGH_NMDA_RECEPTOR_MEDIATED_ACTIVATION_OF_RAS_SIGNALING	-2.60781	0.00911234	-9.65318	4.76551e-22	-8.66983	4.32771e-18	-0.074349	-0.616299	2.60474e-16	RPS6KA2/ CALM1/ RPS6KA1/ RPS6KA3		RPS6KA2/ CALM1/ RPS6KA1/ RPS6KA3
REACTOME_THE_NLRP3_INFLAMMASOME	1.92967	0.053648	9.97277	2.00554e-23	8.4163	3.88577e-17	0.062477	0.977737	2.20118e-15	SUGT1/ P2RX7/ HSP90AB1/ CASP1/ HMOX1/ APP/ TXNIP/	SUGT1/ P2RX7/ HSP90AB1/ CASP1/ HMOX1/ APP/ TXNIP
REACTOME_NUCLEOTIDE_BINDING_DOMAIN_LEUCINE_RICH_REPEAT_CONTAINING_RECEPTOR_NLR_SIGNALING_PATHWAYS	1.96836	0.0490269	9.81923	9.30516e-23	8.33508	7.74439e-17	0.0395807	0.589477	4.14325e-15	UBC/ SUGT1/ P2RX7/ HSP90AB1/ NLRP1/ CASP1/ HMOX1/ APP/ RIPK2/ MAPK14/ TXNIP/	UBC/ SUGT1/ P2RX7/ HSP90AB1/ NLRP1/ CASP1/ HMOX1/ APP/ RIPK2/ MAPK14/ TXNIP
REACTOME_CONSTITUTIVE_SIGNALING_BY_EGFRVIII	4.95218	7.33854e-07	6.75628	1.41584e-11	8.27913	1.24078e-16	0.138702	0.584803	6.28878e-15	HSP90AA1/ GAB1/ PIK3CA/ SOS1/ GRB2/ CBL	HSP90AA1/ GAB1/ PIK3CA/ SOS1	GRB2/ CBL
REACTOME_SIGNALING_BY_ERBB2_IN_CANCER	4.65937	3.17175e-06	6.94474	3.79146e-12	8.20535	2.29921e-16	0.118315	0.56234	1.10707e-14	HSP90AA1/ GAB1/ PIK3CA/ SOS1/ GRB2	HSP90AA1/ GAB1/ PIK3CA/ SOS1	GRB2
REACTOME_THE_PHOTOTRANSDUCTION_CASCADE	-3.7337	0.000188688	-7.57797	3.51007e-14	-7.99856	1.25886e-15	-0.162196	-0.858818	5.77278e-14	CAMKMT/ PRKCQ/ CALM1/ GNB1/ PRKCA	CAMKMT	PRKCQ/ CALM1/ GNB1/ PRKCA
REACTOME_COLLAGEN_BIOSYNTHESIS_AND_MODIFYING_ENZYMES	2.87787	0.00400369	8.10271	5.37502e-16	7.76444	8.20069e-15	0.11616	1.21064	3.58967e-13	P4HA1/ SERPINH1/ PLOD1/ COL9A2/	P4HA1/ SERPINH1/ PLOD1/ COL9A2
REACTOME_SIGNALING_BY_NOTCH1_HD_DOMAIN_MUTANTS_IN_CANCER	2.71499	0.00662768	8.22335	1.97901e-16	7.73458	1.03749e-14	0.0776768	0.803108	4.34391e-13	MIB1/ UBC/ ADAM10	MIB1/ UBC	ADAM10
REACTOME_REGULATED_NECROSIS	2.20736	0.0272891	8.70601	3.14761e-18	7.71692	1.19179e-14	0.0466798	0.554921	4.78205e-13	HSP90AA1/ IL18/ UBC/ CFLAR/ TRAF2/ HMGB1/ CASP1/ FLOT2/ FLOT1/ PDCD6IP/ PELI1	HSP90AA1/ IL18/ UBC/ CFLAR/ TRAF2/ HMGB1/ CASP1/ FLOT2	FLOT1/ PDCD6IP/ PELI1
REACTOME_ASPARAGINE_N_LINKED_GLYCOSYLATION	-2.66895	0.00760883	-8.17041	3.07348e-16	-7.66459	1.7941e-14	-0.0441945	-0.264391	6.91088e-13	UBC/ TGFA/ ENGASE/ ST3GAL6/ ST6GALNAC3/ ST6GAL1/ COPG2/ ANK2/ DCTN4/ USO1/ MIA2/ B4GALT5/ MAN2A1	UBC/ TGFA/ ENGASE/ ST3GAL6	ST6GALNAC3/ ST6GAL1/ COPG2/ ANK2/ DCTN4/ USO1/ MIA2/ B4GALT5/ MAN2A1
REACTOME_CONSTITUTIVE_SIGNALING_BY_OVEREXPRESSED_ERBB2	4.32342	1.53628e-05	6.46212	1.03244e-10	7.62653	2.41154e-14	0.143156	0.650748	8.93198e-13	HSP90AA1/ SOS1/ GRB2	HSP90AA1/ SOS1	GRB2
REACTOME_ELEVATION_OF_CYTOSOLIC_CA2_LEVELS	5.26872	1.37381e-07	5.40345	6.537e-08	7.54636	4.47579e-14	0.173072	0.689807	1.48627e-12	ITPR2/ ITPR1/ P2RX7/	ITPR2/ ITPR1/ P2RX7
REACTOME_TRANSPORT_TO_THE_GOLGI_AND_SUBSEQUENT_MODIFICATION	-2.88548	0.00390821	-7.72559	1.11337e-14	-7.50316	6.22988e-14	-0.0490904	-0.317747	1.99979e-12	TGFA/ ST6GAL1/ COPG2/ ANK2/ DCTN4/ USO1/ MIA2/ B4GALT5/ MAN2A1	TGFA	ST6GAL1/ COPG2/ ANK2/ DCTN4/ USO1/ MIA2/ B4GALT5/ MAN2A1
REACTOME_P75NTR_RECRUITS_SIGNALLING_COMPLEXES	2.56762	0.01024	7.92869	2.21469e-15	7.42201	1.15356e-13	0.083649	0.887078	3.58346e-12	UBC/ RIPK2/ SQSTM1/	UBC/ RIPK2/ SQSTM1
REACTOME_NEUREXINS_AND_NEUROLIGINS	-4.36176	1.29022e-05	-5.86911	4.38132e-09	-7.23432	4.67876e-13	-0.107464	-0.479955	1.40801e-11	NLGN4Y/ SIPA1L1/ DLGAP2/ DBNL/ APBA1/ EPB41L2/ SYT1	NLGN4Y	SIPA1L1/ DLGAP2/ DBNL/ APBA1/ EPB41L2/ SYT1
REACTOME_UNFOLDED_PROTEIN_RESPONSE_UPR	-2.81961	0.00480817	-7.34659	2.03325e-13	-7.18859	6.5463e-13	-0.0764537	-0.473617	1.91033e-11	CEBPB/ TLN1/ EIF2S3		CEBPB/ TLN1/ EIF2S3
REACTOME_GASTRIN_CREB_SIGNALLING_PATHWAY_VIA_PKC_AND_MAPK	-2.74088	0.00612751	-7.3465	2.0346e-13	-7.13286	9.83075e-13	-0.0823181	-0.545932	2.78442e-11	SOS1/ RPS6KA2/ GRB2/ RPS6KA1/ RPS6KA3/ PRKCA	SOS1	RPS6KA2/ GRB2/ RPS6KA1/ RPS6KA3/ PRKCA
REACTOME_DDX58_IFIH1_MEDIATED_INDUCTION_OF_INTERFERON_ALPHA_BETA	2.16652	0.0302711	7.89937	2.8032e-15	7.11766	1.09774e-12	0.0401155	0.427703	3.02035e-11	HSP90AA1/ UBC/ TRAF2/ HSP90AB1/ UBE2D3/ TRAF3/ HMGB1/ APP/ RNF216/ UBE2K/ NLRC5	HSP90AA1/ UBC/ TRAF2/ HSP90AB1/ UBE2D3/ TRAF3/ HMGB1/ APP/ RNF216	UBE2K/ NLRC5
REACTOME_AUTOPHAGY	3.2438	0.00117947	6.74199	1.5623e-11	7.06102	1.65284e-12	0.0564241	0.35374	4.42136e-11	HSP90AA1/ ATG7/ UBC/ ATM/ HSP90AB1/ MTMR14/ MTMR3/ SQSTM1/ PRKAG2/ ATG4C/	HSP90AA1/ ATG7/ UBC/ ATM/ HSP90AB1/ MTMR14/ MTMR3/ SQSTM1/ PRKAG2/ ATG4C
REACTOME_SIGNALING_BY_NOTCH2	3.55663	0.000375636	6.30682	2.84831e-10	6.97451	3.06929e-12	0.0802682	0.550221	7.98846e-11	MIB1/ MAML2/ UBC/ ADAM10/ MAML3	MIB1/ MAML2/ UBC	ADAM10/ MAML3
REACTOME_MATURATION_OF_SARS_COV_2_SPIKE_PROTEIN	-6.50677	7.67857e-11	-3.30076	0.000964224	-6.93497	4.06306e-12	-0.146238	-0.200952	1.01432e-10	ZDHHC2/ ST6GALNAC3/ ST6GAL1/ MAN2A1	ZDHHC2	ST6GALNAC3/ ST6GAL1/ MAN2A1
REACTOME_MHC_CLASS_II_ANTIGEN_PRESENTATION	-2.75782	0.00581891	-7.04752	1.82131e-12	-6.93342	4.10784e-12	-0.0459496	-0.357592	1.01432e-10	AP2A2/ CLTC/ CTSH/ CTSB/ DCTN4/ LGMN/ HLA-DPB1	AP2A2/ CLTC/ CTSH	CTSB/ DCTN4/ LGMN/ HLA-DPB1
REACTOME_SIGNALING_BY_MODERATE_KINASE_ACTIVITY_BRAF_MUTANTS	-4.02293	5.74785e-05	-5.69316	1.24711e-08	-6.87031	6.40619e-12	-0.0916519	-0.312829	1.54229e-10	ARRB2/ ACTB/ CALM1/ TLN1	ARRB2	ACTB/ CALM1/ TLN1
REACTOME_POSITIVE_EPIGENETIC_REGULATION_OF_RRNA_EXPRESSION	-3.96797	7.24888e-05	-5.73846	9.55411e-09	-6.86348	6.72031e-12	-0.0833841	-0.362699	1.57845e-10	KAT2B/ ACTB/ BAZ1B/ GATAD2A/ TAF1D	KAT2B	ACTB/ BAZ1B/ GATAD2A/ TAF1D
REACTOME_NRIF_SIGNALS_CELL_DEATH_FROM_THE_NUCLEUS	2.01771	0.0436213	7.6374	2.21651e-14	6.82719	8.6591e-12	0.0635044	0.873626	1.93924e-10	ITGB3BP/ UBC/ SQSTM1/	ITGB3BP/ UBC/ SQSTM1
REACTOME_ROLE_OF_PHOSPHOLIPIDS_IN_PHAGOCYTOSIS	2.75231	0.00591764	6.90343	5.07602e-12	6.82764	8.63213e-12	0.0605008	0.532274	1.93924e-10	ITPR2/ ITPR1/ FCGR2A/ PIK3CA/	ITPR2/ ITPR1/ FCGR2A/ PIK3CA
REACTOME_B_WICH_COMPLEX_POSITIVELY_REGULATES_RRNA_EXPRESSION	-3.73001	0.000191476	-5.7834	7.32042e-09	-6.727	1.73201e-11	-0.0915523	-0.424342	3.79075e-10	KAT2B/ ACTB/ BAZ1B/ TAF1D	KAT2B	ACTB/ BAZ1B/ TAF1D
REACTOME_PROTEIN_PROTEIN_INTERACTIONS_AT_SYNAPSES	-4.39049	1.13096e-05	-5.07856	3.8031e-07	-6.69563	2.14748e-11	-0.0901067	-0.324864	4.5956e-10	PPFIA1/ NLGN4Y/ FLOT2/ SIPA1L1/ DLGAP2/ DBNL/ APBA1/ IL1RAP/ EPB41L2/ FLOT1/ SYT1	PPFIA1/ NLGN4Y/ FLOT2	SIPA1L1/ DLGAP2/ DBNL/ APBA1/ IL1RAP/ EPB41L2/ FLOT1/ SYT1
REACTOME_MATURATION_OF_PROTEIN_3A	-6.58446	4.56535e-11	-2.81656	0.00485406	-6.64753	2.98056e-11	-0.270317	-0.298233	6.23973e-10	GALNT1/ ST6GALNAC3/ ST6GAL1	GALNT1	ST6GALNAC3/ ST6GAL1
REACTOME_ER_TO_GOLGI_ANTEROGRADE_TRANSPORT	-2.15873	0.0308714	-7.22196	5.12442e-13	-6.63315	3.28607e-11	-0.0389516	-0.355861	6.73296e-10	TGFA/ COPG2/ ANK2/ DCTN4/ USO1/ MIA2	TGFA	COPG2/ ANK2/ DCTN4/ USO1/ MIA2
REACTOME_L1CAM_INTERACTIONS	-2.66022	0.00780892	-6.69324	2.18286e-11	-6.61389	3.74339e-11	-0.0502564	-0.281473	7.51017e-10	MSN/ SHTN1/ AP2A2/ CLTC/ KCNQ3/ RPS6KA2/ ACTB/ ANK2/ RPS6KA1/ NUMB/ RPS6KA3/ ALCAM/ RAC1	MSN/ SHTN1/ AP2A2/ CLTC	KCNQ3/ RPS6KA2/ ACTB/ ANK2/ RPS6KA1/ NUMB/ RPS6KA3/ ALCAM/ RAC1
REACTOME_PROCESSING_OF_CAPPED_INTRON_CONTAINING_PRE_MRNA	-1.79444	0.0727433	-7.50571	6.10984e-14	-6.57619	4.8264e-11	-0.0259519	-0.263409	9.29565e-10	PAPOLA/ HNRNPU/ CWF19L2/ ZRSR2/ ACIN1/ RBM25/ HNRNPC/ NSRP1/ POM121C/ DHX15/ RBM39/ HNRNPH1	PAPOLA/ HNRNPU/ CWF19L2/ ZRSR2/ ACIN1	RBM25/ HNRNPC/ NSRP1/ POM121C/ DHX15/ RBM39/ HNRNPH1
REACTOME_NEUROTRANSMITTER_RECEPTORS_AND_POSTSYNAPTIC_SIGNAL_TRANSMISSION	-2.48288	0.0130324	-6.7949	1.0839e-11	-6.56038	5.36703e-11	-0.0448741	-0.248199	1.01342e-09	PRKACB/ ADCY7/ AP2A2/ GNAI2/ PRKAG2/ RPS6KA2/ CALM1/ RPS6KA1/ APBA1/ GNB1/ RPS6KA3/ GNB4/ RAC1/ PRKCA/ NPTN	PRKACB/ ADCY7/ AP2A2/ GNAI2/ PRKAG2	RPS6KA2/ CALM1/ RPS6KA1/ APBA1/ GNB1/ RPS6KA3/ GNB4/ RAC1/ PRKCA/ NPTN
REACTOME_ACTIVATION_OF_IRF3_IRF7_MEDIATED_BY_TBK1_IKBKE	1.80523	0.0710389	7.42127	1.16003e-13	6.52412	6.84021e-11	0.0658795	0.710941	1.26676e-09	UBC/ TRAF3/ LY96/	UBC/ TRAF3/ LY96
REACTOME_RHO_GTPASES_ACTIVATE_WASPS_AND_WAVES	-3.99879	6.36682e-05	-5.15655	2.51542e-07	-6.4738	9.55685e-11	-0.0919221	-0.297075	1.73646e-09	WIPF1/ ACTB/ PTK2/ CYFIP1/ GRB2/ ACTR2/ WASF2/ RAC1	WIPF1	ACTB/ PTK2/ CYFIP1/ GRB2/ ACTR2/ WASF2/ RAC1
REACTOME_RNA_POLYMERASE_II_TRANSCRIBES_SNRNA_GENES	-2.01735	0.0436589	-7.10379	1.21378e-12	-6.44962	1.12129e-10	-0.0394272	-0.454014	1.99963e-09	NABP1/ ELL/ ELL2		NABP1/ ELL/ ELL2
REACTOME_APOPTOTIC_CLEAVAGE_OF_CELLULAR_PROTEINS	-2.04848	0.0405126	-7.0496	1.79437e-12	-6.43331	1.24851e-10	-0.0574524	-0.666096	2.18602e-09	ACIN1/ PRKCQ/ PTK2/ DBNL	ACIN1	PRKCQ/ PTK2/ DBNL
REACTOME_APOPTOTIC_EXECUTION_PHASE	-2.46888	0.0135536	-6.61513	3.7122e-11	-6.42337	1.33292e-10	-0.0568168	-0.46847	2.29214e-09	HMGB1/ ACIN1/ PRKCQ/ PTK2/ DBNL	HMGB1/ ACIN1	PRKCQ/ PTK2/ DBNL
REACTOME_CD28_CO_STIMULATION	-1.60854	0.107718	-7.42385	1.13768e-13	-6.38686	1.69328e-10	-0.0315548	-0.421469	2.86074e-09	PIK3CA/ CD86/ MAP3K8/ GRB2/ VAV1/ LYN/ RAC1	PIK3CA/ CD86	MAP3K8/ GRB2/ VAV1/ LYN/ RAC1
REACTOME_MRNA_SPLICING	-1.84808	0.0645914	-7.17383	7.29267e-13	-6.37945	1.77722e-10	-0.0281177	-0.286415	2.9508e-09	HNRNPU/ CWF19L2/ ZRSR2/ ACIN1/ RBM25/ HNRNPC/ NSRP1/ DHX15/ RBM39/ HNRNPH1	HNRNPU/ CWF19L2/ ZRSR2/ ACIN1	RBM25/ HNRNPC/ NSRP1/ DHX15/ RBM39/ HNRNPH1
REACTOME_P75NTR_SIGNALS_VIA_NF_KB	1.9576	0.050277	7.05358	1.74366e-12	6.37187	1.86738e-10	0.0651243	0.710255	3.04794e-09	UBC/ RIPK2/ SQSTM1/	UBC/ RIPK2/ SQSTM1
REACTOME_SIGNALING_BY_HIPPO	-3.4429	0.000575505	-5.5446	2.94625e-08	-6.35513	2.08256e-10	-0.100867	-0.616406	3.34251e-09	STK4/ LATS1/ STK3/ MOB1B		STK4/ LATS1/ STK3/ MOB1B
REACTOME_PYROPTOSIS	1.92061	0.0547814	7.06301	1.62939e-12	6.35237	2.12019e-10	0.0640216	1.04736	3.34711e-09	IL18/ HMGB1/ CASP1/	IL18/ HMGB1/ CASP1
REACTOME_CD28_DEPENDENT_VAV1_PATHWAY	-2.24306	0.0248931	-6.64893	2.95222e-11	-6.28759	3.22436e-10	-0.0656179	-0.568329	5.00816e-09	CD86/ GRB2/ VAV1/ RAC1	CD86	GRB2/ VAV1/ RAC1
REACTOME_N_GLYCAN_ANTENNAE_ELONGATION_IN_THE_MEDIAL_TRANS_GOLGI	-5.05497	4.30463e-07	-3.77653	0.000159026	-6.24482	4.24302e-10	-0.155754	-0.354764	6.48575e-09	ST6GAL1/ B4GALT5/ MAN2A1		ST6GAL1/ B4GALT5/ MAN2A1
REACTOME_NEURONAL_SYSTEM	-2.54246	0.0110074	-6.24753	4.16985e-10	-6.21547	5.11723e-10	-0.0383016	-0.217616	7.69983e-09	KCNMA1/ GLS/ PRKACB/ PPFIA1/ ADCY7/ AP2A2/ NLGN4Y/ SLC1A3/ KCNQ1/ FLOT2/ GNAI2/ ABAT/ PRKAG2/ KCNQ3/ RPS6KA2/ SIPA1L1/ DLGAP2/ SLC1A2/ CALM1/ RPS6KA1/ DBNL/ APBA1/ GNB1/ IL1RAP/ EPB41L2/ FLOT1/ SYT1/ RPS6KA3/ CACNA1A/ GLUL/ GNB4/ RAC1/ PRKCA/ NPTN	KCNMA1/ GLS/ PRKACB/ PPFIA1/ ADCY7/ AP2A2/ NLGN4Y/ SLC1A3/ KCNQ1/ FLOT2/ GNAI2/ ABAT/ PRKAG2	KCNQ3/ RPS6KA2/ SIPA1L1/ DLGAP2/ SLC1A2/ CALM1/ RPS6KA1/ DBNL/ APBA1/ GNB1/ IL1RAP/ EPB41L2/ FLOT1/ SYT1/ RPS6KA3/ CACNA1A/ GLUL/ GNB4/ RAC1/ PRKCA/ NPTN
REACTOME_ACTIVATION_OF_NMDA_RECEPTORS_AND_POSTSYNAPTIC_EVENTS	-1.91857	0.0550386	-6.86292	6.74665e-12	-6.20945	5.31694e-10	-0.0366304	-0.303122	7.87725e-09	PRKACB/ PRKAG2/ RPS6KA2/ CALM1/ RPS6KA1/ APBA1/ RPS6KA3/ RAC1	PRKACB/ PRKAG2	RPS6KA2/ CALM1/ RPS6KA1/ APBA1/ RPS6KA3/ RAC1
REACTOME_FCGR3A_MEDIATED_IL10_SYNTHESIS	2.30979	0.0208998	6.42964	1.27902e-10	6.17971	6.42179e-10	0.0506196	0.461334	9.36997e-09	ITPR2/ ITPR1/ PRKACB/ ADCY7/ FCGR2A/ CALM1/ HCK/ LYN	ITPR2/ ITPR1/ PRKACB/ ADCY7/ FCGR2A	CALM1/ HCK/ LYN
REACTOME_BIOLOGICAL_OXIDATIONS	3.39412	0.000688486	5.3299	9.82648e-08	6.16882	6.88019e-10	0.0729527	0.383102	9.88899e-09	PTGES3/ HPGDS/ HSP90AB1/ CYP27A1/ NCOA2/ MAT2A/ PTGS1	PTGES3/ HPGDS/ HSP90AB1/ CYP27A1/ NCOA2/ MAT2A	PTGS1
REACTOME_GRB2_SOS_PROVIDES_LINKAGE_TO_MAPK_SIGNALING_FOR_INTEGRINS	-3.27579	0.00105368	-5.43242	5.55945e-08	-6.15763	7.38403e-10	-0.090734	-0.490758	1.03055e-08	SOS1/ PTK2/ GRB2/ TLN1	SOS1	PTK2/ GRB2/ TLN1
REACTOME_COLLAGEN_DEGRADATION	-4.35525	1.32917e-05	-4.28873	1.79701e-05	-6.11221	9.82592e-10	-0.144261	-0.495433	1.33273e-08	COL9A2/ CTSB/ ADAM9/ ADAM10	COL9A2	CTSB/ ADAM9/ ADAM10
REACTOME_THE_ROLE_OF_GTSE1_IN_G2_M_PROGRESSION_AFTER_G2_CHECKPOINT	4.06798	4.74227e-05	4.56585	4.97485e-06	6.10504	1.02778e-09	0.132219	0.402913	1.37465e-08	HSP90AA1/ SEM1/ UBC/ HSP90AB1/ PSMB7/ PSMA1	HSP90AA1/ SEM1/ UBC/ HSP90AB1	PSMB7/ PSMA1
REACTOME_NOTCH2_ACTIVATION_AND_TRANSMISSION_OF_SIGNAL_TO_THE_NUCLEUS	2.01389	0.0440214	6.57558	4.84636e-11	6.07367	1.25019e-09	0.0623474	0.728312	1.64922e-08	MIB1/ UBC/ ADAM10	MIB1/ UBC	ADAM10
REACTOME_RUNX1_REGULATES_GENES_INVOLVED_IN_MEGAKARYOCYTE_DIFFERENTIATION_AND_PLATELET_FUNCTION	-2.78072	0.00542392	-5.68325	1.32161e-08	-5.98493	2.16489e-09	-0.0681777	-0.406452	2.81728e-08	KMT2A/ KAT2B/ PRKCQ/ SIN3B/ RUNX1/ KMT2C	KMT2A/ KAT2B	PRKCQ/ SIN3B/ RUNX1/ KMT2C
REACTOME_ACTIVATION_OF_KAINATE_RECEPTORS_UPON_GLUTAMATE_BINDING	-2.60036	0.00931269	-5.8001	6.6277e-09	-5.94002	2.84993e-09	-0.0987307	-0.536072	3.65931e-08	CALM1/ GNB1/ GNB4		CALM1/ GNB1/ GNB4
REACTOME_DRUG_ADME	-4.33106	1.48393e-05	-4.0459	5.21224e-05	-5.92341	3.15342e-09	-0.113733	-0.363107	3.99571e-08	ABCC5/ ABCC4/ SLCO2B1/ VAV1/ RAC1	ABCC5	ABCC4/ SLCO2B1/ VAV1/ RAC1
REACTOME_TRANSCRIPTIONAL_REGULATION_BY_THE_AP_2_TFAP2_FAMILY_OF_TRANSCRIPTION_FACTORS	2.78915	0.00528473	5.55214	2.82194e-08	5.89818	3.67535e-09	0.0964875	0.446748	4.59657e-08	HSPD1/ TGFA/ APOE/	HSPD1/ TGFA/ APOE
REACTOME_COPI_MEDIATED_ANTEROGRADE_TRANSPORT	-1.94022	0.0523526	-6.36714	1.92591e-10	-5.87419	4.24916e-09	-0.0382705	-0.386783	5.24608e-08	COPG2/ ANK2/ DCTN4/ USO1		COPG2/ ANK2/ DCTN4/ USO1
REACTOME_CELL_CELL_COMMUNICATION	-1.41671	0.156569	-6.60192	4.05857e-11	-5.67003	1.42775e-08	-0.0242341	-0.271414	1.67673e-07	ZEB2/ PIK3CA/ SIRPA/ CDH12/ ACTB/ SDK1/ PTK2/ GRB2/ PARVB	ZEB2/ PIK3CA/ SIRPA	CDH12/ ACTB/ SDK1/ PTK2/ GRB2/ PARVB
REACTOME_SIGNALING_BY_PDGFR_IN_DISEASE	-3.15662	0.00159608	-4.80847	1.52091e-06	-5.63217	1.77956e-08	-0.0716016	-0.338581	2.06472e-07	PIK3CA/ SOS1/ ETV6/ GRB2/ BIN2/ GOLGA4	PIK3CA/ SOS1	ETV6/ GRB2/ BIN2/ GOLGA4
REACTOME_RIPK1_MEDIATED_REGULATED_NECROSIS	1.75944	0.078503	6.05744	1.38307e-09	5.52737	3.25074e-08	0.0411011	0.398874	3.72674e-07	HSP90AA1/ UBC/ CFLAR/ TRAF2/ FLOT2/ FLOT1/ PDCD6IP/ PELI1	HSP90AA1/ UBC/ CFLAR/ TRAF2/ FLOT2	FLOT1/ PDCD6IP/ PELI1
REACTOME_RHO_GTPASES_ACTIVATE_PAKS	-2.37739	0.0174357	-5.38052	7.42717e-08	-5.48567	4.11909e-08	-0.0817193	-0.420265	4.66668e-07	PPP1CB/ CALM1/ RAC1	PPP1CB	CALM1/ RAC1
REACTOME_COSTIMULATION_BY_THE_CD28_FAMILY	-0.539271	0.5897	-7.20417	5.83982e-13	-5.47544	4.36426e-08	-0.00936659	-0.392615	4.88696e-07	PIK3CA/ PPP2CB/ CD86/ MAP3K8/ GRB2/ VAV1/ HLA-DPB1/ LYN/ CD4/ RAC1	PIK3CA/ PPP2CB/ CD86	MAP3K8/ GRB2/ VAV1/ HLA-DPB1/ LYN/ CD4/ RAC1
REACTOME_METABOLISM_OF_VITAMINS_AND_COFACTORS	3.12381	0.00178527	4.57396	4.7859e-06	5.44314	5.23481e-08	0.0601072	0.20809	5.73776e-07	HSP90AA1/ PARP4/ PARP8/ PLB1/ APOE/ LRP8/ IDH1/ SHMT1/ PCCA/ BCO2/ CALM1/ VKORC1L1/ PARP14/ MTHFD1L	HSP90AA1/ PARP4/ PARP8/ PLB1/ APOE/ LRP8/ IDH1/ SHMT1/ PCCA/ BCO2	CALM1/ VKORC1L1/ PARP14/ MTHFD1L
REACTOME_SIGNALING_BY_NOTCH3	1.96688	0.0491967	5.73048	1.00146e-08	5.44286	5.24323e-08	0.0373123	0.400906	5.73776e-07	MIB1/ MAML2/ UBC/ KAT2B/ ADAM10/ MAML3	MIB1/ MAML2/ UBC/ KAT2B	ADAM10/ MAML3
REACTOME_SUMOYLATION_OF_INTRACELLULAR_RECEPTORS	2.93631	0.00332141	4.72821	2.26504e-06	5.41964	5.97201e-08	0.0942068	0.421434	6.46185e-07	THRB/ PPARG/ NR3C1/	THRB/ PPARG/ NR3C1
REACTOME_NUCLEAR_EVENTS_KINASE_AND_TRANSCRIPTION_FACTOR_ACTIVATION	-1.60867	0.107689	-5.93518	2.93515e-09	-5.33431	9.59087e-08	-0.0324314	-0.331995	1.01495e-06	MEF2C/ MAPK14/ PPP2CB/ MEF2A/ RPS6KA2/ RPS6KA1/ SGK1/ RPS6KA3	MEF2C/ MAPK14/ PPP2CB	MEF2A/ RPS6KA2/ RPS6KA1/ SGK1/ RPS6KA3
REACTOME_CELL_JUNCTION_ORGANIZATION	-0.604479	0.545525	-6.89268	5.47501e-12	-5.30129	1.14985e-07	-0.0120076	-0.39667	1.19065e-06	ZEB2/ CDH12/ ACTB/ SDK1/ PARVB	ZEB2	CDH12/ ACTB/ SDK1/ PARVB
REACTOME_PTK6_REGULATES_RHO_GTPASES_RAS_GTPASE_AND_MAP_KINASES	3.31663	0.000911086	4.17295	3.00676e-05	5.29594	1.18407e-07	0.0939772	0.502579	1.21304e-06	ELMO1/ RASA1/ CRK/ DOCK1/ RAC1	ELMO1/ RASA1/ CRK/ DOCK1	RAC1
REACTOME_SIGNALING_BY_NOTCH1_PEST_DOMAIN_MUTANTS_IN_CANCER	2.46814	0.0135818	4.93674	7.94408e-07	5.23604	1.64061e-07	0.0500432	0.246936	1.64574e-06	MIB1/ MAML2/ UBC/ HDAC9/ KAT2B/ TBL1XR1/ ADAM10/ MAML3	MIB1/ MAML2/ UBC/ HDAC9/ KAT2B	TBL1XR1/ ADAM10/ MAML3
REACTOME_REGULATION_OF_KIT_SIGNALING	-2.93622	0.0033224	-4.43718	9.11451e-06	-5.21378	1.85031e-07	-0.0863512	-0.361547	1.83696e-06	SOS1/ GRB2/ LYN/ SH2B3/ PRKCA/ CBL	SOS1	GRB2/ LYN/ SH2B3/ PRKCA/ CBL
REACTOME_FCGR_ACTIVATION	-1.56164	0.118374	8.88089	6.63304e-19	5.17549	2.27312e-07	-0.0605438	0.904606	2.23369e-06	FCGR2A/ HCK/ LYN	FCGR2A	HCK/ LYN
REACTOME_PLASMA_LIPOPROTEIN_ASSEMBLY_REMODELING_AND_CLEARANCE	1.87558	0.0607135	5.40024	6.65504e-08	5.14478	2.67832e-07	0.0417876	0.34628	2.60528e-06	UBC/ PRKACB/ ABCA1/ SCARB1/ APOE/ AP2A2/ CLTC/	UBC/ PRKACB/ ABCA1/ SCARB1/ APOE/ AP2A2/ CLTC
REACTOME_CYCLIN_D_ASSOCIATED_EVENTS_IN_G1	2.95359	0.00314101	4.30449	1.67369e-05	5.13224	2.86315e-07	0.0666934	0.265418	2.75721e-06	CCNH/ UBC/ CCND3/ PPP2CB/ LYN	CCNH/ UBC/ CCND3/ PPP2CB	LYN
REACTOME_CELL_CELL_JUNCTION_ORGANIZATION	-1.18505	0.235996	-6.06486	1.3207e-09	-5.12646	2.95238e-07	-0.0266068	-0.424355	2.81499e-06	ZEB2/ CDH12/ ACTB/ SDK1	ZEB2	CDH12/ ACTB/ SDK1
REACTOME_MAP2K_AND_MAPK_ACTIVATION	-3.17429	0.00150206	-4.03807	5.38939e-05	-5.0999	3.39829e-07	-0.0767142	-0.252929	3.20839e-06	ARRB2/ ACTB/ TLN1	ARRB2	ACTB/ TLN1
REACTOME_RHOBTB2_GTPASE_CYCLE	3.8814	0.000103856	3.27986	0.00103859	5.06378	4.11031e-07	0.089573	0.235812	3.80599e-06	HSP90AA1/ HSP90AB1/ MSI2/ PHIP/ HNRNPC	HSP90AA1/ HSP90AB1/ MSI2/ PHIP	HNRNPC
REACTOME_SIGNALING_BY_PDGF	2.11743	0.034223	5.02368	5.06908e-07	5.04953	4.42899e-07	0.0460329	0.251257	4.06202e-06	SPP1/ RASA1/ PIK3CA/ SOS1/ CRK/ COL9A2/ GRB2	SPP1/ RASA1/ PIK3CA/ SOS1/ CRK/ COL9A2	GRB2
REACTOME_SENESCENCE_ASSOCIATED_SECRETORY_PHENOTYPE_SASP	-3.10699	0.00189004	-4.01754	5.88096e-05	-5.0378	4.70912e-07	-0.0667486	-0.232333	4.27819e-06	UBC/ ANAPC16/ RPS6KA2/ RPS6KA1/ RPS6KA3/ CEBPB	UBC/ ANAPC16	RPS6KA2/ RPS6KA1/ RPS6KA3/ CEBPB
REACTOME_PHASE_I_FUNCTIONALIZATION_OF_COMPOUNDS	2.93749	0.00330879	4.12724	3.6715e-05	4.99552	5.86785e-07	0.0755103	0.36688	5.18417e-06	PTGES3/ HSP90AB1/ CYP27A1/ NCOA2/ PTGS1	PTGES3/ HSP90AB1/ CYP27A1/ NCOA2	PTGS1
REACTOME_SIGNALING_BY_ERBB2	2.9894	0.00279526	4.0519	5.08037e-05	4.97895	6.39301e-07	0.059069	0.234464	5.54637e-06	HSP90AA1/ GAB1/ UBC/ PIK3CA/ SOS1/ GRB2/ PRKCA	HSP90AA1/ GAB1/ UBC/ PIK3CA/ SOS1	GRB2/ PRKCA
REACTOME_NUCLEAR_RECEPTOR_TRANSCRIPTION_PATHWAY	3.27699	0.00104921	3.68995	0.000224302	4.92637	8.37728e-07	0.0905607	0.306443	7.20297e-06	THRB/ PPARG/ NR3C1/ PPARD	THRB/ PPARG/ NR3C1	PPARD
REACTOME_BIOSYNTHESIS_OF_THE_N_GLYCAN_PRECURSOR_DOLICHOL_LIPID_LINKED_OLIGOSACCHARIDE_LLO_AND_TRANSFER_TO_A_NASCENT_PROTEIN	-3.21297	0.00131369	-3.66715	0.000245265	-4.86498	1.14466e-06	-0.0822593	-0.264507	9.5853e-06	ST3GAL6/ ST6GALNAC3/ ST6GAL1	ST3GAL6	ST6GALNAC3/ ST6GAL1
REACTOME_NUCLEAR_EVENTS_STIMULATED_BY_ALK_SIGNALING_IN_CANCER	-2.03535	0.0418155	-4.8407	1.29381e-06	-4.8621	1.16144e-06	-0.0563829	-0.383631	9.64199e-06	CLTC/ EML4/ CEBPB	CLTC	EML4/ CEBPB
REACTOME_CLASS_B_2_SECRETIN_FAMILY_RECEPTORS	-1.65275	0.0983819	-5.1987	2.00685e-07	-4.84471	1.26798e-06	-0.0530095	-0.468225	1.04365e-05	WNT5A/ GNB1/ ADGRE2/ GNB4		WNT5A/ GNB1/ ADGRE2/ GNB4
REACTOME_SYNTHESIS_OF_SUBSTRATES_IN_N_GLYCAN_BIOSYTHESIS	-3.52706	0.000420201	-3.3203	0.000899218	-4.84181	1.2866e-06	-0.0890176	-0.250748	1.05e-05	ST3GAL6/ ST6GALNAC3/ ST6GAL1	ST3GAL6	ST6GALNAC3/ ST6GAL1
REACTOME_GAB1_SIGNALOSOME	3.49375	0.000476287	3.30265	0.00095777	4.80578	1.54151e-06	0.0931828	0.266488	1.24746e-05	GAB1/ PIK3CA/ TGFA/ GRB2	GAB1/ PIK3CA/ TGFA	GRB2
REACTOME_CYCLIN_A_CDK2_ASSOCIATED_EVENTS_AT_S_PHASE_ENTRY	4.33236	1.47522e-05	2.45396	0.0141292	4.79865	1.59737e-06	0.103932	0.170359	1.28189e-05	CCNH/ SEM1/ UBC/ CABLES1/ PSMB7/ PSMA1	CCNH/ SEM1/ UBC/ CABLES1	PSMB7/ PSMA1
REACTOME_RAB_REGULATION_OF_TRAFFICKING	-0.874159	0.382032	-5.88731	3.92543e-09	-4.78108	1.74358e-06	-0.0145867	-0.203016	1.38766e-05	RAB39A/ DENND4B/ DENND1A/ RAB3GAP1/ DENND3/ TBC1D14/ RAB31/ GAPVD1/ GDI2/ RIN3	RAB39A/ DENND4B/ DENND1A/ RAB3GAP1	DENND3/ TBC1D14/ RAB31/ GAPVD1/ GDI2/ RIN3
REACTOME_RESOLUTION_OF_D_LOOP_STRUCTURES_THROUGH_SYNTHESIS_DEPENDENT_STRAND_ANNEALING_SDSA	3.9037	9.47325e-05	2.84231	0.00447886	4.77015	1.84091e-06	0.14626	0.319235	1.45311e-05	SEM1/ ATM/ MRE11	SEM1/ ATM	MRE11
REACTOME_AZATHIOPRINE_ADME	-2.92224	0.00347523	-3.79391	0.000148294	-4.74903	2.0439e-06	-0.0875625	-0.394071	1.60022e-05	ABCC5/ ABCC4/ VAV1/ RAC1	ABCC5	ABCC4/ VAV1/ RAC1
REACTOME_NUCLEOTIDE_CATABOLISM	0.870306	0.384133	5.82426	5.73669e-09	4.73377	2.20386e-06	0.031742	0.671125	1.69785e-05	DPYD/ ENTPD1/ NUDT9/ SAMHD1	DPYD/ ENTPD1/ NUDT9	SAMHD1
REACTOME_CDC42_GTPASE_CYCLE	1.5882	0.112241	5.07768	3.82075e-07	4.71349	2.43512e-06	0.0229642	0.199193	1.86112e-05	STARD13/ WIPF1/ SNAP23/ IQGAP2/ ITSN1/ ARHGAP24/ GIT2/ DOCK10/ ARAP1/ ARHGAP5/ KTN1/ TRIO/ ARHGAP21/ FGD4/ ARAP2/ DOCK11/ MYO9B/ FARP1/ FGD2/ ARHGAP26/ SRGAP2/ ARHGAP20/ PREX1/ ARHGAP4	STARD13/ WIPF1/ SNAP23/ IQGAP2/ ITSN1/ ARHGAP24/ GIT2/ DOCK10/ ARAP1/ ARHGAP5/ KTN1/ TRIO/ ARHGAP21/ FGD4/ ARAP2/ DOCK11/ MYO9B/ FARP1	FGD2/ ARHGAP26/ SRGAP2/ ARHGAP20/ PREX1/ ARHGAP4
REACTOME_G_ALPHA_Z_SIGNALLING_EVENTS	-0.556097	0.578144	-6.06736	1.30026e-09	-4.68349	2.82025e-06	-0.0128728	-0.465875	2.1385e-05	ADCY7/ GNAI2/ PRKCQ/ PRKCH/ GNB1/ GNB4/ PRKCA	ADCY7/ GNAI2	PRKCQ/ PRKCH/ GNB1/ GNB4/ PRKCA
REACTOME_SEMA3A_PAK_DEPENDENT_AXON_REPULSION	2.34128	0.0192175	4.27681	1.89589e-05	4.6797	2.87294e-06	0.0950089	0.441368	2.16144e-05	HSP90AA1/ HSP90AB1/ RAC1	HSP90AA1/ HSP90AB1	RAC1
REACTOME_MEMBRANE_TRAFFICKING	-1.22882	0.219141	-5.38138	7.39187e-08	-4.67411	2.95229e-06	-0.0175155	-0.141184	2.20392e-05	SNAP23/ SCARB2/ C2CD5/ UBC/ ITSN1/ RALGAPA2/ GALNT1/ RAB39A/ ITSN2/ RHOQ/ TGFA/ ARRB2/ VTI1A/ AP2A2/ GRK3/ CLTC/ FTL/ APP/ DENND4B/ TBC1D4/ DENND1A/ USP6NL/ PRKAG2/ RAB3GAP1/ DENND3/ ACTB/ PUM1/ TBC1D14/ CALM1/ COPG2/ GRB2/ KIF1B/ ANK2/ DCTN4/ PICALM/ SORT1/ USO1/ RAB31/ GAPVD1/ EXOC6/ GDI2/ ACTR2/ WNT5A/ MIA2/ SYT1/ CD4/ GOLGA4/ PLA2G4A/ RAC1/ CBL/ RIN3/ MAN2A1	SNAP23/ SCARB2/ C2CD5/ UBC/ ITSN1/ RALGAPA2/ GALNT1/ RAB39A/ ITSN2/ RHOQ/ TGFA/ ARRB2/ VTI1A/ AP2A2/ GRK3/ CLTC/ FTL/ APP/ DENND4B/ TBC1D4/ DENND1A/ USP6NL/ PRKAG2/ RAB3GAP1	DENND3/ ACTB/ PUM1/ TBC1D14/ CALM1/ COPG2/ GRB2/ KIF1B/ ANK2/ DCTN4/ PICALM/ SORT1/ USO1/ RAB31/ GAPVD1/ EXOC6/ GDI2/ ACTR2/ WNT5A/ MIA2/ SYT1/ CD4/ GOLGA4/ PLA2G4A/ RAC1/ CBL/ RIN3/ MAN2A1
REACTOME_P130CAS_LINKAGE_TO_MAPK_SIGNALING_FOR_INTEGRINS	-2.96822	0.00299534	-3.61255	0.000303204	-4.6533	3.26661e-06	-0.0873818	-0.366092	2.41981e-05	CRK/ PTK2/ TLN1	CRK	PTK2/ TLN1
REACTOME_EPHB_MEDIATED_FORWARD_SIGNALING	-2.84523	0.00443792	-3.64659	0.000265744	-4.59041	4.42375e-06	-0.0658645	-0.264849	3.20306e-05	ITSN1/ RASA1/ ACTB/ PTK2/ ACTR2/ LIMK2/ LYN/ RAC1	ITSN1/ RASA1	ACTB/ PTK2/ ACTR2/ LIMK2/ LYN/ RAC1
REACTOME_NOTCH3_INTRACELLULAR_DOMAIN_REGULATES_TRANSCRIPTION	2.43007	0.0150959	4.04089	5.32478e-05	4.57566	4.74713e-06	0.0583474	0.373197	3.41156e-05	MAML2/ KAT2B/ MAML3	MAML2/ KAT2B	MAML3
REACTOME_RAS_PROCESSING	-0.817287	0.413764	-5.64329	1.6683e-08	-4.56832	4.91653e-06	-0.0378713	-0.847915	3.50712e-05	UBC/ PRKCQ/ CALM1	UBC	PRKCQ/ CALM1
REACTOME_GLYCOLYSIS	-2.06286	0.0391263	-4.34433	1.39699e-05	-4.53057	5.88254e-06	-0.0483729	-0.315751	4.10499e-05	PRKACB/ PPP2CB/ PFKFB3/ POM121C/ HK2/ HK1/ PKM	PRKACB/ PPP2CB	PFKFB3/ POM121C/ HK2/ HK1/ PKM
REACTOME_MITOTIC_G2_G2_M_PHASES	2.2219	0.0262901	4.18084	2.90428e-05	4.52742	5.97073e-06	0.0416823	0.160311	4.11466e-05	HSP90AA1/ CCNH/ SEM1/ UBC/ XPO1/ HSP90AB1/ CEP290/ PCM1/ CLASP1/ PPP2CB/ PPP1CB/ OFD1/ PSMB7/ FBXW11/ PSMA1/ TUBGCP3	HSP90AA1/ CCNH/ SEM1/ UBC/ XPO1/ HSP90AB1/ CEP290/ PCM1/ CLASP1/ PPP2CB/ PPP1CB/ OFD1	PSMB7/ FBXW11/ PSMA1/ TUBGCP3
REACTOME_SIGNALING_BY_ERBB4	2.55714	0.0105537	3.84292	0.000121579	4.52552	6.02458e-06	0.0579333	0.226262	4.11466e-05	UBC/ PIK3CA/ APOE/ SOS1/ MXD4/ GRB2	UBC/ PIK3CA/ APOE/ SOS1/ MXD4	GRB2
REACTOME_NOTCH4_INTRACELLULAR_DOMAIN_REGULATES_TRANSCRIPTION	2.72506	0.00642904	3.66285	0.000249428	4.51693	6.27426e-06	0.0644765	0.33876	4.25501e-05	MAML2/ KAT2B/ MAML3	MAML2/ KAT2B	MAML3
REACTOME_SIGNALING_BY_PTK6	1.58421	0.113145	4.80137	1.57585e-06	4.51529	6.32306e-06	0.0356043	0.322055	4.25811e-05	UBC/ ELMO1/ RASA1/ ARAP1/ KHDRBS1/ NR3C1/ CRK/ DOCK1/ HIF1A/ KHDRBS3/ RAC1/ CBL	UBC/ ELMO1/ RASA1/ ARAP1/ KHDRBS1/ NR3C1/ CRK/ DOCK1/ HIF1A	KHDRBS3/ RAC1/ CBL
REACTOME_GLUCOSE_METABOLISM	-1.89772	0.0577331	-4.46961	7.83615e-06	-4.50238	6.71956e-06	-0.0428753	-0.303224	4.46272e-05	PRKACB/ PPP2CB/ PFKFB3/ POM121C/ HK2/ HK1/ PKM	PRKACB/ PPP2CB	PFKFB3/ POM121C/ HK2/ HK1/ PKM
REACTOME_TRANSMISSION_ACROSS_CHEMICAL_SYNAPSES	-1.73727	0.0823401	-4.61995	3.8384e-06	-4.49523	6.94954e-06	-0.0299144	-0.191555	4.58384e-05	GLS/ PRKACB/ PPFIA1/ ADCY7/ AP2A2/ SLC1A3/ GNAI2/ ABAT/ PRKAG2/ RPS6KA2/ SLC1A2/ CALM1/ RPS6KA1/ APBA1/ GNB1/ SYT1/ RPS6KA3/ CACNA1A/ GLUL/ GNB4/ RAC1/ PRKCA/ NPTN	GLS/ PRKACB/ PPFIA1/ ADCY7/ AP2A2/ SLC1A3/ GNAI2/ ABAT/ PRKAG2	RPS6KA2/ SLC1A2/ CALM1/ RPS6KA1/ APBA1/ GNB1/ SYT1/ RPS6KA3/ CACNA1A/ GLUL/ GNB4/ RAC1/ PRKCA/ NPTN
REACTOME_RHOB_GTPASE_CYCLE	1.70834	0.0875735	4.64167	3.45604e-06	4.49013	7.11781e-06	0.0296264	0.193233	4.66289e-05	STARD13/ SNAP23/ ARHGAP5/ FLOT2/ ARHGAP21/ MYO9B/ ARHGAP26/ PREX1/ FLOT1	STARD13/ SNAP23/ ARHGAP5/ FLOT2/ ARHGAP21/ MYO9B	ARHGAP26/ PREX1/ FLOT1
REACTOME_COLLAGEN_FORMATION	0.879368	0.379202	5.46369	4.66348e-08	4.48522	7.28399e-06	0.0235389	0.546682	4.73951e-05	P4HA1/ SERPINH1/ PLOD1/ COL9A2/ CTSB	P4HA1/ SERPINH1/ PLOD1/ COL9A2	CTSB
REACTOME_NOTCH_HLH_TRANSCRIPTION_PATHWAY	3.2056	0.0013478	3.13077	0.00174351	4.48049	7.44719e-06	0.0759492	0.207381	4.81318e-05	MAML2/ HDAC9/ KAT2B/ TBL1XR1/ MAML3	MAML2/ HDAC9/ KAT2B	TBL1XR1/ MAML3
REACTOME_RAB_GEFS_EXCHANGE_GTP_FOR_GDP_ON_RABS	-0.753051	0.45142	-5.58111	2.38994e-08	-4.47892	7.50199e-06	-0.0124948	-0.206816	4.81628e-05	RAB39A/ DENND4B/ DENND1A/ RAB3GAP1/ DENND3/ RAB31/ GAPVD1/ GDI2/ RIN3	RAB39A/ DENND4B/ DENND1A/ RAB3GAP1	DENND3/ RAB31/ GAPVD1/ GDI2/ RIN3
REACTOME_GOLGI_TO_ER_RETROGRADE_TRANSPORT	-1.27899	0.200901	-5.02017	5.16245e-07	-4.45418	8.42142e-06	-0.0220863	-0.249678	5.30054e-05	GALNT1/ RAB3GAP1/ COPG2/ KIF1B/ DCTN4/ PLA2G4A	GALNT1/ RAB3GAP1	COPG2/ KIF1B/ DCTN4/ PLA2G4A
REACTOME_SIALIC_ACID_METABOLISM	-3.44592	0.000569126	-2.85351	0.00432395	-4.45437	8.41416e-06	-0.0952827	-0.246408	5.30054e-05	ST3GAL6/ ST6GALNAC3/ ST6GAL1	ST3GAL6	ST6GALNAC3/ ST6GAL1
REACTOME_METABOLISM_OF_RNA	-0.940451	0.346986	-5.21586	1.82969e-07	-4.35317	1.34185e-05	-0.0144253	-0.133141	8.23058e-05	CCNH/ HSPA1A/ HSPB1/ MT-RNR2/ SEM1/ MT-RNR1/ UBC/ XPO1/ PAPOLA/ HNRNPU/ RPS19/ CNOT6L/ CWF19L2/ ANP32A/ MAPK14/ ZRSR2/ XRN1/ ACIN1/ RBM25/ HNRNPC/ NSRP1/ POM121C/ SMG6/ DHX15/ ZFP36L1/ RNGTT/ PSMB7/ PSMA1/ UPF2/ RBM39/ HNRNPH1/ PRKCA/ WDR43	CCNH/ HSPA1A/ HSPB1/ MT-RNR2/ SEM1/ MT-RNR1/ UBC/ XPO1/ PAPOLA/ HNRNPU/ RPS19/ CNOT6L/ CWF19L2/ ANP32A/ MAPK14/ ZRSR2/ XRN1/ ACIN1	RBM25/ HNRNPC/ NSRP1/ POM121C/ SMG6/ DHX15/ ZFP36L1/ RNGTT/ PSMB7/ PSMA1/ UPF2/ RBM39/ HNRNPH1/ PRKCA/ WDR43
REACTOME_TCR_SIGNALING	-0.711745	0.476623	-5.41174	6.24169e-08	-4.32995	1.4914e-05	-0.0124564	-0.22902	9.03283e-05	SEM1/ UBC/ MALT1/ PIK3CA/ RIPK2/ PRKCQ/ PTPRJ/ HLA-DPB1/ PSMB7/ FBXW11/ CD4/ PSMA1/ PTPRC	SEM1/ UBC/ MALT1/ PIK3CA/ RIPK2	PRKCQ/ PTPRJ/ HLA-DPB1/ PSMB7/ FBXW11/ CD4/ PSMA1/ PTPRC
REACTOME_G_ALPHA_Q_SIGNALLING_EVENTS	0.607422	0.543571	-6.70292	2.04291e-11	-4.31017	1.63129e-05	0.0116363	-0.268815	9.69709e-05	ITPR2/ ITPR1/ PIK3CA/ SOS1/ TRIO/ APP/ GNAQ/ DGKD/ PRKCQ/ RPS6KA2/ GRB2/ DAGLB/ RPS6KA1/ PRKCH/ LPAR1/ GNB1/ RPS6KA3/ GNB4/ PRKCA	ITPR2/ ITPR1/ PIK3CA/ SOS1/ TRIO/ APP/ GNAQ/ DGKD	PRKCQ/ RPS6KA2/ GRB2/ DAGLB/ RPS6KA1/ PRKCH/ LPAR1/ GNB1/ RPS6KA3/ GNB4/ PRKCA
REACTOME_TRAF6_MEDIATED_NF_KB_ACTIVATION	0.172943	0.862696	5.9183	3.25294e-09	4.30716	1.65367e-05	0.00592459	0.617422	9.71026e-05	TRAF2/ HMGB1/ APP/	TRAF2/ HMGB1/ APP
REACTOME_IRS_MEDIATED_SIGNALLING	3.45053	0.000559494	2.62563	0.00864893	4.29649	1.73524e-05	0.0817566	0.180595	0.000101275	GAB1/ GAB2/ PDE3B/ PIK3CA/ SOS1/ GRB2	GAB1/ GAB2/ PDE3B/ PIK3CA/ SOS1	GRB2
REACTOME_REDUCTION_OF_CYTOSOLIC_CA_LEVELS	-1.28397	0.199154	-4.77454	1.80115e-06	-4.28401	1.83552e-05	-0.0543308	-0.55827	0.000106482	SLC8A1/ CALM1/ ATP2A2	SLC8A1	CALM1/ ATP2A2
REACTOME_GOLGI_ASSOCIATED_VESICLE_BIOGENESIS	-1.58839	0.112198	-4.38151	1.17858e-05	-4.22136	2.42833e-05	-0.0281884	-0.22583	0.000139195	CLTC/ FTL/ PUM1/ PICALM/ SORT1	CLTC/ FTL	PUM1/ PICALM/ SORT1
REACTOME_EPH_EPHRIN_MEDIATED_REPULSION_OF_CELLS	-2.31806	0.0204459	-3.64476	0.000267644	-4.21635	2.48288e-05	-0.0634899	-0.286504	0.00014148	AP2A2/ CLTC/ ACTB/ ADAM10/ LYN/ RAC1	AP2A2/ CLTC	ACTB/ ADAM10/ LYN/ RAC1
REACTOME_COOPERATION_OF_PDCL_PHLP1_AND_TRIC_CCT_IN_G_PROTEIN_BETA_FOLDING	-0.280032	0.779453	6.23287	4.57979e-10	4.20929	2.56175e-05	-0.00846674	0.695362	0.000145116	CCT4/ CCT5/ CCT3/ GNAQ/ GNB1/ GNB4	CCT4/ CCT5/ CCT3/ GNAQ	GNB1/ GNB4
REACTOME_FCERI_MEDIATED_MAPK_ACTIVATION	-1.16227	0.245127	-4.78599	1.70149e-06	-4.20605	2.59872e-05	-0.0315249	-0.32509	0.000146349	SOS1/ GRB2/ VAV1/ LYN/ RAC1	SOS1	GRB2/ VAV1/ LYN/ RAC1
REACTOME_RECYCLING_PATHWAY_OF_L1	-1.67453	0.0940264	-4.26439	2.00451e-05	-4.19945	2.67565e-05	-0.0393438	-0.235463	0.000148083	MSN/ SHTN1/ AP2A2/ CLTC/ RPS6KA2/ ACTB/ RPS6KA1/ NUMB/ RPS6KA3	MSN/ SHTN1/ AP2A2/ CLTC	RPS6KA2/ ACTB/ RPS6KA1/ NUMB/ RPS6KA3
REACTOME_RESOLUTION_OF_D_LOOP_STRUCTURES	4.09432	4.23417e-05	1.8454	0.0649788	4.20002	2.66896e-05	0.133837	0.184156	0.000148083	SEM1/ ATM/ MRE11	SEM1/ ATM	MRE11
REACTOME_NUCLEAR_ENVELOPE_BREAKDOWN	-1.29648	0.194809	-4.61683	3.89648e-06	-4.18134	2.89793e-05	-0.0300272	-0.315201	0.000159469	VRK2/ POM121C/ PRKCA		VRK2/ POM121C/ PRKCA
REACTOME_NETRIN_1_SIGNALING	-0.567644	0.570277	-5.34215	9.18509e-08	-4.17886	2.9298e-05	-0.0146568	-0.406723	0.000160307	TRIO/ DOCK1/ MAPK14/ PRKCQ/ PTK2/ RAC1	TRIO/ DOCK1/ MAPK14	PRKCQ/ PTK2/ RAC1
REACTOME_HDACS_DEACETYLATE_HISTONES	-1.90503	0.0567756	-3.97349	7.08286e-05	-4.15674	3.2282e-05	-0.0466178	-0.253199	0.000174649	TBL1XR1/ RCOR1/ GATAD2A		TBL1XR1/ RCOR1/ GATAD2A
REACTOME_RHO_GTPASES_ACTIVATE_IQGAPS	-2.70969	0.00673458	-3.16266	0.00156333	-4.15238	3.29032e-05	-0.0910766	-0.272198	0.000177016	IQGAP2/ ACTB/ CALM1/ RAC1	IQGAP2	ACTB/ CALM1/ RAC1
REACTOME_CREB_PHOSPHORYLATION	-0.718482	0.47246	-5.13662	2.79717e-07	-4.14019	3.47025e-05	-0.0236001	-0.407571	0.000183618	RPS6KA2/ RPS6KA1/ RPS6KA3		RPS6KA2/ RPS6KA1/ RPS6KA3
REACTOME_TRAFFICKING_AND_PROCESSING_OF_ENDOSOMAL_TLR	-2.53202	0.0113406	-3.32344	0.000889142	-4.14044	3.46643e-05	-0.078266	-0.39248	0.000183618	TLR7/ CTSB/ LGMN	TLR7	CTSB/ LGMN
REACTOME_ISG15_ANTIVIRAL_MECHANISM	-3.20915	0.00133127	-2.60376	0.00922077	-4.11035	3.95063e-05	-0.0606591	-0.156855	0.000206764	UBC/ POM121C/ EIF4G3/ EIF2AK2	UBC	POM121C/ EIF4G3/ EIF2AK2
REACTOME_EPIGENETIC_REGULATION_OF_GENE_EXPRESSION	-1.73585	0.0825899	-4.04546	5.22206e-05	-4.088	4.35099e-05	-0.0309002	-0.159453	0.000226487	CCNH/ BAZ2A/ KMT2A/ AEBP2/ NCOA6/ KAT2B/ ACTB/ BAZ1B/ GATAD2A/ TAF1D/ PHF20/ SIN3B/ ZZZ3/ KMT2C	CCNH/ BAZ2A/ KMT2A/ AEBP2/ NCOA6/ KAT2B	ACTB/ BAZ1B/ GATAD2A/ TAF1D/ PHF20/ SIN3B/ ZZZ3/ KMT2C
REACTOME_CLEC7A_DECTIN_1_INDUCES_NFAT_ACTIVATION	2.5549	0.010622	3.22119	0.0012766	4.08431	4.42082e-05	0.0671889	0.309055	0.000228885	ITPR2/ ITPR1/ PPP3CA/ NFATC2/ NFATC3/ CALM1	ITPR2/ ITPR1/ PPP3CA/ NFATC2/ NFATC3	CALM1
REACTOME_NEUTROPHIL_DEGRANULATION	-1.91167	0.0559184	-3.85342	0.000116482	-4.07653	4.57124e-05	-0.0282552	-0.111989	0.000233198	HSP90AA1/ SNAP23/ IQGAP2/ ATG7/ HSPA1A/ HSP90AB1/ DOCK2/ FCGR2A/ HLA-B/ HMGB1/ IDH1/ AP2A2/ AMPD3/ CTSH/ CEP290/ FTL/ MAPK14/ GRN/ ATP6V0A1/ CDK13/ ASAH1/ SIRPA/ CTSB/ ATP8B4/ ITGAX/ SLC11A1/ SLC2A5/ TLR2/ PTPRJ/ CYFIP1/ C3/ PADI2/ ADAM10/ RAB31/ GDI2/ ALOX5/ HGSNAT/ ITGB2/ ACTR2/ DBNL/ ITGAM/ TNFRSF1B/ PSMB7/ ERP44/ OLR1/ TSPAN14/ BIN2/ PKM/ GCA/ RAC1/ PTPRC	HSP90AA1/ SNAP23/ IQGAP2/ ATG7/ HSPA1A/ HSP90AB1/ DOCK2/ FCGR2A/ HLA-B/ HMGB1/ IDH1/ AP2A2/ AMPD3/ CTSH/ CEP290/ FTL/ MAPK14/ GRN/ ATP6V0A1/ CDK13/ ASAH1/ SIRPA	CTSB/ ATP8B4/ ITGAX/ SLC11A1/ SLC2A5/ TLR2/ PTPRJ/ CYFIP1/ C3/ PADI2/ ADAM10/ RAB31/ GDI2/ ALOX5/ HGSNAT/ ITGB2/ ACTR2/ DBNL/ ITGAM/ TNFRSF1B/ PSMB7/ ERP44/ OLR1/ TSPAN14/ BIN2/ PKM/ GCA/ RAC1/ PTPRC
REACTOME_REGULATION_OF_GENE_EXPRESSION_IN_LATE_STAGE_BRANCHING_MORPHOGENESIS_PANCREATIC_BUD_PRECURSOR_CELLS	2.03443	0.0419087	3.72941	0.000191927	4.07565	4.58862e-05	0.0527503	0.396401	0.000233198	MAML2/ KAT2B/ MAML3	MAML2/ KAT2B	MAML3
REACTOME_RUNX3_REGULATES_NOTCH_SIGNALING	2.03443	0.0419087	3.72941	0.000191927	4.07565	4.58862e-05	0.0527503	0.396401	0.000233198	MAML2/ KAT2B/ MAML3	MAML2/ KAT2B	MAML3
REACTOME_TRANSCRIPTIONAL_REGULATION_OF_GRANULOPOIESIS	-1.70388	0.0884039	-4.05907	4.92677e-05	-4.07502	4.601e-05	-0.0379003	-0.231181	0.000233198	FLI1/ KMT2A/ CSF3R/ SPI1/ CEBPB/ RUNX1	FLI1/ KMT2A	CSF3R/ SPI1/ CEBPB/ RUNX1
REACTOME_ASSOCIATION_OF_TRIC_CCT_WITH_TARGET_PROTEINS_DURING_BIOSYNTHESIS	-0.101188	0.919401	5.84764	4.98606e-09	4.06335	4.83729e-05	-0.00245397	0.508103	0.000240889	CCT4/ CCT5/ CCT3/	CCT4/ CCT5/ CCT3
REACTOME_CELL_SURFACE_INTERACTIONS_AT_THE_VASCULAR_WALL	-1.08873	0.276273	-4.65072	3.30773e-06	-4.05841	4.94089e-05	-0.0220989	-0.235496	0.000243037	CD84/ PIK3CA/ SOS1/ GYPC/ SIRPA/ ITGAX/ GRB2/ ITGB2/ ITGAM/ OLR1/ LYN/ TGFB1	CD84/ PIK3CA/ SOS1/ GYPC/ SIRPA	ITGAX/ GRB2/ ITGB2/ ITGAM/ OLR1/ LYN/ TGFB1
REACTOME_NICOTINAMIDE_SALVAGING	1.48726	0.136945	4.24846	2.15249e-05	4.05577	4.99701e-05	0.0718262	0.4813	0.000243037	PARP4/ PARP8/ PARP14	PARP4/ PARP8	PARP14
REACTOME_NICOTINATE_METABOLISM	1.48726	0.136945	4.24846	2.15249e-05	4.05577	4.99701e-05	0.0718262	0.4813	0.000243037	PARP4/ PARP8/ PARP14	PARP4/ PARP8	PARP14
REACTOME_OVARIAN_TUMOR_DOMAIN_PROTEASES	1.22668	0.219943	4.51141	6.4399e-06	4.05744	4.96134e-05	0.037868	0.417135	0.000243037	UBC/ TRAF3/ RIPK2/	UBC/ TRAF3/ RIPK2
REACTOME_EPH_EPHRIN_SIGNALING	-2.33236	0.0196817	-3.30916	0.00093575	-3.98916	6.63074e-05	-0.0445791	-0.185768	0.00031927	ITSN1/ RASA1/ AP2A2/ CLTC/ ACTB/ PTK2/ ADAM10/ ACTR2/ LIMK2/ LYN/ RAC1	ITSN1/ RASA1/ AP2A2/ CLTC	ACTB/ PTK2/ ADAM10/ ACTR2/ LIMK2/ LYN/ RAC1
REACTOME_RHO_GTPASE_EFFECTORS	-2.55193	0.0107129	-3.08542	0.00203262	-3.98621	6.71374e-05	-0.0410501	-0.0959856	0.000321658	WIPF1/ IQGAP2/ ITGB3BP/ XPO1/ NCOA2/ RHOQ/ RANGAP1/ KTN1/ NUDC/ MAPK14/ CLASP1/ PPP2CB/ PPP1CB/ ACTB/ PTK2/ SRGAP2/ CALM1/ CYFIP1/ GRB2/ ACTR2/ WASF2/ LIMK2/ TAOK1/ RAC1/ PRKCA	WIPF1/ IQGAP2/ ITGB3BP/ XPO1/ NCOA2/ RHOQ/ RANGAP1/ KTN1/ NUDC/ MAPK14/ CLASP1/ PPP2CB/ PPP1CB	ACTB/ PTK2/ SRGAP2/ CALM1/ CYFIP1/ GRB2/ ACTR2/ WASF2/ LIMK2/ TAOK1/ RAC1/ PRKCA
REACTOME_ADHERENS_JUNCTIONS_INTERACTIONS	-0.363334	0.716355	-5.26314	1.41615e-07	-3.97852	6.9346e-05	-0.00839542	-0.379442	0.000330595	ZEB2/ CDH12/ ACTB	ZEB2	CDH12/ ACTB
REACTOME_METABOLISM_OF_FAT_SOLUBLE_VITAMINS	3.02097	0.00251968	2.55467	0.010629	3.94257	8.06137e-05	0.0950654	0.288584	0.000379237	PLB1/ APOE/ LRP8/ BCO2/ VKORC1L1	PLB1/ APOE/ LRP8/ BCO2	VKORC1L1
REACTOME_HCMV_INFECTION	-0.969937	0.332078	-4.59699	4.28628e-06	-3.93642	8.27078e-05	-0.0193889	-0.228682	0.000384771	TBL1XR1/ POM121C/ CEBPD		TBL1XR1/ POM121C/ CEBPD
REACTOME_RHOBTB_GTPASE_CYCLE	2.88598	0.00390199	2.66522	0.00769377	3.92529	8.6625e-05	0.0602627	0.176004	0.000401057	HSP90AA1/ HSP90AB1/ MSI2/ PHIP/ HNRNPC	HSP90AA1/ HSP90AB1/ MSI2/ PHIP	HNRNPC
REACTOME_UCH_PROTEINASES	-0.38017	0.703819	-5.15675	2.51269e-07	-3.9152	9.03309e-05	-0.00926175	-0.279791	0.000416214	SEM1/ UBC/ TGFBR2/ ACTB/ KDM1B/ ASXL1/ PSMB7/ TGFBR1/ PSMA1/ USP15/ TGFB1	SEM1/ UBC/ TGFBR2	ACTB/ KDM1B/ ASXL1/ PSMB7/ TGFBR1/ PSMA1/ USP15/ TGFB1
REACTOME_CELLULAR_RESPONSES_TO_STIMULI	1.09987	0.27139	4.43109	9.37586e-06	3.91098	9.19238e-05	0.0164146	0.114822	0.000421536	HSPH1/ HSP90AA1/ PTGES3/ BAG3/ DNAJB1/ DNAJB6/ DNAJA1/ ST13/ BMT2/ HSPA1A/ HSPA4/ HSPB1/ SEM1/ STIP1/ DNAJA4/ NRIP1/ UBC/ ATM/ ANAPC16/ XPO1/ SERPINH1/ HSP90AB1/ UBE2D3/ NCOA2/ LIMD1/ MAP3K5/ RPS19/ NR3C1/ IDH1/ ATP6V1B2/ HIKESHI/ MEF2C/ HMOX1/ SESN1/ MAPK14/ SQSTM1/ LY96/ NCOA6/ TXNIP/ HIF1A/ RPS6KA2/ BACH1/ TBL1XR1/ MT-CO1/ DCTN4/ POM121C/ CHD9/ RPS6KA1/ MDM4/ PSMB7/ RPS6KA3/ CEBPB/ PSMA1/ MRE1…	HSPH1/ HSP90AA1/ PTGES3/ BAG3/ DNAJB1/ DNAJB6/ DNAJA1/ ST13/ BMT2/ HSPA1A/ HSPA4/ HSPB1/ SEM1/ STIP1/ DNAJA4/ NRIP1/ UBC/ ATM/ ANAPC16/ XPO1/ SERPINH1/ HSP90AB1/ UBE2D3/ NCOA2/ LIMD1/ MAP3K5/ RPS19/ NR3C1/ IDH1/ ATP6V1B2/ HIKESHI/ MEF2C/ HMOX1/ SESN1/ MAPK14/ SQSTM1/ LY96/ NCOA6/ TXNIP/ HIF1A	RPS6KA2/ BACH1/ TBL1XR1/ MT-CO1/ DCTN4/ POM121C/ CHD9/ RPS6KA1/ MDM4/ PSMB7/ RPS6KA3/ CEBPB/ PSMA1/ MRE11/ SIN3B/ TLN1/ EIF2S3/ FKBP5
REACTOME_INOSITOL_PHOSPHATE_METABOLISM	-2.91873	0.00351463	-2.59373	0.00949406	-3.8979	9.70315e-05	-0.0748704	-0.185318	0.00044285	INPP5A/ ITPK1/ CALM1/ PPIP5K2/ IP6K1/ INPP4A	INPP5A/ ITPK1	CALM1/ PPIP5K2/ IP6K1/ INPP4A
REACTOME_NOTCH1_INTRACELLULAR_DOMAIN_REGULATES_TRANSCRIPTION	2.07762	0.0377446	3.42431	0.00061637	3.89045	0.000100059	0.0428513	0.174871	0.000452381	MAML2/ UBC/ HDAC9/ HIF1A/ KAT2B/ TBL1XR1/ MAML3	MAML2/ UBC/ HDAC9/ HIF1A/ KAT2B	TBL1XR1/ MAML3
REACTOME_NEGATIVE_REGULATION_OF_MET_ACTIVITY	-1.9916	0.0464147	-3.47221	0.0005162	-3.8635	0.000111776	-0.0605439	-0.250023	0.000502991	UBC/ PTPRJ/ GRB2/ PTPN2/ CBL	UBC	PTPRJ/ GRB2/ PTPN2/ CBL
REACTOME_GPCR_LIGAND_BINDING	-1.81322	0.0697972	-3.64756	0.000264745	-3.86136	0.000112759	-0.0417469	-0.221075	0.000505057	P2RY12/ APP/ C3/ CX3CR1/ HRH2/ WNT5A/ LPAR1/ GNB1/ ADGRE2/ CMKLR1/ GNB4	P2RY12/ APP	C3/ CX3CR1/ HRH2/ WNT5A/ LPAR1/ GNB1/ ADGRE2/ CMKLR1/ GNB4
REACTOME_INTERFERON_SIGNALING	-1.70442	0.0883035	-3.73752	0.000185841	-3.84803	0.00011907	-0.0262185	-0.132973	0.00052841	HSPA1A/ SNCA/ UBC/ TRIM14/ HLA-B/ IFNGR2/ PPP2CB/ SP100/ PTPN2/ POM121C/ EIF4G3/ HLA-DPB1/ EIF2AK2/ SAMHD1/ EIF2S3	HSPA1A/ SNCA/ UBC/ TRIM14/ HLA-B/ IFNGR2/ PPP2CB	SP100/ PTPN2/ POM121C/ EIF4G3/ HLA-DPB1/ EIF2AK2/ SAMHD1/ EIF2S3
REACTOME_INTEGRIN_SIGNALING	-1.38891	0.164859	-4.03681	5.41838e-05	-3.83656	0.000124768	-0.0379622	-0.318657	0.000546146	SOS1/ CRK/ PTK2/ GRB2/ TLN1	SOS1/ CRK	PTK2/ GRB2/ TLN1
REACTOME_PLATELET_AGGREGATION_PLUG_FORMATION	-1.38891	0.164859	-4.03681	5.41838e-05	-3.83656	0.000124768	-0.0379622	-0.318657	0.000546146	SOS1/ CRK/ PTK2/ GRB2/ TLN1	SOS1/ CRK	PTK2/ GRB2/ TLN1
REACTOME_SIGNALING_BY_NOTCH1	1.67188	0.0945484	3.7561	0.00017258	3.83816	0.000123959	0.03169	0.169425	0.000546146	MIB1/ MAML2/ UBC/ HDAC9/ ARRB2/ HIF1A/ KAT2B/ TBL1XR1/ ADAM10/ NUMB/ MAML3	MIB1/ MAML2/ UBC/ HDAC9/ ARRB2/ HIF1A/ KAT2B	TBL1XR1/ ADAM10/ NUMB/ MAML3
REACTOME_TAK1_DEPENDENT_IKK_AND_NF_KAPPA_B_ACTIVATION	0.0917268	0.926915	5.33239	9.69282e-08	3.83543	0.000125345	0.00251006	0.398722	0.000546185	UBC/ TRAF2/ HMGB1/ N4BP1/ APP/ RIPK2/ NLRC5	UBC/ TRAF2/ HMGB1/ N4BP1/ APP/ RIPK2	NLRC5
REACTOME_ERYTHROPOIETIN_ACTIVATES_RAS	-1.7889	0.0736315	-3.62244	0.000291842	-3.82639	0.000130036	-0.0449953	-0.332512	0.000564076	SOS1/ GRB2/ VAV1/ LYN	SOS1	GRB2/ VAV1/ LYN
REACTOME_RHO_GTPASES_ACTIVATE_PKNS	-2.04748	0.0406109	-3.3405	0.00083628	-3.80988	0.000139036	-0.0548708	-0.221601	0.000600411	NCOA2/ PPP1CB/ RAC1	NCOA2/ PPP1CB	RAC1
REACTOME_PLASMA_LIPOPROTEIN_CLEARANCE	1.34871	0.177431	4.03383	5.48757e-05	3.80603	0.000141217	0.0345771	0.331113	0.000604407	UBC/ SCARB1/ APOE/ AP2A2/ CLTC/	UBC/ SCARB1/ APOE/ AP2A2/ CLTC
REACTOME_DEGRADATION_OF_THE_EXTRACELLULAR_MATRIX	-2.56504	0.0103164	-2.76254	0.00573535	-3.76717	0.00016511	-0.068979	-0.200001	0.000697371	SPP1/ COL9A2/ CTSB/ ADAM9/ ADAM10/ HTRA1	SPP1/ COL9A2	CTSB/ ADAM9/ ADAM10/ HTRA1
REACTOME_ANTI_INFLAMMATORY_RESPONSE_FAVOURING_LEISHMANIA_PARASITE_INFECTION	0.821693	0.411252	4.49943	6.81372e-06	3.7626	0.000168156	0.0159921	0.22447	0.000707138	ITPR2/ ITPR1/ PRKACB/ ADCY7/ FCGR2A/ MAPK14/ GNAI2/ CALM1/ HCK/ GNB1/ LYN/ GNB4	ITPR2/ ITPR1/ PRKACB/ ADCY7/ FCGR2A/ MAPK14/ GNAI2	CALM1/ HCK/ GNB1/ LYN/ GNB4
REACTOME_PLATELET_HOMEOSTASIS	3.84304	0.00012152	1.46244	0.143619	3.75154	0.00017575	0.0720268	0.0825345	0.00073346	KCNMA1/ ITPR2/ ITPR1/ P2RX7/ LRP8/ SLC8A1/ MAPK14/ PPP2CB/ CALM1/ ATP2A2/ GNB1/ PLA2G4A/ GNB4	KCNMA1/ ITPR2/ ITPR1/ P2RX7/ LRP8/ SLC8A1/ MAPK14/ PPP2CB	CALM1/ ATP2A2/ GNB1/ PLA2G4A/ GNB4
REACTOME_RESPONSE_TO_ELEVATED_PLATELET_CYTOSOLIC_CA2	-0.493372	0.62175	-4.80339	1.56004e-06	-3.74537	0.000180125	-0.0105304	-0.219959	0.000747675	PHACTR2/ CYRIB/ APP/ LHFPL2/ ABCC4/ CALM1/ CLU/ TMSB4X/ TMX3/ TLN1/ PRKCA/ TGFB1	PHACTR2/ CYRIB/ APP/ LHFPL2	ABCC4/ CALM1/ CLU/ TMSB4X/ TMX3/ TLN1/ PRKCA/ TGFB1
REACTOME_NOD1_2_SIGNALING_PATHWAY	0.130304	0.896326	5.12546	2.9681e-07	3.71639	0.000202092	0.00311516	0.417485	0.000831686	UBC/ CASP1/ RIPK2/ MAPK14/	UBC/ CASP1/ RIPK2/ MAPK14
REACTOME_SLC_MEDIATED_TRANSMEMBRANE_TRANSPORT	-0.719754	0.471677	-4.52569	6.01996e-06	-3.70909	0.000208008	-0.0144717	-0.221314	0.000852391	SLC9A9/ SLC30A5/ SLC2A13/ SLC1A3/ SLC8A1/ SLC4A7/ SLC12A7/ SLC11A1/ SLC1A2/ CALM1/ SLCO2B1/ SLC11A2/ SLC8B1/ SLC20A2/ RUNX1	SLC9A9/ SLC30A5/ SLC2A13/ SLC1A3/ SLC8A1/ SLC4A7/ SLC12A7	SLC11A1/ SLC1A2/ CALM1/ SLCO2B1/ SLC11A2/ SLC8B1/ SLC20A2/ RUNX1
REACTOME_NERVOUS_SYSTEM_DEVELOPMENT	-0.859053	0.390311	-4.36143	1.29212e-05	-3.69144	0.000222986	-0.0127802	-0.111447	0.000906058	HSP90AA1/ GAB1/ SEM1/ MSN/ UBC/ GAB2/ ITSN1/ MBP/ PRKACB/ HSP90AB1/ SHTN1/ RASA1/ PLXNC1/ ADGRG6/ PIK3CA/ RPS19/ AP2A2/ SOS1/ CLTC/ TRIO/ DOCK1/ MAPK14/ CLASP1/ UTRN/ COL9A2/ CACNA1D/ MYO9B/ KCNQ3/ PRKCQ/ RPS6KA2/ ACTB/ PTK2/ SRGAP2/ GRB2/ ANK2/ ADAM10/ RPS6KA1/ ACTR2/ NUMB/ LIMK2/ PSMB7/ LYN/ RPS6KA3/ PSMA1/ ALCAM/ UPF2/ RAC1/ TLN1/ PRKCA/ PTPRC	HSP90AA1/ GAB1/ SEM1/ MSN/ UBC/ GAB2/ ITSN1/ MBP/ PRKACB/ HSP90AB1/ SHTN1/ RASA1/ PLXNC1/ ADGRG6/ PIK3CA/ RPS19/ AP2A2/ SOS1/ CLTC/ TRIO/ DOCK1/ MAPK14/ CLASP1/ UTRN/ COL9A2/ CACNA1D/ MYO9B	KCNQ3/ PRKCQ/ RPS6KA2/ ACTB/ PTK2/ SRGAP2/ GRB2/ ANK2/ ADAM10/ RPS6KA1/ ACTR2/ NUMB/ LIMK2/ PSMB7/ LYN/ RPS6KA3/ PSMA1/ ALCAM/ UPF2/ RAC1/ TLN1/ PRKCA/ PTPRC
REACTOME_IKK_COMPLEX_RECRUITMENT_MEDIATED_BY_RIP1	-0.0519175	0.958594	5.26457	1.4052e-07	3.6859	0.000227896	-0.00162768	0.536098	0.000922118	UBC/ UBE2D3/ LY96/	UBC/ UBE2D3/ LY96
REACTOME_SIGNALING_BY_FGFR4_IN_DISEASE	2.26004	0.0238187	2.94574	0.00322187	3.68104	0.000232284	0.0648444	0.245336	0.000935939	GAB1/ PIK3CA/ SOS1/ GRB2	GAB1/ PIK3CA/ SOS1	GRB2
REACTOME_ERK_MAPK_TARGETS	-1.36778	0.171382	-3.82663	0.000129912	-3.673	0.000239721	-0.0364528	-0.333169	0.000957891	MEF2C/ MAPK14/ PPP2CB/ MEF2A/ RPS6KA2/ RPS6KA1/ RPS6KA3	MEF2C/ MAPK14/ PPP2CB	MEF2A/ RPS6KA2/ RPS6KA1/ RPS6KA3
REACTOME_SIGNALING_BY_GPCR	-0.508974	0.61077	-4.67899	2.88293e-06	-3.66844	0.000244031	-0.00725241	-0.137011	0.000971083	P2RY12/ ITPR2/ ITSN1/ ITPR1/ PRKACB/ ADCY7/ PDE3B/ PIK3CA/ ARRB2/ SOS1/ GRK3/ TRIO/ PIK3R5/ APP/ GNAQ/ GNAI2/ PPP2CB/ FGD4/ PPP3CA/ DGKD/ PRKCQ/ RPS6KA2/ FGD2/ CALM1/ GRB2/ C3/ VAV1/ DAGLB/ CX3CR1/ RPS6KA1/ HRH2/ PREX1/ WNT5A/ PRKCH/ PDE4B/ LPAR1/ GNB1/ ADGRE2/ CMKLR1/ PDE4D/ RPS6KA3/ PLA2G4A/ GNB4/ PDE8A/ PRKCA	P2RY12/ ITPR2/ ITSN1/ ITPR1/ PRKACB/ ADCY7/ PDE3B/ PIK3CA/ ARRB2/ SOS1/ GRK3/ TRIO/ PIK3R5/ APP/ GNAQ/ GNAI2/ PPP2CB/ FGD4/ PPP3CA/ DGKD	PRKCQ/ RPS6KA2/ FGD2/ CALM1/ GRB2/ C3/ VAV1/ DAGLB/ CX3CR1/ RPS6KA1/ HRH2/ PREX1/ WNT5A/ PRKCH/ PDE4B/ LPAR1/ GNB1/ ADGRE2/ CMKLR1/ PDE4D/ RPS6KA3/ PLA2G4A/ GNB4/ PDE8A/ PRKCA
REACTOME_NONSENSE_MEDIATED_DECAY_NMD	-2.04197	0.0411547	-3.13307	0.00172988	-3.65931	0.0002529	-0.0546727	-0.257329	0.000994929	RPS19/ SMG6/ UPF2	RPS19	SMG6/ UPF2
REACTOME_SENSORY_PROCESSING_OF_SOUND_BY_OUTER_HAIR_CELLS_OF_THE_COCHLEA	3.11623	0.00183179	2.0494	0.0404232	3.65265	0.000259546	0.0772415	0.166488	0.00101603	KCNMA1/ MSN/ ACTB	KCNMA1/ MSN	ACTB
REACTOME_PEROXISOMAL_PROTEIN_IMPORT	1.35546	0.17527	3.78015	0.000156735	3.63143	0.000281858	0.0337478	0.277005	0.00109008	UBC/ UBE2D3/ IDH1/	UBC/ UBE2D3/ IDH1
REACTOME_SIGNALING_BY_ROBO_RECEPTORS	-1.70108	0.0889276	-3.42822	0.000607542	-3.62697	0.000286769	-0.0365527	-0.178154	0.00110463	SEM1/ UBC/ PRKACB/ RPS19/ SOS1/ CLASP1/ MYO9B/ SRGAP2/ PSMB7/ PSMA1/ UPF2/ RAC1/ PRKCA	SEM1/ UBC/ PRKACB/ RPS19/ SOS1/ CLASP1/ MYO9B	SRGAP2/ PSMB7/ PSMA1/ UPF2/ RAC1/ PRKCA
REACTOME_SIGNALING_BY_FLT3_ITD_AND_TKD_MUTANTS	3.17806	0.00148262	1.94956	0.051228	3.62578	0.000288089	0.0792084	0.140208	0.0011053	GAB2/ PIK3CA/ SOS1/ GRB2	GAB2/ PIK3CA/ SOS1	GRB2
REACTOME_CARGO_TRAFFICKING_TO_THE_PERICILIARY_MEMBRANE	-0.688456	0.491166	5.79018	7.03129e-09	3.60746	0.000309208	-0.0185063	0.458693	0.00117695	CCT4/ CCT5/ CCT3/ BBS9/ EXOC6/ ASAP1	CCT4/ CCT5/ CCT3/ BBS9	EXOC6/ ASAP1
REACTOME_MITOTIC_PROPHASE	-1.28932	0.197286	-3.76788	0.000164641	-3.57598	0.000348918	-0.0260223	-0.213374	0.00131768	MCPH1/ PPP2CB/ VRK2/ POM121C/ USO1/ PRKCA	MCPH1/ PPP2CB	VRK2/ POM121C/ USO1/ PRKCA
REACTOME_RAF_ACTIVATION	-3.13066	0.00174415	-1.91091	0.0560155	-3.56493	0.000363952	-0.0683968	-0.125921	0.00136748	PPP2CB/ PPP1CB/ CALM1	PPP2CB/ PPP1CB	CALM1
REACTOME_RET_SIGNALING	2.53926	0.0111087	2.5013	0.0123738	3.56422	0.000364944	0.0578008	0.152672	0.00136748	GAB1/ GAB2/ PRKACB/ PIK3CA/ SOS1/ GRB2/ PRKCA	GAB1/ GAB2/ PRKACB/ PIK3CA/ SOS1	GRB2/ PRKCA
REACTOME_RHOD_GTPASE_CYCLE	-1.61601	0.106092	-3.42168	0.000622344	-3.56219	0.000367776	-0.0362098	-0.209667	0.00137275	ARHGAP5/ ARHGAP21/ SLC4A7/ ARHGAP12/ ARHGAP26/ VRK2	ARHGAP5/ ARHGAP21/ SLC4A7	ARHGAP12/ ARHGAP26/ VRK2
REACTOME_DOWNREGULATION_OF_TGF_BETA_RECEPTOR_SIGNALING	0.915189	0.360092	4.08385	4.42953e-05	3.53486	0.000407998	0.0192359	0.272294	0.001517	NEDD4L/ UBC/ XPO1/ TGFBR2/ PPP1CB/ TGFBR1/ USP15/ TGFB1	NEDD4L/ UBC/ XPO1/ TGFBR2/ PPP1CB	TGFBR1/ USP15/ TGFB1
REACTOME_SIGNALING_BY_BRAF_AND_RAF1_FUSIONS	-2.03796	0.0415535	-2.91245	0.00358605	-3.50047	0.000464435	-0.0370486	-0.139041	0.00171361	ATG7/ FXR1/ ZC3HAV1/ ARRB2/ ACTB/ CALM1/ TRAK1/ TLN1	ATG7/ FXR1/ ZC3HAV1/ ARRB2	ACTB/ CALM1/ TRAK1/ TLN1
REACTOME_STIMULI_SENSING_CHANNELS	0.771957	0.44014	4.17575	2.97004e-05	3.49856	0.000467781	0.019016	0.254376	0.00171936	CLIC2/ NEDD4L/ UBC/ TRPC4AP/ CALM1/ SGK1/ WNK1	CLIC2/ NEDD4L/ UBC/ TRPC4AP	CALM1/ SGK1/ WNK1
REACTOME_EGR2_AND_SOX10_MEDIATED_INITIATION_OF_SCHWANN_CELL_MYELINATION	2.33601	0.0194906	2.59823	0.00937056	3.48904	0.000484764	0.090096	0.298638	0.00176829	MBP/ ADGRG6/ UTRN/	MBP/ ADGRG6/ UTRN
REACTOME_RESPIRATORY_ELECTRON_TRANSPORT_ATP_SYNTHESIS_BY_CHEMIOSMOTIC_COUPLING_AND_HEAT_PRODUCTION_BY_UNCOUPLING_PROTEINS	1.69328	0.0904021	3.21114	0.0013221	3.46795	0.000524448	0.0443564	0.225302	0.00189866	MT-ND3/ MT-ND1/ MT-CYB/ MT-ATP6/ MT-ND2/ MT-CO1/ NUBPL	MT-ND3/ MT-ND1/ MT-CYB/ MT-ATP6/ MT-ND2	MT-CO1/ NUBPL
REACTOME_RESPONSE_OF_EIF2AK4_GCN2_TO_AMINO_ACID_DEFICIENCY	-2.33877	0.0193471	-2.56683	0.0102634	-3.46878	0.000522821	-0.0759495	-0.268606	0.00189866	RPS19/ CEBPB/ EIF2S3	RPS19	CEBPB/ EIF2S3
REACTOME_METABOLISM_OF_CARBOHYDRATES	-1.0229	0.306354	-3.87468	0.000106767	-3.46311	0.000533968	-0.0174236	-0.139935	0.00192588	UBC/ PRKACB/ CSGALNACT1/ CHST15/ ABCC5/ ST3GAL6/ PPP2CB/ PFKFB3/ CHST11/ CHSY3/ CALM1/ POM121C/ HGSNAT/ HK2/ HK1/ PKM/ B4GALT5	UBC/ PRKACB/ CSGALNACT1/ CHST15/ ABCC5/ ST3GAL6/ PPP2CB	PFKFB3/ CHST11/ CHSY3/ CALM1/ POM121C/ HGSNAT/ HK2/ HK1/ PKM/ B4GALT5
REACTOME_TNF_SIGNALING	0.28621	0.774718	4.5921	4.38801e-06	3.44949	0.00056165	0.0062262	0.277543	0.00201067	UBC/ CFLAR/ TRAF2/ UBE2D3/ OTULIN/	UBC/ CFLAR/ TRAF2/ UBE2D3/ OTULIN
REACTOME_INTRA_GOLGI_AND_RETROGRADE_GOLGI_TO_ER_TRAFFIC	-0.357034	0.721066	-4.50257	6.7138e-06	-3.43626	0.000589814	-0.00566821	-0.176113	0.00210367	GALNT1/ RAB39A/ VTI1A/ USP6NL/ RAB3GAP1/ COPG2/ KIF1B/ DCTN4/ GOLGA4/ PLA2G4A/ MAN2A1	GALNT1/ RAB39A/ VTI1A/ USP6NL/ RAB3GAP1	COPG2/ KIF1B/ DCTN4/ GOLGA4/ PLA2G4A/ MAN2A1
REACTOME_HEME_SIGNALING	2.05821	0.0395703	2.79122	0.005251	3.42906	0.000605673	0.0405749	0.145252	0.00215226	NRIP1/ XPO1/ NCOA2/ MEF2C/ HMOX1/ LY96/ NCOA6/ BACH1/ TBL1XR1/ CHD9	NRIP1/ XPO1/ NCOA2/ MEF2C/ HMOX1/ LY96/ NCOA6	BACH1/ TBL1XR1/ CHD9
REACTOME_HOMOLOGOUS_DNA_PAIRING_AND_STRAND_EXCHANGE	3.27883	0.0010424	1.56322	0.118001	3.42384	0.000617421	0.0937034	0.156877	0.00218594	SEM1/ ATM/ MRE11	SEM1/ ATM	MRE11
REACTOME_LEISHMANIA_INFECTION	-0.412333	0.680095	5.24447	1.56732e-07	3.41684	0.000633532	-0.00691181	0.182287	0.00223477	WIPF1/ IL18/ ITPR2/ ELMO1/ ITPR1/ SUGT1/ PRKACB/ P2RX7/ HSP90AB1/ ADCY7/ ENTPD1/ FCGR2A/ CASP1/ CRK/ HMOX1/ DOCK1/ APP/ MAPK14/ GNAI2/ TXNIP/ MYO9B/ ACTB/ PTK2/ CALM1/ CYFIP1/ HCK/ GRB2/ C3/ VAV1/ ACTR2/ WNT5A/ WASF2/ GNB1/ LYN/ GNB4/ RAC1	WIPF1/ IL18/ ITPR2/ ELMO1/ ITPR1/ SUGT1/ PRKACB/ P2RX7/ HSP90AB1/ ADCY7/ ENTPD1/ FCGR2A/ CASP1/ CRK/ HMOX1/ DOCK1/ APP/ MAPK14/ GNAI2/ TXNIP/ MYO9B	ACTB/ PTK2/ CALM1/ CYFIP1/ HCK/ GRB2/ C3/ VAV1/ ACTR2/ WNT5A/ WASF2/ GNB1/ LYN/ GNB4/ RAC1
REACTOME_REGULATION_OF_CHOLESTEROL_BIOSYNTHESIS_BY_SREBP_SREBF	-1.23687	0.216134	-3.58468	0.000337494	-3.40935	0.000651172	-0.0301947	-0.253727	0.00228861	NCOA2/ NCOA6/ TBL1XR1/ CHD9	NCOA2/ NCOA6	TBL1XR1/ CHD9
REACTOME_ACTIVATED_NOTCH1_TRANSMITS_SIGNAL_TO_THE_NUCLEUS	0.458637	0.646495	4.35715	1.31766e-05	3.40528	0.000660968	0.0113491	0.337771	0.00231459	MIB1/ UBC/ ARRB2/ ADAM10/ NUMB	MIB1/ UBC/ ARRB2	ADAM10/ NUMB
REACTOME_ACTIVATED_TAK1_MEDIATES_P38_MAPK_ACTIVATION	0.346226	0.729173	4.46156	8.13647e-06	3.39962	0.000674799	0.0110495	0.415431	0.00234596	UBC/ RIPK2/ MAPK14/	UBC/ RIPK2/ MAPK14
REACTOME_MITOTIC_G1_PHASE_AND_G1_S_TRANSITION	3.12904	0.00175377	1.6557	0.0977835	3.38332	0.000716151	0.058419	0.0746797	0.00247188	CCNH/ SEM1/ UBC/ CCND3/ CABLES1/ PPP2CB/ PSMB7/ LYN/ PSMA1	CCNH/ SEM1/ UBC/ CCND3/ CABLES1/ PPP2CB	PSMB7/ LYN/ PSMA1
REACTOME_RHO_GTPASES_ACTIVATE_NADPH_OXIDASES	-2.0685	0.0385933	-2.67923	0.00737923	-3.35715	0.000787508	-0.0539862	-0.230387	0.00266095	MAPK14/ RAC1/ PRKCA	MAPK14	RAC1/ PRKCA
REACTOME_PLATELET_ACTIVATION_SIGNALING_AND_AGGREGATION	0.339118	0.734521	-5.08168	3.74107e-07	-3.3535	0.000797965	0.00542005	-0.179689	0.00268686	P2RY12/ PHACTR2/ ITPR2/ ITPR1/ CYRIB/ PIK3CA/ ARRB2/ SOS1/ CRK/ PIK3R5/ APP/ GNAQ/ MAPK14/ GNAI2/ LHFPL2/ DGKD/ PRKCQ/ ABCC4/ PTK2/ CALM1/ CLU/ GRB2/ VAV1/ DAGLB/ TMSB4X/ PRKCH/ GNB1/ LYN/ PLA2G4A/ TMX3/ GNB4/ RAC1/ TLN1/ PRKCA/ TGFB1	P2RY12/ PHACTR2/ ITPR2/ ITPR1/ CYRIB/ PIK3CA/ ARRB2/ SOS1/ CRK/ PIK3R5/ APP/ GNAQ/ MAPK14/ GNAI2/ LHFPL2/ DGKD	PRKCQ/ ABCC4/ PTK2/ CALM1/ CLU/ GRB2/ VAV1/ DAGLB/ TMSB4X/ PRKCH/ GNB1/ LYN/ PLA2G4A/ TMX3/ GNB4/ RAC1/ TLN1/ PRKCA/ TGFB1
REACTOME_GASTRULATION	3.22295	0.00126879	1.4621	0.143712	3.31283	0.000923566	0.0651811	0.0832201	0.00306688	MAML2/ SEM1/ ZEB2/ TCF7L2/ KAT2B/ PSMB7/ PSMA1/ MAML3	MAML2/ SEM1/ ZEB2/ TCF7L2/ KAT2B	PSMB7/ PSMA1/ MAML3
REACTOME_ANTIVIRAL_MECHANISM_BY_IFN_STIMULATED_GENES	-1.52847	0.126397	-3.13805	0.00170074	-3.29973	0.000967788	-0.0269106	-0.134838	0.00320268	HSPA1A/ SNCA/ UBC/ PPP2CB/ PTPN2/ POM121C/ EIF4G3/ EIF2AK2/ EIF2S3	HSPA1A/ SNCA/ UBC/ PPP2CB	PTPN2/ POM121C/ EIF4G3/ EIF2AK2/ EIF2S3
REACTOME_APOPTOSIS	-0.751471	0.452369	-3.90497	9.42366e-05	-3.2926	0.000992649	-0.0148327	-0.171278	0.00325143	SEM1/ UBC/ CFLAR/ TRAF2/ HMGB1/ LY96/ ACIN1/ PRKCQ/ PTK2/ DBNL/ PSMB7/ PSMA1	SEM1/ UBC/ CFLAR/ TRAF2/ HMGB1/ LY96/ ACIN1	PRKCQ/ PTK2/ DBNL/ PSMB7/ PSMA1
REACTOME_GLUCAGON_LIKE_PEPTIDE_1_GLP1_REGULATES_INSULIN_SECRETION	1.77495	0.0759062	2.88186	0.00395338	3.29286	0.000991737	0.0386554	0.233935	0.00325143	ITPR2/ ITPR1/ PRKACB/ GNB1/ GNB4	ITPR2/ ITPR1/ PRKACB	GNB1/ GNB4
REACTOME_INTERFERON_GAMMA_SIGNALING	-1.88075	0.0600056	-2.77067	0.00559413	-3.28905	0.00100526	-0.0345815	-0.144415	0.00328157	TRIM14/ HLA-B/ IFNGR2/ SP100/ PTPN2/ HLA-DPB1	TRIM14/ HLA-B/ IFNGR2	SP100/ PTPN2/ HLA-DPB1
REACTOME_POST_TRANSLATIONAL_PROTEIN_MODIFICATION	-0.917926	0.358658	-3.67825	0.000234844	-3.24998	0.00115412	-0.0133444	-0.0748908	0.00374213	THRB/ METTL21A/ B3GNT5/ SEM1/ SPP1/ NRIP1/ UBC/ SNX3/ MITF/ TRAF2/ UBE2D3/ PPARG/ NCOA2/ GALNT1/ OTULIN/ FBXL20/ RAB39A/ TRAF3/ RANGAP1/ KTN1/ TGFA/ ARRB2/ APOE/ NR3C1/ POLB/ USP22/ ZBTB16/ FBXO11/ ENGASE/ ST3GAL6/ TRRAP/ APP/ TGFBR2/ RIPK2/ SQSTM1/ B3GLCT/ ASB3/ HIF1A/ UBE2B/ CAMKMT/ KAT2B/ PRMT3/ ST6GALNAC3/ ST6GAL1/ ACTB/ SPARCL1/ WSB1/ CALM1/ SP100/ KLHL2/ COPG2/ DCAF6/ HNRNPC/ ANK2/ C3/ DCTN…	THRB/ METTL21A/ B3GNT5/ SEM1/ SPP1/ NRIP1/ UBC/ SNX3/ MITF/ TRAF2/ UBE2D3/ PPARG/ NCOA2/ GALNT1/ OTULIN/ FBXL20/ RAB39A/ TRAF3/ RANGAP1/ KTN1/ TGFA/ ARRB2/ APOE/ NR3C1/ POLB/ USP22/ ZBTB16/ FBXO11/ ENGASE/ ST3GAL6/ TRRAP/ APP/ TGFBR2/ RIPK2/ SQSTM1/ B3GLCT/ ASB3/ HIF1A/ UBE2B/ CAMKMT/ KAT2B/ PRMT3	ST6GALNAC3/ ST6GAL1/ ACTB/ SPARCL1/ WSB1/ CALM1/ SP100/ KLHL2/ COPG2/ DCAF6/ HNRNPC/ ANK2/ C3/ DCTN4/ DDX17/ POM121C/ ADAM10/ KDM1B/ USO1/ RAB31/ PIGX/ UBE2K/ MIA2/ EIF2AK2/ HIPK2/ DPH6/ MDM4/ ASXL1/ PSMB7/ FBXW11/ RAB22A/ TGFBR1/ PSMA1/ USP15/ FBXW8/ B4GALT5/ TGFB1/ MAN2A1
REACTOME_DOWNSTREAM_SIGNALING_OF_ACTIVATED_FGFR1	2.14551	0.0319124	2.43933	0.0147145	3.24197	0.00118707	0.0631482	0.200275	0.00378526	GAB1/ PIK3CA/ SOS1/ GRB2	GAB1/ PIK3CA/ SOS1	GRB2
REACTOME_DOWNSTREAM_SIGNALING_OF_ACTIVATED_FGFR2	2.14551	0.0319124	2.43933	0.0147145	3.24197	0.00118707	0.0631482	0.200275	0.00378526	GAB1/ PIK3CA/ SOS1/ GRB2	GAB1/ PIK3CA/ SOS1	GRB2
REACTOME_DOWNSTREAM_SIGNALING_OF_ACTIVATED_FGFR3	2.14551	0.0319124	2.43933	0.0147145	3.24197	0.00118707	0.0631482	0.200275	0.00378526	GAB1/ PIK3CA/ SOS1/ GRB2	GAB1/ PIK3CA/ SOS1	GRB2
REACTOME_DOWNSTREAM_SIGNALING_OF_ACTIVATED_FGFR4	2.14551	0.0319124	2.43933	0.0147145	3.24197	0.00118707	0.0631482	0.200275	0.00378526	GAB1/ PIK3CA/ SOS1/ GRB2	GAB1/ PIK3CA/ SOS1	GRB2
REACTOME_TP53_REGULATES_TRANSCRIPTION_OF_CELL_DEATH_GENES	0.846569	0.397235	3.74246	0.000182224	3.24494	0.00117477	0.02299	0.277483	0.00378526	ATM/ CASP1/ BNIP3L/	ATM/ CASP1/ BNIP3L
REACTOME_POTENTIAL_THERAPEUTICS_FOR_SARS	1.45152	0.146635	3.11945	0.00181192	3.23216	0.00122857	0.0255615	0.111202	0.00390468	HSP90AA1/ PTGES3/ HSP90AB1/ IFNGR2/ NR3C1/ AP2A2/ SOS1/ TLR7/ GRB2/ VAV1/ RCOR1/ GATAD2A	HSP90AA1/ PTGES3/ HSP90AB1/ IFNGR2/ NR3C1/ AP2A2/ SOS1/ TLR7	GRB2/ VAV1/ RCOR1/ GATAD2A
REACTOME_DEATH_RECEPTOR_SIGNALING	-0.330822	0.740779	4.8938	9.89049e-07	3.22652	0.00125307	-0.00542342	0.156537	0.00396943	ITGB3BP/ UBC/ ITSN1/ CFLAR/ TRAF2/ UBE2D3/ OTULIN/ SOS1/ TRIO/ RIPK2/ SQSTM1/ FGD4/ FGD2/ VAV1/ PREX1/ RAC1	ITGB3BP/ UBC/ ITSN1/ CFLAR/ TRAF2/ UBE2D3/ OTULIN/ SOS1/ TRIO/ RIPK2/ SQSTM1/ FGD4	FGD2/ VAV1/ PREX1/ RAC1
REACTOME_RHO_GTPASE_CYCLE	1.42247	0.154889	3.13329	0.00172858	3.22141	0.00127561	0.0198563	0.082013	0.00402759	ARHGAP15/ STARD13/ WIPF1/ HSP90AA1/ SNAP23/ IQGAP2/ STIP1/ ITSN1/ ARHGAP24/ GIT2/ HSP90AB1/ DOCK2/ CCDC88A/ SH3RF1/ DOCK10/ ARAP1/ PIK3CA/ ITSN2/ PEAK1/ RHOQ/ ARHGAP5/ KTN1/ SOS1/ CLTC/ TRIO/ NUDC/ FLOT2/ DOCK1/ FAM13A/ MSI2/ ARHGAP21/ ARHGAP6/ SLC4A7/ PHIP/ FGD4/ ARAP2/ DOCK11/ MYO9B/ FARP1/ ARHGAP12/ FGD2/ ARHGAP26/ ACTB/ SRGAP2/ VRK2/ CYFIP1/ HNRNPC/ GRB2/ ARHGAP20/ EPSTI1/ PICALM/ VAV1/ PREX1…	ARHGAP15/ STARD13/ WIPF1/ HSP90AA1/ SNAP23/ IQGAP2/ STIP1/ ITSN1/ ARHGAP24/ GIT2/ HSP90AB1/ DOCK2/ CCDC88A/ SH3RF1/ DOCK10/ ARAP1/ PIK3CA/ ITSN2/ PEAK1/ RHOQ/ ARHGAP5/ KTN1/ SOS1/ CLTC/ TRIO/ NUDC/ FLOT2/ DOCK1/ FAM13A/ MSI2/ ARHGAP21/ ARHGAP6/ SLC4A7/ PHIP/ FGD4/ ARAP2/ DOCK11/ MYO9B/ FARP1	ARHGAP12/ FGD2/ ARHGAP26/ ACTB/ SRGAP2/ VRK2/ CYFIP1/ HNRNPC/ GRB2/ ARHGAP20/ EPSTI1/ PICALM/ VAV1/ PREX1/ WASF2/ ABCD3/ BASP1/ FLOT1/ MACO1/ RAC1/ ARHGAP4
REACTOME_HDR_THROUGH_HOMOLOGOUS_RECOMBINATION_HRR	2.66105	0.0077897	1.85749	0.0632422	3.19509	0.00139788	0.0640882	0.146925	0.0043489	SEM1/ UBC/ ATM/ MRE11	SEM1/ UBC/ ATM	MRE11
REACTOME_MATURATION_OF_SARS_COV_1_NUCLEOPROTEIN	0.538807	0.59002	3.97912	6.91697e-05	3.19466	0.00139996	0.0192461	0.458601	0.0043489	PARP4/ PARP8/ PARP14	PARP4/ PARP8	PARP14
REACTOME_RND3_GTPASE_CYCLE	1.60282	0.108975	2.89603	0.00377919	3.18116	0.00146684	0.0332098	0.17821	0.00452747	CCDC88A/ ARHGAP5/ KTN1/ FLOT2/ ARHGAP21/ PICALM	CCDC88A/ ARHGAP5/ KTN1/ FLOT2/ ARHGAP21	PICALM
REACTOME_ESTROGEN_DEPENDENT_GENE_EXPRESSION	0.995515	0.319486	3.49086	0.000481462	3.17235	0.00151211	0.0174737	0.149053	0.00465228	HSP90AA1/ PTGES3/ NRIP1/ HSP90AB1/ NCOA2/ TGFA/ KAT2B/ RUNX1	HSP90AA1/ PTGES3/ NRIP1/ HSP90AB1/ NCOA2/ TGFA/ KAT2B	RUNX1
REACTOME_CYTOKINE_SIGNALING_IN_IMMUNE_SYSTEM	-0.989209	0.322561	-3.49289	0.000477825	-3.16932	0.00152795	-0.0136432	-0.0836371	0.00468604	HSP90AA1/ LCP1/ IL18/ HSPA1A/ SEM1/ MSN/ SNCA/ UBC/ GAB2/ IL2RA/ TRIM14/ TRAF2/ UBE2D3/ IL6ST/ HLA-B/ PIK3CA/ TRAF3/ HMGB1/ IFNGR2/ CASP1/ SOS1/ CRK/ MEF2C/ HMOX1/ N4BP1/ APP/ RIPK2/ MAPK14/ SQSTM1/ PPP2CB/ TNFSF13B/ HIF1A/ CD86/ MEF2A/ ITGAX/ RPS6KA2/ IL4R/ PTPRJ/ IL3RA/ SP100/ MAP3K8/ HCK/ CSF2RA/ GRB2/ PTPN2/ VAV1/ POM121C/ HNRNPDL/ RPS6KA1/ EIF4G3/ ALOX5/ ITGB2/ HLA-DPB1/ CSF3R/ ITGAM/ EIF2AK…	HSP90AA1/ LCP1/ IL18/ HSPA1A/ SEM1/ MSN/ SNCA/ UBC/ GAB2/ IL2RA/ TRIM14/ TRAF2/ UBE2D3/ IL6ST/ HLA-B/ PIK3CA/ TRAF3/ HMGB1/ IFNGR2/ CASP1/ SOS1/ CRK/ MEF2C/ HMOX1/ N4BP1/ APP/ RIPK2/ MAPK14/ SQSTM1/ PPP2CB/ TNFSF13B/ HIF1A/ CD86	MEF2A/ ITGAX/ RPS6KA2/ IL4R/ PTPRJ/ IL3RA/ SP100/ MAP3K8/ HCK/ CSF2RA/ GRB2/ PTPN2/ VAV1/ POM121C/ HNRNPDL/ RPS6KA1/ EIF4G3/ ALOX5/ ITGB2/ HLA-DPB1/ CSF3R/ ITGAM/ EIF2AK2/ IL1RAP/ TNFRSF1B/ PSMB7/ LYN/ FBXW11/ CD4/ FSCN1/ SH2B3/ RPS6KA3/ PSMA1/ GAB3/ NLRC5/ CEBPD/ SAMHD1/ EIF2S3/ CBL/ PELI1/ TGFB1
REACTOME_REGULATION_OF_NF_KAPPA_B_SIGNALING	-0.0528193	0.957876	4.52212	6.12222e-06	3.16028	0.0015762	-0.00180128	0.601674	0.00481867	UBC/ TRAF2/ N4BP1/ NLRC5	UBC/ TRAF2/ N4BP1	NLRC5
REACTOME_REGULATION_OF_MECP2_EXPRESSION_AND_ACTIVITY	-0.864741	0.387181	-3.60018	0.000317993	-3.15718	0.00159304	-0.0187917	-0.194909	0.00485473	CALM1/ TBL1XR1/ HIPK2		CALM1/ TBL1XR1/ HIPK2
REACTOME_ARACHIDONIC_ACID_METABOLISM	2.60608	0.00915857	1.85589	0.0634686	3.15509	0.00160448	0.0713379	0.191749	0.00487418	PTGES3/ HPGDS/ PTGS1/ ALOX5/ PLA2G4A	PTGES3/ HPGDS	PTGS1/ ALOX5/ PLA2G4A
REACTOME_G_PROTEIN_BETA_GAMMA_SIGNALLING	-0.000506218	0.999596	-4.43053	9.40015e-06	-3.13322	0.00172902	-1.13262e-05	-0.312413	0.005236	PIK3R5/ GNB1/ GNB4	PIK3R5	GNB1/ GNB4
REACTOME_MAPK6_MAPK4_SIGNALING	0.0435159	0.96529	4.36353	1.27983e-05	3.11625	0.00183168	0.000961486	0.208281	0.00552949	DNAJB1/ HSPB1/ SEM1/ UBC/ XPO1/ PRKACB/ CCND3/ SEPTIN7/ PSMB7/ PSMA1/ RAC1	DNAJB1/ HSPB1/ SEM1/ UBC/ XPO1/ PRKACB/ CCND3	SEPTIN7/ PSMB7/ PSMA1/ RAC1
REACTOME_COOPERATION_OF_PREFOLDIN_AND_TRIC_CCT_IN_ACTIN_AND_TUBULIN_FOLDING	-2.02917	0.0424409	6.42413	1.32628e-10	3.1077	0.00188547	-0.0969177	0.999299	0.00564955	CCT4/ CCT5/ CCT3/ ACTB	CCT4/ CCT5/ CCT3	ACTB
REACTOME_FOLDING_OF_ACTIN_BY_CCT_TRIC	-2.02917	0.0424409	6.42413	1.32628e-10	3.1077	0.00188547	-0.0969177	0.999299	0.00564955	CCT4/ CCT5/ CCT3/ ACTB	CCT4/ CCT5/ CCT3	ACTB
REACTOME_NOTCH3_ACTIVATION_AND_TRANSMISSION_OF_SIGNAL_TO_THE_NUCLEUS	0.198256	0.842845	4.18267	2.88104e-05	3.09778	0.00194974	0.00558555	0.440286	0.005813	MIB1/ UBC/ ADAM10	MIB1/ UBC	ADAM10
REACTOME_AUF1_HNRNP_D0_BINDS_AND_DESTABILIZES_MRNA	0.718184	0.472644	3.61948	0.00029519	3.06719	0.00216078	0.0219409	0.28702	0.00638292	HSPA1A/ HSPB1/ SEM1/ UBC/ PSMB7/ PSMA1	HSPA1A/ HSPB1/ SEM1/ UBC	PSMB7/ PSMA1
REACTOME_CELLULAR_SENESCENCE	-0.398236	0.690457	-3.93642	8.27046e-05	-3.06507	0.00217621	-0.00703676	-0.168718	0.00639994	UBC/ ATM/ ANAPC16/ MAP3K5/ MAPK14/ RPS6KA2/ RPS6KA1/ MDM4/ RPS6KA3/ CEBPB/ MRE11	UBC/ ATM/ ANAPC16/ MAP3K5/ MAPK14	RPS6KA2/ RPS6KA1/ MDM4/ RPS6KA3/ CEBPB/ MRE11
REACTOME_SYNTHESIS_OF_VERY_LONG_CHAIN_FATTY_ACYL_COAS	2.57214	0.0101072	1.76182	0.0781004	3.06457	0.00217983	0.0900815	0.194704	0.00639994	ACSL1/ ELOVL5/ HACD4/ ACSL3	ACSL1/ ELOVL5/ HACD4	ACSL3
REACTOME_RAC3_GTPASE_CYCLE	0.949475	0.342379	3.37515	0.000737743	3.05798	0.00222838	0.0156919	0.129439	0.00650282	ARHGAP15/ SNAP23/ GIT2/ DOCK10/ ARHGAP5/ TRIO/ ARHGAP21/ ARHGAP6/ ARAP2/ ARHGAP26/ SRGAP2/ VRK2/ CYFIP1/ PREX1/ WASF2	ARHGAP15/ SNAP23/ GIT2/ DOCK10/ ARHGAP5/ TRIO/ ARHGAP21/ ARHGAP6/ ARAP2	ARHGAP26/ SRGAP2/ VRK2/ CYFIP1/ PREX1/ WASF2
REACTOME_RUNX1_INTERACTS_WITH_CO_FACTORS_WHOSE_PRECISE_EFFECT_ON_RUNX1_TARGETS_IS_NOT_KNOWN	-1.42472	0.154237	-2.90054	0.00372523	-3.05842	0.00222506	-0.0282482	-0.156706	0.00650282	ARID1B/ SMARCA2/ RYBP/ HIPK2/ RUNX1	ARID1B/ SMARCA2/ RYBP	HIPK2/ RUNX1
REACTOME_METABOLISM_OF_NUCLEOTIDES	0.717738	0.472919	3.6017	0.000316139	3.05431	0.00225582	0.0164919	0.266412	0.00656299	DPYD/ ENTPD1/ AMPD3/ NUDT9/ SAMHD1	DPYD/ ENTPD1/ AMPD3/ NUDT9	SAMHD1
REACTOME_ION_TRANSPORT_BY_P_TYPE_ATPASES	-0.972961	0.330573	-3.33755	0.000845195	-3.04799	0.00230375	-0.0232628	-0.18724	0.00668225	ATP2C1/ ATP8B4/ CALM1/ ATP2A2/ ATP9B	ATP2C1	ATP8B4/ CALM1/ ATP2A2/ ATP9B
REACTOME_RESPIRATORY_ELECTRON_TRANSPORT	1.48821	0.136694	2.81995	0.00480306	3.04633	0.0023165	0.039351	0.210188	0.00669906	MT-ND3/ MT-ND1/ MT-CYB/ MT-ND2/ MT-CO1/ NUBPL	MT-ND3/ MT-ND1/ MT-CYB/ MT-ND2	MT-CO1/ NUBPL
REACTOME_COPI_INDEPENDENT_GOLGI_TO_ER_RETROGRADE_TRAFFIC	-0.888443	0.374303	-3.39824	0.000678199	-3.03115	0.00243628	-0.0198927	-0.231955	0.00698255	GALNT1/ RAB3GAP1/ DCTN4/ PLA2G4A	GALNT1/ RAB3GAP1	DCTN4/ PLA2G4A
REACTOME_TCF_DEPENDENT_SIGNALING_IN_RESPONSE_TO_WNT	0.273174	0.784719	-4.55796	5.16538e-06	-3.0298	0.00244717	0.0049994	-0.178108	0.00699295	SEM1/ UBC/ XPO1/ TCF4/ TRRAP/ PPP2CB/ TCF7L2/ CSNK1A1/ WNT5A/ PSMB7/ PSMA1	SEM1/ UBC/ XPO1/ TCF4/ TRRAP/ PPP2CB/ TCF7L2	CSNK1A1/ WNT5A/ PSMB7/ PSMA1
REACTOME_G2_M_CHECKPOINTS	-0.0234742	0.981272	-4.23776	2.25759e-05	-3.01315	0.00258552	-0.000490665	-0.211754	0.0073447	SEM1/ UBC/ ATM/ PSMB7/ PSMA1/ MRE11	SEM1/ UBC/ ATM	PSMB7/ PSMA1/ MRE11
REACTOME_BILE_ACID_AND_BILE_SALT_METABOLISM	2.32911	0.0198534	1.92639	0.0540555	3.00909	0.00262031	0.0630395	0.177844	0.00735672	OSBPL3/ CYP27A1/ NCOA2/ OSBPL6	OSBPL3/ CYP27A1/ NCOA2	OSBPL6
REACTOME_DEVELOPMENTAL_BIOLOGY	-0.465864	0.641313	-3.79246	0.000149161	-3.01109	0.00260311	-0.00659559	-0.0805999	0.00735672	HSP90AA1/ MAML2/ GAB1/ SEM1/ MSN/ UBC/ GAB2/ ITSN1/ MBP/ PRKACB/ HSP90AB1/ FLI1/ SHTN1/ PPARG/ RASA1/ NCOA2/ ZEB2/ CCND3/ PLXNC1/ ADGRG6/ PIK3CA/ RPS19/ PKNOX1/ CNOT6L/ AP2A2/ SOS1/ CLTC/ TRIO/ MEF2C/ TCF4/ DOCK1/ KMT2A/ MAPK14/ CLASP1/ PAIP2/ UTRN/ COL9A2/ CACNA1D/ NCOA6/ MYO9B/ TCF7L2/ KAT2B/ KCNQ3/ PRKCQ/ MEF2A/ RPS6KA2/ ACTB/ PTK2/ SRGAP2/ TBL1XR1/ GRB2/ ANK2/ ADAM10/ CHD9/ RPS6KA1/ ACTR2/ NU…	HSP90AA1/ MAML2/ GAB1/ SEM1/ MSN/ UBC/ GAB2/ ITSN1/ MBP/ PRKACB/ HSP90AB1/ FLI1/ SHTN1/ PPARG/ RASA1/ NCOA2/ ZEB2/ CCND3/ PLXNC1/ ADGRG6/ PIK3CA/ RPS19/ PKNOX1/ CNOT6L/ AP2A2/ SOS1/ CLTC/ TRIO/ MEF2C/ TCF4/ DOCK1/ KMT2A/ MAPK14/ CLASP1/ PAIP2/ UTRN/ COL9A2/ CACNA1D/ NCOA6/ MYO9B/ TCF7L2/ KAT2B	KCNQ3/ PRKCQ/ MEF2A/ RPS6KA2/ ACTB/ PTK2/ SRGAP2/ TBL1XR1/ GRB2/ ANK2/ ADAM10/ CHD9/ RPS6KA1/ ACTR2/ NUMB/ CSF3R/ LIMK2/ SPI1/ PSMB7/ THRAP3/ LYN/ RPS6KA3/ CEBPB/ PSMA1/ ALCAM/ UPF2/ CEBPD/ RAC1/ TLN1/ PRKCA/ PTPRC/ RUNX1/ TGFB1/ KMT2C/ MAML3
REACTOME_SIGNALING_BY_BMP	0.155304	0.876582	4.1015	4.10484e-05	3.01001	0.00261236	0.0052939	0.343895	0.00735672	ZFYVE16/ UBE2D3/ BMPR1A/ SKI	ZFYVE16/ UBE2D3/ BMPR1A	SKI
REACTOME_SYNTHESIS_OF_BILE_ACIDS_AND_BILE_SALTS	2.32911	0.0198534	1.92639	0.0540555	3.00909	0.00262031	0.0630395	0.177844	0.00735672	OSBPL3/ CYP27A1/ NCOA2/ OSBPL6	OSBPL3/ CYP27A1/ NCOA2	OSBPL6
REACTOME_COMPLEX_I_BIOGENESIS	1.78775	0.0738162	2.46599	0.0136634	3.00785	0.00263103	0.0515466	0.221232	0.00736534	MT-ND3/ MT-ND1/ MT-ND2/ NUBPL	MT-ND3/ MT-ND1/ MT-ND2	NUBPL
REACTOME_CIRCADIAN_CLOCK	1.50036	0.13352	2.74774	0.00600071	3.00386	0.00266574	0.0310184	0.152966	0.00744089	NRIP1/ UBC/ NCOA2/ NR3C1/ MEF2C/ NCOA6/ PPP1CB/ HIF1A/ TBL1XR1/ CHD9	NRIP1/ UBC/ NCOA2/ NR3C1/ MEF2C/ NCOA6/ PPP1CB/ HIF1A	TBL1XR1/ CHD9
REACTOME_RND1_GTPASE_CYCLE	1.9568	0.050371	2.28954	0.0220482	3.00261	0.00267673	0.041998	0.161504	0.00744997	STIP1/ CCDC88A/ ARHGAP5/ FLOT2/ EPSTI1	STIP1/ CCDC88A/ ARHGAP5/ FLOT2	EPSTI1
REACTOME_MATURATION_OF_SARS_COV_2_NUCLEOPROTEIN	1.01436	0.310413	3.17181	0.00151491	2.96007	0.0030757	0.0290916	0.278248	0.00848682	PARP4/ PARP8/ SRPK2/ PARP14/ CSNK1A1	PARP4/ PARP8/ SRPK2	PARP14/ CSNK1A1
REACTOME_PI3K_EVENTS_IN_ERBB2_SIGNALING	2.0087	0.0445692	2.17367	0.0297303	2.95738	0.00310268	0.0595713	0.214699	0.00853681	GAB1/ PIK3CA/ GRB2	GAB1/ PIK3CA	GRB2
REACTOME_INSULIN_RECEPTOR_SIGNALLING_CASCADE	2.89124	0.00383723	1.28876	0.197482	2.95571	0.00311955	0.0654452	0.0795458	0.00855875	GAB1/ GAB2/ PDE3B/ PIK3CA/ SOS1/ GRB2	GAB1/ GAB2/ PDE3B/ PIK3CA/ SOS1	GRB2
REACTOME_TRANSCRIPTIONAL_REGULATION_BY_RUNX3	1.35384	0.175787	2.79286	0.0052244	2.93216	0.00336611	0.0262405	0.141649	0.00920898	MAML2/ SEM1/ SPP1/ UBC/ ZFHX3/ TCF7L2/ KAT2B/ PSMB7/ PSMA1/ RUNX1/ TGFB1/ MAML3	MAML2/ SEM1/ SPP1/ UBC/ ZFHX3/ TCF7L2/ KAT2B	PSMB7/ PSMA1/ RUNX1/ TGFB1/ MAML3

## Sheet: Reactome_M3_M1
set	cont_Z	cont_P	disc_Z	disc_P	combined_Z	combined_P	cont_effect	disc_effect	combined_adj	Genes	Genes_Up	Genes_Down
REACTOME_HSF1_ACTIVATION	9.2802	1.6916e-20	25.8536	2.21551e-147	24.8434	3.0504e-136	0.413312	2.50417	3.34324e-133	HSP90AA1/ HSPH1/ PTGES3/ DNAJB1/ HSPB1/ DNAJB6/ HSPA1A/ SERPINH1/ HSP90AB1/ MRPL18/ UBB/	HSP90AA1/ HSPH1/ PTGES3/ DNAJB1/ HSPB1/ DNAJB6/ HSPA1A/ SERPINH1/ HSP90AB1/ MRPL18/ UBB
REACTOME_ATTENUATION_PHASE	9.6153	6.89096e-22	25.4282	1.23151e-142	24.7795	1.49269e-135	0.419124	2.64204	8.17992e-133	HSP90AA1/ HSPH1/ PTGES3/ DNAJB1/ HSPB1/ DNAJB6/ HSPA1A/ SERPINH1/ HSP90AB1/ HSPA8/ MRPL18/ UBB/	HSP90AA1/ HSPH1/ PTGES3/ DNAJB1/ HSPB1/ DNAJB6/ HSPA1A/ SERPINH1/ HSP90AB1/ HSPA8/ MRPL18/ UBB
REACTOME_HSF1_DEPENDENT_TRANSACTIVATION	7.90666	2.64382e-15	23.2812	6.87715e-120	22.0531	8.91274e-108	0.300777	2.01981	3.25612e-105	HSP90AA1/ HSPH1/ PTGES3/ DNAJB1/ HSPB1/ DNAJB6/ HSPA1A/ SERPINH1/ HSP90AB1/ HSPA8/ MRPL18/ UBB/	HSP90AA1/ HSPH1/ PTGES3/ DNAJB1/ HSPB1/ DNAJB6/ HSPA1A/ SERPINH1/ HSP90AB1/ HSPA8/ MRPL18/ UBB
REACTOME_HSP90_CHAPERONE_CYCLE_FOR_STEROID_HORMONE_RECEPTORS_SHR_IN_THE_PRESENCE_OF_LIGAND	4.63374	3.59122e-06	18.9122	9.0465e-80	16.6495	3.05105e-62	0.167018	1.50954	8.35987e-60	HSP90AA1/ PTGES3/ DNAJB1/ HSPA1A/ DNAJA1/ DNAJA4/ STIP1/ HSP90AB1/ HSPA8/ DYNC1LI2/ FKBP5/ DCTN4/ CAPZB	HSP90AA1/ PTGES3/ DNAJB1/ HSPA1A/ DNAJA1/ DNAJA4/ STIP1/ HSP90AB1/ HSPA8/ DYNC1LI2	FKBP5/ DCTN4/ CAPZB
REACTOME_BINDING_AND_UPTAKE_OF_LIGANDS_BY_SCAVENGER_RECEPTORS	9.06141	1.28775e-19	11.2265	3.02287e-29	14.3457	1.13345e-46	0.405896	1.16354	2.48452e-44	HSP90AA1/ HSPH1/ FTL/ SCARB1/ APOE/ COLEC12/ MSR1	HSP90AA1/ HSPH1/ FTL/ SCARB1/ APOE/ COLEC12	MSR1
REACTOME_CELLULAR_RESPONSE_TO_HEAT_STRESS	3.69983	0.000215746	16.3664	3.32178e-60	14.189	1.07205e-45	0.116185	0.883451	1.95827e-43	HSP90AA1/ HSPH1/ PTGES3/ BAG3/ DNAJB1/ HSPB1/ DNAJB6/ HSPA1A/ ST13/ SERPINH1/ HSP90AB1/ HSPA4/ HSPA4L/ HSPA8/ HIKESHI/ MRPL18/ UBB/ DNAJC2/ HSPA9/ BAG2/ NUP210/ ATM/ POM121C/ MAPK1/ POM121	HSP90AA1/ HSPH1/ PTGES3/ BAG3/ DNAJB1/ HSPB1/ DNAJB6/ HSPA1A/ ST13/ SERPINH1/ HSP90AB1/ HSPA4/ HSPA4L/ HSPA8/ HIKESHI/ MRPL18/ UBB/ DNAJC2/ HSPA9/ BAG2/ NUP210/ ATM	POM121C/ MAPK1/ POM121
REACTOME_CHAPERONE_MEDIATED_AUTOPHAGY	4.13121	3.60852e-05	13.3805	7.86586e-41	12.3826	3.24555e-35	0.209669	1.58393	5.0816e-33	HSP90AA1/ UBC/ HSP90AB1/ PLIN2/ HSPA8/ UBA52/ UBB/ VIM/ RPS27A/	HSP90AA1/ UBC/ HSP90AB1/ PLIN2/ HSPA8/ UBA52/ UBB/ VIM/ RPS27A
REACTOME_REGULATION_OF_HSF1_MEDIATED_HEAT_SHOCK_RESPONSE	2.5911	0.009567	14.7091	5.6341e-49	12.2331	2.06897e-34	0.0842828	0.890722	2.83448e-32	HSPH1/ BAG3/ DNAJB1/ HSPB1/ DNAJB6/ HSPA1A/ ST13/ SERPINH1/ HSPA4/ HSPA4L/ HSPA8/ HIKESHI/ MRPL18/ UBB/ DNAJC2/ HSPA9/ BAG2/ NUP210/ ATM/ POM121C/ MAPK1/ POM121	HSPH1/ BAG3/ DNAJB1/ HSPB1/ DNAJB6/ HSPA1A/ ST13/ SERPINH1/ HSPA4/ HSPA4L/ HSPA8/ HIKESHI/ MRPL18/ UBB/ DNAJC2/ HSPA9/ BAG2/ NUP210/ ATM	POM121C/ MAPK1/ POM121
REACTOME_THE_NLRP3_INFLAMMASOME	3.25704	0.00112579	11.7667	5.79356e-32	10.6234	2.31947e-26	0.133911	1.08871	2.82459e-24	APP/ HSP90AB1/ SUGT1/ P2RX7/ TXNIP/ HMOX1/ CASP1/	APP/ HSP90AB1/ SUGT1/ P2RX7/ TXNIP/ HMOX1/ CASP1
REACTOME_ANTIMICROBIAL_PEPTIDES	-2.81559	0.00486877	-11.298	1.3418e-29	-9.97984	1.86761e-23	-0.14894	-1.6425	2.0469e-21	/ TLR2/ SLC11A1/ CLU/ CD4/ TLR1		TLR2/ SLC11A1/ CLU/ CD4/ TLR1
REACTOME_NRIF_SIGNALS_CELL_DEATH_FROM_THE_NUCLEUS	2.45579	0.0140576	11.4596	2.10513e-30	9.83966	7.59688e-23	0.109024	1.3528	7.56926e-21	ITGB3BP/ UBC/ SQSTM1/ TRAF6/ UBA52/ UBB/ RPS27A/	ITGB3BP/ UBC/ SQSTM1/ TRAF6/ UBA52/ UBB/ RPS27A
REACTOME_INFLAMMASOMES	3.04767	0.00230626	10.7949	3.64044e-27	9.78814	1.26604e-22	0.115645	0.810266	1.15632e-20	APP/ HSP90AB1/ SUGT1/ P2RX7/ TXNIP/ HMOX1/ CASP1/ NLRP1/	APP/ HSP90AB1/ SUGT1/ P2RX7/ TXNIP/ HMOX1/ CASP1/ NLRP1
REACTOME_THE_ROLE_OF_GTSE1_IN_G2_M_PROGRESSION_AFTER_G2_CHECKPOINT	3.3502	0.00080754	10.2068	1.84873e-24	9.58624	9.13533e-22	0.134552	0.928737	7.70179e-20	HSP90AA1/ UBC/ HSP90AB1/ UBA52/ UBB/ SEM1/ RPS27A/	HSP90AA1/ UBC/ HSP90AB1/ UBA52/ UBB/ SEM1/ RPS27A
REACTOME_THE_PHOTOTRANSDUCTION_CASCADE	-4.30744	1.65156e-05	-9.10098	8.95214e-20	-9.48118	2.51416e-21	-0.168325	-0.991523	1.96823e-19	/ PRKCA/ PRKCQ/ GNB1/ CALM1		PRKCA/ PRKCQ/ GNB1/ CALM1
REACTOME_FORMATION_OF_TUBULIN_FOLDING_INTERMEDIATES_BY_CCT_TRIC	-0.570733	0.56818	13.7906	2.90463e-43	9.34783	8.94602e-21	-0.0321015	1.81278	6.53656e-19	CCT4/ CCT5/ TCP1/ CCT3/ CCT2/	CCT4/ CCT5/ TCP1/ CCT3/ CCT2
REACTOME_BIOLOGICAL_OXIDATIONS	1.01855	0.308419	11.7417	7.79312e-32	9.02284	1.83283e-19	0.0338235	0.747409	1.25549e-17	PTGES3/ SULT1C2/ HSP90AB1/ CYP27A1/ HPGDS/ TPST2/ NCOA2/ NQO2/ MGST3/ ALDH2/ MAT2A/ TBXAS1/ PTGS1/ ARNT	PTGES3/ SULT1C2/ HSP90AB1/ CYP27A1/ HPGDS/ TPST2/ NCOA2/ NQO2/ MGST3/ ALDH2/ MAT2A	TBXAS1/ PTGS1/ ARNT
REACTOME_P75NTR_RECRUITS_SIGNALLING_COMPLEXES	2.58505	0.00973658	10.1358	3.83326e-24	8.99498	2.36278e-19	0.113201	1.22147	1.5233e-17	UBC/ SQSTM1/ RIPK2/ TRAF6/ UBA52/ UBB/ RPS27A/	UBC/ SQSTM1/ RIPK2/ TRAF6/ UBA52/ UBB/ RPS27A
REACTOME_AGGREPHAGY	2.69646	0.0070081	9.95072	2.50368e-23	8.94291	3.79071e-19	0.108716	0.978438	2.30812e-17	HSP90AA1/ UBC/ UBA52/ UBB/ VIM/ DYNC1LI2/ RPS27A/	HSP90AA1/ UBC/ UBA52/ UBB/ VIM/ DYNC1LI2/ RPS27A
REACTOME_INACTIVATION_OF_CDC42_AND_RAC1	-5.02644	4.99678e-07	-7.57993	3.45729e-14	-8.91405	4.92014e-19	-0.240954	-0.980168	2.83815e-17	SRGAP2/ SRGAP1/ RAC1		SRGAP2/ SRGAP1/ RAC1
REACTOME_PLASMA_LIPOPROTEIN_ASSEMBLY_REMODELING_AND_CLEARANCE	2.70247	0.00688263	9.79673	1.16284e-22	8.83827	9.72098e-19	0.092301	0.677213	5.3271e-17	SCARB1/ UBC/ APOE/ ABCA1/ PRKACB/ APOC1/ ABCG1/ CLTC/ UBA52/ UBB/ AP2A2/ NCEH1/ SOAT1/ PCSK5/ MYLIP/ RPS27A/ HDLBP/ A2M	SCARB1/ UBC/ APOE/ ABCA1/ PRKACB/ APOC1/ ABCG1/ CLTC/ UBA52/ UBB/ AP2A2/ NCEH1/ SOAT1/ PCSK5/ MYLIP/ RPS27A	HDLBP/ A2M
REACTOME_P75NTR_SIGNALS_VIA_NF_KB	2.8829	0.00394034	9.37961	6.62192e-21	8.6709	4.28714e-18	0.120986	0.9858	2.23748e-16	UBC/ SQSTM1/ RIPK2/ TRAF6/ UBA52/ UBB/ RPS27A/	UBC/ SQSTM1/ RIPK2/ TRAF6/ UBA52/ UBB/ RPS27A
REACTOME_PLASMA_LIPOPROTEIN_ASSEMBLY	5.22212	1.76891e-07	6.99302	2.6903e-12	8.63741	5.7504e-18	0.258911	0.923641	2.86475e-16	APOE/ ABCA1/ PRKACB/ APOC1/ A2M	APOE/ ABCA1/ PRKACB/ APOC1	A2M
REACTOME_GASTRIN_CREB_SIGNALLING_PATHWAY_VIA_PKC_AND_MAPK	-3.09162	0.00199068	-9.05591	1.35437e-19	-8.5896	8.72742e-18	-0.123004	-0.784526	4.1588e-16	SOS1/ PRKCA/ RPS6KA2/ RPS6KA1/ GRB2/ RPS6KA3/ MAPK1	SOS1	PRKCA/ RPS6KA2/ RPS6KA1/ GRB2/ RPS6KA3/ MAPK1
REACTOME_SIGNALING_BY_EGFR_IN_CANCER	3.71519	0.000203054	8.32745	8.25997e-17	8.51543	1.6597e-17	0.134628	0.795351	7.5793e-16	HSP90AA1/ UBC/ TGFA/ GAB1/ UBA52/ UBB/ RPS27A/ SOS1/ GRB2/ CBL/ PIK3R1	HSP90AA1/ UBC/ TGFA/ GAB1/ UBA52/ UBB/ RPS27A/ SOS1	GRB2/ CBL/ PIK3R1
REACTOME_SELECTIVE_AUTOPHAGY	1.9942	0.0461302	10.0327	1.09449e-23	8.50432	1.82658e-17	0.0736788	0.759364	8.00775e-16	HSP90AA1/ UBC/ SQSTM1/ PLIN2/ HSPA8/ UBA52/ UBB/ VIM/ DYNC1LI2/ RPS27A/ ATM/	HSP90AA1/ UBC/ SQSTM1/ PLIN2/ HSPA8/ UBA52/ UBB/ VIM/ DYNC1LI2/ RPS27A/ ATM
REACTOME_NF_KB_IS_ACTIVATED_AND_SIGNALS_SURVIVAL	2.37198	0.0176933	9.54195	1.40174e-21	8.42442	3.62553e-17	0.113239	1.06786	1.5283e-15	UBC/ SQSTM1/ TRAF6/ UBA52/ UBB/ RPS27A/	UBC/ SQSTM1/ TRAF6/ UBA52/ UBB/ RPS27A
REACTOME_PLASMA_LIPOPROTEIN_CLEARANCE	2.35426	0.0185596	9.44972	3.39734e-21	8.34668	7.02111e-17	0.089673	0.831886	2.85005e-15	SCARB1/ UBC/ APOE/ APOC1/ CLTC/ UBA52/ UBB/ AP2A2/ NCEH1/ SOAT1/ MYLIP/ RPS27A/ HDLBP	SCARB1/ UBC/ APOE/ APOC1/ CLTC/ UBA52/ UBB/ AP2A2/ NCEH1/ SOAT1/ MYLIP/ RPS27A	HDLBP
REACTOME_NOTCH2_ACTIVATION_AND_TRANSMISSION_OF_SIGNAL_TO_THE_NUCLEUS	2.53647	0.0111976	8.9411	3.85309e-19	8.11587	4.82319e-16	0.123079	1.06304	1.88794e-14	MIB1/ UBC/ NOTCH2/ UBA52/ UBB/ RPS27A/ ADAM10	MIB1/ UBC/ NOTCH2/ UBA52/ UBB/ RPS27A	ADAM10
REACTOME_NUCLEOTIDE_BINDING_DOMAIN_LEUCINE_RICH_REPEAT_CONTAINING_RECEPTOR_NLR_SIGNALING_PATHWAYS	1.47285	0.140791	9.83569	7.90229e-23	7.99635	1.28163e-15	0.0503331	0.596733	4.84369e-14	UBC/ APP/ HSP90AB1/ SUGT1/ RIPK2/ TRAF6/ P2RX7/ UBA52/ UBB/ MAPK14/ NOD1/ TXNIP/ HMOX1/ CASP1/ RPS27A/ NLRP1/ TAB2	UBC/ APP/ HSP90AB1/ SUGT1/ RIPK2/ TRAF6/ P2RX7/ UBA52/ UBB/ MAPK14/ NOD1/ TXNIP/ HMOX1/ CASP1/ RPS27A/ NLRP1	TAB2
REACTOME_CONSTITUTIVE_SIGNALING_BY_LIGAND_RESPONSIVE_EGFR_CANCER_VARIANTS	3.95349	7.70186e-05	7.24624	4.28514e-13	7.9194	2.38652e-15	0.151095	0.714663	8.71875e-14	HSP90AA1/ UBC/ GAB1/ UBA52/ UBB/ RPS27A/ SOS1/ GRB2/ CBL/ PIK3R1	HSP90AA1/ UBC/ GAB1/ UBA52/ UBB/ RPS27A/ SOS1	GRB2/ CBL/ PIK3R1
REACTOME_PURINERGIC_SIGNALING_IN_LEISHMANIASIS_INFECTION	1.85275	0.0639178	9.31947	1.16918e-20	7.89996	2.78998e-15	0.0714768	0.817654	9.86393e-14	APP/ HSP90AB1/ SUGT1/ IL18/ ENTPD1/ P2RX7/ TXNIP/ HMOX1/ CASP1/ C3	APP/ HSP90AB1/ SUGT1/ IL18/ ENTPD1/ P2RX7/ TXNIP/ HMOX1/ CASP1	C3
REACTOME_AUTOPHAGY	1.59815	0.110009	9.42362	4.3578e-21	7.79357	6.5141e-15	0.0548798	0.493161	2.23108e-13	HSP90AA1/ ATG7/ UBC/ HSP90AB1/ SQSTM1/ PLIN2/ HSPA8/ UBA52/ UBB/ VIM/ DYNC1LI2/ RPS27A/ ATM/ MVB12B/ ATG10	HSP90AA1/ ATG7/ UBC/ HSP90AB1/ SQSTM1/ PLIN2/ HSPA8/ UBA52/ UBB/ VIM/ DYNC1LI2/ RPS27A/ ATM	MVB12B/ ATG10
REACTOME_AMINO_ACIDS_REGULATE_MTORC1	2.4935	0.012649	8.46069	2.65795e-17	7.74578	9.49932e-15	0.0856835	0.575908	3.15493e-13	BMT2/ FNIP2/ ATP6V1C1/ ITFG2/ ATP6V0B/ ATP6V1B2/	BMT2/ FNIP2/ ATP6V1C1/ ITFG2/ ATP6V0B/ ATP6V1B2
REACTOME_COLLAGEN_BIOSYNTHESIS_AND_MODIFYING_ENZYMES	2.21621	0.0266769	8.7215	2.74531e-18	7.73413	1.04109e-14	0.104459	1.31001	3.2601e-13	P4HA1/ SERPINH1/ P4HA2/ PLOD1/ COL9A2/ P3H2/ COLGALT1	P4HA1/ SERPINH1/ P4HA2/ PLOD1/ COL9A2	P3H2/ COLGALT1
REACTOME_TRANSCRIPTIONAL_REGULATION_BY_THE_AP_2_TFAP2_FAMILY_OF_TRANSCRIPTION_FACTORS	2.19911	0.02787	8.74326	2.26478e-18	7.73743	1.0145e-14	0.0885356	0.708962	3.2601e-13	HSPD1/ APOE/ TGFA/ ESR1/	HSPD1/ APOE/ TGFA/ ESR1
REACTOME_COOPERATION_OF_PREFOLDIN_AND_TRIC_CCT_IN_ACTIN_AND_TUBULIN_FOLDING	-1.30961	0.190329	12.2249	2.28749e-34	7.71831	1.17885e-14	-0.0686338	1.50387	3.58896e-13	CCT4/ CCT5/ TCP1/ CCT3/ CCT2/ ACTB	CCT4/ CCT5/ TCP1/ CCT3/ CCT2	ACTB
REACTOME_MATURATION_OF_PROTEIN_3A	-6.3714	1.87311e-10	-4.40437	1.0609e-05	-7.61962	2.5442e-14	-0.312829	-0.713203	7.53634e-13	GALNT1/ ST6GALNAC3/ ST6GAL1	GALNT1	ST6GALNAC3/ ST6GAL1
REACTOME_PHASE_I_FUNCTIONALIZATION_OF_COMPOUNDS	1.70188	0.0887785	9.02788	1.75027e-19	7.58708	3.27183e-14	0.0627909	0.770501	9.43664e-13	PTGES3/ HSP90AB1/ CYP27A1/ NCOA2/ NQO2/ ALDH2/ TBXAS1/ PTGS1/ ARNT	PTGES3/ HSP90AB1/ CYP27A1/ NCOA2/ NQO2/ ALDH2	TBXAS1/ PTGS1/ ARNT
REACTOME_RSK_ACTIVATION	-2.12224	0.0338176	-8.59269	8.49591e-18	-7.5766	3.54736e-14	-0.105098	-0.938606	9.96898e-13	RPS6KA2/ RPS6KA1/ RPS6KA3/ MAPK1		RPS6KA2/ RPS6KA1/ RPS6KA3/ MAPK1
REACTOME_TICAM1_DEPENDENT_ACTIVATION_OF_IRF3_IRF7	1.74608	0.0807968	8.91296	4.96885e-19	7.53708	4.80613e-14	0.0932181	1.17638	1.31688e-12	UBC/ TRAF3/ UBA52/ UBB/ IRF3/ RPS27A/	UBC/ TRAF3/ UBA52/ UBB/ IRF3/ RPS27A
REACTOME_NEUREXINS_AND_NEUROLIGINS	-3.22031	0.00128054	-7.41422	1.22347e-13	-7.51974	5.48843e-14	-0.137518	-0.805426	1.45608e-12	PDLIM5/ SIPA1L1/ EPB41L2/ DLGAP2/ DBNL/ APBA1	PDLIM5	SIPA1L1/ EPB41L2/ DLGAP2/ DBNL/ APBA1
REACTOME_SEMA3A_PAK_DEPENDENT_AXON_REPULSION	5.95971	2.52689e-09	4.67176	2.98632e-06	7.51758	5.57985e-14	0.245353	0.783153	1.45608e-12	HSP90AA1/ HSP90AB1/ PLXNA1/ RAC1/ PAK1	HSP90AA1/ HSP90AB1/ PLXNA1	RAC1/ PAK1
REACTOME_ERK_MAPK_TARGETS	-3.5983	0.000320299	-6.97399	3.08065e-12	-7.47574	7.67681e-14	-0.144724	-0.65344	1.95669e-12	MAPK14/ PPP2CB/ RPS6KA5/ MEF2A/ RPS6KA2/ MEF2C/ RPS6KA1/ RPS6KA3/ MAPK1	MAPK14/ PPP2CB/ RPS6KA5	MEF2A/ RPS6KA2/ MEF2C/ RPS6KA1/ RPS6KA3/ MAPK1
REACTOME_RNA_POLYMERASE_II_TRANSCRIBES_SNRNA_GENES	-0.871748	0.383346	-9.5899	8.81665e-22	-7.39751	1.38766e-13	-0.0321953	-0.614291	3.45654e-12	POU2F2/ ELL2/ GTF2F2/ INTS10/ CCNT2/ GTF2A1/ NCBP1/ NABP1		POU2F2/ ELL2/ GTF2F2/ INTS10/ CCNT2/ GTF2A1/ NCBP1/ NABP1
REACTOME_ANTIGEN_ACTIVATES_B_CELL_RECEPTOR_BCR_LEADING_TO_GENERATION_OF_SECOND_MESSENGERS	-1.00147	0.316599	-9.35013	8.75432e-21	-7.31969	2.48554e-13	-0.0311727	-0.64993	6.05366e-12	SYK/ SOS1/ LYN/ GRB2/ SH3KBP1/ BLNK/ ITPR2/ CALM1/ PLCG2/ PIK3AP1/ PIK3R1	SYK/ SOS1	LYN/ GRB2/ SH3KBP1/ BLNK/ ITPR2/ CALM1/ PLCG2/ PIK3AP1/ PIK3R1
REACTOME_NOTCH3_ACTIVATION_AND_TRANSMISSION_OF_SIGNAL_TO_THE_NUCLEUS	2.21382	0.026841	8.03843	9.09973e-16	7.24944	4.18509e-13	0.101973	0.927998	9.97143e-12	MIB1/ UBC/ UBA52/ UBB/ YBX1/ RPS27A/ ADAM10	MIB1/ UBC/ UBA52/ UBB/ YBX1/ RPS27A	ADAM10
REACTOME_BILE_ACID_AND_BILE_SALT_METABOLISM	2.72635	0.00640399	7.4881	6.98782e-14	7.2227	5.09642e-13	0.114591	0.672922	1.16368e-11	CYP27A1/ OSBPL3/ OSBPL1A/ NCOA2/ HSD17B4/ OSBPL6	CYP27A1/ OSBPL3/ OSBPL1A/ NCOA2/ HSD17B4	OSBPL6
REACTOME_SYNTHESIS_OF_BILE_ACIDS_AND_BILE_SALTS	2.72635	0.00640399	7.4881	6.98782e-14	7.2227	5.09642e-13	0.114591	0.672922	1.16368e-11	CYP27A1/ OSBPL3/ OSBPL1A/ NCOA2/ HSD17B4/ OSBPL6	CYP27A1/ OSBPL3/ OSBPL1A/ NCOA2/ HSD17B4	OSBPL6
REACTOME_REGULATION_OF_KIT_SIGNALING	-2.98231	0.00286083	-7.21888	5.24184e-13	-7.21333	5.46007e-13	-0.10625	-0.73529	1.22127e-11	SOS1/ PRKCA/ LYN/ GRB2/ CBL/ SH2B3	SOS1	PRKCA/ LYN/ GRB2/ CBL/ SH2B3
REACTOME_ACTIVATION_OF_IRF3_IRF7_MEDIATED_BY_TBK1_IKBKE	1.67667	0.093607	8.50607	1.79927e-17	7.20028	6.00868e-13	0.0818462	0.95622	1.3171e-11	UBC/ TRAF3/ UBA52/ UBB/ IRF3/ RPS27A/	UBC/ TRAF3/ UBA52/ UBB/ IRF3/ RPS27A
REACTOME_SIGNALING_BY_ERBB2_ECD_MUTANTS	5.50772	3.6352e-08	4.55839	5.15461e-06	7.11781	1.09651e-12	0.200436	0.499719	2.35643e-11	HSP90AA1/ GAB1/ ERBIN/ SOS1/ GRB2/ PIK3R1	HSP90AA1/ GAB1/ ERBIN/ SOS1	GRB2/ PIK3R1
REACTOME_RUNX1_REGULATES_GENES_INVOLVED_IN_MEGAKARYOCYTE_DIFFERENTIATION_AND_PLATELET_FUNCTION	-1.15237	0.24917	-8.80936	1.25858e-18	-7.04401	1.86787e-12	-0.0441984	-0.69899	3.9369e-11	KMT2A/ TNRC6B/ RUNX1/ PRKCQ/ H2AC6/ SIN3B	KMT2A/ TNRC6B	RUNX1/ PRKCQ/ H2AC6/ SIN3B
REACTOME_DDX58_IFIH1_MEDIATED_INDUCTION_OF_INTERFERON_ALPHA_BETA	1.78414	0.0744007	8.15116	3.60436e-16	7.02532	2.13573e-12	0.0581741	0.485602	4.41653e-11	HSP90AA1/ UBC/ APP/ HSP90AB1/ TRAF3/ TRAF2/ TRAF6/ UBE2D3/ UBA52/ UBB/ IRF3/ RPS27A/ TRIM25/ UBE2K/ UBE2D2	HSP90AA1/ UBC/ APP/ HSP90AB1/ TRAF3/ TRAF2/ TRAF6/ UBE2D3/ UBA52/ UBB/ IRF3/ RPS27A/ TRIM25	UBE2K/ UBE2D2
REACTOME_BBSOME_MEDIATED_CARGO_TARGETING_TO_CILIUM	-0.412068	0.68029	10.2963	7.31918e-25	6.98924	2.76385e-12	-0.0203335	1.36929	5.60958e-11	CCT4/ CCT5/ BBS9/ TCP1/ CCT3/ CCT2/	CCT4/ CCT5/ BBS9/ TCP1/ CCT3/ CCT2
REACTOME_ARACHIDONIC_ACID_METABOLISM	1.94569	0.0516922	7.92287	2.32099e-15	6.97812	2.99154e-12	0.0737101	0.702664	5.96132e-11	PTGES3/ HPGDS/ LTA4H/ GPX1/ ALOX15B/ PLA2G4A/ TBXAS1/ PTGS1/ ALOX5	PTGES3/ HPGDS/ LTA4H/ GPX1/ ALOX15B	PLA2G4A/ TBXAS1/ PTGS1/ ALOX5
REACTOME_CELLULAR_RESPONSES_TO_STIMULI	1.38914	0.164789	8.34846	6.91564e-17	6.88553	5.75735e-12	0.0446786	0.361307	1.1268e-10	HSP90AA1/ HSPH1/ PTGES3/ BAG3/ DNAJB1/ HSPB1/ DNAJB6/ HSPA1A/ DNAJA1/ ST13/ SERPINH1/ DNAJA4/ STIP1/ UBC/ BMT2/ HSP90AB1/ HSPA4/ RPS28/ SQSTM1/ XPO1/ ANAPC16/ HSPA4L/ FNIP2/ SOD1/ PPP1R15A/ PRDX1/ RPS19/ HSPA8/ HIKESHI/ RPL36/ MRPL18/ RPL30/ RPL26/ PRDX6/ IDH1/ UBE2D3/ UBA52/ UBB/ DNAJC2/ RPS15A/ RPS9/ GPX1/ RPL37/ ATP6V1C1/ RPS3/ RPL29/ TNRC6B/ HSPA9/ RPL35A/ RPLP1/ BAG2/ RPL41/ RPL32/ RPL13/ RP…	HSP90AA1/ HSPH1/ PTGES3/ BAG3/ DNAJB1/ HSPB1/ DNAJB6/ HSPA1A/ DNAJA1/ ST13/ SERPINH1/ DNAJA4/ STIP1/ UBC/ BMT2/ HSP90AB1/ HSPA4/ RPS28/ SQSTM1/ XPO1/ ANAPC16/ HSPA4L/ FNIP2/ SOD1/ PPP1R15A/ PRDX1/ RPS19/ HSPA8/ HIKESHI/ RPL36/ MRPL18/ RPL30/ RPL26/ PRDX6/ IDH1/ UBE2D3/ UBA52/ UBB/ DNAJC2/ RPS15A/ RPS9/ GPX1/ RPL37/ ATP6V1C1/ RPS3/ RPL29/ TNRC6B/ HSPA9/ RPL35A/ RPLP1/ BAG2/ RPL41/ RPL32/ RPL13/ RP…	TBL1XR1/ BACH1/ MT-CO1/ FKBP5/ RPS6KA2/ MEF2C/ RPS6KA1/ POM121C/ CHD9/ DCTN4/ H2AC6/ ATF6/ CAPZB/ RPS6KA3/ SIN3B/ STAT3/ MAPK1/ EIF2S3/ PHC2/ ETS2/ MDM4/ ARNT/ CEBPB/ NCOR1/ E2F3/ DCP2/ POM121/ CDC27/ MRE11/ EP400/ RAI1/ UBE2D2
REACTOME_SCAVENGING_BY_CLASS_A_RECEPTORS	5.40275	6.56281e-08	4.27386	1.92116e-05	6.8424	7.78795e-12	0.308199	0.605455	1.49747e-10	FTL/ APOE/ COLEC12/ MSR1	FTL/ APOE/ COLEC12	MSR1
REACTOME_ATF4_ACTIVATES_GENES_IN_RESPONSE_TO_ENDOPLASMIC_RETICULUM_STRESS	-2.77281	0.00555753	-6.8478	7.49947e-12	-6.80279	1.02609e-11	-0.131225	-0.753731	1.93895e-10	ATF6/ CEBPB/ DCP2		ATF6/ CEBPB/ DCP2
REACTOME_HCMV_LATE_EVENTS	-2.13253	0.0329636	-7.45975	8.66868e-14	-6.78276	1.17898e-11	-0.0708871	-0.492212	2.15361e-10	NUP210/ MVB12B/ POM121C/ H2AC6/ CEBPD/ POM121	NUP210	MVB12B/ POM121C/ H2AC6/ CEBPD/ POM121
REACTOME_TP53_REGULATES_TRANSCRIPTION_OF_GENES_INVOLVED_IN_CYTOCHROME_C_RELEASE	3.6569	0.000255284	5.9387	2.87298e-09	6.78511	1.15998e-11	0.154118	0.828971	2.15361e-10	BID/ BNIP3L/ STEAP3/ ATM/	BID/ BNIP3L/ STEAP3/ ATM
REACTOME_DOWNREGULATION_OF_ERBB2_SIGNALING	2.99297	0.00276278	6.54555	5.9276e-11	6.74475	1.53287e-11	0.126327	0.666623	2.70973e-10	HSP90AA1/ UBC/ UBA52/ UBB/ ERBIN/ RPS27A/	HSP90AA1/ UBC/ UBA52/ UBB/ ERBIN/ RPS27A
REACTOME_SIGNALING_BY_MODERATE_KINASE_ACTIVITY_BRAF_MUTANTS	-2.78028	0.00543119	-6.68435	2.31959e-11	-6.6925	2.19387e-11	-0.0875016	-0.40534	3.81664e-10	IQGAP1/ ARRB2/ APBB1IP/ ACTB/ MAPK1/ JAK2/ CALM1/ PEBP1/ ACTG1	IQGAP1/ ARRB2	APBB1IP/ ACTB/ MAPK1/ JAK2/ CALM1/ PEBP1/ ACTG1
REACTOME_PKA_ACTIVATION_IN_GLUCAGON_SIGNALLING	4.0203	5.81251e-05	5.42956	5.64923e-08	6.68206	2.35608e-11	0.179924	0.805649	4.03478e-10	PRKACB/ ADCY7/ GNAS/ ADCY9/	PRKACB/ ADCY7/ GNAS/ ADCY9
REACTOME_GRB2_SOS_PROVIDES_LINKAGE_TO_MAPK_SIGNALING_FOR_INTEGRINS	-3.83357	0.000126295	-5.57713	2.44519e-08	-6.65437	2.84513e-11	-0.134745	-0.638306	4.79732e-10	SOS1/ APBB1IP/ PTK2/ GRB2	SOS1	APBB1IP/ PTK2/ GRB2
REACTOME_CONSTITUTIVE_SIGNALING_BY_OVEREXPRESSED_ERBB2	5.32122	1.03076e-07	4.03096	5.5549e-05	6.61299	3.76639e-11	0.206026	0.566903	6.16114e-10	HSP90AA1/ ERBIN/ SOS1/ GRB2	HSP90AA1/ ERBIN/ SOS1	GRB2
REACTOME_TRAF6_MEDIATED_INDUCTION_OF_TAK1_COMPLEX_WITHIN_TLR4_COMPLEX	0.465148	0.641826	8.88823	6.20899e-19	6.61384	3.74484e-11	0.0225313	0.964592	6.16114e-10	UBC/ TRAF6/ UBA52/ UBB/ RPS27A/ TAB2	UBC/ TRAF6/ UBA52/ UBB/ RPS27A	TAB2
REACTOME_ACTIVATED_TAK1_MEDIATES_P38_MAPK_ACTIVATION	1.01655	0.30937	8.26182	1.43472e-16	6.56079	5.35224e-11	0.0407943	0.798596	8.62655e-10	UBC/ RIPK2/ TRAF6/ UBA52/ UBB/ MAPK14/ NOD1/ RPS27A/ TAB2	UBC/ RIPK2/ TRAF6/ UBA52/ UBB/ MAPK14/ NOD1/ RPS27A	TAB2
REACTOME_IRAK2_MEDIATED_ACTIVATION_OF_TAK1_COMPLEX	0.61564	0.538132	8.58823	8.83185e-18	6.50812	7.60973e-11	0.0324711	1.03757	1.19147e-09	UBC/ TRAF6/ UBA52/ UBB/ RPS27A/ TAB2	UBC/ TRAF6/ UBA52/ UBB/ RPS27A	TAB2
REACTOME_TICAM1_TRAF6_DEPENDENT_INDUCTION_OF_TAK1_COMPLEX	0.61564	0.538132	8.58823	8.83185e-18	6.50812	7.60973e-11	0.0324711	1.03757	1.19147e-09	UBC/ TRAF6/ UBA52/ UBB/ RPS27A/ TAB2	UBC/ TRAF6/ UBA52/ UBB/ RPS27A	TAB2
REACTOME_CELLULAR_RESPONSE_TO_STARVATION	1.74004	0.0818526	7.4357	1.04014e-13	6.48823	8.68525e-11	0.0860089	0.715714	1.34071e-09	BMT2/ RPS28/ FNIP2/ RPS19/ RPL36/ RPL30/ RPL26/ UBA52/ RPS15A/ RPS9/ RPL37/ ATP6V1C1/ RPS3/ RPL29/ RPL35A/ RPLP1/ RPL41/ RPL32/ RPL13/ RPS15/ ITFG2/ ATP6V0B/ RPS6/ RPL27A/ RPS13/ RPL35/ RPL14/ RPS2/ RPL37A/ RPL18/ EIF2S2/ RPLP0/ RPS12/ ATP6V1B2/ RPL7A/ RPL38/ RPS14/ RPL5/ RPS16/ RPL19/ RPS27A/ RPL27/ RPL23A/ RPL31/ RPL11/ EIF2S3/ CEBPB	BMT2/ RPS28/ FNIP2/ RPS19/ RPL36/ RPL30/ RPL26/ UBA52/ RPS15A/ RPS9/ RPL37/ ATP6V1C1/ RPS3/ RPL29/ RPL35A/ RPLP1/ RPL41/ RPL32/ RPL13/ RPS15/ ITFG2/ ATP6V0B/ RPS6/ RPL27A/ RPS13/ RPL35/ RPL14/ RPS2/ RPL37A/ RPL18/ EIF2S2/ RPLP0/ RPS12/ ATP6V1B2/ RPL7A/ RPL38/ RPS14/ RPL5/ RPS16/ RPL19/ RPS27A/ RPL27/ RPL23A/ RPL31/ RPL11	EIF2S3/ CEBPB
REACTOME_GLYCOGEN_STORAGE_DISEASES	1.24988	0.211342	7.90608	2.65623e-15	6.47424	9.52877e-11	0.0690073	1.08863	1.45049e-09	UBC/ UBA52/ UBB/ RPS27A/	UBC/ UBA52/ UBB/ RPS27A
REACTOME_CREB1_PHOSPHORYLATION_THROUGH_NMDA_RECEPTOR_MEDIATED_ACTIVATION_OF_RAS_SIGNALING	-2.21322	0.0268823	-6.90105	5.16201e-12	-6.44476	1.15781e-10	-0.0772594	-0.534811	1.73831e-09	RPS6KA2/ RPS6KA1/ RPS6KA3/ MAPK1/ CALM1		RPS6KA2/ RPS6KA1/ RPS6KA3/ MAPK1/ CALM1
REACTOME_SIGNALING_BY_NOTCH1_HD_DOMAIN_MUTANTS_IN_CANCER	1.95905	0.0501069	7.13677	9.55478e-13	6.43172	1.2617e-10	0.102619	0.841345	1.86868e-09	MIB1/ UBC/ UBA52/ UBB/ RPS27A/ ADAM10	MIB1/ UBC/ UBA52/ UBB/ RPS27A	ADAM10
REACTOME_INTERLEUKIN_RECEPTOR_SHC_SIGNALING	0.452643	0.650806	-9.53131	1.55309e-21	-6.41959	1.36644e-10	0.0159105	-0.706463	1.99682e-09	GAB2/ IL2RA/ SOS1/ CSF2RA/ INPP5D/ IL3RA/ GRB2/ JAK2/ PIK3R1	GAB2/ IL2RA/ SOS1	CSF2RA/ INPP5D/ IL3RA/ GRB2/ JAK2/ PIK3R1
REACTOME_MYOCLONIC_EPILEPSY_OF_LAFORA	0.755888	0.449716	8.31234	9.38312e-17	6.41221	1.43428e-10	0.0540551	1.39723	2.06838e-09	UBC/ UBA52/ UBB/ RPS27A/	UBC/ UBA52/ UBB/ RPS27A
REACTOME_PEXOPHAGY	1.38632	0.165651	7.59478	3.08325e-14	6.35059	2.1449e-10	0.0737393	1.13272	3.053e-09	UBC/ SQSTM1/ UBA52/ UBB/ RPS27A/ ATM/	UBC/ SQSTM1/ UBA52/ UBB/ RPS27A/ ATM
REACTOME_ASSOCIATION_OF_TRIC_CCT_WITH_TARGET_PROTEINS_DURING_BIOSYNTHESIS	-0.181018	0.856353	8.9132	4.95812e-19	6.17458	6.6338e-10	-0.00653696	0.735369	9.32134e-09	CCT4/ CCT5/ TCP1/ CCT3/ NOP56/ CCT2/ STAT3	CCT4/ CCT5/ TCP1/ CCT3/ NOP56/ CCT2	STAT3
REACTOME_PROTEIN_PROTEIN_INTERACTIONS_AT_SYNAPSES	-2.60578	0.0091666	-6.10946	9.99682e-10	-6.1626	7.15582e-10	-0.0927882	-0.55358	9.92757e-09	PPFIA1/ FLOT2/ PDLIM5/ SIPA1L1/ EPB41L2/ DLGAP2/ IL1RAP/ FLOT1/ DBNL/ APBA1	PPFIA1/ FLOT2/ PDLIM5	SIPA1L1/ EPB41L2/ DLGAP2/ IL1RAP/ FLOT1/ DBNL/ APBA1
REACTOME_DOWNREGULATION_OF_ERBB4_SIGNALING	1.19886	0.230581	7.51083	5.87514e-14	6.15869	7.33505e-10	0.0719998	1.06077	1.00281e-08	UBC/ UBA52/ UBB/ RPS27A/ WWP1/	UBC/ UBA52/ UBB/ RPS27A/ WWP1
REACTOME_GLYCOGEN_SYNTHESIS	0.943264	0.345546	7.76412	8.22151e-15	6.15705	7.41128e-10	0.0571024	1.01356	1.00281e-08	UBC/ UBA52/ UBB/ RPS27A/	UBC/ UBA52/ UBB/ RPS27A
REACTOME_STIMULI_SENSING_CHANNELS	0.885609	0.375828	7.80615	5.89625e-15	6.146	7.94613e-10	0.0282511	0.506931	1.06207e-08	CLIC2/ UBC/ NEDD4L/ MCOLN1/ UBA52/ UBB/ TTYH3/ CLCN7/ RPS27A/ TRPM7/ WWP1/ CALM1/ WNK1	CLIC2/ UBC/ NEDD4L/ MCOLN1/ UBA52/ UBB/ TTYH3/ CLCN7/ RPS27A/ TRPM7/ WWP1	CALM1/ WNK1
REACTOME_IRON_UPTAKE_AND_TRANSPORT	1.87481	0.0608186	6.70218	2.05333e-11	6.06485	1.32078e-09	0.0660723	0.473798	1.74406e-08	FTL/ UBC/ MCOLN1/ UBA52/ UBB/ ATP6V1C1/ STEAP3/ ATP6V0B/ ATP6V0A1/ ATP6V1B2/ HMOX1/ RPS27A/ ATP6AP1/ SLC11A2	FTL/ UBC/ MCOLN1/ UBA52/ UBB/ ATP6V1C1/ STEAP3/ ATP6V0B/ ATP6V0A1/ ATP6V1B2/ HMOX1/ RPS27A/ ATP6AP1	SLC11A2
REACTOME_SIGNALING_BY_PDGFR_IN_DISEASE	-2.38791	0.0169445	-6.15875	7.33228e-10	-6.0434	1.50901e-09	-0.090855	-0.544913	1.9689e-08	SOS1/ ETV6/ GRB2/ BIN2/ STAT3/ PIK3R1	SOS1	ETV6/ GRB2/ BIN2/ STAT3/ PIK3R1
REACTOME_PERK_REGULATES_GENE_EXPRESSION	-2.60502	0.00918695	-5.93215	2.99001e-09	-6.03669	1.57311e-09	-0.115929	-0.625942	2.02839e-08	EIF2S2/ ATF6/ EIF2S3/ CEBPB/ DCP2	EIF2S2	ATF6/ EIF2S3/ CEBPB/ DCP2
REACTOME_UPTAKE_AND_ACTIONS_OF_BACTERIAL_TOXINS	4.00378	6.2337e-05	4.52664	5.993e-06	6.03192	1.62024e-09	0.172386	0.626938	2.06487e-08	HSP90AA1/ HSP90AB1/ CALM1	HSP90AA1/ HSP90AB1	CALM1
REACTOME_SYNTHESIS_OF_IP3_AND_IP4_IN_THE_CYTOSOL	-3.06831	0.00215273	-5.41856	6.00823e-08	-6.00112	1.9596e-09	-0.118309	-0.546905	2.46865e-08	ITPK1/ INPP5D/ PTEN/ CALM1/ PLCG2	ITPK1	INPP5D/ PTEN/ CALM1/ PLCG2
REACTOME_MATURATION_OF_SARS_COV_2_SPIKE_PROTEIN	-4.47395	7.6786e-06	-3.97517	7.03287e-05	-5.97443	2.3089e-09	-0.144878	-0.350765	2.87563e-08	MGAT1/ ST6GALNAC3/ ST6GAL1/ MGAT4A/ MAN2A1	MGAT1	ST6GALNAC3/ ST6GAL1/ MGAT4A/ MAN2A1
REACTOME_CYCLIN_A_B1_B2_ASSOCIATED_EVENTS_DURING_G2_M_TRANSITION	4.4502	8.579e-06	3.99403	6.49598e-05	5.97097	2.35843e-09	0.189123	0.489492	2.89897e-08	CCNH/ XPO1/ PPP2CB/ PPP2R2A	CCNH/ XPO1/ PPP2CB	PPP2R2A
REACTOME_FATTY_ACID_METABOLISM	0.860747	0.389378	7.57878	3.48818e-14	5.96765	2.40699e-09	0.0299595	0.443532	2.89897e-08	PTGES3/ ACSL1/ TECR/ HPGDS/ ACOT11/ LTA4H/ ELOVL5/ GPX1/ ALOX15B/ HSD17B4/ DBI/ PPARD/ PLA2G4A/ TBXAS1/ PTGS1/ ACSL3/ ALOX5	PTGES3/ ACSL1/ TECR/ HPGDS/ ACOT11/ LTA4H/ ELOVL5/ GPX1/ ALOX15B/ HSD17B4/ DBI	PPARD/ PLA2G4A/ TBXAS1/ PTGS1/ ACSL3/ ALOX5
REACTOME_INOSITOL_PHOSPHATE_METABOLISM	-2.41885	0.0155696	-6.02293	1.71287e-09	-5.96924	2.3836e-09	-0.0861302	-0.48761	2.89897e-08	INPP5A/ ITPK1/ INPP5D/ IP6K1/ PTEN/ INPP4A/ CALM1/ PPIP5K2/ PLCG2	INPP5A/ ITPK1	INPP5D/ IP6K1/ PTEN/ INPP4A/ CALM1/ PPIP5K2/ PLCG2
REACTOME_VLDLR_INTERNALISATION_AND_DEGRADATION	0.849434	0.39564	7.55083	4.32491e-14	5.93988	2.85224e-09	0.0427504	0.966337	3.39789e-08	UBC/ CLTC/ UBA52/ UBB/ AP2A2/ MYLIP/ RPS27A/	UBC/ CLTC/ UBA52/ UBB/ AP2A2/ MYLIP/ RPS27A
REACTOME_N_GLYCAN_ANTENNAE_ELONGATION	-4.65932	3.1725e-06	-3.68824	0.000225814	-5.90262	3.57783e-09	-0.195913	-0.55555	4.20609e-08	ST6GAL1/ MGAT4A/ B4GALT1		ST6GAL1/ MGAT4A/ B4GALT1
REACTOME_PTK6_REGULATES_RTKS_AND_THEIR_EFFECTORS_AKT1_AND_DOK1	0.763911	0.44492	7.58173	3.40984e-14	5.90126	3.60741e-09	0.047206	1.17833	4.20609e-08	UBC/ ARAP1/ UBA52/ UBB/ RPS27A/ CBL	UBC/ ARAP1/ UBA52/ UBB/ RPS27A	CBL
REACTOME_AUF1_HNRNP_D0_BINDS_AND_DESTABILIZES_MRNA	0.674641	0.499904	7.64749	2.04943e-14	5.88463	3.98935e-09	0.0285408	0.657534	4.60245e-08	HSPB1/ HSPA1A/ UBC/ HSPA8/ UBA52/ UBB/ SEM1/ RPS27A/	HSPB1/ HSPA1A/ UBC/ HSPA8/ UBA52/ UBB/ SEM1/ RPS27A
REACTOME_REGULATION_OF_FZD_BY_UBIQUITINATION	0.745181	0.456162	7.53706	4.80682e-14	5.85643	4.72924e-09	0.0509047	1.26469	5.39922e-08	UBC/ UBA52/ UBB/ RPS27A/	UBC/ UBA52/ UBB/ RPS27A
REACTOME_CONSTITUTIVE_SIGNALING_BY_EGFRVIII	5.10338	3.33649e-07	3.15437	0.00160845	5.83911	5.2481e-09	0.178361	0.336113	5.92982e-08	HSP90AA1/ GAB1/ SOS1/ GRB2/ CBL/ PIK3R1	HSP90AA1/ GAB1/ SOS1	GRB2/ CBL/ PIK3R1
REACTOME_CD28_DEPENDENT_VAV1_PATHWAY	-1.95225	0.0509087	-6.28437	3.2919e-10	-5.82417	5.7398e-09	-0.0768598	-0.723475	6.3794e-08	GRB2/ RAC1/ PAK1		GRB2/ RAC1/ PAK1
REACTOME_GENERATION_OF_SECOND_MESSENGER_MOLECULES	-1.57917	0.114296	-6.65651	2.80401e-11	-5.82351	5.76241e-09	-0.0597405	-0.64451	6.3794e-08	FYB1/ CD4/ PAK1/ HLA-DRB1/ PLCG2/ WAS		FYB1/ CD4/ PAK1/ HLA-DRB1/ PLCG2/ WAS
REACTOME_CELL_SURFACE_INTERACTIONS_AT_THE_VASCULAR_WALL	-1.42581	0.153924	-6.76822	1.30373e-11	-5.79405	6.8707e-09	-0.0458719	-0.339453	7.53029e-08	GYPC/ CD84/ SIRPA/ ATP1B3/ SOS1/ ITGB1/ INPP5D/ LYN/ MERTK/ GRB2/ ITGAM/ PROS1/ SLC7A7/ ITGAX/ CD58/ ITGB2/ PIK3R1	GYPC/ CD84/ SIRPA/ ATP1B3/ SOS1/ ITGB1	INPP5D/ LYN/ MERTK/ GRB2/ ITGAM/ PROS1/ SLC7A7/ ITGAX/ CD58/ ITGB2/ PIK3R1
REACTOME_MAP2K_AND_MAPK_ACTIVATION	-2.39687	0.0165359	-5.77628	7.63694e-09	-5.77929	7.50167e-09	-0.0770289	-0.389317	8.14042e-08	IQGAP1/ ARRB2/ APBB1IP/ ACTB/ MAPK1/ PEBP1/ ACTG1	IQGAP1/ ARRB2	APBB1IP/ ACTB/ MAPK1/ PEBP1/ ACTG1
REACTOME_SIGNALING_BY_ERBB2_IN_CANCER	4.61298	3.9693e-06	3.54664	0.000390173	5.76973	7.93999e-09	0.165647	0.351041	8.5316e-08	HSP90AA1/ GAB1/ ERBIN/ SOS1/ GRB2/ PIK3R1	HSP90AA1/ GAB1/ ERBIN/ SOS1	GRB2/ PIK3R1
REACTOME_EUKARYOTIC_TRANSLATION_ELONGATION	1.59315	0.111126	6.5418	6.07828e-11	5.75228	8.8048e-09	0.0944772	0.827561	9.36899e-08	RPS28/ RPS19/ RPL36/ RPL30/ RPL26/ UBA52/ RPS15A/ RPS9/ RPL37/ RPS3/ RPL29/ RPL35A/ RPLP1/ RPL41/ RPL32/ RPL13/ RPS15/ RPS6/ RPL27A/ RPS13/ RPL35/ RPL14/ RPS2/ RPL37A/ RPL18/ RPLP0/ RPS12/ RPL7A/ RPL38/ RPS14/ RPL5/ RPS16/ RPL19/ RPS27A/ RPL27/ RPL23A/ RPL31/ RPL11/	RPS28/ RPS19/ RPL36/ RPL30/ RPL26/ UBA52/ RPS15A/ RPS9/ RPL37/ RPS3/ RPL29/ RPL35A/ RPLP1/ RPL41/ RPL32/ RPL13/ RPS15/ RPS6/ RPL27A/ RPS13/ RPL35/ RPL14/ RPS2/ RPL37A/ RPL18/ RPLP0/ RPS12/ RPL7A/ RPL38/ RPS14/ RPL5/ RPS16/ RPL19/ RPS27A/ RPL27/ RPL23A/ RPL31/ RPL11
REACTOME_TRANSPORT_OF_BILE_SALTS_AND_ORGANIC_ACIDS_METAL_IONS_AND_AMINE_COMPOUNDS	-1.64029	0.100945	-6.35811	2.04257e-10	-5.65572	1.55193e-08	-0.0741526	-0.6653	1.61992e-07	SLC2A13/ SLC30A5/ RUNX1/ SLC11A1/ SLC11A2/ SLC44A1	SLC2A13/ SLC30A5	RUNX1/ SLC11A1/ SLC11A2/ SLC44A1
REACTOME_EUKARYOTIC_TRANSLATION_INITIATION	1.47427	0.140408	6.51523	7.25776e-11	5.64943	1.60977e-08	0.0779301	0.715482	1.64888e-07	RPS28/ RPS19/ RPL36/ RPL30/ RPL26/ EIF5/ UBA52/ RPS15A/ RPS9/ RPL37/ RPS3/ RPL29/ RPL35A/ RPLP1/ RPL41/ EIF4B/ RPL32/ RPL13/ RPS15/ RPS6/ RPL27A/ RPS13/ RPL35/ RPL14/ RPS2/ RPL37A/ RPL18/ EIF2S2/ RPLP0/ RPS12/ RPL7A/ RPL38/ RPS14/ RPL5/ RPS16/ RPL19/ RPS27A/ RPL27/ RPL23A/ RPL31/ RPL11/ EIF2S3	RPS28/ RPS19/ RPL36/ RPL30/ RPL26/ EIF5/ UBA52/ RPS15A/ RPS9/ RPL37/ RPS3/ RPL29/ RPL35A/ RPLP1/ RPL41/ EIF4B/ RPL32/ RPL13/ RPS15/ RPS6/ RPL27A/ RPS13/ RPL35/ RPL14/ RPS2/ RPL37A/ RPL18/ EIF2S2/ RPLP0/ RPS12/ RPL7A/ RPL38/ RPS14/ RPL5/ RPS16/ RPL19/ RPS27A/ RPL27/ RPL23A/ RPL31/ RPL11	EIF2S3
REACTOME_GLYCOSPHINGOLIPID_METABOLISM	1.70802	0.0876318	6.28243	3.33314e-10	5.65011	1.60348e-08	0.0662501	0.712398	1.64888e-07	ASAH1/ PSAP/ HEXA/ CTSA/ UGCG/ M6PR/	ASAH1/ PSAP/ HEXA/ CTSA/ UGCG/ M6PR
REACTOME_PEROXISOMAL_PROTEIN_IMPORT	1.67249	0.0944271	6.30001	2.97633e-10	5.63741	1.72628e-08	0.0632289	0.485419	1.75185e-07	UBC/ IDH1/ UBE2D3/ UBA52/ UBB/ HSD17B4/ RPS27A/ UBE2D2	UBC/ IDH1/ UBE2D3/ UBA52/ UBB/ HSD17B4/ RPS27A	UBE2D2
REACTOME_INTERACTION_BETWEEN_L1_AND_ANKYRINS	-2.26534	0.0234917	-5.67934	1.35212e-08	-5.61774	1.93469e-08	-0.153743	-1.0306	1.94534e-07	SPTBN1/ KCNQ3/ ANK2/ ACTB/ ACTG1	SPTBN1	KCNQ3/ ANK2/ ACTB/ ACTG1
REACTOME_CD28_CO_STIMULATION	-0.664086	0.506635	-7.1483	8.78587e-13	-5.52419	3.31006e-08	-0.0221576	-0.550123	3.26831e-07	LYN/ MAP3K8/ GRB2/ RAC1/ PAK1/ PIK3R1		LYN/ MAP3K8/ GRB2/ RAC1/ PAK1/ PIK3R1
REACTOME_PROTEIN_FOLDING	-0.237466	0.812296	8.04361	8.72319e-16	5.51978	3.39433e-08	-0.00733531	0.541741	3.32159e-07	CCT4/ CCT5/ TCP1/ CCT3/ NOP56/ CCT2/ ACTB/ GNB1/ STAT3	CCT4/ CCT5/ TCP1/ CCT3/ NOP56/ CCT2	ACTB/ GNB1/ STAT3
REACTOME_SRP_DEPENDENT_COTRANSLATIONAL_PROTEIN_TARGETING_TO_MEMBRANE	1.49265	0.13553	6.29197	3.13464e-10	5.50455	3.70103e-08	0.083106	0.733353	3.58967e-07	RPS28/ RPS19/ RPL36/ RPL30/ RPL26/ UBA52/ RPS15A/ RPS9/ RPL37/ RPS3/ RPL29/ RPL35A/ RPLP1/ RPL41/ RPL32/ RPL13/ RPS15/ RPS6/ RPL27A/ RPS13/ RPL35/ RPL14/ RPS2/ RPL37A/ RPL18/ RPLP0/ RPS12/ RPL7A/ RPL38/ RPS14/ RPL5/ RPS16/ RPL19/ RPS27A/ RPL27/ RPL23A/ RPL31/ RPL11/	RPS28/ RPS19/ RPL36/ RPL30/ RPL26/ UBA52/ RPS15A/ RPS9/ RPL37/ RPS3/ RPL29/ RPL35A/ RPLP1/ RPL41/ RPL32/ RPL13/ RPS15/ RPS6/ RPL27A/ RPS13/ RPL35/ RPL14/ RPS2/ RPL37A/ RPL18/ RPLP0/ RPS12/ RPL7A/ RPL38/ RPS14/ RPL5/ RPS16/ RPL19/ RPS27A/ RPL27/ RPL23A/ RPL31/ RPL11
REACTOME_SIGNALING_BY_NOTCH3	1.1978	0.230995	6.56972	5.04108e-11	5.49246	3.96365e-08	0.0412743	0.507624	3.81066e-07	MIB1/ UBC/ UBA52/ UBB/ MAML2/ SNW1/ YBX1/ RPS27A/ KAT2A/ PLXND1/ MAML3/ ADAM10	MIB1/ UBC/ UBA52/ UBB/ MAML2/ SNW1/ YBX1/ RPS27A/ KAT2A/ PLXND1	MAML3/ ADAM10
REACTOME_INLA_MEDIATED_ENTRY_OF_LISTERIA_MONOCYTOGENES_INTO_HOST_CELLS	0.780286	0.435223	6.92896	4.23936e-12	5.45126	5.00136e-08	0.0540712	1.18885	4.76651e-07	UBC/ UBA52/ UBB/ RPS27A/	UBC/ UBA52/ UBB/ RPS27A
REACTOME_RESPONSE_OF_EIF2AK4_GCN2_TO_AMINO_ACID_DEFICIENCY	1.47162	0.141125	6.23142	4.62222e-10	5.44687	5.12641e-08	0.0853075	0.749677	4.84357e-07	RPS28/ RPS19/ RPL36/ RPL30/ RPL26/ UBA52/ RPS15A/ RPS9/ RPL37/ RPS3/ RPL29/ RPL35A/ RPLP1/ RPL41/ RPL32/ RPL13/ RPS15/ RPS6/ RPL27A/ RPS13/ RPL35/ RPL14/ RPS2/ RPL37A/ RPL18/ EIF2S2/ RPLP0/ RPS12/ RPL7A/ RPL38/ RPS14/ RPL5/ RPS16/ RPL19/ RPS27A/ RPL27/ RPL23A/ RPL31/ RPL11/ EIF2S3/ CEBPB	RPS28/ RPS19/ RPL36/ RPL30/ RPL26/ UBA52/ RPS15A/ RPS9/ RPL37/ RPS3/ RPL29/ RPL35A/ RPLP1/ RPL41/ RPL32/ RPL13/ RPS15/ RPS6/ RPL27A/ RPS13/ RPL35/ RPL14/ RPS2/ RPL37A/ RPL18/ EIF2S2/ RPLP0/ RPS12/ RPL7A/ RPL38/ RPS14/ RPL5/ RPS16/ RPL19/ RPS27A/ RPL27/ RPL23A/ RPL31/ RPL11	EIF2S3/ CEBPB
REACTOME_SLC_MEDIATED_TRANSMEMBRANE_TRANSPORT	-1.37187	0.170103	-6.31886	2.63492e-10	-5.43817	5.38295e-08	-0.0463141	-0.352145	5.04249e-07	SLC1A3/ SLC2A9/ SLC2A13/ SLC12A7/ SLC27A1/ SLC25A29/ AHCYL2/ SLC30A5/ RUNX1/ SLCO2B1/ SLC11A1/ SLC1A2/ SLC8A1/ SLC20A2/ SLC11A2/ SLC8B1/ CALM1/ SLC7A7/ SLC4A7/ SLC44A1/ SLC12A6	SLC1A3/ SLC2A9/ SLC2A13/ SLC12A7/ SLC27A1/ SLC25A29/ AHCYL2/ SLC30A5	RUNX1/ SLCO2B1/ SLC11A1/ SLC1A2/ SLC8A1/ SLC20A2/ SLC11A2/ SLC8B1/ CALM1/ SLC7A7/ SLC4A7/ SLC44A1/ SLC12A6
REACTOME_REGULATION_OF_INNATE_IMMUNE_RESPONSES_TO_CYTOSOLIC_DNA	0.238515	0.811482	7.43887	1.01549e-13	5.42873	5.67558e-08	0.0137907	1.11553	5.27156e-07	UBC/ UBA52/ UBB/ IRF3/ RPS27A/	UBC/ UBA52/ UBB/ IRF3/ RPS27A
REACTOME_GLYCOSPHINGOLIPID_CATABOLISM	1.5904	0.111745	6.05355	1.41685e-09	5.40509	6.47762e-08	0.0670412	0.800021	5.96595e-07	ASAH1/ PSAP/ HEXA/ CTSA/ M6PR/	ASAH1/ PSAP/ HEXA/ CTSA/ M6PR
REACTOME_ENDOGENOUS_STEROLS	0.186525	0.852033	7.43922	1.01281e-13	5.39222	6.95938e-08	0.00971993	0.84591	6.35623e-07	CYP27A1/ NCOA2/ ARNT	CYP27A1/ NCOA2	ARNT
REACTOME_AZATHIOPRINE_ADME	-3.10023	0.00193369	-4.51996	6.185e-06	-5.38829	7.11301e-08	-0.128387	-0.499036	6.44286e-07	ABCC5/ ABCC4/ RAC1	ABCC5	ABCC4/ RAC1
REACTOME_REDUCTION_OF_CYTOSOLIC_CA_LEVELS	-1.88441	0.0595099	-5.71613	1.08975e-08	-5.37439	7.68409e-08	-0.0920602	-0.781086	6.90308e-07	SLC8A1/ CALM1/ ATP2A2		SLC8A1/ CALM1/ ATP2A2
REACTOME_EPH_EPHRIN_MEDIATED_REPULSION_OF_CELLS	-1.59053	0.111715	-5.98175	2.20756e-09	-5.35441	8.58367e-08	-0.0554518	-0.529957	7.6132e-07	CLTC/ AP2A2/ TIAM1/ ADAM10/ LYN/ RAC1/ ACTB/ ACTG1	CLTC/ AP2A2	TIAM1/ ADAM10/ LYN/ RAC1/ ACTB/ ACTG1
REACTOME_JNK_C_JUN_KINASES_PHOSPHORYLATION_AND_ACTIVATION_MEDIATED_BY_ACTIVATED_HUMAN_TAK1	0.62424	0.53247	6.9451	3.78203e-12	5.35233	8.68294e-08	0.0245066	0.602052	7.6132e-07	UBC/ RIPK2/ TRAF6/ UBA52/ UBB/ NOD1/ RPS27A/ TAB2	UBC/ RIPK2/ TRAF6/ UBA52/ UBB/ NOD1/ RPS27A	TAB2
REACTOME_RRNA_PROCESSING	1.55168	0.120738	6.01864	1.75885e-09	5.35303	8.6494e-08	0.0778882	0.608699	7.6132e-07	RPS28/ RPS19/ RPL36/ RPL30/ RPL26/ UBA52/ NOP58/ RPS15A/ RPS9/ RPL37/ RPS3/ RPL29/ RPL35A/ RPLP1/ RPL41/ RPL32/ RPL13/ RPS15/ MT-RNR1/ RPS6/ RPL27A/ RPS13/ RPL35/ RPL14/ RPS2/ RPL37A/ RPL18/ RPLP0/ RPS12/ NOP56/ RPL7A/ RPL38/ RPS14/ RPL5/ RPS16/ RPL19/ RPS27A/ RPL27/ RPL23A/ RPL31/ RPL11/ DDX21/ WDR43/ MTREX	RPS28/ RPS19/ RPL36/ RPL30/ RPL26/ UBA52/ NOP58/ RPS15A/ RPS9/ RPL37/ RPS3/ RPL29/ RPL35A/ RPLP1/ RPL41/ RPL32/ RPL13/ RPS15/ MT-RNR1/ RPS6/ RPL27A/ RPS13/ RPL35/ RPL14/ RPS2/ RPL37A/ RPL18/ RPLP0/ RPS12/ NOP56/ RPL7A/ RPL38/ RPS14/ RPL5/ RPS16/ RPL19/ RPS27A/ RPL27/ RPL23A/ RPL31/ RPL11	DDX21/ WDR43/ MTREX
REACTOME_IRAK4_DEFICIENCY_TLR2_4	-1.20112	0.229704	-6.36442	1.96026e-10	-5.34965	8.81258e-08	-0.0628727	-0.788321	7.65406e-07	TLR2/ IRAK4/ TLR1		TLR2/ IRAK4/ TLR1
REACTOME_PREVENTION_OF_PHAGOSOMAL_LYSOSOMAL_FUSION	1.06833	0.28537	6.49494	8.30682e-11	5.34804	8.89117e-08	0.0632955	1.01678	7.65406e-07	UBC/ UBA52/ UBB/ RPS27A/	UBC/ UBA52/ UBB/ RPS27A
REACTOME_SARS_COV_1_HOST_INTERACTIONS	0.757111	0.448983	6.80478	1.012e-11	5.34707	8.93905e-08	0.0317154	0.524788	7.65406e-07	UBC/ RPS28/ SERPINE1/ TRAF3/ RPS19/ TRAF6/ UBA52/ UBB/ RPS15A/ BST2/ RPS9/ RPS3/ IRF3/ RPS15/ RPS6/ RPS13/ RPS2/ RPS12/ RPS14/ RPS16/ CASP1/ RPS27A/ TRIM25/ TLR7/ RUNX1	UBC/ RPS28/ SERPINE1/ TRAF3/ RPS19/ TRAF6/ UBA52/ UBB/ RPS15A/ BST2/ RPS9/ RPS3/ IRF3/ RPS15/ RPS6/ RPS13/ RPS2/ RPS12/ RPS14/ RPS16/ CASP1/ RPS27A/ TRIM25/ TLR7	RUNX1
REACTOME_REGULATION_OF_EXPRESSION_OF_SLITS_AND_ROBOS	1.56028	0.118695	5.97864	2.25006e-09	5.33082	9.77706e-08	0.0801068	0.609579	8.30671e-07	UBC/ RPS28/ RPS19/ RPL36/ RPL30/ RPL26/ UBA52/ UBB/ RPS15A/ RPS9/ RPL37/ RPS3/ RPL29/ RPL35A/ RPLP1/ RPL41/ RPL32/ RPL13/ RPS15/ SEM1/ RPS6/ RPL27A/ RPS13/ RPL35/ RPL14/ RPS2/ RPL37A/ RPL18/ RPLP0/ RPS12/ RPL7A/ RPL38/ RPS14/ RPL5/ RPS16/ RPL19/ RPS27A/ RPL27/ RPL23A/ RPL31/ RPL11/ NCBP1	UBC/ RPS28/ RPS19/ RPL36/ RPL30/ RPL26/ UBA52/ UBB/ RPS15A/ RPS9/ RPL37/ RPS3/ RPL29/ RPL35A/ RPLP1/ RPL41/ RPL32/ RPL13/ RPS15/ SEM1/ RPS6/ RPL27A/ RPS13/ RPL35/ RPL14/ RPS2/ RPL37A/ RPL18/ RPLP0/ RPS12/ RPL7A/ RPL38/ RPS14/ RPL5/ RPS16/ RPL19/ RPS27A/ RPL27/ RPL23A/ RPL31/ RPL11	NCBP1
REACTOME_TRANSCRIPTIONAL_REGULATION_BY_SMALL_RNAS	-1.4041	0.16029	-6.13082	8.74294e-10	-5.32799	9.93061e-08	-0.0497223	-0.458594	8.37227e-07	NUP210/ POM121C/ H2AC6/ POM121	NUP210	POM121C/ H2AC6/ POM121
REACTOME_ERYTHROPOIETIN_ACTIVATES_RAS	-1.80113	0.0716821	-5.72002	1.06511e-08	-5.31826	1.04766e-07	-0.0664323	-0.581187	8.76512e-07	SOS1/ LYN/ GRB2/ JAK2	SOS1	LYN/ GRB2/ JAK2
REACTOME_SIGNALING_BY_NOTCH2	1.43406	0.151556	6.03978	1.54323e-09	5.2848	1.25841e-07	0.0545762	0.588249	1.04486e-06	MIB1/ UBC/ NOTCH2/ UBA52/ UBB/ MAML2/ RPS27A/ MAML3/ ADAM10	MIB1/ UBC/ NOTCH2/ UBA52/ UBB/ MAML2/ RPS27A	MAML3/ ADAM10
REACTOME_FOLDING_OF_ACTIN_BY_CCT_TRIC	-1.30961	0.190329	8.77414	1.7222e-18	5.27822	1.30445e-07	-0.0686338	1.18801	1.07495e-06	CCT4/ CCT5/ TCP1/ CCT3/ CCT2/ ACTB	CCT4/ CCT5/ TCP1/ CCT3/ CCT2	ACTB
REACTOME_N_GLYCAN_ANTENNAE_ELONGATION_IN_THE_MEDIAL_TRANS_GOLGI	-3.95086	7.78714e-05	-3.49875	0.000467438	-5.26767	1.38165e-07	-0.170477	-0.401688	1.13007e-06	ST6GAL1/ MGAT4A/ MAN2A1/ B4GALT1		ST6GAL1/ MGAT4A/ MAN2A1/ B4GALT1
REACTOME_TRAF6_MEDIATED_IRF7_ACTIVATION_IN_TLR7_8_OR_9_SIGNALING	0.836273	0.403001	6.60407	4.0002e-11	5.26112	1.43183e-07	0.0453975	0.79505	1.16243e-06	UBC/ TRAF6/ UBA52/ UBB/ RPS27A/ TLR7/ IRAK4	UBC/ TRAF6/ UBA52/ UBB/ RPS27A/ TLR7	IRAK4
REACTOME_TRANSFERRIN_ENDOCYTOSIS_AND_RECYCLING	1.21127	0.225793	6.21827	5.02676e-10	5.25347	1.49256e-07	0.0461727	0.713187	1.19405e-06	MCOLN1/ ATP6V1C1/ STEAP3/ ATP6V0B/ ATP6V0A1/ ATP6V1B2/ ATP6AP1/	MCOLN1/ ATP6V1C1/ STEAP3/ ATP6V0B/ ATP6V0A1/ ATP6V1B2/ ATP6AP1
REACTOME_MYOGENESIS	-2.57624	0.00998803	-4.84683	1.25449e-06	-5.24891	1.53005e-07	-0.0936636	-0.414485	1.21517e-06	MAPK14/ NEO1/ MEF2A/ MEF2C/ TCF12/ ABL1	MAPK14/ NEO1	MEF2A/ MEF2C/ TCF12/ ABL1
REACTOME_ACTIVATED_NOTCH1_TRANSMITS_SIGNAL_TO_THE_NUCLEUS	2.04001	0.0413497	5.36708	8.00216e-08	5.2376	1.62677e-07	0.0734173	0.502579	1.28269e-06	MIB1/ UBC/ UBA52/ UBB/ ARRB2/ RPS27A/ ADAM10/ NUMB	MIB1/ UBC/ UBA52/ UBB/ ARRB2/ RPS27A	ADAM10/ NUMB
REACTOME_NONSENSE_MEDIATED_DECAY_NMD	1.60125	0.109322	5.79858	6.68797e-09	5.23247	1.67262e-07	0.0853071	0.62293	1.30942e-06	RPS28/ RPS19/ RPL36/ RPL30/ RPL26/ UBA52/ RPS15A/ RPS9/ RPL37/ RPS3/ RPL29/ RPL35A/ RPLP1/ RPL41/ RPL32/ RPL13/ RPS15/ RPS6/ RPL27A/ RPS13/ RPL35/ RPL14/ RPS2/ RPL37A/ RPL18/ RPLP0/ RPS12/ RPL7A/ RPL38/ RPS14/ RPL5/ RPS16/ RPL19/ RPS27A/ RPL27/ RPL23A/ RPL31/ RPL11/ PPP2R2A/ NCBP1	RPS28/ RPS19/ RPL36/ RPL30/ RPL26/ UBA52/ RPS15A/ RPS9/ RPL37/ RPS3/ RPL29/ RPL35A/ RPLP1/ RPL41/ RPL32/ RPL13/ RPS15/ RPS6/ RPL27A/ RPS13/ RPL35/ RPL14/ RPS2/ RPL37A/ RPL18/ RPLP0/ RPS12/ RPL7A/ RPL38/ RPS14/ RPL5/ RPS16/ RPL19/ RPS27A/ RPL27/ RPL23A/ RPL31/ RPL11	PPP2R2A/ NCBP1
REACTOME_TRANSCRIPTIONAL_REGULATION_OF_GRANULOPOIESIS	-2.70166	0.00689944	-4.63187	3.62383e-06	-5.18559	2.15337e-07	-0.085783	-0.371754	1.67382e-06	CEBPA/ KMT2A/ RUNX1/ H2AC6/ SPI1/ STAT3/ CEBPB/ TAL1/ CSF3R/ IL6R	CEBPA/ KMT2A	RUNX1/ H2AC6/ SPI1/ STAT3/ CEBPB/ TAL1/ CSF3R/ IL6R
REACTOME_INFLUENZA_INFECTION	1.43953	0.15	5.86559	4.47533e-09	5.1655	2.39795e-07	0.0668114	0.537312	1.85082e-06	HSP90AA1/ HSPA1A/ RPS28/ XPO1/ RPS19/ RPL36/ RPL30/ RPL26/ CLTC/ UBA52/ RPS15A/ RPS9/ RPL37/ RPS3/ RPL29/ RPL35A/ RPLP1/ RPL41/ RPL32/ RPL13/ RPS15/ NUP210/ RPS6/ RPL27A/ RPS13/ RPL35/ RPL14/ RPS2/ RPL37A/ RPL18/ RPLP0/ RPS12/ RPL7A/ RPL38/ RPS14/ RPL5/ RPS16/ RPL19/ RPS27A/ RPL27/ RPL23A/ RPL31/ RPL11/ POM121C/ GTF2F2/ POM121	HSP90AA1/ HSPA1A/ RPS28/ XPO1/ RPS19/ RPL36/ RPL30/ RPL26/ CLTC/ UBA52/ RPS15A/ RPS9/ RPL37/ RPS3/ RPL29/ RPL35A/ RPLP1/ RPL41/ RPL32/ RPL13/ RPS15/ NUP210/ RPS6/ RPL27A/ RPS13/ RPL35/ RPL14/ RPS2/ RPL37A/ RPL18/ RPLP0/ RPS12/ RPL7A/ RPL38/ RPS14/ RPL5/ RPS16/ RPL19/ RPS27A/ RPL27/ RPL23A/ RPL31/ RPL11	POM121C/ GTF2F2/ POM121
REACTOME_EPHB_MEDIATED_FORWARD_SIGNALING	-2.39561	0.0165929	-4.89651	9.75547e-07	-5.1563	2.51873e-07	-0.0754598	-0.393924	1.93044e-06	ITSN1/ ARPC1B/ TIAM1/ LYN/ PTK2/ LIMK2/ RAC1/ ACTB/ PAK1/ ACTR2/ ACTG1	ITSN1/ ARPC1B	TIAM1/ LYN/ PTK2/ LIMK2/ RAC1/ ACTB/ PAK1/ ACTR2/ ACTG1
REACTOME_SELENOAMINO_ACID_METABOLISM	1.38208	0.166947	5.88949	3.87394e-09	5.14178	2.72153e-07	0.0751444	0.652806	2.06353e-06	RPS28/ RPS19/ RPL36/ RPL30/ RPL26/ UBA52/ RPS15A/ RPS9/ RPL37/ RPS3/ RPL29/ RPL35A/ RPLP1/ RPL41/ RPL32/ RPL13/ RPS15/ RPS6/ RPL27A/ RPS13/ RPL35/ RPL14/ RPS2/ RPL37A/ RPL18/ RPLP0/ RPS12/ RPL7A/ RPL38/ RPS14/ RPL5/ RPS16/ RPL19/ RPS27A/ RPL27/ RPL23A/ RPL31/ RPL11/ IARS1	RPS28/ RPS19/ RPL36/ RPL30/ RPL26/ UBA52/ RPS15A/ RPS9/ RPL37/ RPS3/ RPL29/ RPL35A/ RPLP1/ RPL41/ RPL32/ RPL13/ RPS15/ RPS6/ RPL27A/ RPS13/ RPL35/ RPL14/ RPS2/ RPL37A/ RPL18/ RPLP0/ RPS12/ RPL7A/ RPL38/ RPS14/ RPL5/ RPS16/ RPL19/ RPS27A/ RPL27/ RPL23A/ RPL31/ RPL11	IARS1
REACTOME_VIRAL_MESSENGER_RNA_SYNTHESIS	-1.317	0.187837	-5.95374	2.62087e-09	-5.14119	2.73003e-07	-0.0471282	-0.462148	2.06353e-06	NUP210/ POM121C/ GTF2F2/ POM121	NUP210	POM121C/ GTF2F2/ POM121
REACTOME_PLASMA_LIPOPROTEIN_REMODELING	3.7644	0.000166948	3.50449	0.000457485	5.13988	2.74911e-07	0.200701	0.448429	2.06372e-06	APOE/ ABCG1/ PCSK5/	APOE/ ABCG1/ PCSK5
REACTOME_MAPK_TARGETS_NUCLEAR_EVENTS_MEDIATED_BY_MAP_KINASES	-2.34345	0.0191062	-4.91127	9.04891e-07	-5.12986	2.89955e-07	-0.0850446	-0.410025	2.14723e-06	MAPK14/ PPP2CB/ RPS6KA5/ MEF2A/ RPS6KA2/ MEF2C/ RPS6KA1/ RPS6KA3/ MAPK1	MAPK14/ PPP2CB/ RPS6KA5	MEF2A/ RPS6KA2/ MEF2C/ RPS6KA1/ RPS6KA3/ MAPK1
REACTOME_SARS_COV_1_ACTIVATES_MODULATES_INNATE_IMMUNE_RESPONSES	0.118376	0.90577	7.13218	9.879e-13	5.12692	2.94522e-07	0.00451336	0.568899	2.16642e-06	UBC/ TRAF3/ TRAF6/ UBA52/ UBB/ BST2/ IRF3/ CASP1/ RPS27A/ TRIM25/ TLR7/ RUNX1	UBC/ TRAF3/ TRAF6/ UBA52/ UBB/ BST2/ IRF3/ CASP1/ RPS27A/ TRIM25/ TLR7	RUNX1
REACTOME_FCERI_MEDIATED_MAPK_ACTIVATION	-1.56965	0.116496	-5.62952	1.80712e-08	-5.09058	3.56962e-07	-0.050325	-0.417611	2.60821e-06	SYK/ SOS1/ LYN/ GRB2/ RAC1/ MAPK1/ PAK1/ PLCG2	SYK/ SOS1	LYN/ GRB2/ RAC1/ MAPK1/ PAK1/ PLCG2
REACTOME_ION_CHANNEL_TRANSPORT	0.938587	0.347943	6.23536	4.50753e-10	5.07274	3.92121e-07	0.0278801	0.302471	2.84612e-06	ATP2C1/ CLIC2/ UBC/ NEDD4L/ MCOLN1/ UBA52/ UBB/ TTYH3/ CLCN7/ ATP6V1C1/ ATP6V0B/ ATP6V0A1/ ATP6V1B2/ ATP1B3/ RPS27A/ TRPM7/ WWP1/ ATP6AP1/ ATP8B4/ ATP9B/ ATP11C/ CALM1/ ATP2A2/ WNK1	ATP2C1/ CLIC2/ UBC/ NEDD4L/ MCOLN1/ UBA52/ UBB/ TTYH3/ CLCN7/ ATP6V1C1/ ATP6V0B/ ATP6V0A1/ ATP6V1B2/ ATP1B3/ RPS27A/ TRPM7/ WWP1/ ATP6AP1	ATP8B4/ ATP9B/ ATP11C/ CALM1/ ATP2A2/ WNK1
REACTOME_TRANSLESION_SYNTHESIS_BY_POLK	0.24726	0.804707	6.87694	6.11523e-12	5.03757	4.71481e-07	0.0119007	0.735135	3.39963e-06	UBC/ UBA52/ UBB/ REV3L/ RPS27A/	UBC/ UBA52/ UBB/ REV3L/ RPS27A
REACTOME_RHOBTB2_GTPASE_CYCLE	3.59248	0.000327551	3.50259	0.000460753	5.01697	5.24924e-07	0.112074	0.293738	3.76024e-06	HSP90AA1/ HSP90AB1/ ACTN1/ CCT2/ TRA2B/ HNRNPC/ ACTG1	HSP90AA1/ HSP90AB1/ ACTN1/ CCT2/ TRA2B	HNRNPC/ ACTG1
REACTOME_DOWNREGULATION_OF_TGF_BETA_RECEPTOR_SIGNALING	0.973433	0.330338	6.10867	1.00466e-09	5.0078	5.50553e-07	0.0337763	0.425007	3.91822e-06	UBC/ XPO1/ NEDD4L/ PPP1R15A/ UBA52/ UBB/ RPS27A/ SMURF1	UBC/ XPO1/ NEDD4L/ PPP1R15A/ UBA52/ UBB/ RPS27A	SMURF1
REACTOME_METABOLISM_OF_AMINO_ACIDS_AND_DERIVATIVES	1.39925	0.161737	5.67005	1.42757e-08	4.99875	5.77023e-07	0.0587104	0.416247	4.08011e-06	HIBCH/ RPS28/ TMLHE/ RPS19/ GLS/ RPL36/ RPL30/ RPL26/ UBA52/ RPS15A/ SHMT1/ RPS9/ RPL37/ RPS3/ RPL29/ RPL35A/ RPLP1/ RPL41/ RPL32/ RPL13/ RPS15/ SEM1/ RPS6/ RPL27A/ RPS13/ RPL35/ RPL14/ RPS2/ CARNMT1/ RPL37A/ RPL18/ SAT1/ RPLP0/ RPS12/ GATM/ RPL7A/ RPL38/ RPS14/ RPL5/ RPS16/ RPL19/ RPS27A/ RPL27/ RPL23A/ RPL31/ RPL11/ BCAT1/ DHTKD1/ IARS1/ SLC44A1/ GLUL/ SLC25A12	HIBCH/ RPS28/ TMLHE/ RPS19/ GLS/ RPL36/ RPL30/ RPL26/ UBA52/ RPS15A/ SHMT1/ RPS9/ RPL37/ RPS3/ RPL29/ RPL35A/ RPLP1/ RPL41/ RPL32/ RPL13/ RPS15/ SEM1/ RPS6/ RPL27A/ RPS13/ RPL35/ RPL14/ RPS2/ CARNMT1/ RPL37A/ RPL18/ SAT1/ RPLP0/ RPS12/ GATM/ RPL7A/ RPL38/ RPS14/ RPL5/ RPS16/ RPL19/ RPS27A/ RPL27/ RPL23A/ RPL31/ RPL11	BCAT1/ DHTKD1/ IARS1/ SLC44A1/ GLUL/ SLC25A12
REACTOME_SIGNALING_BY_SCF_KIT	-0.646962	0.517657	-6.40193	1.53421e-10	-4.98432	6.21794e-07	-0.0204847	-0.365357	4.3685e-06	GAB2/ FER/ SOS1/ PRKCA/ LYN/ GRB2/ RAC1/ STAT3/ JAK2/ CBL/ SH2B3/ PIK3R1	GAB2/ FER/ SOS1	PRKCA/ LYN/ GRB2/ RAC1/ STAT3/ JAK2/ CBL/ SH2B3/ PIK3R1
REACTOME_FLT3_SIGNALING_BY_CBL_MUTANTS	0.748348	0.45425	6.29849	3.0055e-10	4.98287	6.2648e-07	0.0503449	1.08324	4.37339e-06	UBC/ UBA52/ UBB/ RPS27A/ CBL	UBC/ UBA52/ UBB/ RPS27A	CBL
REACTOME_GROWTH_HORMONE_RECEPTOR_SIGNALING	-1.79195	0.0731412	-5.19524	2.04453e-07	-4.94069	7.78464e-07	-0.0655072	-0.484977	5.36602e-06	LYN/ STAT3/ MAPK1/ JAK2		LYN/ STAT3/ MAPK1/ JAK2
REACTOME_REGULATION_OF_CHOLESTEROL_BIOSYNTHESIS_BY_SREBP_SREBF	-1.32362	0.185628	-5.66422	1.47696e-08	-4.94115	7.76631e-07	-0.0435877	-0.383902	5.36602e-06	NCOA2/ TBL1XR1/ CHD9/ SREBF2/ SEC24D/ SEC24B	NCOA2	TBL1XR1/ CHD9/ SREBF2/ SEC24D/ SEC24B
REACTOME_PROTEIN_LOCALIZATION	1.47463	0.140313	5.47423	4.39413e-08	4.91359	8.94255e-07	0.0484748	0.32196	6.08769e-06	HSPD1/ UBC/ APP/ IDH1/ UBE2D3/ UBA52/ UBB/ HSPA9/ COX19/ CHCHD10/ UBE2J2/ HMOX1/ PMPCB/ HSD17B4/ RPS27A/ SLC25A12/ UBE2D2/ CHCHD3	HSPD1/ UBC/ APP/ IDH1/ UBE2D3/ UBA52/ UBB/ HSPA9/ COX19/ CHCHD10/ UBE2J2/ HMOX1/ PMPCB/ HSD17B4/ RPS27A	SLC25A12/ UBE2D2/ CHCHD3
REACTOME_RUNX1_INTERACTS_WITH_CO_FACTORS_WHOSE_PRECISE_EFFECT_ON_RUNX1_TARGETS_IS_NOT_KNOWN	-1.2868	0.198163	-5.66205	1.49573e-08	-4.91358	8.94268e-07	-0.0431527	-0.436635	6.08769e-06	ARID1B/ RUNX1/ AUTS2/ HIPK2/ PHC2/ ARID1A	ARID1B	RUNX1/ AUTS2/ HIPK2/ PHC2/ ARID1A
REACTOME_ALPHA_PROTEIN_KINASE_1_SIGNALING_PATHWAY	-0.117409	0.906536	7.06007	1.66424e-12	4.9092	9.14491e-07	-0.00538291	0.798621	6.18693e-06	UBC/ TRAF6/ UBA52/ UBB/ RPS27A/ ALPK1/ TAB2	UBC/ TRAF6/ UBA52/ UBB/ RPS27A	ALPK1/ TAB2
REACTOME_RHO_GTPASES_ACTIVATE_PAKS	-2.42152	0.0154559	-4.50392	6.67106e-06	-4.89703	9.72984e-07	-0.0955022	-0.435445	6.54227e-06	RAC1/ CALM1/ PAK1		RAC1/ CALM1/ PAK1
REACTOME_SUMOYLATION_OF_RNA_BINDING_PROTEINS	-1.42718	0.153527	-5.48721	4.08334e-08	-4.88921	1.01239e-06	-0.0474757	-0.361265	6.76574e-06	NOP58/ NUP210/ HNRNPC/ POM121C/ PHC2/ POM121	NOP58/ NUP210	HNRNPC/ POM121C/ PHC2/ POM121
REACTOME_SLC_TRANSPORTER_DISORDERS	-0.133618	0.893705	-6.76751	1.31021e-11	-4.87983	1.06176e-06	-0.00443099	-0.448724	7.05268e-06	SLC1A3/ SLC2A9/ NUP210/ POM121C/ SLC20A2/ SLC11A2/ HK1/ SLC7A7/ POM121/ SLC12A6	SLC1A3/ SLC2A9/ NUP210	POM121C/ SLC20A2/ SLC11A2/ HK1/ SLC7A7/ POM121/ SLC12A6
REACTOME_NUCLEAR_EVENTS_KINASE_AND_TRANSCRIPTION_FACTOR_ACTIVATION	-2.32472	0.0200868	-4.57441	4.77556e-06	-4.87843	1.06936e-06	-0.0804716	-0.309188	7.06032e-06	MAPK14/ PPP2CB/ RPS6KA5/ MEF2A/ RPS6KA2/ MEF2C/ TCF12/ RPS6KA1/ RPS6KA3/ MAPK1	MAPK14/ PPP2CB/ RPS6KA5	MEF2A/ RPS6KA2/ MEF2C/ TCF12/ RPS6KA1/ RPS6KA3/ MAPK1
REACTOME_SARS_COV_1_MODULATES_HOST_TRANSLATION_MACHINERY	1.03107	0.302509	5.86436	4.5087e-09	4.8758	1.08366e-06	0.06641	0.814254	7.06961e-06	RPS28/ RPS19/ RPS15A/ RPS9/ RPS3/ RPS15/ RPS6/ RPS13/ RPS2/ RPS12/ RPS14/ RPS16/ RPS27A/	RPS28/ RPS19/ RPS15A/ RPS9/ RPS3/ RPS15/ RPS6/ RPS13/ RPS2/ RPS12/ RPS14/ RPS16/ RPS27A
REACTOME_SARS_COV_2_MODULATES_HOST_TRANSLATION_MACHINERY	1.03107	0.302509	5.86436	4.5087e-09	4.8758	1.08366e-06	0.06641	0.814254	7.06961e-06	RPS28/ RPS19/ RPS15A/ RPS9/ RPS3/ RPS15/ RPS6/ RPS13/ RPS2/ RPS12/ RPS14/ RPS16/ RPS27A/	RPS28/ RPS19/ RPS15A/ RPS9/ RPS3/ RPS15/ RPS6/ RPS13/ RPS2/ RPS12/ RPS14/ RPS16/ RPS27A
REACTOME_DOWNREGULATION_OF_ERBB2_ERBB3_SIGNALING	0.48845	0.625231	6.39045	1.65396e-10	4.86412	1.14968e-06	0.0306786	0.94282	7.41208e-06	UBC/ UBA52/ UBB/ RPS27A/	UBC/ UBA52/ UBB/ RPS27A
REACTOME_SEMA4D_IN_SEMAPHORIN_SIGNALING	-1.509	0.1313	-5.37145	7.8106e-08	-4.86521	1.14336e-06	-0.0549266	-0.521819	7.41208e-06	SEMA4D/ LIMK2/ RAC1		SEMA4D/ LIMK2/ RAC1
REACTOME_MITOTIC_PROPHASE	-1.26708	0.205126	-5.56671	2.59598e-08	-4.83222	1.3502e-06	-0.041251	-0.297169	8.60362e-06	NUP210/ NEK9/ PPP2CB/ PRKCB/ PRKCA/ VRK2/ POM121C/ H2AC6/ MAPK1/ POM121	NUP210/ NEK9/ PPP2CB/ PRKCB	PRKCA/ VRK2/ POM121C/ H2AC6/ MAPK1/ POM121
REACTOME_TAK1_DEPENDENT_IKK_AND_NF_KAPPA_B_ACTIVATION	0.649708	0.515881	6.18416	6.24332e-10	4.83228	1.34981e-06	0.0221291	0.441429	8.60362e-06	UBC/ APP/ RIPK2/ TRAF2/ TRAF6/ UBA52/ UBB/ NOD1/ RPS27A/ N4BP1/ ALPK1/ TAB2	UBC/ APP/ RIPK2/ TRAF2/ TRAF6/ UBA52/ UBB/ NOD1/ RPS27A/ N4BP1	ALPK1/ TAB2
REACTOME_ER_QUALITY_CONTROL_COMPARTMENT_ERQC	1.72791	0.0840052	5.06786	4.02305e-07	4.80533	1.54493e-06	0.067021	0.528353	9.78754e-06	UBC/ UBA52/ UBB/ OS9/ RPS27A/ UGGT2	UBC/ UBA52/ UBB/ OS9/ RPS27A	UGGT2
REACTOME_GLUCOSE_METABOLISM	-0.962464	0.335816	-5.82643	5.66254e-09	-4.80047	1.58291e-06	-0.0323017	-0.37907	9.9705e-06	PRKACB/ NUP210/ PPP2CB/ SLC37A2/ GNPDA1/ PFKFB3/ POM121C/ HK2/ ENO1/ HK1/ POM121/ SLC25A12	PRKACB/ NUP210/ PPP2CB/ SLC37A2/ GNPDA1	PFKFB3/ POM121C/ HK2/ ENO1/ HK1/ POM121/ SLC25A12
REACTOME_PROTEIN_METHYLATION	0.668891	0.503565	6.08586	1.15864e-09	4.77633	1.7852e-06	0.0311187	0.651656	1.11805e-05	METTL21A/ HSPA8/ METTL22/ RPS2/ CALM1	METTL21A/ HSPA8/ METTL22/ RPS2	CALM1
REACTOME_COOPERATION_OF_PDCL_PHLP1_AND_TRIC_CCT_IN_G_PROTEIN_BETA_FOLDING	0.00786573	0.993724	6.73752	1.61117e-11	4.76971	1.84495e-06	0.000285305	0.72949	1.1489e-05	CCT4/ CCT5/ TCP1/ CCT3/ CCT2/ GNB1	CCT4/ CCT5/ TCP1/ CCT3/ CCT2	GNB1
REACTOME_SYNTHESIS_OF_BILE_ACIDS_AND_BILE_SALTS_VIA_7ALPHA_HYDROXYCHOLESTEROL	1.48388	0.137841	5.20974	1.8911e-07	4.7331	2.21116e-06	0.0663028	0.586789	1.36917e-05	CYP27A1/ NCOA2/ HSD17B4/	CYP27A1/ NCOA2/ HSD17B4
REACTOME_RECOGNITION_OF_DNA_DAMAGE_BY_PCNA_CONTAINING_REPLICATION_COMPLEX	0.504917	0.613617	6.18492	6.21333e-10	4.73043	2.24044e-06	0.0244451	0.65558	1.3718e-05	UBC/ UBA52/ UBB/ UBE2B/ RPS27A/	UBC/ UBA52/ UBB/ UBE2B/ RPS27A
REACTOME_TCR_SIGNALING	-0.806545	0.419929	-5.88403	4.00389e-09	-4.73095	2.23469e-06	-0.024472	-0.296573	1.3718e-05	UBC/ MALT1/ RIPK2/ TRAF6/ UBA52/ UBB/ SEM1/ RPS27A/ PTPRJ/ PTPRC/ INPP5D/ PRKCQ/ FBXW11/ PTEN/ FYB1/ CD4/ PAK1/ HLA-DRB1/ PLCG2/ WAS/ PIK3R1/ UBE2D2/ TAB2	UBC/ MALT1/ RIPK2/ TRAF6/ UBA52/ UBB/ SEM1/ RPS27A	PTPRJ/ PTPRC/ INPP5D/ PRKCQ/ FBXW11/ PTEN/ FYB1/ CD4/ PAK1/ HLA-DRB1/ PLCG2/ WAS/ PIK3R1/ UBE2D2/ TAB2
REACTOME_COLLAGEN_DEGRADATION	-2.4744	0.0133461	-4.16066	3.17332e-05	-4.69169	2.70953e-06	-0.113929	-0.478097	1.64069e-05	COL9A2/ CTSL/ CTSB/ ADAM10	COL9A2/ CTSL	CTSB/ ADAM10
REACTOME_GLYCOLYSIS	-1.18024	0.237906	-5.44515	5.17624e-08	-4.68486	2.80158e-06	-0.0398663	-0.390281	1.6871e-05	PRKACB/ NUP210/ PPP2CB/ GNPDA1/ PFKFB3/ POM121C/ HK2/ ENO1/ HK1/ POM121	PRKACB/ NUP210/ PPP2CB/ GNPDA1	PFKFB3/ POM121C/ HK2/ ENO1/ HK1/ POM121
REACTOME_SIGNALING_BY_NTRKS	-1.12756	0.259504	-5.48423	4.15272e-08	-4.67525	2.93602e-06	-0.0350677	-0.249661	1.7584e-05	GAB1/ CLTC/ AP2A2/ MAPK14/ PPP2CB/ PCSK5/ SOS1/ RPS6KA5/ MEF2A/ TIAM1/ RPS6KA2/ MEF2C/ TCF12/ RPS6KA1/ GRB2/ RAC1/ RPS6KA3/ STAT3/ MAPK1/ PIK3R1	GAB1/ CLTC/ AP2A2/ MAPK14/ PPP2CB/ PCSK5/ SOS1/ RPS6KA5	MEF2A/ TIAM1/ RPS6KA2/ MEF2C/ TCF12/ RPS6KA1/ GRB2/ RAC1/ RPS6KA3/ STAT3/ MAPK1/ PIK3R1
REACTOME_HDACS_DEACETYLATE_HISTONES	-1.00352	0.315608	-5.60476	2.08543e-08	-4.67276	2.97174e-06	-0.0318396	-0.387315	1.77013e-05	TBL1XR1/ H2AC6/ RCOR1/ GATAD2B/ NCOR1		TBL1XR1/ H2AC6/ RCOR1/ GATAD2B/ NCOR1
REACTOME_DRUG_ADME	-2.30386	0.0212307	-4.27584	1.90421e-05	-4.65255	3.27861e-06	-0.092469	-0.384291	1.94236e-05	ABCC5/ ABCC4/ SLCO2B1/ RAC1	ABCC5	ABCC4/ SLCO2B1/ RAC1
REACTOME_RUNX2_REGULATES_BONE_DEVELOPMENT	-1.61625	0.106041	-4.94647	7.557e-07	-4.64054	3.47495e-06	-0.0589319	-0.461907	2.04761e-05	RUNX2/ MAPK1/ ABL1		RUNX2/ MAPK1/ ABL1
REACTOME_NS1_MEDIATED_EFFECTS_ON_HOST_PATHWAYS	-1.46958	0.141675	-5.08506	3.67507e-07	-4.63483	3.57225e-06	-0.051464	-0.363383	2.09368e-05	NUP210/ POM121C/ POM121	NUP210	POM121C/ POM121
REACTOME_TRANSLATION	1.24245	0.214072	5.30874	1.10385e-07	4.63239	3.61471e-06	0.0518026	0.432293	2.1073e-05	RPS28/ RPS19/ RPL36/ MRPL18/ RPL30/ RPL26/ EIF5/ UBA52/ RPS15A/ RPS9/ RPL37/ RPS3/ RPL29/ RPL35A/ RPLP1/ RPL41/ EIF4B/ RPL32/ RPL13/ RPS15/ MT-RNR1/ RPS6/ RPL27A/ RPS13/ RPL35/ RPL14/ RPS2/ RPL37A/ RPL18/ EIF2S2/ RPLP0/ RPS12/ RPL7A/ RPL38/ RPS14/ RPL5/ RPS16/ RPL19/ RPS27A/ RPL27/ RPL23A/ RPL31/ RPL11/ EIF2S3/ IARS1	RPS28/ RPS19/ RPL36/ MRPL18/ RPL30/ RPL26/ EIF5/ UBA52/ RPS15A/ RPS9/ RPL37/ RPS3/ RPL29/ RPL35A/ RPLP1/ RPL41/ EIF4B/ RPL32/ RPL13/ RPS15/ MT-RNR1/ RPS6/ RPL27A/ RPS13/ RPL35/ RPL14/ RPS2/ RPL37A/ RPL18/ EIF2S2/ RPLP0/ RPS12/ RPL7A/ RPL38/ RPS14/ RPL5/ RPS16/ RPL19/ RPS27A/ RPL27/ RPL23A/ RPL31/ RPL11	EIF2S3/ IARS1
REACTOME_SIGNALING_BY_ERBB4	2.06506	0.0389178	4.47793	7.53712e-06	4.62659	3.7174e-06	0.0664217	0.336021	2.1557e-05	UBC/ APOE/ UBA52/ UBB/ MXD4/ RPS27A/ ESR1/ WWP1/ SOS1/ GRB2/ NCOR1/ PIK3R1/ TAB2	UBC/ APOE/ UBA52/ UBB/ MXD4/ RPS27A/ ESR1/ WWP1/ SOS1	GRB2/ NCOR1/ PIK3R1/ TAB2
REACTOME_SIGNALING_BY_PTK6	0.91133	0.362122	5.61376	1.97979e-08	4.61393	3.95119e-06	0.0300941	0.392418	2.27921e-05	GPNMB/ UBC/ ARAP1/ UBA52/ UBB/ KHDRBS1/ DOCK1/ RPS27A/ KHDRBS3/ RAC1/ STAT3/ CBL	GPNMB/ UBC/ ARAP1/ UBA52/ UBB/ KHDRBS1/ DOCK1/ RPS27A	KHDRBS3/ RAC1/ STAT3/ CBL
REACTOME_NUCLEAR_ENVELOPE_BREAKDOWN	-1.18172	0.237316	-5.31147	1.08746e-07	-4.59138	4.40327e-06	-0.0392437	-0.357775	2.5267e-05	NUP210/ NEK9/ PRKCB/ PRKCA/ VRK2/ POM121C/ POM121	NUP210/ NEK9/ PRKCB	PRKCA/ VRK2/ POM121C/ POM121
REACTOME_REGULATION_OF_NF_KAPPA_B_SIGNALING	0.220924	0.825152	6.25783	3.90375e-10	4.58117	4.62382e-06	0.00966594	0.571277	2.63943e-05	UBC/ TRAF2/ TRAF6/ UBA52/ UBB/ RPS27A/ N4BP1/	UBC/ TRAF2/ TRAF6/ UBA52/ UBB/ RPS27A/ N4BP1
REACTOME_MITOTIC_G2_G2_M_PHASES	1.83351	0.0667262	4.63675	3.53927e-06	4.57517	4.75836e-06	0.055909	0.213865	2.70216e-05	HSP90AA1/ CCNH/ UBC/ HSP90AB1/ XPO1/ UBA52/ UBB/ SEM1/ CLASP1/ PPP2CB/ RPS27A/ PCM1/ FBXW11/ PPP2R2A/ E2F3/ CNTRL	HSP90AA1/ CCNH/ UBC/ HSP90AB1/ XPO1/ UBA52/ UBB/ SEM1/ CLASP1/ PPP2CB/ RPS27A/ PCM1	FBXW11/ PPP2R2A/ E2F3/ CNTRL
REACTOME_LOSS_OF_FUNCTION_OF_MECP2_IN_RETT_SYNDROME	-1.86908	0.0616115	-4.5649	4.99739e-06	-4.54951	5.3771e-06	-0.0749108	-0.477087	3.01127e-05	TBL1XR1/ CALM1/ NCOR1		TBL1XR1/ CALM1/ NCOR1
REACTOME_TRANSCRIPTION_OF_THE_HIV_GENOME	0.310292	0.756339	-6.74383	1.54268e-11	-4.5492	5.38511e-06	0.0115708	-0.436752	3.01127e-05	CCNH/ TAF15/ RNGTT/ GTF2F2/ CCNT2/ ERCC3/ GTF2A1/ TAF1/ NCBP1	CCNH/ TAF15	RNGTT/ GTF2F2/ CCNT2/ ERCC3/ GTF2A1/ TAF1/ NCBP1
REACTOME_TRANSPORT_OF_INORGANIC_CATIONS_ANIONS_AND_AMINO_ACIDS_OLIGOPEPTIDES	-0.393862	0.693683	-6.02531	1.68791e-09	-4.53904	5.65118e-06	-0.0134918	-0.380633	3.14401e-05	SLC1A3/ SLC12A7/ SLC25A29/ AHCYL2/ SLC1A2/ SLC8A1/ SLC20A2/ SLC8B1/ CALM1/ SLC7A7/ SLC4A7/ SLC12A6	SLC1A3/ SLC12A7/ SLC25A29/ AHCYL2	SLC1A2/ SLC8A1/ SLC20A2/ SLC8B1/ CALM1/ SLC7A7/ SLC4A7/ SLC12A6
REACTOME_APOPTOTIC_CLEAVAGE_OF_CELLULAR_PROTEINS	-1.0945	0.273735	-5.30484	1.12769e-07	-4.52502	6.03894e-06	-0.0401103	-0.392336	3.34277e-05	CASP7/ VIM/ ACIN1/ PRKCQ/ PTK2/ DBNL	CASP7/ VIM/ ACIN1	PRKCQ/ PTK2/ DBNL
REACTOME_INTERLEUKIN_2_FAMILY_SIGNALING	0.330877	0.740737	-6.72164	1.79691e-11	-4.51895	6.21466e-06	0.0105871	-0.417416	3.42275e-05	GAB2/ SYK/ IL2RA/ SOS1/ CSF2RA/ INPP5D/ IL3RA/ GRB2/ STAT3/ JAK2/ PIK3R1	GAB2/ SYK/ IL2RA/ SOS1	CSF2RA/ INPP5D/ IL3RA/ GRB2/ STAT3/ JAK2/ PIK3R1
REACTOME_RIPK1_MEDIATED_REGULATED_NECROSIS	1.18679	0.235311	5.18924	2.11159e-07	4.50853	6.52784e-06	0.0459896	0.409052	3.57726e-05	HSP90AA1/ UBC/ CFLAR/ SDCBP/ TRAF2/ UBA52/ UBB/ FLOT2/ RPS27A/ PELI1/ FLOT1	HSP90AA1/ UBC/ CFLAR/ SDCBP/ TRAF2/ UBA52/ UBB/ FLOT2/ RPS27A	PELI1/ FLOT1
REACTOME_TRANSPORT_OF_MATURE_TRANSCRIPT_TO_CYTOPLASM	-1.30058	0.193403	-5.06669	4.04785e-07	-4.50234	6.72091e-06	-0.0433707	-0.347218	3.66473e-05	NUP210/ SLBP/ POM121C/ SYMPK/ WDR33/ POM121/ NCBP1	NUP210/ SLBP	POM121C/ SYMPK/ WDR33/ POM121/ NCBP1
REACTOME_GAP_FILLING_DNA_REPAIR_SYNTHESIS_AND_LIGATION_IN_GG_NER	0.475127	0.634697	5.88146	4.06674e-09	4.49478	6.9641e-06	0.0249942	0.682071	3.77854e-05	UBC/ UBA52/ UBB/ RPS27A/	UBC/ UBA52/ UBB/ RPS27A
REACTOME_FCERI_MEDIATED_CA_2_MOBILIZATION	-0.461276	0.644601	-5.89252	3.80352e-09	-4.49281	7.0289e-06	-0.0145266	-0.374112	3.79491e-05	SYK/ SOS1/ LYN/ GRB2/ ITPR2/ CALM1/ PPP3CB/ PLCG2	SYK/ SOS1	LYN/ GRB2/ ITPR2/ CALM1/ PPP3CB/ PLCG2
REACTOME_RHOBTB_GTPASE_CYCLE	2.44254	0.0145845	3.90286	9.50617e-05	4.48687	7.22758e-06	0.0726323	0.269407	3.88305e-05	HSP90AA1/ HSP90AB1/ ACTN1/ VIM/ CCT2/ TRA2B/ HNRNPC/ ACTG1	HSP90AA1/ HSP90AB1/ ACTN1/ VIM/ CCT2/ TRA2B	HNRNPC/ ACTG1
REACTOME_LATE_ENDOSOMAL_MICROAUTOPHAGY	0.0844965	0.932662	6.23201	4.60496e-10	4.46644	7.95309e-06	0.00389807	0.681366	4.23135e-05	UBC/ PLIN2/ HSPA8/ UBA52/ UBB/ VIM/ RPS27A/ MVB12B	UBC/ PLIN2/ HSPA8/ UBA52/ UBB/ VIM/ RPS27A	MVB12B
REACTOME_REGULATED_NECROSIS	0.428517	0.668275	5.88497	3.98138e-09	4.46431	8.03288e-06	0.0153326	0.426821	4.25316e-05	HSP90AA1/ UBC/ IL18/ CFLAR/ SDCBP/ TRAF2/ UBA52/ UBB/ FLOT2/ CASP1/ RPS27A/ PELI1/ FLOT1/ IRF2	HSP90AA1/ UBC/ IL18/ CFLAR/ SDCBP/ TRAF2/ UBA52/ UBB/ FLOT2/ CASP1/ RPS27A	PELI1/ FLOT1/ IRF2
REACTOME_SYNTHESIS_OF_PIPS_AT_THE_PLASMA_MEMBRANE	0.0218984	0.982529	-6.28589	3.25972e-10	-4.42931	9.45334e-06	0.00074463	-0.373773	4.98118e-05	PIK3R5/ PLEKHA5/ INPP5D/ PIP4K2A/ PIP5K1B/ PIP5K1A/ PTEN/ INPP4A/ PIK3R1	PIK3R5/ PLEKHA5	INPP5D/ PIP4K2A/ PIP5K1B/ PIP5K1A/ PTEN/ INPP4A/ PIK3R1
REACTOME_TRANSPORT_OF_MATURE_MRNAS_DERIVED_FROM_INTRONLESS_TRANSCRIPTS	-0.984125	0.325054	-5.26689	1.38752e-07	-4.42014	9.86382e-06	-0.0342437	-0.417981	5.14798e-05	NUP210/ SLBP/ POM121C/ SYMPK/ WDR33/ POM121/ NCBP1	NUP210/ SLBP	POM121C/ SYMPK/ WDR33/ POM121/ NCBP1
REACTOME_HEDGEHOG_OFF_STATE	0.827365	0.40803	5.41308	6.19515e-08	4.41266	1.02109e-05	0.0267895	0.295653	5.27887e-05	UBC/ PRKACB/ ADCY7/ UBA52/ UBB/ GNAS/ SEM1/ ADCY9/ RPS27A/ CSNK1A1/ NUMB	UBC/ PRKACB/ ADCY7/ UBA52/ UBB/ GNAS/ SEM1/ ADCY9/ RPS27A	CSNK1A1/ NUMB
REACTOME_SUMOYLATION_OF_UBIQUITINYLATION_PROTEINS	-1.28564	0.198568	-4.9562	7.18837e-07	-4.41365	1.01642e-05	-0.04199	-0.356261	5.27887e-05	NUP210/ POM121C/ POM121	NUP210	POM121C/ POM121
REACTOME_G_BETA_GAMMA_SIGNALLING_THROUGH_CDC42	-0.43957	0.660249	-5.77893	7.51767e-09	-4.39714	1.09684e-05	-0.017438	-0.630189	5.64386e-05	/ GNB1/ ARHGEF6/ PAK1		GNB1/ ARHGEF6/ PAK1
REACTOME_TRANSCRIPTIONAL_ACTIVATION_OF_MITOCHONDRIAL_BIOGENESIS	-1.47952	0.139001	-4.72309	2.3229e-06	-4.38591	1.15503e-05	-0.045492	-0.288125	5.91549e-05	NCOA2/ SOD2/ TBL1XR1/ MEF2C/ CHD9/ CALM1/ NCOR1	NCOA2/ SOD2	TBL1XR1/ MEF2C/ CHD9/ CALM1/ NCOR1
REACTOME_RAB_GEFS_EXCHANGE_GTP_FOR_GDP_ON_RABS	-0.866878	0.386009	-5.31441	1.07003e-07	-4.37083	1.23774e-05	-0.0258412	-0.240256	6.3096e-05	DENND2D/ DENND4B/ DENND4C/ HPS1/ DENND3/ RAB31/ GAPVD1/ RAB10/ GDI2/ TRAPPC11/ RIN2/ RIN3/ RAB12	DENND2D/ DENND4B/ DENND4C/ HPS1	DENND3/ RAB31/ GAPVD1/ RAB10/ GDI2/ TRAPPC11/ RIN2/ RIN3/ RAB12
REACTOME_RHO_GTPASES_ACTIVATE_WASPS_AND_WAVES	-2.54185	0.0110266	-3.61931	0.000295389	-4.3566	1.32098e-05	-0.0825062	-0.235584	6.70274e-05	WIPF1/ WIPF3/ ARPC1B/ ABI2/ WASF2/ CYFIP1/ PTK2/ GRB2/ NCKAP1L/ RAC1/ ACTB/ MAPK1/ ACTR2/ ABL1/ WAS/ ACTG1	WIPF1/ WIPF3/ ARPC1B/ ABI2	WASF2/ CYFIP1/ PTK2/ GRB2/ NCKAP1L/ RAC1/ ACTB/ MAPK1/ ACTR2/ ABL1/ WAS/ ACTG1
REACTOME_REGULATION_OF_GLUCOKINASE_BY_GLUCOKINASE_REGULATORY_PROTEIN	-1.21634	0.223856	-4.9277	8.32046e-07	-4.34449	1.396e-05	-0.0428414	-0.409893	7.01844e-05	NUP210/ POM121C/ POM121	NUP210	POM121C/ POM121
REACTOME_OVARIAN_TUMOR_DOMAIN_PROTEASES	0.335965	0.736897	5.79818	6.70377e-09	4.3375	1.44115e-05	0.0123332	0.500356	7.21231e-05	UBC/ TRAF3/ RIPK2/ TRAF6/ UBA52/ UBB/ NOD1/ RPS27A/ ESR1/ TRIM25/ PTEN	UBC/ TRAF3/ RIPK2/ TRAF6/ UBA52/ UBB/ NOD1/ RPS27A/ ESR1/ TRIM25	PTEN
REACTOME_RHO_GTPASES_ACTIVATE_PKNS	-1.1287	0.259024	-4.9868	6.13891e-07	-4.32431	1.53011e-05	-0.0372567	-0.430364	7.62275e-05	NCOA2/ H2AC6/ RAC1/ PAK1	NCOA2	H2AC6/ RAC1/ PAK1
REACTOME_SARS_COV_1_INFECTION	0.00668459	0.994667	6.09014	1.12813e-09	4.3111	1.62441e-05	0.000245481	0.374455	8.0559e-05	UBC/ PARP4/ RPS28/ SERPINE1/ TRAF3/ RPS19/ TRAF6/ UBA52/ UBB/ MGAT1/ RPS15A/ BST2/ RPS9/ RPS3/ IRF3/ DDX5/ RPS15/ RPS6/ RPS13/ GALNT1/ RPS2/ RPS12/ RPS14/ RPS16/ CASP1/ RPS27A/ CTSL/ TRIM25/ TLR7/ ST6GALNAC3/ RUNX1/ ST6GAL1/ PARP14	UBC/ PARP4/ RPS28/ SERPINE1/ TRAF3/ RPS19/ TRAF6/ UBA52/ UBB/ MGAT1/ RPS15A/ BST2/ RPS9/ RPS3/ IRF3/ DDX5/ RPS15/ RPS6/ RPS13/ GALNT1/ RPS2/ RPS12/ RPS14/ RPS16/ CASP1/ RPS27A/ CTSL/ TRIM25/ TLR7	ST6GALNAC3/ RUNX1/ ST6GAL1/ PARP14
REACTOME_PINK1_PRKN_MEDIATED_MITOPHAGY	0.46845	0.639463	5.60041	2.13845e-08	4.29133	1.77604e-05	0.0215014	0.611563	8.7289e-05	UBC/ SQSTM1/ UBA52/ UBB/ RPS27A/	UBC/ SQSTM1/ UBA52/ UBB/ RPS27A
REACTOME_RAC2_GTPASE_CYCLE	-1.04507	0.295992	-4.98996	6.03905e-07	-4.26741	1.97754e-05	-0.0304604	-0.23863	9.63282e-05	GIT2/ IQGAP1/ SWAP70/ DOCK1/ ABI2/ DOCK2/ ABR/ TRIO/ ARHGAP21/ ERBIN/ DOCK10/ ITGB1/ DOCK4/ ARHGAP26/ PREX1/ TIAM1/ WASF2/ VRK2/ CYFIP1/ ARHGAP32/ NCKAP1L/ PAK1/ VAPB/ PIK3R1	GIT2/ IQGAP1/ SWAP70/ DOCK1/ ABI2/ DOCK2/ ABR/ TRIO/ ARHGAP21/ ERBIN/ DOCK10/ ITGB1	DOCK4/ ARHGAP26/ PREX1/ TIAM1/ WASF2/ VRK2/ CYFIP1/ ARHGAP32/ NCKAP1L/ PAK1/ VAPB/ PIK3R1
REACTOME_SUMOYLATION_OF_CHROMATIN_ORGANIZATION_PROTEINS	-1.29652	0.194797	-4.73565	2.18351e-06	-4.26539	1.99555e-05	-0.0426952	-0.304289	9.67752e-05	NUP210/ POM121C/ PHC2/ POM121	NUP210	POM121C/ PHC2/ POM121
REACTOME_ACTIVATION_OF_THE_MRNA_UPON_BINDING_OF_THE_CAP_BINDING_COMPLEX_AND_EIFS_AND_SUBSEQUENT_BINDING_TO_43S	0.679176	0.497026	5.34471	9.05642e-08	4.25953	2.04859e-05	0.0343381	0.585173	9.84763e-05	RPS28/ RPS19/ RPS15A/ RPS9/ RPS3/ EIF4B/ RPS15/ RPS6/ RPS13/ RPS2/ EIF2S2/ RPS12/ RPS14/ RPS16/ RPS27A/ EIF2S3	RPS28/ RPS19/ RPS15A/ RPS9/ RPS3/ EIF4B/ RPS15/ RPS6/ RPS13/ RPS2/ EIF2S2/ RPS12/ RPS14/ RPS16/ RPS27A	EIF2S3
REACTOME_SIGNALING_BY_ROBO_RECEPTORS	1.18821	0.234749	4.83257	1.34784e-06	4.25733	2.06879e-05	0.0521396	0.390062	9.90127e-05	UBC/ PRKACB/ RPS28/ MYO9B/ RPS19/ RPL36/ CXCR4/ RPL30/ RPL26/ UBA52/ UBB/ RPS15A/ RPS9/ RPL37/ RPS3/ RPL29/ RPL35A/ RPLP1/ RPL41/ RPL32/ RPL13/ RPS15/ SEM1/ RPS6/ RPL27A/ RPS13/ RPL35/ RPL14/ RPS2/ RPL37A/ RPL18/ RPLP0/ CLASP1/ RPS12/ RPL7A/ RPL38/ RPS14/ RPL5/ RPS16/ RPL19/ RPS27A/ RPL27/ RPL23A/ RPL31/ RPL11/ SOS1/ SRGAP2/ PRKCA/ SRGAP1/ RAC1/ ABL2/ PAK1/ PPP3CB/ ABL1/ NCBP1	UBC/ PRKACB/ RPS28/ MYO9B/ RPS19/ RPL36/ CXCR4/ RPL30/ RPL26/ UBA52/ UBB/ RPS15A/ RPS9/ RPL37/ RPS3/ RPL29/ RPL35A/ RPLP1/ RPL41/ RPL32/ RPL13/ RPS15/ SEM1/ RPS6/ RPL27A/ RPS13/ RPL35/ RPL14/ RPS2/ RPL37A/ RPL18/ RPLP0/ CLASP1/ RPS12/ RPL7A/ RPL38/ RPS14/ RPL5/ RPS16/ RPL19/ RPS27A/ RPL27/ RPL23A/ RPL31/ RPL11/ SOS1	SRGAP2/ PRKCA/ SRGAP1/ RAC1/ ABL2/ PAK1/ PPP3CB/ ABL1/ NCBP1
REACTOME_APOPTOTIC_EXECUTION_PHASE	-1.66969	0.0949816	-4.34231	1.40992e-05	-4.25112	2.12701e-05	-0.0578654	-0.282287	0.000100918	CASP7/ VIM/ DFFA/ ACIN1/ PRKCQ/ PTK2/ DBNL	CASP7/ VIM/ DFFA/ ACIN1	PRKCQ/ PTK2/ DBNL
REACTOME_PHASE_II_CONJUGATION_OF_COMPOUNDS	0.230021	0.818075	5.78261	7.35484e-09	4.25158	2.12272e-05	0.00850664	0.515186	0.000100918	SULT1C2/ HPGDS/ TPST2/ MGST3/ MAT2A/	SULT1C2/ HPGDS/ TPST2/ MGST3/ MAT2A
REACTOME_RHO_GTPASES_ACTIVATE_NADPH_OXIDASES	-1.55447	0.120072	-4.45484	8.39566e-06	-4.24922	2.14512e-05	-0.0615427	-0.353712	0.000101338	MAPK14/ PRKCB/ PRKCA/ RAC1/ MAPK1	MAPK14/ PRKCB	PRKCA/ RAC1/ MAPK1
REACTOME_CYTOCHROME_P450_ARRANGED_BY_SUBSTRATE_TYPE	-0.637097	0.524062	6.64348	3.06368e-11	4.24715	2.16505e-05	-0.0297097	0.651012	0.000101841	CYP27A1/ NCOA2/ TBXAS1/ ARNT	CYP27A1/ NCOA2	TBXAS1/ ARNT
REACTOME_COSTIMULATION_BY_THE_CD28_FAMILY	-0.539876	0.589282	-5.46344	4.66989e-08	-4.24499	2.18606e-05	-0.0177456	-0.331386	0.00010239	PPP2CB/ LYN/ MAP3K8/ GRB2/ RAC1/ CD4/ PAK1/ HLA-DRB1/ PIK3R1	PPP2CB	LYN/ MAP3K8/ GRB2/ RAC1/ CD4/ PAK1/ HLA-DRB1/ PIK3R1
REACTOME_REGULATION_OF_TP53_ACTIVITY_THROUGH_METHYLATION	0.730064	0.465351	5.26288	1.41817e-07	4.23765	2.25871e-05	0.031311	0.537929	0.000104896	UBC/ UBA52/ UBB/ RPS27A/ ATM/ MDM4	UBC/ UBA52/ UBB/ RPS27A/ ATM	MDM4
REACTOME_CA2_PATHWAY	0.067217	0.946409	-6.04665	1.47892e-09	-4.22809	2.35678e-05	0.00200792	-0.350293	0.000108989	TNRC6B/ PRKCA/ GNB1/ ITPR2/ CALM1/ PPP3CB	TNRC6B	PRKCA/ GNB1/ ITPR2/ CALM1/ PPP3CB
REACTOME_HCMV_INFECTION	-1.76726	0.077185	-4.16982	3.04835e-05	-4.19815	2.69103e-05	-0.0538541	-0.252389	0.000123405	NUP210/ DYNC1LI2/ ITGB1/ TBL1XR1/ MVB12B/ POM121C/ H2AC6/ CEBPD/ NCOR1/ POM121	NUP210/ DYNC1LI2/ ITGB1	TBL1XR1/ MVB12B/ POM121C/ H2AC6/ CEBPD/ NCOR1/ POM121
REACTOME_SENSORY_PROCESSING_OF_SOUND_BY_OUTER_HAIR_CELLS_OF_THE_COCHLEA	2.91791	0.00352388	3.00262	0.00267663	4.18645	2.83353e-05	0.112349	0.271689	0.000129398	KCNMA1/ MSN/ MPP1/ SPTBN1/ ACTB/ ACTG1	KCNMA1/ MSN/ MPP1/ SPTBN1	ACTB/ ACTG1
REACTOME_NOD1_2_SIGNALING_PATHWAY	-0.136951	0.891069	6.04904	1.4571e-09	4.18048	2.90895e-05	-0.00536323	0.474954	0.000131202	UBC/ RIPK2/ TRAF6/ UBA52/ UBB/ MAPK14/ NOD1/ CASP1/ RPS27A/ TAB2	UBC/ RIPK2/ TRAF6/ UBA52/ UBB/ MAPK14/ NOD1/ CASP1/ RPS27A	TAB2
REACTOME_REGULATION_OF_BACH1_ACTIVITY	0.525011	0.599575	5.38742	7.14753e-08	4.18072	2.90585e-05	0.0277182	0.658384	0.000131202	UBC/ UBA52/ UBB/ FBXL17/ RPS27A/ BACH1	UBC/ UBA52/ UBB/ FBXL17/ RPS27A	BACH1
REACTOME_SIGNAL_ATTENUATION	-1.19363	0.232624	-4.72025	2.35552e-06	-4.18174	2.8928e-05	-0.0526061	-0.558109	0.000131202	SOS1/ GRB2/ MAPK1	SOS1	GRB2/ MAPK1
REACTOME_MITOPHAGY	0.580969	0.561261	5.32739	9.96322e-08	4.17784	2.94286e-05	0.0267246	0.561898	0.000132188	UBC/ SQSTM1/ UBA52/ UBB/ RPS27A/	UBC/ SQSTM1/ UBA52/ UBB/ RPS27A
REACTOME_SIGNALING_BY_HEDGEHOG	0.773944	0.438964	5.12767	2.93349e-07	4.17307	3.00521e-05	0.023164	0.243461	0.000134437	UBC/ PRKACB/ ADCY7/ EFCAB7/ UBA52/ UBB/ GNAS/ OS9/ SEM1/ ADCY9/ ARRB2/ RPS27A/ SMURF1/ CSNK1A1/ NUMB	UBC/ PRKACB/ ADCY7/ EFCAB7/ UBA52/ UBB/ GNAS/ OS9/ SEM1/ ADCY9/ ARRB2/ RPS27A	SMURF1/ CSNK1A1/ NUMB
REACTOME_SIGNALING_BY_ERBB2	2.10137	0.0356084	3.78943	0.000150995	4.16542	3.10775e-05	0.0731933	0.26594	0.00013823	HSP90AA1/ UBC/ GAB1/ UBA52/ UBB/ PRKCE/ ERBIN/ RPS27A/ SOS1/ PRKCA/ GRB2/ PIK3R1	HSP90AA1/ UBC/ GAB1/ UBA52/ UBB/ PRKCE/ ERBIN/ RPS27A/ SOS1	PRKCA/ GRB2/ PIK3R1
REACTOME_SNRNP_ASSEMBLY	-0.926321	0.354279	-4.9637	6.91618e-07	-4.16488	3.11522e-05	-0.0320566	-0.402291	0.00013823	NUP210/ POM121C/ POM121/ NCBP1	NUP210	POM121C/ POM121/ NCBP1
REACTOME_CARDIAC_CONDUCTION	-0.257441	0.796838	-5.62633	1.84083e-08	-4.16046	3.17613e-05	-0.00803579	-0.370073	0.000139242	CLIC2/ ATP1B3/ KCNIP1/ KCNK13/ SLC8A1/ HIPK2/ ITPR2/ CALM1/ ATP2A2/ KCNIP4	CLIC2/ ATP1B3	KCNIP1/ KCNK13/ SLC8A1/ HIPK2/ ITPR2/ CALM1/ ATP2A2/ KCNIP4
REACTOME_INTEGRIN_SIGNALING	-1.59514	0.110682	-4.28978	1.78854e-05	-4.16126	3.16494e-05	-0.0553384	-0.430201	0.000139242	SYK/ SOS1/ APBB1IP/ PTK2/ GRB2	SYK/ SOS1	APBB1IP/ PTK2/ GRB2
REACTOME_PLATELET_AGGREGATION_PLUG_FORMATION	-1.59514	0.110682	-4.28978	1.78854e-05	-4.16126	3.16494e-05	-0.0553384	-0.430201	0.000139242	SYK/ SOS1/ APBB1IP/ PTK2/ GRB2	SYK/ SOS1	APBB1IP/ PTK2/ GRB2
REACTOME_RUNX2_REGULATES_OSTEOBLAST_DIFFERENTIATION	-1.3	0.1936	-4.57949	4.6612e-06	-4.15743	3.21853e-05	-0.0487792	-0.51518	0.000140538	/ RUNX2/ MAPK1/ ABL1		RUNX2/ MAPK1/ ABL1
REACTOME_SUMOYLATION_OF_SUMOYLATION_PROTEINS	-1.31385	0.188898	-4.51701	6.2719e-06	-4.12304	3.73909e-05	-0.047278	-0.369967	0.000162621	NUP210/ POM121C/ POM121	NUP210	POM121C/ POM121
REACTOME_DOWNREGULATION_OF_SMAD2_3_SMAD4_TRANSCRIPTIONAL_ACTIVITY	0.586302	0.557672	5.21895	1.79939e-07	4.10493	4.04431e-05	0.0205445	0.294536	0.000174213	UBC/ SERPINE1/ NEDD4L/ UBE2D3/ UBA52/ UBB/ SNW1/ RPS27A/ SKI/ MAPK1/ NCOR1/ SKIL	UBC/ SERPINE1/ NEDD4L/ UBE2D3/ UBA52/ UBB/ SNW1/ RPS27A	SKI/ MAPK1/ NCOR1/ SKIL
REACTOME_TRNA_PROCESSING_IN_THE_NUCLEUS	-0.98261	0.325799	-4.82346	1.41092e-06	-4.10551	4.03425e-05	-0.0353837	-0.378845	0.000174213	NUP210/ POM121C/ POM121	NUP210	POM121C/ POM121
REACTOME_CELLULAR_SENESCENCE	0.200884	0.840789	-6.00092	1.96209e-09	-4.10124	4.1094e-05	0.00596981	-0.294908	0.000175614	UBC/ ANAPC16/ UBA52/ UBB/ TNRC6B/ MAPK14/ RPS27A/ ATM/ RPS6KA2/ RPS6KA1/ H2AC6/ RPS6KA3/ STAT3/ MAPK1/ PHC2/ ETS2/ MDM4/ CEBPB/ E2F3/ CDC27/ MRE11/ EP400	UBC/ ANAPC16/ UBA52/ UBB/ TNRC6B/ MAPK14/ RPS27A/ ATM	RPS6KA2/ RPS6KA1/ H2AC6/ RPS6KA3/ STAT3/ MAPK1/ PHC2/ ETS2/ MDM4/ CEBPB/ E2F3/ CDC27/ MRE11/ EP400
REACTOME_IKK_COMPLEX_RECRUITMENT_MEDIATED_BY_RIP1	0.468033	0.639761	5.33005	9.81883e-08	4.09986	4.13399e-05	0.0193539	0.477123	0.000175614	UBC/ TRAF6/ UBE2D3/ UBA52/ UBB/ RPS27A/ UBE2D2	UBC/ TRAF6/ UBE2D3/ UBA52/ UBB/ RPS27A	UBE2D2
REACTOME_TERMINATION_OF_TRANSLESION_DNA_SYNTHESIS	0.128658	0.897628	5.64902	1.61369e-08	4.08543	4.39948e-05	0.00556583	0.511271	0.000186171	UBC/ UBA52/ UBB/ RPS27A/ TRIM25/	UBC/ UBA52/ UBB/ RPS27A/ TRIM25
REACTOME_DNA_METHYLATION	0.255138	0.798617	-6.02687	1.67162e-09	-4.08123	4.47973e-05	0.0149391	-0.885179	0.000188037	DNMT3A/ H2AC6/ UHRF1	DNMT3A	H2AC6/ UHRF1
REACTOME_NUCLEAR_IMPORT_OF_REV_PROTEIN	-1.34961	0.177141	-4.421	9.82431e-06	-4.08044	4.49505e-05	-0.0485409	-0.361272	0.000188037	NUP210/ POM121C/ POM121	NUP210	POM121C/ POM121
REACTOME_RND1_GTPASE_CYCLE	2.02568	0.0427977	3.74673	0.000179154	4.08171	4.47055e-05	0.0652284	0.268632	0.000188037	STIP1/ ARHGAP5/ PLXNA1/ FLOT2/ ANKRD26/ FAM135A/ PIK3R1	STIP1/ ARHGAP5/ PLXNA1/ FLOT2/ ANKRD26	FAM135A/ PIK3R1
REACTOME_SUPPRESSION_OF_PHAGOSOMAL_MATURATION	0.326407	0.744117	5.43069	5.61354e-08	4.07088	4.68349e-05	0.0154408	0.612147	0.000195175	UBC/ UBA52/ UBB/ RPS27A/	UBC/ UBA52/ UBB/ RPS27A
REACTOME_COMPLEMENT_CASCADE	-1.92973	0.0536402	-3.78681	0.000152593	-4.04221	5.29509e-05	-0.101791	-0.411025	0.000218997	C3/ CLU/ PROS1		C3/ CLU/ PROS1
REACTOME_MAPK6_MAPK4_SIGNALING	0.498396	0.618205	5.19635	2.03236e-07	4.0268	5.6542e-05	0.0160715	0.32122	0.00023297	DNAJB1/ HSPB1/ UBC/ PRKACB/ XPO1/ UBA52/ UBB/ TNRC6B/ CCND3/ CDC42EP3/ SEM1/ RPS27A/ RAC1/ PAK1	DNAJB1/ HSPB1/ UBC/ PRKACB/ XPO1/ UBA52/ UBB/ TNRC6B/ CCND3/ CDC42EP3/ SEM1/ RPS27A	RAC1/ PAK1
REACTOME_DEFECTIVE_INTRINSIC_PATHWAY_FOR_APOPTOSIS	-0.32823	0.742738	6.00002	1.97291e-09	4.01056	6.05742e-05	-0.0163586	0.659578	0.000248649	APP/ PRDX1/ SOD2/	APP/ PRDX1/ SOD2
REACTOME_CELL_CELL_JUNCTION_ORGANIZATION	0.695059	0.487018	-6.36346	1.97263e-10	-4.00816	6.1193e-05	0.0220734	-0.526151	0.000250252	CADM1/ TNRC6B/ CDH12/ SDK1/ ACTB/ ACTG1	CADM1/ TNRC6B	CDH12/ SDK1/ ACTB/ ACTG1
REACTOME_LYSOSOME_VESICLE_BIOGENESIS	1.41546	0.156932	4.23492	2.2863e-05	3.99543	6.45777e-05	0.0534946	0.415548	0.000263112	APP/ CTSZ/ HSPA8/ CLTC/ M6PR/	APP/ CTSZ/ HSPA8/ CLTC/ M6PR
REACTOME_INTERACTIONS_OF_VPR_WITH_HOST_CELLULAR_PROTEINS	-1.50771	0.131628	-4.13891	3.48956e-05	-3.99277	6.53064e-05	-0.0549777	-0.330554	0.000265096	NUP210/ POM121C/ POM121	NUP210	POM121C/ POM121
REACTOME_REGULATION_OF_TP53_ACTIVITY_THROUGH_ACETYLATION	-2.00993	0.0444386	-3.62579	0.000288074	-3.98506	6.74633e-05	-0.0755382	-0.32079	0.000272841	PIP4K2A/ KAT6A/ GATAD2B		PIP4K2A/ KAT6A/ GATAD2B
REACTOME_COLLAGEN_FORMATION	-0.0216012	0.982766	5.64703	1.63243e-08	3.97778	6.95619e-05	-0.000741612	0.613893	0.000280293	P4HA1/ SERPINH1/ P4HA2/ PLOD1/ COL9A2/ CTSL/ CTSB/ P3H2/ COLGALT1	P4HA1/ SERPINH1/ P4HA2/ PLOD1/ COL9A2/ CTSL	CTSB/ P3H2/ COLGALT1
REACTOME_GENE_AND_PROTEIN_EXPRESSION_BY_JAK_STAT_SIGNALING_AFTER_INTERLEUKIN_12_STIMULATION	-0.0661858	0.94723	5.65509	1.55766e-08	3.95195	7.75166e-05	-0.00231669	0.493852	0.000311202	LCP1/ MSN/ SOD1/ HSPA9/ TCP1/ ANXA2/ RPLP0/ SOD2/ HNRNPDL	LCP1/ MSN/ SOD1/ HSPA9/ TCP1/ ANXA2/ RPLP0/ SOD2	HNRNPDL
REACTOME_DNA_DOUBLE_STRAND_BREAK_RESPONSE	1.01237	0.311361	4.5632	5.03789e-06	3.94253	8.06279e-05	0.0348704	0.335602	0.000322512	EYA2/ UBC/ UBA52/ UBB/ NSD2/ RPS27A/ ATM/ BABAM2/ ABL1/ MRE11	EYA2/ UBC/ UBA52/ UBB/ NSD2/ RPS27A/ ATM	BABAM2/ ABL1/ MRE11
REACTOME_B_WICH_COMPLEX_POSITIVELY_REGULATES_RRNA_EXPRESSION	-2.38279	0.0171821	-3.17496	0.00149856	-3.92992	8.49734e-05	-0.0852281	-0.257204	0.000337431	KAT2A/ H2AC6/ DDX21/ ACTB	KAT2A	H2AC6/ DDX21/ ACTB
REACTOME_JOSEPHIN_DOMAIN_DUBS	1.16837	0.24266	4.38939	1.13669e-05	3.92993	8.49718e-05	0.0584821	0.5649	0.000337431	UBC/ UBA52/ UBB/ RPS27A/ RAD23B	UBC/ UBA52/ UBB/ RPS27A	RAD23B
REACTOME_CELL_CELL_COMMUNICATION	-0.475702	0.634287	-5.08068	3.76091e-07	-3.92895	8.53164e-05	-0.0138112	-0.274866	0.00033757	ACTN1/ CADM1/ TNRC6B/ SIRPA/ IQGAP1/ TYROBP/ SPTBN1/ ITGB1/ CDH12/ SDK1/ PTK2/ GRB2/ ACTB/ FYB1/ ARHGEF6/ CD2AP/ PIK3R1/ ACTG1	ACTN1/ CADM1/ TNRC6B/ SIRPA/ IQGAP1/ TYROBP/ SPTBN1/ ITGB1	CDH12/ SDK1/ PTK2/ GRB2/ ACTB/ FYB1/ ARHGEF6/ CD2AP/ PIK3R1/ ACTG1
REACTOME_SYNTHESIS_OF_VERY_LONG_CHAIN_FATTY_ACYL_COAS	1.26346	0.206424	4.27295	1.92907e-05	3.91483	9.04675e-05	0.065202	0.627006	0.000356663	ACSL1/ TECR/ ELOVL5/ ACSL3	ACSL1/ TECR/ ELOVL5	ACSL3
REACTOME_TRAFFICKING_OF_AMPA_RECEPTORS	-1.42385	0.154491	-4.10114	4.11112e-05	-3.90676	9.35426e-05	-0.0503758	-0.369537	0.000367465	AP2A2/ PRKCB/ PRKCA	AP2A2/ PRKCB	PRKCA
REACTOME_ABC_TRANSPORTER_DISORDERS	0.693135	0.488225	4.80061	1.58184e-06	3.88466	0.000102472	0.0266648	0.40326	0.000401104	UBC/ ABCA1/ UBA52/ UBB/ OS9/ SEM1/ RPS27A/	UBC/ ABCA1/ UBA52/ UBB/ OS9/ SEM1/ RPS27A
REACTOME_GLUCAGON_SIGNALING_IN_METABOLIC_REGULATION	2.77082	0.00559147	2.71192	0.00668954	3.87688	0.000105803	0.0937476	0.262232	0.000412671	PRKACB/ ADCY7/ GNAS/ ADCY9/ GNB1	PRKACB/ ADCY7/ GNAS/ ADCY9	GNB1
REACTOME_CALNEXIN_CALRETICULIN_CYCLE	1.22313	0.221282	4.25655	2.07602e-05	3.87472	0.000106748	0.0449463	0.395085	0.000414879	UBC/ UBA52/ UBB/ OS9/ RPS27A/ UGGT2	UBC/ UBA52/ UBB/ OS9/ RPS27A	UGGT2
REACTOME_SUMOYLATION_OF_DNA_DAMAGE_RESPONSE_AND_REPAIR_PROTEINS	-0.674676	0.499881	-4.77689	1.7803e-06	-3.85484	0.000115807	-0.0204905	-0.275083	0.000446916	NUP210/ SP100/ POM121C/ PHC2/ POM121	NUP210	SP100/ POM121C/ PHC2/ POM121
REACTOME_METABOLISM_OF_NITRIC_OXIDE_NOS3_ACTIVATION_AND_REGULATION	4.29456	1.75042e-05	1.14306	0.253014	3.84498	0.000120564	0.183597	0.186317	0.000462023	HSP90AA1/ CALM1/ LYPLA1	HSP90AA1	CALM1/ LYPLA1
REACTOME_TICAM1_RIP1_MEDIATED_IKK_COMPLEX_RECRUITMENT	0.571851	0.567423	4.86681	1.13412e-06	3.84572	0.000120201	0.024465	0.478894	0.000462023	UBC/ TRAF6/ UBE2D3/ UBA52/ UBB/ RPS27A/ UBE2D2	UBC/ TRAF6/ UBE2D3/ UBA52/ UBB/ RPS27A	UBE2D2
REACTOME_CILIUM_ASSEMBLY	0.727689	0.466804	4.67806	2.89601e-06	3.82244	0.000132136	0.0210935	0.223346	0.000504604	HSP90AA1/ CCT4/ TCTN1/ CCT5/ BBS9/ TCP1/ CCT3/ CLASP1/ CCT2/ PCM1/ PKD2/ SCLT1/ CNTRL	HSP90AA1/ CCT4/ TCTN1/ CCT5/ BBS9/ TCP1/ CCT3/ CLASP1/ CCT2/ PCM1	PKD2/ SCLT1/ CNTRL
REACTOME_NEGATIVE_REGULATORS_OF_DDX58_IFIH1_SIGNALING	0.248073	0.804078	5.09895	3.41546e-07	3.78092	0.000156253	0.00875974	0.38291	0.000592572	UBC/ TRAF3/ UBE2D3/ UBA52/ UBB/ IRF3/ RPS27A/ TRIM25/ UBE2K/ UBE2D2	UBC/ TRAF3/ UBE2D3/ UBA52/ UBB/ IRF3/ RPS27A/ TRIM25	UBE2K/ UBE2D2
REACTOME_REGULATION_OF_PTEN_LOCALIZATION	0.230141	0.817983	5.10912	3.23654e-07	3.77543	0.000159731	0.0123537	0.660587	0.000603674	UBC/ UBA52/ UBB/ RPS27A/ PTEN	UBC/ UBA52/ UBB/ RPS27A	PTEN
REACTOME_NUCLEOTIDE_CATABOLISM	1.10614	0.268666	4.22329	2.40765e-05	3.76847	0.000164248	0.052526	0.504723	0.000618369	DPYD/ ENTPD1/ NUDT9/ SAMHD1	DPYD/ ENTPD1/ NUDT9	SAMHD1
REACTOME_REGULATION_OF_IFNG_SIGNALING	-1.94434	0.0518549	-3.38402	0.000714332	-3.76772	0.000164748	-0.0747662	-0.286375	0.000618369	IFNGR2/ PTPN2/ JAK2/ IFNGR1	IFNGR2	PTPN2/ JAK2/ IFNGR1
REACTOME_SPHINGOLIPID_METABOLISM	0.952875	0.340653	4.37332	1.22369e-05	3.76619	0.000165757	0.0313358	0.275789	0.000620032	CERS6/ ASAH1/ ACER2/ PLPP3/ PRKD2/ PSAP/ HEXA/ CTSA/ CERS4/ UGCG/ CERT1/ PPM1L/ M6PR/ SPTLC2/ SPNS2/ PRKD3/ PLPP1/ VAPB	CERS6/ ASAH1/ ACER2/ PLPP3/ PRKD2/ PSAP/ HEXA/ CTSA/ CERS4/ UGCG/ CERT1/ PPM1L/ M6PR	SPTLC2/ SPNS2/ PRKD3/ PLPP1/ VAPB
REACTOME_GOLGI_TO_ER_RETROGRADE_TRANSPORT	-1.36369	0.172666	-3.94251	8.06331e-05	-3.75205	0.000175395	-0.0443423	-0.224527	0.000653854	DYNC1LI2/ GALNT1/ KIF16B/ GALNT2/ PLA2G4A/ COPG2/ DCTN4/ CAPZB/ KIF1B	DYNC1LI2/ GALNT1/ KIF16B	GALNT2/ PLA2G4A/ COPG2/ DCTN4/ CAPZB/ KIF1B
REACTOME_INTERLEUKIN_6_FAMILY_SIGNALING	-0.374473	0.708053	-4.90627	9.28229e-07	-3.73405	0.000188424	-0.0141518	-0.480383	0.000695912	STAT3/ JAK2/ CBL/ IL6R		STAT3/ JAK2/ CBL/ IL6R
REACTOME_INTERLEUKIN_6_SIGNALING	-0.374473	0.708053	-4.90627	9.28229e-07	-3.73405	0.000188424	-0.0141518	-0.480383	0.000695912	STAT3/ JAK2/ CBL/ IL6R		STAT3/ JAK2/ CBL/ IL6R
REACTOME_SIGNALING_BY_BRAF_AND_RAF1_FUSIONS	-0.57771	0.56346	-4.70274	2.56697e-06	-3.73384	0.000188582	-0.0175331	-0.228712	0.000695912	ATG7/ FXR1/ ZC3HAV1/ IQGAP1/ ARRB2/ APBB1IP/ TRAK1/ QKI/ ACTB/ MAPK1/ JAK2/ CALM1/ AGK/ PEBP1/ ACTG1	ATG7/ FXR1/ ZC3HAV1/ IQGAP1/ ARRB2	APBB1IP/ TRAK1/ QKI/ ACTB/ MAPK1/ JAK2/ CALM1/ AGK/ PEBP1/ ACTG1
REACTOME_SIALIC_ACID_METABOLISM	-2.38772	0.0169533	-2.88308	0.00393802	-3.72702	0.000193757	-0.0976879	-0.340673	0.000712608	CTSA/ ST3GAL6/ ST6GALNAC3/ ST6GAL1/ ST8SIA4	CTSA/ ST3GAL6	ST6GALNAC3/ ST6GAL1/ ST8SIA4
REACTOME_ESTROGEN_DEPENDENT_GENE_EXPRESSION	1.67985	0.0929864	3.5877	0.000333606	3.72472	0.000195531	0.0506733	0.166002	0.000716729	HSP90AA1/ PTGES3/ HSP90AB1/ TGFA/ TNRC6B/ DDX5/ NCOA2/ NRIP1/ ESR1/ RUNX1/ H2AC6/ GTF2F2/ GTF2A1	HSP90AA1/ PTGES3/ HSP90AB1/ TGFA/ TNRC6B/ DDX5/ NCOA2/ NRIP1/ ESR1	RUNX1/ H2AC6/ GTF2F2/ GTF2A1
REACTOME_CHONDROITIN_SULFATE_BIOSYNTHESIS	-2.37326	0.0176318	-2.889	0.00386465	-3.72098	0.000198449	-0.106492	-0.378562	0.000723894	CHST15/ CHST11/ CHSY1/ CSGALNACT1	CHST15	CHST11/ CHSY1/ CSGALNACT1
REACTOME_FORMATION_OF_TC_NER_PRE_INCISION_COMPLEX	1.1529	0.248953	4.10873	3.97848e-05	3.72053	0.000198807	0.0413781	0.306376	0.000723894	CCNH/ UBC/ UBA52/ UBB/ RPS27A/ ERCC3	CCNH/ UBC/ UBA52/ UBB/ RPS27A	ERCC3
REACTOME_E3_UBIQUITIN_LIGASES_UBIQUITINATE_TARGET_PROTEINS	0.315613	0.752296	4.91731	8.77417e-07	3.70024	0.0002154	0.00990284	0.323379	0.000781716	UBC/ UBE2D3/ UBA52/ UBB/ UBE2B/ UBE2J2/ RPS27A/ CTR9/ UBE2D2	UBC/ UBE2D3/ UBA52/ UBB/ UBE2B/ UBE2J2/ RPS27A/ CTR9	UBE2D2
REACTOME_TRANSCRIPTIONAL_REGULATION_BY_VENTX	0.133332	0.89393	-5.3618	8.23976e-08	-3.69708	0.000218091	0.00427469	-0.341763	0.000788869	ANAPC16/ TNRC6B/ CSF1R/ CEBPB/ CDC27	ANAPC16/ TNRC6B	CSF1R/ CEBPB/ CDC27
REACTOME_AQUAPORIN_MEDIATED_TRANSPORT	2.01793	0.0435989	3.19531	0.00139681	3.68631	0.000227525	0.0664504	0.2966	0.000814926	PRKACB/ ADCY7/ GNAS/ ADCY9/ GNB1	PRKACB/ ADCY7/ GNAS/ ADCY9	GNB1
REACTOME_VASOPRESSIN_REGULATES_RENAL_WATER_HOMEOSTASIS_VIA_AQUAPORINS	2.01793	0.0435989	3.19531	0.00139681	3.68631	0.000227525	0.0664504	0.2966	0.000814926	PRKACB/ ADCY7/ GNAS/ ADCY9/ GNB1	PRKACB/ ADCY7/ GNAS/ ADCY9	GNB1
REACTOME_NERVOUS_SYSTEM_DEVELOPMENT	1.06224	0.288127	4.10018	4.12821e-05	3.65039	0.000261847	0.0355414	0.199967	0.000934801	HSP90AA1/ MBP/ UBC/ HSP90AB1/ ITSN1/ PLXNC1/ PRKACB/ RPS28/ MYO9B/ MSN/ RPS19/ SDCBP/ GAB1/ FGFR1/ HSPA8/ RPL36/ CXCR4/ GAB2/ PLXNA1/ RPL30/ RPL26/ CLTC/ ARPC1B/ UBA52/ UBB/ MYO10/ RPS15A/ AP2A2/ RPS9/ RPL37/ RPS3/ NRP2/ RPL29/ RPL35A/ RPLP1/ RPL41/ RPL32/ RPL13/ RPS15/ SEM1/ UTRN/ DOCK1/ MAPK14/ RPS6/ RPL27A/ RPS13/ RPL35/ RPL14/ RPS2/ RPL37A/ TYROBP/ SHTN1/ COL9A2/ RPL18/ RPLP0/ CLASP1/ TRIO/ R…	HSP90AA1/ MBP/ UBC/ HSP90AB1/ ITSN1/ PLXNC1/ PRKACB/ RPS28/ MYO9B/ MSN/ RPS19/ SDCBP/ GAB1/ FGFR1/ HSPA8/ RPL36/ CXCR4/ GAB2/ PLXNA1/ RPL30/ RPL26/ CLTC/ ARPC1B/ UBA52/ UBB/ MYO10/ RPS15A/ AP2A2/ RPS9/ RPL37/ RPS3/ NRP2/ RPL29/ RPL35A/ RPLP1/ RPL41/ RPL32/ RPL13/ RPS15/ SEM1/ UTRN/ DOCK1/ MAPK14/ RPS6/ RPL27A/ RPS13/ RPL35/ RPL14/ RPS2/ RPL37A/ TYROBP/ SHTN1/ COL9A2/ RPL18/ RPLP0/ CLASP1/ TRIO/ R…	KCNQ3/ SRGAP2/ PRKCA/ PTPRC/ TIAM1/ ITGA9/ ADAM10/ RPS6KA2/ ST8SIA4/ LYN/ PRKCQ/ RPS6KA1/ PTK2/ GRB2/ ANK2/ SEMA4D/ LIMK2/ SRGAP1/ SH3KBP1/ RAC1/ ACTB/ RPS6KA3/ SREBF2/ MAPK1/ ABL2/ ARHGEF7/ PAK1/ NUMB/ PPP3CB/ ACTR2/ ABL1/ PIK3R1/ NCBP1/ ACTG1
REACTOME_SYNTHESIS_OF_PC	3.41467	0.000638604	1.73449	0.0828311	3.641	0.000271578	0.13659	0.200599	0.000963267	ABHD3/ CHPT1/ CHKA/ SLC44A1	ABHD3/ CHPT1	CHKA/ SLC44A1
REACTOME_METAL_ION_SLC_TRANSPORTERS	-1.22942	0.218914	-3.9093	9.25642e-05	-3.63362	0.000279468	-0.0587501	-0.576713	0.000988054	SLC30A5/ SLC11A1/ SLC11A2	SLC30A5	SLC11A1/ SLC11A2
REACTOME_TRANSPORT_OF_THE_SLBP_DEPENDANT_MATURE_MRNA	-0.917882	0.358681	-4.17694	2.95459e-05	-3.60258	0.000315072	-0.0324029	-0.355972	0.00111035	NUP210/ SLBP/ POM121C/ POM121/ NCBP1	NUP210/ SLBP	POM121C/ POM121/ NCBP1
REACTOME_RHOB_GTPASE_CYCLE	2.64548	0.0081575	2.44542	0.0144683	3.59981	0.000318449	0.0796225	0.143685	0.00111865	STARD13/ SNAP23/ MYO9B/ ARHGAP5/ ARHGEF10L/ FLOT2/ ABR/ ARHGAP21/ ERBIN/ ARHGAP26/ PREX1/ ARHGAP32/ FLOT1/ DAAM1/ PIK3R1	STARD13/ SNAP23/ MYO9B/ ARHGAP5/ ARHGEF10L/ FLOT2/ ABR/ ARHGAP21/ ERBIN	ARHGAP26/ PREX1/ ARHGAP32/ FLOT1/ DAAM1/ PIK3R1
REACTOME_FANCONI_ANEMIA_PATHWAY	0.373129	0.709052	4.71629	2.40184e-06	3.59876	0.000319735	0.0168955	0.527509	0.00111958	UBC/ UBA52/ UBB/ RPS27A/	UBC/ UBA52/ UBB/ RPS27A
REACTOME_CYTOPROTECTION_BY_HMOX1	-1.06816	0.285448	-4.00167	6.28971e-05	-3.58491	0.000337192	-0.0381598	-0.244291	0.00117695	COX19/ NCOA2/ TXNIP/ HMOX1/ TBL1XR1/ BACH1/ MT-CO1/ CHD9/ SIN3B/ STAT3/ NCOR1	COX19/ NCOA2/ TXNIP/ HMOX1	TBL1XR1/ BACH1/ MT-CO1/ CHD9/ SIN3B/ STAT3/ NCOR1
REACTOME_UNFOLDED_PROTEIN_RESPONSE_UPR	-1.52997	0.126025	-3.53475	0.000408165	-3.58129	0.000341896	-0.0545633	-0.258971	0.00118958	EIF2S2/ CREBRF/ ATF6/ EIF2S3/ CEBPB/ DCP2	EIF2S2/ CREBRF	ATF6/ EIF2S3/ CEBPB/ DCP2
REACTOME_ADHERENS_JUNCTIONS_INTERACTIONS	0.933768	0.350424	-5.99127	2.08211e-09	-3.57619	0.000348635	0.0306246	-0.512422	0.00120919	CADM1/ TNRC6B/ CDH12/ ACTB/ ACTG1	CADM1/ TNRC6B	CDH12/ ACTB/ ACTG1
REACTOME_INTERLEUKIN_3_INTERLEUKIN_5_AND_GM_CSF_SIGNALING	0.219694	0.826109	-5.26751	1.38283e-07	-3.56935	0.00035787	0.00696461	-0.281104	0.00122955	UBC/ GAB2/ UBA52/ UBB/ RPS27A/ SYK/ IL2RA/ SOS1/ CSF2RA/ INPP5D/ IL3RA/ LYN/ GRB2/ BLNK/ JAK2/ HCK/ CBL/ PIK3R1	UBC/ GAB2/ UBA52/ UBB/ RPS27A/ SYK/ IL2RA/ SOS1	CSF2RA/ INPP5D/ IL3RA/ LYN/ GRB2/ BLNK/ JAK2/ HCK/ CBL/ PIK3R1
REACTOME_EPH_EPHRIN_SIGNALING	-1.36254	0.173026	-3.67074	0.000241849	-3.55907	0.000372171	-0.0414757	-0.247	0.00127468	ITSN1/ SDCBP/ CLTC/ ARPC1B/ AP2A2/ TIAM1/ ADAM10/ LYN/ PTK2/ LIMK2/ RAC1/ ACTB/ ARHGEF7/ PAK1/ ACTR2/ ACTG1	ITSN1/ SDCBP/ CLTC/ ARPC1B/ AP2A2	TIAM1/ ADAM10/ LYN/ PTK2/ LIMK2/ RAC1/ ACTB/ ARHGEF7/ PAK1/ ACTR2/ ACTG1
REACTOME_G_ALPHA_Q_SIGNALLING_EVENTS	-0.346768	0.728766	-4.66362	3.10691e-06	-3.54288	0.000395782	-0.0101873	-0.277318	0.00135133	APP/ DGKE/ HRH1/ PRKCE/ TRIO/ MGLL/ SOS1/ PRKCA/ RPS6KA2/ LPAR1/ PRKCQ/ RPS6KA1/ DAGLB/ GRB2/ GNB1/ RPS6KA3/ ITPR2/ MAPK1/ PIK3R1	APP/ DGKE/ HRH1/ PRKCE/ TRIO/ MGLL/ SOS1	PRKCA/ RPS6KA2/ LPAR1/ PRKCQ/ RPS6KA1/ DAGLB/ GRB2/ GNB1/ RPS6KA3/ ITPR2/ MAPK1/ PIK3R1
REACTOME_NEGATIVE_REGULATION_OF_MAPK_PATHWAY	-0.376564	0.706498	5.37347	7.72343e-08	3.53335	0.000410332	-0.01323	0.398268	0.00139666	UBC/ DUSP10/ UBA52/ UBB/ DUSP1/ PPP2CB/ RPS27A/ MAPK1/ PEBP1	UBC/ DUSP10/ UBA52/ UBB/ DUSP1/ PPP2CB/ RPS27A	MAPK1/ PEBP1
REACTOME_OTHER_INTERLEUKIN_SIGNALING	-1.21754	0.223399	-3.77718	0.000158615	-3.5318	0.000412742	-0.0477327	-0.521609	0.00140051	CSF1R/ CD4/ CSF3R		CSF1R/ CD4/ CSF3R
REACTOME_APC_CDC20_MEDIATED_DEGRADATION_OF_NEK2A	0.495357	0.620348	4.49411	6.98604e-06	3.52809	0.000418573	0.0213401	0.425801	0.00140292	UBC/ ANAPC16/ UBA52/ UBB/ RPS27A/ CDC27	UBC/ ANAPC16/ UBA52/ UBB/ RPS27A	CDC27
REACTOME_APC_C_CDC20_MEDIATED_DEGRADATION_OF_CYCLIN_B	0.495357	0.620348	4.49411	6.98604e-06	3.52809	0.000418573	0.0213401	0.425801	0.00140292	UBC/ ANAPC16/ UBA52/ UBB/ RPS27A/ CDC27	UBC/ ANAPC16/ UBA52/ UBB/ RPS27A	CDC27
REACTOME_TRANSPORT_TO_THE_GOLGI_AND_SUBSEQUENT_MODIFICATION	-1.66435	0.0960431	-3.32376	0.000888124	-3.52712	0.000420099	-0.0516619	-0.174092	0.00140374	CTSZ/ TGFA/ BET1/ MAN1A1/ MGAT1/ DYNC1LI2/ SPTBN1/ ST6GAL1/ COPG2/ DCTN4/ ANK2/ MGAT4A/ MIA2/ CAPZB/ CTSC/ MAN2A1/ SEC24D/ B4GALT1/ SEC24B	CTSZ/ TGFA/ BET1/ MAN1A1/ MGAT1/ DYNC1LI2/ SPTBN1	ST6GAL1/ COPG2/ DCTN4/ ANK2/ MGAT4A/ MIA2/ CAPZB/ CTSC/ MAN2A1/ SEC24D/ B4GALT1/ SEC24B
REACTOME_PROCESSING_OF_INTRONLESS_PRE_MRNAS	-0.868332	0.385212	-4.09479	4.22542e-05	-3.50946	0.000449016	-0.0342622	-0.402013	0.00149581	SYMPK/ WDR33/ NCBP1		SYMPK/ WDR33/ NCBP1
REACTOME_SIGNAL_TRANSDUCTION_BY_L1	-1.21659	0.223759	-3.70302	0.000213051	-3.47869	0.000503874	-0.0470952	-0.415798	0.00167347	FGFR1/ ITGB1/ ITGA9/ RAC1/ MAPK1/ PAK1	FGFR1/ ITGB1	ITGA9/ RAC1/ MAPK1/ PAK1
REACTOME_CARGO_TRAFFICKING_TO_THE_PERICILIARY_MEMBRANE	-0.915792	0.359776	5.82848	5.59338e-09	3.4738	0.00051315	-0.0299092	0.456553	0.00169635	CCT4/ CCT5/ BBS9/ TCP1/ CCT3/ CCT2/ PKD2	CCT4/ CCT5/ BBS9/ TCP1/ CCT3/ CCT2	PKD2
REACTOME_DISEASES_OF_CARBOHYDRATE_METABOLISM	1.14218	0.253378	3.76999	0.000163257	3.47343	0.000513858	0.0457665	0.397538	0.00169635	UBC/ UBA52/ UBB/ RPS27A/ HGSNAT	UBC/ UBA52/ UBB/ RPS27A	HGSNAT
REACTOME_GLYCOGEN_METABOLISM	0.792708	0.427948	4.11445	3.88105e-05	3.46988	0.000520683	0.0354812	0.403946	0.00171372	UBC/ UBA52/ UBB/ PHKA2/ RPS27A/ CALM1/ PYGL	UBC/ UBA52/ UBB/ PHKA2/ RPS27A	CALM1/ PYGL
REACTOME_N_GLYCAN_TRIMMING_IN_THE_ER_AND_CALNEXIN_CALRETICULIN_CYCLE	0.929589	0.352584	3.96297	7.40235e-05	3.45956	0.000541057	0.0320821	0.334091	0.00177544	UBC/ ENGASE/ UBA52/ UBB/ OS9/ RPS27A/ UGGT2/ RAD23B	UBC/ ENGASE/ UBA52/ UBB/ OS9/ RPS27A	UGGT2/ RAD23B
REACTOME_POSITIVE_EPIGENETIC_REGULATION_OF_RRNA_EXPRESSION	-1.83294	0.0668114	-3.01535	0.00256684	-3.42826	0.000607469	-0.0637795	-0.21228	0.0019815	KAT2A/ H2AC6/ DDX21/ ACTB/ GATAD2B	KAT2A	H2AC6/ DDX21/ ACTB/ GATAD2B
REACTOME_IRAK1_RECRUITS_IKK_COMPLEX	0.124496	0.900923	4.71107	2.46417e-06	3.41926	0.00062791	0.00548294	0.523467	0.00203741	UBC/ TRAF6/ UBA52/ UBB/ RPS27A/ PELI1	UBC/ TRAF6/ UBA52/ UBB/ RPS27A	PELI1
REACTOME_GPER1_SIGNALING	2.41601	0.0156915	2.40024	0.0163841	3.40561	0.000660166	0.0815117	0.193846	0.00213222	PRKACB/ ADCY7/ GNAS/ ADCY9/ ITGB1/ GNB1/ GNAI3	PRKACB/ ADCY7/ GNAS/ ADCY9/ ITGB1	GNB1/ GNAI3
REACTOME_TRANSCRIPTIONAL_REGULATION_BY_MECP2	-0.78197	0.434232	-4.03354	5.49438e-05	-3.40508	0.000661455	-0.0254345	-0.253352	0.00213222	PPARG/ TNRC6B/ TBL1XR1/ FKBP5/ MEF2C/ HIPK2/ PTEN/ CALM1/ NCOR1	PPARG/ TNRC6B	TBL1XR1/ FKBP5/ MEF2C/ HIPK2/ PTEN/ CALM1/ NCOR1
REACTOME_NUCLEAR_PORE_COMPLEX_NPC_DISASSEMBLY	-0.884501	0.376426	-3.92079	8.82584e-05	-3.39786	0.000679163	-0.030306	-0.310134	0.00218288	NUP210/ NEK9/ POM121C/ POM121	NUP210/ NEK9	POM121C/ POM121
REACTOME_MITOCHONDRIAL_BIOGENESIS	-1.49278	0.135494	-3.29604	0.000980577	-3.38621	0.000708649	-0.0434014	-0.192283	0.00226437	ATP5F1E/ HSPA9/ MAPK14/ NCOA2/ MT-ATP6/ SOD2/ TBL1XR1/ MEF2C/ MICOS10/ CHD9/ CALM1/ NCOR1/ IMMT/ CHCHD3	ATP5F1E/ HSPA9/ MAPK14/ NCOA2/ MT-ATP6/ SOD2	TBL1XR1/ MEF2C/ MICOS10/ CHD9/ CALM1/ NCOR1/ IMMT/ CHCHD3
REACTOME_NEGATIVE_REGULATION_OF_FLT3	-0.744597	0.456515	5.51841	3.42085e-08	3.37559	0.000736565	-0.0334184	0.533364	0.00233993	UBC/ UBA52/ UBB/ RPS27A/ PTPRJ/ ABL2/ CBL/ SH2B3	UBC/ UBA52/ UBB/ RPS27A	PTPRJ/ ABL2/ CBL/ SH2B3
REACTOME_PYRUVATE_METABOLISM_AND_CITRIC_ACID_TCA_CYCLE	-0.545527	0.585391	-4.229	2.34737e-05	-3.3761	0.000735219	-0.0191059	-0.320756	0.00233993	/ PPARD/ SUCLG2/ SUCLA2		PPARD/ SUCLG2/ SUCLA2
REACTOME_ONCOGENIC_MAPK_SIGNALING	-0.656394	0.511571	-4.10525	4.03874e-05	-3.36699	0.000759929	-0.0198748	-0.186783	0.00240717	ATG7/ FXR1/ ZC3HAV1/ DUSP10/ IQGAP1/ ARRB2/ SPRED1/ APBB1IP/ TRAK1/ QKI/ ACTB/ MAPK1/ JAK2/ CALM1/ AGK/ PEBP1/ ACTG1	ATG7/ FXR1/ ZC3HAV1/ DUSP10/ IQGAP1/ ARRB2	SPRED1/ APBB1IP/ TRAK1/ QKI/ ACTB/ MAPK1/ JAK2/ CALM1/ AGK/ PEBP1/ ACTG1
REACTOME_SIGNALING_BY_INSULIN_RECEPTOR	1.9097	0.0561725	2.84969	0.00437624	3.36539	0.000764354	0.0618251	0.177617	0.00241421	GAB1/ FGFR1/ GAB2/ ATP6V1C1/ ATP6V0B/ PDE3B/ ATP6V0A1/ ATP6V1B2/ ATP6AP1/ SOS1/ GRB2/ MAPK1/ PIK3R1	GAB1/ FGFR1/ GAB2/ ATP6V1C1/ ATP6V0B/ PDE3B/ ATP6V0A1/ ATP6V1B2/ ATP6AP1/ SOS1	GRB2/ MAPK1/ PIK3R1
REACTOME_INTERLEUKIN_12_SIGNALING	-0.20312	0.839042	4.93898	7.8531e-07	3.34876	0.000811737	-0.006988	0.409681	0.00254918	LCP1/ MSN/ SOD1/ HSPA9/ TCP1/ ANXA2/ RPLP0/ SOD2/ JAK2/ HNRNPDL	LCP1/ MSN/ SOD1/ HSPA9/ TCP1/ ANXA2/ RPLP0/ SOD2	JAK2/ HNRNPDL
REACTOME_RECRUITMENT_OF_NUMA_TO_MITOTIC_CENTROSOMES	1.80043	0.0717929	2.91599	0.00354566	3.33501	0.000852965	0.06142	0.187964	0.002671	HSP90AA1/ CLASP1/ PCM1/ CNTRL	HSP90AA1/ CLASP1/ PCM1	CNTRL
REACTOME_SIGNAL_REGULATORY_PROTEIN_FAMILY_INTERACTIONS	-2.57525	0.0100169	-2.13389	0.0328516	-3.32986	0.000868882	-0.0972565	-0.192027	0.00271309	SIRPA/ TYROBP/ PTK2/ GRB2/ FYB1	SIRPA/ TYROBP	PTK2/ GRB2/ FYB1
REACTOME_ACTIVATION_OF_GENE_EXPRESSION_BY_SREBF_SREBP	-0.788942	0.430146	-3.91849	8.91065e-05	-3.32865	0.000872665	-0.0263708	-0.316458	0.00271716	NCOA2/ TBL1XR1/ CHD9/ SREBF2	NCOA2	TBL1XR1/ CHD9/ SREBF2
REACTOME_REGULATION_OF_PLK1_ACTIVITY_AT_G2_M_TRANSITION	1.69106	0.0908249	2.9994	0.00270509	3.31666	0.000911003	0.052977	0.167656	0.00281256	HSP90AA1/ UBC/ UBA52/ UBB/ CLASP1/ RPS27A/ PCM1/ FBXW11/ CNTRL	HSP90AA1/ UBC/ UBA52/ UBB/ CLASP1/ RPS27A/ PCM1	FBXW11/ CNTRL
REACTOME_LEISHMANIA_INFECTION	-0.0872275	0.930491	4.77177	1.82617e-06	3.31247	0.000924762	-0.00250014	0.196651	0.00284505	WIPF1/ APP/ HSP90AB1/ PRKACB/ WIPF3/ MYO9B/ SUGT1/ IL18/ ENTPD1/ P2RX7/ ADCY7/ ARPC1B/ MYO10/ GNAS/ DOCK1/ MYO5A/ MAPK14/ FCGR2A/ ABI2/ ADCY9/ TXNIP/ HMOX1/ CASP1/ SYK/ C3/ WASF2/ LYN/ CYFIP1/ PTK2/ GRB2/ NCKAP1L/ RAC1/ ACTB/ GNB1/ RHBDF2/ ITPR2/ MAPK1/ HCK/ CALM1/ PLCG2/ GNAI3/ ACTR2/ ABL1/ WAS/ ACTG1	WIPF1/ APP/ HSP90AB1/ PRKACB/ WIPF3/ MYO9B/ SUGT1/ IL18/ ENTPD1/ P2RX7/ ADCY7/ ARPC1B/ MYO10/ GNAS/ DOCK1/ MYO5A/ MAPK14/ FCGR2A/ ABI2/ ADCY9/ TXNIP/ HMOX1/ CASP1/ SYK	C3/ WASF2/ LYN/ CYFIP1/ PTK2/ GRB2/ NCKAP1L/ RAC1/ ACTB/ GNB1/ RHBDF2/ ITPR2/ MAPK1/ HCK/ CALM1/ PLCG2/ GNAI3/ ACTR2/ ABL1/ WAS/ ACTG1
REACTOME_MUSCLE_CONTRACTION	-0.207131	0.835907	-4.46158	8.13574e-06	-3.30128	0.000962455	-0.00608268	-0.235116	0.00294651	CLIC2/ SORBS3/ VIM/ ANXA2/ ALDH2/ ATP1B3/ KCNIP1/ KCNK13/ SLC8A1/ HIPK2/ ITGB5/ ITPR2/ CALM1/ PAK1/ ATP2A2/ KCNIP4	CLIC2/ SORBS3/ VIM/ ANXA2/ ALDH2/ ATP1B3	KCNIP1/ KCNK13/ SLC8A1/ HIPK2/ ITGB5/ ITPR2/ CALM1/ PAK1/ ATP2A2/ KCNIP4
REACTOME_SIGNALING_BY_KIT_IN_DISEASE	-1.00273	0.315991	-3.65152	0.000260691	-3.29105	0.000998129	-0.0338051	-0.328331	0.00303875	SOS1/ LYN/ GRB2/ STAT3/ JAK2/ PIK3R1	SOS1	LYN/ GRB2/ STAT3/ JAK2/ PIK3R1
REACTOME_DETOXIFICATION_OF_REACTIVE_OXYGEN_SPECIES	-0.66789	0.504204	5.29106	1.2161e-07	3.26907	0.001079	-0.0332355	0.789446	0.00324886	SOD1/ PRDX1/ PRDX6/ GPX1/ SOD2/	SOD1/ PRDX1/ PRDX6/ GPX1/ SOD2
REACTOME_SIGNALING_BY_ERYTHROPOIETIN	0.192002	0.847741	-4.81383	1.48066e-06	-3.26812	0.00108263	0.00624582	-0.316305	0.00325085	GAB1/ PIK3R5/ SOS1/ LYN/ GRB2/ JAK2/ PLCG2/ PIK3R1	GAB1/ PIK3R5/ SOS1	LYN/ GRB2/ JAK2/ PLCG2/ PIK3R1
REACTOME_CASPASE_ACTIVATION_VIA_EXTRINSIC_APOPTOTIC_SIGNALLING_PATHWAY	-0.906875	0.364473	5.52398	3.31403e-08	3.26479	0.00109546	-0.0510346	0.634441	0.00328041	DAPK1/ CFLAR/ TRAF2/	DAPK1/ CFLAR/ TRAF2
REACTOME_SHC1_EVENTS_IN_ERBB2_SIGNALING	-0.889179	0.373907	-3.72342	0.000196545	-3.2616	0.00110786	-0.0332973	-0.361974	0.00330849	PRKCE/ SOS1/ PRKCA/ GRB2	PRKCE/ SOS1	PRKCA/ GRB2
REACTOME_SARS_COV_2_HOST_INTERACTIONS	0.765538	0.443951	3.83131	0.000127461	3.25046	0.00115217	0.0255756	0.221702	0.00342216	HSP90AA1/ UBC/ HSP90AB1/ RPS28/ TRAF3/ RPS19/ RIPK2/ TRAF6/ UBA52/ UBB/ RPS15A/ RPS9/ RPS3/ IRF3/ RPS15/ HLA-B/ NUP210/ RPS6/ RPS13/ RPS2/ NOD1/ RPS12/ RPS14/ RPS16/ RPS27A/ TRIM25/ TLR7/ TLR2/ IL17RA/ POM121C/ SEC24D/ TLR1/ POM121/ TAB2/ SEC24B	HSP90AA1/ UBC/ HSP90AB1/ RPS28/ TRAF3/ RPS19/ RIPK2/ TRAF6/ UBA52/ UBB/ RPS15A/ RPS9/ RPS3/ IRF3/ RPS15/ HLA-B/ NUP210/ RPS6/ RPS13/ RPS2/ NOD1/ RPS12/ RPS14/ RPS16/ RPS27A/ TRIM25/ TLR7	TLR2/ IL17RA/ POM121C/ SEC24D/ TLR1/ POM121/ TAB2/ SEC24B
REACTOME_REGULATION_OF_TP53_EXPRESSION_AND_DEGRADATION	1.01728	0.309022	3.56885	0.000358547	3.24288	0.00118327	0.036728	0.281405	0.00350503	UBC/ UBA52/ UBB/ PPP2CB/ RPS27A/ ATM/ MDM4	UBC/ UBA52/ UBB/ PPP2CB/ RPS27A/ ATM	MDM4
REACTOME_CARGO_RECOGNITION_FOR_CLATHRIN_MEDIATED_ENDOCYTOSIS	-0.442797	0.657913	5.02703	4.98146e-07	3.24154	0.00118886	-0.012979	0.27901	0.00350697	SCARB2/ UBC/ ITSN1/ TGFA/ CLTC/ UBA52/ UBB/ AP2A2/ ITSN2/ FCHO2/ ARRB2/ RPS27A/ M6PR/ NECAP2/ PICALM/ GRB2/ SH3KBP1/ CD4/ CBL/ EPS15	SCARB2/ UBC/ ITSN1/ TGFA/ CLTC/ UBA52/ UBB/ AP2A2/ ITSN2/ FCHO2/ ARRB2/ RPS27A/ M6PR/ NECAP2	PICALM/ GRB2/ SH3KBP1/ CD4/ CBL/ EPS15
REACTOME_RAB_REGULATION_OF_TRAFFICKING	-0.972484	0.33081	-3.61125	0.000304726	-3.24119	0.00119032	-0.02905	-0.158402	0.00350697	TBC1D2/ DENND2D/ DENND4B/ DENND4C/ HPS1/ RABEP1/ DENND3/ TBC1D14/ RAB31/ GAPVD1/ RAB10/ GDI2/ TRAPPC11/ RIN2/ RIN3/ RAB12	TBC1D2/ DENND2D/ DENND4B/ DENND4C/ HPS1/ RABEP1	DENND3/ TBC1D14/ RAB31/ GAPVD1/ RAB10/ GDI2/ TRAPPC11/ RIN2/ RIN3/ RAB12
REACTOME_ASSEMBLY_OF_THE_HIV_VIRION	0.0298542	0.976183	4.54817	5.41139e-06	3.23715	0.00120728	0.00156616	0.604246	0.00354741	UBC/ UBA52/ UBB/ RPS27A/ MVB12B	UBC/ UBA52/ UBB/ RPS27A	MVB12B
REACTOME_SUMOYLATION_OF_DNA_REPLICATION_PROTEINS	-1.25294	0.210226	-3.31141	0.000928265	-3.22749	0.00124883	-0.0450402	-0.258284	0.00364992	RANGAP1/ NUP210/ POM121C/ POM121	RANGAP1/ NUP210	POM121C/ POM121
REACTOME_AMYLOID_FIBER_FORMATION	0.894438	0.371088	3.65904	0.000253167	3.21979	0.00128284	0.0332823	0.287184	0.00371955	UBC/ APP/ APOE/ SNCA/ TGFBI/ UBA52/ UBB/ RPS27A/ ADAM10/ H2AC6/ SORL1	UBC/ APP/ APOE/ SNCA/ TGFBI/ UBA52/ UBB/ RPS27A	ADAM10/ H2AC6/ SORL1
REACTOME_PLATELET_CALCIUM_HOMEOSTASIS	-0.561294	0.574597	-3.99281	6.52935e-05	-3.22024	0.00128083	-0.0222175	-0.373382	0.00371955	P2RX7/ SLC8A1/ ITPR2/ CALM1/ ATP2A2	P2RX7	SLC8A1/ ITPR2/ CALM1/ ATP2A2
REACTOME_SIGNALING_BY_INTERLEUKINS	-0.531411	0.595134	-4.01586	5.92291e-05	-3.21541	0.0013026	-0.0143855	-0.140243	0.00376688	HSP90AA1/ UBC/ APP/ LCP1/ SQSTM1/ IL18/ MSN/ SOD1/ HSPA8/ RIPK2/ TRAF2/ GAB2/ TRAF6/ UBA52/ UBB/ VIM/ HGF/ HSPA9/ TCP1/ ANXA2/ SEM1/ MAPK14/ NOD1/ RPLP0/ PPP2CB/ HMOX1/ CASP1/ RPS27A/ SYK/ IL2RA/ N4BP1/ SOD2/ SOS1/ RPS6KA5/ ITGB1/ MEF2A/ CSF1R/ CSF2RA/ PELI1/ INPP5D/ IL4R/ IL3RA/ RPS6KA2/ PTPN2/ LYN/ MAP3K8/ MEF2C/ RPS6KA1/ IL17RA/ GRB2/ ITGAM/ CEBPD/ ZEB1/ IL1RAP/ BLNK/ IL13RA1/ TNFRSF1B/ ALPK1/…	HSP90AA1/ UBC/ APP/ LCP1/ SQSTM1/ IL18/ MSN/ SOD1/ HSPA8/ RIPK2/ TRAF2/ GAB2/ TRAF6/ UBA52/ UBB/ VIM/ HGF/ HSPA9/ TCP1/ ANXA2/ SEM1/ MAPK14/ NOD1/ RPLP0/ PPP2CB/ HMOX1/ CASP1/ RPS27A/ SYK/ IL2RA/ N4BP1/ SOD2/ SOS1/ RPS6KA5/ ITGB1	MEF2A/ CSF1R/ CSF2RA/ PELI1/ INPP5D/ IL4R/ IL3RA/ RPS6KA2/ PTPN2/ LYN/ MAP3K8/ MEF2C/ RPS6KA1/ IL17RA/ GRB2/ ITGAM/ CEBPD/ ZEB1/ IL1RAP/ BLNK/ IL13RA1/ TNFRSF1B/ ALPK1/ FBXW11/ RPS6KA3/ IRAK4/ STAT3/ MAPK1/ JAK2/ FSCN1/ CD4/ ALOX5/ HCK/ ITGAX/ CBL/ ITGB2/ CSF3R/ IL6R/ PIK3R1/ HNRNPDL/ TAB2
REACTOME_CLASS_B_2_SECRETIN_FAMILY_RECEPTORS	-0.180862	0.856476	-4.35942	1.30406e-05	-3.21047	0.0013252	-0.00816314	-0.453991	0.00382215	GNAS/ GNB1/ ADGRE2	GNAS	GNB1/ ADGRE2
REACTOME_SIGNALING_BY_TYPE_1_INSULIN_LIKE_GROWTH_FACTOR_1_RECEPTOR_IGF1R	2.1718	0.0298705	2.36624	0.0179699	3.20888	0.00133254	0.0727108	0.189831	0.00383323	GAB1/ FGFR1/ GAB2/ IGF1R/ PDE3B/ SOS1/ GRB2/ PIK3R1	GAB1/ FGFR1/ GAB2/ IGF1R/ PDE3B/ SOS1	GRB2/ PIK3R1
REACTOME_INSERTION_OF_TAIL_ANCHORED_PROTEINS_INTO_THE_ENDOPLASMIC_RETICULUM_MEMBRANE	1.1185	0.263352	3.41565	0.000636292	3.20613	0.00134532	0.05337	0.397854	0.00385986	APP/ UBE2J2/ HMOX1/	APP/ UBE2J2/ HMOX1
REACTOME_CYCLIN_A_CDK2_ASSOCIATED_EVENTS_AT_S_PHASE_ENTRY	1.20256	0.229148	3.31218	0.000925729	3.1924	0.00141096	0.0399721	0.259825	0.00403764	CCNH/ UBC/ UBA52/ UBB/ SEM1/ CABLES1/ RPS27A/	CCNH/ UBC/ UBA52/ UBB/ SEM1/ CABLES1/ RPS27A
REACTOME_ER_TO_GOLGI_ANTEROGRADE_TRANSPORT	-1.38962	0.164644	-3.11627	0.00183154	-3.18615	0.00144182	-0.0441327	-0.180781	0.00411519	CTSZ/ TGFA/ BET1/ DYNC1LI2/ SPTBN1/ COPG2/ DCTN4/ ANK2/ MIA2/ CAPZB/ CTSC/ SEC24D/ SEC24B	CTSZ/ TGFA/ BET1/ DYNC1LI2/ SPTBN1	COPG2/ DCTN4/ ANK2/ MIA2/ CAPZB/ CTSC/ SEC24D/ SEC24B
REACTOME_VEGFR2_MEDIATED_CELL_PROLIFERATION	-1.01185	0.311611	-3.48524	0.000491693	-3.17992	0.00147315	-0.0356202	-0.318485	0.00419369	PRKCB/ PRKCA/ ITPR2/ CALM1	PRKCB	PRKCA/ ITPR2/ CALM1
REACTOME_EXTRA_NUCLEAR_ESTROGEN_SIGNALING	1.06007	0.289114	3.43475	0.00059311	3.17831	0.00148135	0.0343186	0.216738	0.00420612	HSP90AA1/ HSPB1/ XPO1/ TGFA/ IGF1R/ ESR1/ PTK2/ GNB1/ MAPK1/ CALM1/ GNAI3/ PIK3R1	HSP90AA1/ HSPB1/ XPO1/ TGFA/ IGF1R/ ESR1	PTK2/ GNB1/ MAPK1/ CALM1/ GNAI3/ PIK3R1
REACTOME_INSULIN_RECEPTOR_RECYCLING	1.36353	0.172716	3.12723	0.00176461	3.17545	0.00149606	0.0529526	0.313775	0.0042369	ATP6V1C1/ ATP6V0B/ ATP6V0A1/ ATP6V1B2/ ATP6AP1/	ATP6V1C1/ ATP6V0B/ ATP6V0A1/ ATP6V1B2/ ATP6AP1
REACTOME_DEFECTIVE_CFTR_CAUSES_CYSTIC_FIBROSIS	0.278084	0.780948	4.20179	2.64813e-05	3.16775	0.00153624	0.0109848	0.36794	0.00433711	UBC/ UBA52/ UBB/ OS9/ SEM1/ RPS27A/	UBC/ UBA52/ UBB/ OS9/ SEM1/ RPS27A
REACTOME_METABOLISM_OF_VITAMINS_AND_COFACTORS	2.24096	0.0250284	2.23808	0.0252161	3.16716	0.00153936	0.0706501	0.136209	0.00433711	HSP90AA1/ PARP4/ APOE/ IDH1/ SHMT1/ GPHN/ MTHFD1L/ PARP14/ VKORC1L1/ CALM1/ PDSS2	HSP90AA1/ PARP4/ APOE/ IDH1/ SHMT1/ GPHN	MTHFD1L/ PARP14/ VKORC1L1/ CALM1/ PDSS2
REACTOME_PLATELET_ACTIVATION_SIGNALING_AND_AGGREGATION	-0.469968	0.638378	-4.00392	6.23022e-05	-3.16351	0.00155877	-0.01333	-0.166871	0.00438053	APP/ DGKE/ ACTN1/ SERPINE1/ PHACTR2/ SOD1/ PSAP/ PIK3R5/ HGF/ MAPK14/ PRKCE/ SELENOP/ ARRB2/ PRKCB/ SYK/ MGLL/ SOS1/ CD63/ ABCC4/ PRKCA/ APBB1IP/ LYN/ PLA2G4A/ PRKCQ/ PTK2/ DAGLB/ SRGN/ LHFPL2/ GRB2/ CLU/ RAC1/ GNB1/ ITPR2/ MAPK1/ PROS1/ CALM1/ A2M/ PLCG2/ GNAI3/ PIK3R1	APP/ DGKE/ ACTN1/ SERPINE1/ PHACTR2/ SOD1/ PSAP/ PIK3R5/ HGF/ MAPK14/ PRKCE/ SELENOP/ ARRB2/ PRKCB/ SYK/ MGLL/ SOS1/ CD63	ABCC4/ PRKCA/ APBB1IP/ LYN/ PLA2G4A/ PRKCQ/ PTK2/ DAGLB/ SRGN/ LHFPL2/ GRB2/ CLU/ RAC1/ GNB1/ ITPR2/ MAPK1/ PROS1/ CALM1/ A2M/ PLCG2/ GNAI3/ PIK3R1
REACTOME_RNA_POLYMERASE_II_PRE_TRANSCRIPTION_EVENTS	0.0100592	0.991974	-4.48195	7.39651e-06	-3.1621	0.00156635	0.000357987	-0.260587	0.00439058	CCNH/ IWS1/ TAF15/ CTR9/ GTF2F2/ CCNT2/ ERCC3/ GTF2A1/ TAF1/ NCBP1	CCNH/ IWS1/ TAF15/ CTR9	GTF2F2/ CCNT2/ ERCC3/ GTF2A1/ TAF1/ NCBP1
REACTOME_EPIGENETIC_REGULATION_OF_GENE_EXPRESSION	-0.208317	0.834981	-4.2417	2.21838e-05	-3.14663	0.00165161	-0.00621351	-0.203292	0.00461778	CCNH/ BAZ2A/ KMT2A/ AEBP2/ DNMT3A/ KAT2A/ H2AC6/ DDX21/ ACTB/ UHRF1/ SIN3B/ GATAD2B/ YEATS2/ ERCC3/ TET2	CCNH/ BAZ2A/ KMT2A/ AEBP2/ DNMT3A/ KAT2A	H2AC6/ DDX21/ ACTB/ UHRF1/ SIN3B/ GATAD2B/ YEATS2/ ERCC3/ TET2
REACTOME_TRAF6_MEDIATED_NF_KB_ACTIVATION	0.482012	0.629798	3.96107	7.46153e-05	3.14173	0.00167952	0.0189435	0.422454	0.00468385	APP/ TRAF2/ TRAF6/ TRIM25/	APP/ TRAF2/ TRAF6/ TRIM25
REACTOME_TNF_RECEPTOR_SUPERFAMILY_TNFSF_MEMBERS_MEDIATING_NON_CANONICAL_NF_KB_PATHWAY	-0.843641	0.39887	5.26096	1.43306e-07	3.12352	0.00178705	-0.0507779	0.757447	0.00495849	TRAF3/ TRAF2/ TNFSF13B/	TRAF3/ TRAF2/ TNFSF13B
REACTOME_IFNG_SIGNALING_ACTIVATES_MAPKS	-2.0146	0.0439462	-2.39395	0.0166681	-3.11732	0.00182506	-0.0823314	-0.251425	0.00503844	IFNGR2/ MAPK1/ JAK2/ IFNGR1	IFNGR2	MAPK1/ JAK2/ IFNGR1
REACTOME_HDR_THROUGH_HOMOLOGOUS_RECOMBINATION_HRR	1.75296	0.0796081	2.63387	0.00844183	3.10196	0.00192245	0.0677425	0.227625	0.00529397	UBC/ UBA52/ UBB/ SEM1/ RPS27A/ RAD51B/ ATM/ MRE11	UBC/ UBA52/ UBB/ SEM1/ RPS27A/ RAD51B/ ATM	MRE11
REACTOME_FATTY_ACYL_COA_BIOSYNTHESIS	0.681199	0.495746	3.68375	0.00022983	3.08648	0.0020254	0.0296914	0.456005	0.00554958	ACSL1/ TECR/ ELOVL5/ ACSL3	ACSL1/ TECR/ ELOVL5	ACSL3
REACTOME_RNA_POLYMERASE_II_TRANSCRIPTION	-0.382342	0.702208	-3.96583	7.31398e-05	-3.07462	0.00210768	-0.0106545	-0.113606	0.00575293	SESN3/ CCNH/ HSPD1/ UBC/ PPARG/ APOE/ CCNG2/ SPP1/ XPO1/ ANAPC16/ TGFA/ IWS1/ SERPINE1/ ZNF562/ NEDD4L/ BANP/ PRDX1/ GLS/ NOTCH2/ ARID1B/ BID/ UBE2D3/ UBA52/ UBB/ MAML2/ RUNX3/ SNW1/ KMT2A/ TNRC6B/ CCND3/ SEM1/ BNIP3L/ STEAP3/ MAPK14/ TAF15/ YBX1/ COX19/ SLBP/ ZNF274/ PPP2CB/ TXNIP/ CASP1/ PRKCB/ RPS27A/ ZNF124/ ESR1/ CTSL/ KAT2A/ IL2RA/ WWP1/ SOD2/ ATM/ CTR9/ HIVEP3/ RUNX1/ TBL1XR1/ CSF1R/ MT-CO…	SESN3/ CCNH/ HSPD1/ UBC/ PPARG/ APOE/ CCNG2/ SPP1/ XPO1/ ANAPC16/ TGFA/ IWS1/ SERPINE1/ ZNF562/ NEDD4L/ BANP/ PRDX1/ GLS/ NOTCH2/ ARID1B/ BID/ UBE2D3/ UBA52/ UBB/ MAML2/ RUNX3/ SNW1/ KMT2A/ TNRC6B/ CCND3/ SEM1/ BNIP3L/ STEAP3/ MAPK14/ TAF15/ YBX1/ COX19/ SLBP/ ZNF274/ PPP2CB/ TXNIP/ CASP1/ PRKCB/ RPS27A/ ZNF124/ ESR1/ CTSL/ KAT2A/ IL2RA/ WWP1/ SOD2/ ATM/ CTR9	HIVEP3/ RUNX1/ TBL1XR1/ CSF1R/ MT-CO1/ AUTS2/ MAML3/ PPARD/ FKBP5/ MEF2C/ PRKCQ/ TCF12/ PIP4K2A/ H2AC6/ POU2F2/ SKI/ RNGTT/ HIPK2/ LMO2/ SYMPK/ MED14/ APAF1/ ELL2/ SPI1/ SIN3B/ RUNX2/ MAPK1/ KAT6A/ PTEN/ GTF2F2/ PHC2/ SMURF1/ ZNF43/ ARID1A/ GATAD2B/ CALM1/ MDM4/ ZKSCAN1/ ARNT/ CEBPB/ INTS10/ WDR33/ NCOR1/ CCNT2/ ERCC3/ TAL1/ GTF2A1/ CNOT1/ TAF1/ ARID3A/ ABL1/ ZNF431/ ZNF736/ CDC27/ NCBP1/ MRE11/ …
REACTOME_RORA_ACTIVATES_GENE_EXPRESSION	-0.798374	0.424653	-3.54932	0.000386234	-3.07428	0.00211011	-0.02965	-0.321035	0.00575293	NCOA2/ TBL1XR1/ CHD9	NCOA2	TBL1XR1/ CHD9
REACTOME_RND2_GTPASE_CYCLE	1.34237	0.179475	2.99916	0.00270721	3.06993	0.00214109	0.0467285	0.234063	0.00580849	NUDC/ ARHGAP5/ KTN1/ ANKRD26/ PLXND1/ FNBP1/ PIK3R1	NUDC/ ARHGAP5/ KTN1/ ANKRD26/ PLXND1	FNBP1/ PIK3R1
REACTOME_TRANSLESION_SYNTHESIS_BY_POLH	-0.142274	0.886864	4.47869	7.51027e-06	3.06631	0.00216719	-0.00706444	0.562253	0.00586479	UBC/ UBA52/ UBB/ RPS27A/	UBC/ UBA52/ UBB/ RPS27A
REACTOME_DNA_DAMAGE_TELOMERE_STRESS_INDUCED_SENESCENCE	0.0347224	0.972301	-4.36967	1.24436e-05	-3.06527	0.00217475	0.00148416	-0.455893	0.00587075	ATM/ H2AC6/ MRE11/ EP400	ATM	H2AC6/ MRE11/ EP400
REACTOME_SIGNALING_BY_GPCR	0.0760987	0.939341	-4.40903	1.03835e-05	-3.06385	0.00218512	0.00221438	-0.187666	0.00588426	APP/ ITSN1/ PRKACB/ DGKE/ HRH1/ PSAP/ CXCR4/ PIK3R5/ ADCY7/ PDE4B/ GNAS/ ARHGEF10L/ ADCY9/ ABR/ PRKCE/ PDE3B/ TRIO/ ARRB2/ PPP2CB/ PRKCB/ PDE8A/ MGLL/ SOS1/ ITGB1/ PRKCA/ C3/ PREX1/ TIAM1/ FGD2/ CMKLR1/ RPS6KA2/ PLA2G4A/ LPAR1/ PRKCQ/ RPS6KA1/ DAGLB/ CX3CR1/ GRB2/ GNB1/ RPS6KA3/ ADGRE2/ ITPR2/ MAPK1/ PDE4D/ FGD4/ ARHGEF7/ CALM1/ ARHGEF6/ PAK1/ HRH2/ PPP3CB/ GNAI3/ PIK3R1	APP/ ITSN1/ PRKACB/ DGKE/ HRH1/ PSAP/ CXCR4/ PIK3R5/ ADCY7/ PDE4B/ GNAS/ ARHGEF10L/ ADCY9/ ABR/ PRKCE/ PDE3B/ TRIO/ ARRB2/ PPP2CB/ PRKCB/ PDE8A/ MGLL/ SOS1/ ITGB1	PRKCA/ C3/ PREX1/ TIAM1/ FGD2/ CMKLR1/ RPS6KA2/ PLA2G4A/ LPAR1/ PRKCQ/ RPS6KA1/ DAGLB/ CX3CR1/ GRB2/ GNB1/ RPS6KA3/ ADGRE2/ ITPR2/ MAPK1/ PDE4D/ FGD4/ ARHGEF7/ CALM1/ ARHGEF6/ PAK1/ HRH2/ PPP3CB/ GNAI3/ PIK3R1
REACTOME_TRANSCRIPTIONAL_REGULATION_OF_WHITE_ADIPOCYTE_DIFFERENTIATION	0.0600851	0.952088	-4.38981	1.1345e-05	-3.06158	0.00220175	0.00180588	-0.219487	0.00591449	PPARG/ CEBPA/ CCND3/ MED28/ NCOA2/ TBL1XR1/ CHD9/ CEBPD/ MED14/ SREBF2/ CEBPB/ NCOR1	PPARG/ CEBPA/ CCND3/ MED28/ NCOA2	TBL1XR1/ CHD9/ CEBPD/ MED14/ SREBF2/ CEBPB/ NCOR1
REACTOME_DCC_MEDIATED_ATTRACTIVE_SIGNALING	-1.48314	0.138037	-2.83912	0.00452377	-3.0563	0.00224086	-0.0604304	-0.339179	0.00600485	DOCK1/ TRIO/ PTK2/ RAC1	DOCK1/ TRIO	PTK2/ RAC1
REACTOME_PKR_MEDIATED_SIGNALING	0.118297	0.905833	4.19863	2.68529e-05	3.05253	0.0022692	0.00408539	0.275654	0.00606595	HSPA1A/ SNCA/ HSPA8/ EIF2S2/ PPP2CB/ TRIM25/ PTPN2/ STAT3/ EIF2S3	HSPA1A/ SNCA/ HSPA8/ EIF2S2/ PPP2CB/ TRIM25	PTPN2/ STAT3/ EIF2S3
REACTOME_HEMOSTASIS	-0.269727	0.78737	-4.03465	5.46845e-05	-3.04365	0.00233725	-0.00755416	-0.139055	0.00623267	KCNMA1/ APP/ PRKACB/ DGKE/ ACTN1/ SERPINE1/ PHACTR2/ SOD1/ GYPC/ PSAP/ PIK3R5/ CD84/ P2RX7/ ITPK1/ GNAS/ HGF/ SIRPA/ MAFG/ ANXA2/ DOCK1/ MAPK14/ DOCK2/ CABLES1/ PRKCE/ SELENOP/ ARRB2/ MICAL1/ PPP2CB/ PRKCB/ ATP1B3/ SYK/ DOCK10/ MGLL/ RAD51B/ SOS1/ ITGB1/ CD63/ KIF16B/ ABCC4/ DOCK4/ PRKCA/ INPP5D/ APBB1IP/ LYN/ PLA2G4A/ PRKCQ/ PTK2/ DAGLB/ MERTK/ SRGN/ DOCK8/ LHFPL2/ GRB2/ ITGAM/ CLU/ SLC8A1/ RAC1…	KCNMA1/ APP/ PRKACB/ DGKE/ ACTN1/ SERPINE1/ PHACTR2/ SOD1/ GYPC/ PSAP/ PIK3R5/ CD84/ P2RX7/ ITPK1/ GNAS/ HGF/ SIRPA/ MAFG/ ANXA2/ DOCK1/ MAPK14/ DOCK2/ CABLES1/ PRKCE/ SELENOP/ ARRB2/ MICAL1/ PPP2CB/ PRKCB/ ATP1B3/ SYK/ DOCK10/ MGLL/ RAD51B/ SOS1/ ITGB1/ CD63/ KIF16B	ABCC4/ DOCK4/ PRKCA/ INPP5D/ APBB1IP/ LYN/ PLA2G4A/ PRKCQ/ PTK2/ DAGLB/ MERTK/ SRGN/ DOCK8/ LHFPL2/ GRB2/ ITGAM/ CLU/ SLC8A1/ RAC1/ ACTB/ RCOR1/ CAPZB/ GNB1/ ITPR2/ MAPK1/ PROS1/ JAK2/ KIF1B/ CALM1/ SLC7A7/ ITGAX/ CD58/ A2M/ PLCG2/ ITGB2/ GNAI3/ SH2B3/ ABL1/ PIK3R1/ ATP2A2/ AKAP10/ IRF2/ JMJD1C
REACTOME_RNA_POLYMERASE_II_TRANSCRIPTION_TERMINATION	-1.33714	0.181177	-2.96497	0.00302717	-3.04205	0.00234975	-0.0477283	-0.225241	0.00625079	SLBP/ SYMPK/ WDR33/ NCBP1	SLBP	SYMPK/ WDR33/ NCBP1
REACTOME_NEDDYLATION	-0.0574129	0.954216	4.35213	1.34822e-05	3.03682	0.00239086	-0.00160675	0.186902	0.00634475	UBC/ SQSTM1/ UBE2D3/ UBA52/ UBB/ SEM1/ FBXL20/ DCAF5/ DCUN1D1/ ASB3/ FBXO11/ RPS27A/ FEM1B/ KLHL2/ DCAF6/ FBXW11/ COMMD10/ PUM2/ UBE2D2	UBC/ SQSTM1/ UBE2D3/ UBA52/ UBB/ SEM1/ FBXL20/ DCAF5/ DCUN1D1/ ASB3/ FBXO11/ RPS27A/ FEM1B	KLHL2/ DCAF6/ FBXW11/ COMMD10/ PUM2/ UBE2D2
REACTOME_DAP12_SIGNALING	-0.605847	0.544617	-3.67376	0.000239012	-3.02614	0.00247701	-0.0190295	-0.273417	0.0065575	TYROBP/ SYK/ SOS1/ GRB2/ RAC1/ PLCG2/ PIK3R1	TYROBP/ SYK/ SOS1	GRB2/ RAC1/ PLCG2/ PIK3R1
REACTOME_VISUAL_PHOTOTRANSDUCTION	-0.198244	0.842854	-4.07684	4.56512e-05	-3.02294	0.00250329	-0.00620555	-0.351557	0.0066111	APOE/ PRKCA/ PRKCQ/ GNB1/ CALM1	APOE	PRKCA/ PRKCQ/ GNB1/ CALM1
REACTOME_NETRIN_1_SIGNALING	-0.670626	0.502459	-3.60147	0.000316428	-3.02083	0.00252087	-0.0233589	-0.319396	0.00664151	MYO10/ DOCK1/ MAPK14/ TRIO/ NEO1/ PRKCQ/ PTK2/ RAC1/ PAK1	MYO10/ DOCK1/ MAPK14/ TRIO/ NEO1	PRKCQ/ PTK2/ RAC1/ PAK1
REACTOME_SIGNALING_BY_CSF1_M_CSF_IN_MYELOID_CELLS	-0.475232	0.634621	-3.77901	0.000157456	-3.0082	0.00262799	-0.0154499	-0.245412	0.00690715	UBC/ GAB2/ UBA52/ UBB/ RPS27A/ SOS1/ CSF1R/ INPP5D/ LYN/ GRB2/ STAT3/ GAB3/ HCK/ PLCG2/ CBL/ PIK3R1	UBC/ GAB2/ UBA52/ UBB/ RPS27A/ SOS1	CSF1R/ INPP5D/ LYN/ GRB2/ STAT3/ GAB3/ HCK/ PLCG2/ CBL/ PIK3R1
REACTOME_HEDGEHOG_LIGAND_BIOGENESIS	0.437825	0.661513	3.81172	0.000138004	3.00488	0.00265684	0.0169554	0.329664	0.00696626	UBC/ UBA52/ UBB/ OS9/ SEM1/ RPS27A/	UBC/ UBA52/ UBB/ OS9/ SEM1/ RPS27A
REACTOME_ADORA2B_MEDIATED_ANTI_INFLAMMATORY_CYTOKINES_PRODUCTION	2.07005	0.038448	2.15386	0.0312511	2.98675	0.00281957	0.0720913	0.154967	0.0073753	PRKACB/ ADCY7/ GNAS/ ADCY9/ GNB1/ GNAI3	PRKACB/ ADCY7/ GNAS/ ADCY9	GNB1/ GNAI3
REACTOME_INFECTIOUS_DISEASE	0.260146	0.794751	3.92591	8.64036e-05	2.95999	0.00307653	0.00793324	0.138608	0.00799023	HSP90AA1/ PTGES3/ WIPF1/ CCNH/ HSPA1A/ UBC/ PARP4/ APP/ HSP90AB1/ PRKACB/ RPS28/ WIPF3/ MYO9B/ SUGT1/ XPO1/ IL18/ SERPINE1/ NEDD4L/ TRAF3/ RPS19/ RANGAP1/ RIPK2/ RPL36/ CXCR4/ ENTPD1/ TRAF6/ RPL30/ P2RX7/ ADCY7/ RPL26/ CLTC/ ARPC1B/ UBA52/ UBB/ MYO10/ MGAT1/ RPS15A/ BST2/ GNAS/ AP2A2/ SRPK2/ RPS9/ RPL37/ RPS3/ RPL29/ RPL35A/ RPLP1/ RPL41/ RPL32/ IRF3/ DDX5/ RPL13/ RPS15/ HLA-B/ SEM1/ DOCK1/ NUP21…	HSP90AA1/ PTGES3/ WIPF1/ CCNH/ HSPA1A/ UBC/ PARP4/ APP/ HSP90AB1/ PRKACB/ RPS28/ WIPF3/ MYO9B/ SUGT1/ XPO1/ IL18/ SERPINE1/ NEDD4L/ TRAF3/ RPS19/ RANGAP1/ RIPK2/ RPL36/ CXCR4/ ENTPD1/ TRAF6/ RPL30/ P2RX7/ ADCY7/ RPL26/ CLTC/ ARPC1B/ UBA52/ UBB/ MYO10/ MGAT1/ RPS15A/ BST2/ GNAS/ AP2A2/ SRPK2/ RPS9/ RPL37/ RPS3/ RPL29/ RPL35A/ RPLP1/ RPL41/ RPL32/ IRF3/ DDX5/ RPL13/ RPS15/ HLA-B/ SEM1/ DOCK1/ NUP21…	ST6GALNAC3/ RUNX1/ ST6GAL1/ TBL1XR1/ TLR2/ C3/ MVB12B/ WASF2/ LYN/ IL17RA/ CYFIP1/ PARP14/ PTK2/ POM121C/ H2AC6/ GRB2/ CEBPD/ NCKAP1L/ MGAT4A/ SH3KBP1/ RNGTT/ BLNK/ RAC1/ ACTB/ RCOR1/ ENO1/ GNB1/ RHBDF2/ ITPR2/ MAPK1/ JAK2/ GTF2F2/ CD4/ HCK/ GATAD2B/ CALM1/ IFNGR1/ CSNK1A1/ PLCG2/ CBL/ NCOR1/ CCNT2/ EPS15/ ERCC3/ MAN2A1/ GNAI3/ ACTR2/ GTF2A1/ TAF1/ SEC24D/ TLR1/ ABL1/ WAS/ IL6R/ POM121/ NCBP1/ AC…
REACTOME_NEGATIVE_REGULATION_OF_THE_PI3K_AKT_NETWORK	-0.246031	0.805658	-3.90711	9.34053e-05	-2.93672	0.00331707	-0.00778971	-0.238835	0.00853406	TGFA/ GAB1/ FGFR1/ GAB2/ TRAF6/ HGF/ PPP2CB/ ESR1/ PIP4K2A/ GRB2/ IL1RAP/ PIP5K1B/ RAC1/ IRAK4/ MAPK1/ PIP5K1A/ PTEN/ PIK3AP1/ PIK3R1	TGFA/ GAB1/ FGFR1/ GAB2/ TRAF6/ HGF/ PPP2CB/ ESR1	PIP4K2A/ GRB2/ IL1RAP/ PIP5K1B/ RAC1/ IRAK4/ MAPK1/ PIP5K1A/ PTEN/ PIK3AP1/ PIK3R1
REACTOME_BIOSYNTHESIS_OF_THE_N_GLYCAN_PRECURSOR_DOLICHOL_LIPID_LINKED_OLIGOSACCHARIDE_LLO_AND_TRANSFER_TO_A_NASCENT_PROTEIN	-2.24145	0.0249967	-1.90915	0.0562421	-2.93492	0.00333631	-0.0767364	-0.156481	0.0085458	RENBP/ CTSA/ ST3GAL6/ ST6GALNAC3/ ST6GAL1/ ST8SIA4/ ALG13	RENBP/ CTSA/ ST3GAL6	ST6GALNAC3/ ST6GAL1/ ST8SIA4/ ALG13
REACTOME_CREB_PHOSPHORYLATION	-0.311165	0.755675	-3.83812	0.000123979	-2.93399	0.00334636	-0.0142811	-0.443493	0.00854921	RPS6KA5/ RPS6KA2/ RPS6KA1/ RPS6KA3	RPS6KA5	RPS6KA2/ RPS6KA1/ RPS6KA3
REACTOME_NUCLEAR_SIGNALING_BY_ERBB4	2.47843	0.0131964	1.66537	0.095839	2.93011	0.00338846	0.0878209	0.184744	0.00863664	APOE/ MXD4/ ESR1/ NCOR1/ TAB2	APOE/ MXD4/ ESR1	NCOR1/ TAB2
REACTOME_FACTORS_INVOLVED_IN_MEGAKARYOCYTE_DEVELOPMENT_AND_PLATELET_PRODUCTION	-0.918105	0.358564	-3.20776	0.00133771	-2.91743	0.00352928	-0.0269754	-0.154721	0.00897469	PRKACB/ ITPK1/ MAFG/ DOCK1/ DOCK2/ CABLES1/ MICAL1/ DOCK10/ RAD51B/ KIF16B/ DOCK4/ DOCK8/ RAC1/ ACTB/ RCOR1/ CAPZB/ JAK2/ KIF1B/ SH2B3/ ABL1/ AKAP10/ IRF2/ JMJD1C	PRKACB/ ITPK1/ MAFG/ DOCK1/ DOCK2/ CABLES1/ MICAL1/ DOCK10/ RAD51B/ KIF16B	DOCK4/ DOCK8/ RAC1/ ACTB/ RCOR1/ CAPZB/ JAK2/ KIF1B/ SH2B3/ ABL1/ AKAP10/ IRF2/ JMJD1C
REACTOME_TRANSLESION_SYNTHESIS_BY_Y_FAMILY_DNA_POLYMERASES_BYPASSES_LESIONS_ON_DNA_TEMPLATE	-0.303057	0.761846	4.41939	9.89776e-06	2.91069	0.00360631	-0.0117988	0.376386	0.00914934	UBC/ UBA52/ UBB/ REV3L/ RPS27A/ TRIM25/	UBC/ UBA52/ UBB/ REV3L/ RPS27A/ TRIM25
REACTOME_INTERLEUKIN_12_FAMILY_SIGNALING	-0.132425	0.894648	4.23841	2.25113e-05	2.90337	0.00369175	-0.00452151	0.295285	0.00934447	LCP1/ MSN/ SOD1/ HSPA9/ TCP1/ ANXA2/ RPLP0/ SOD2/ STAT3/ JAK2/ HNRNPDL	LCP1/ MSN/ SOD1/ HSPA9/ TCP1/ ANXA2/ RPLP0/ SOD2	STAT3/ JAK2/ HNRNPDL
REACTOME_IRS_MEDIATED_SIGNALLING	2.42058	0.0154956	1.68055	0.0928503	2.89994	0.00373235	0.0817008	0.142446	0.00942546	GAB1/ FGFR1/ GAB2/ PDE3B/ SOS1/ GRB2/ PIK3R1	GAB1/ FGFR1/ GAB2/ PDE3B/ SOS1	GRB2/ PIK3R1
REACTOME_DNA_DAMAGE_BYPASS	-0.333953	0.738415	4.42719	9.54708e-06	2.89435	0.00379941	-0.0125238	0.358053	0.00957278	UBC/ UBA52/ UBB/ UBE2B/ REV3L/ RPS27A/ TRIM25/	UBC/ UBA52/ UBB/ UBE2B/ REV3L/ RPS27A/ TRIM25
REACTOME_GPVI_MEDIATED_ACTIVATION_CASCADE	0.496725	0.619383	-4.58447	4.55146e-06	-2.89047	0.00384666	0.0175716	-0.34001	0.0096696	PIK3R5/ SYK/ LYN/ RAC1/ PLCG2/ PIK3R1	PIK3R5/ SYK	LYN/ RAC1/ PLCG2/ PIK3R1
